# Supplementary material for: A locally funded Puerto Rican parrot (Amazona vittata) genome sequencing project increases avian data and advances young researcher education
Source: Gigascience. 2012 Sep 28;1:14. doi: 10.1186/2047-217X-1-14 (PMC3626513; doi:10.1186/2047-217X-1-14)
Supplement: Additional file 6 — Table S4A. Summary of the alignment of A. vittata sequences to the G. gallus genome sequence containing only the top alignment for each scaffold, its chromosomal position and quality scores. [file 2047-217X-1-14-S6.xls]

## Sheet: Parrot.to.Chicken.alignment
query_id	subject_id	perc_identity	alignment_length	mismatches	gap_opens	query_start	query_end	seq_start	seq_end	e_value	bit_score
scaffold-159802	chr1	87.1	124	13	3	1	122	53690	53812	6e-31	137
scaffold-202955	chr1	90.06	181	16	2	1	180	56810	56989	7e-60	233
scaffold-98724	chr1	77.56	205	30	10	69	261	94506	94706	5e-22	110
scaffold-175695	chr1	90.28	72	6	1	460	530	94573	94502	4e-17	93.5
scaffold-69516	chr1	77.24	883	92	75	15911	16743	97470	96647	2e-112	416
scaffold-116303	chr1	76.13	243	28	27	5	235	98288	98512	7e-19	100
scaffold-204482	chr1	88.31	77	4	3	91	162	98832	98908	5e-16	87.9
scaffold-161962	chr1	85.53	76	11	0	87	162	100062	99987	8e-14	80.5
scaffold-72960	chr1	75.76	396	64	27	69	450	104930	105307	1e-39	171
scaffold-34442	chr1	85.71	77	7	4	403	478	119963	119890	3e-12	78.7
scaffold-183036	chr1	82.35	102	11	6	37	134	150367	150465	2e-14	82.4
scaffold-203562	chr1	82.63	167	21	8	1	163	150519	150357	4e-32	141
scaffold-1028	chr1	78.4	250	32	21	6953	7189	167016	167256	6e-31	143
scaffold-234691	chr1	88.18	220	26	0	108	327	171883	171664	2e-67	263
scaffold-37568	chr1	88.16	152	16	2	2714	2864	174937	174787	4e-42	180
scaffold-118168	chr1	79.27	164	22	12	1	158	198264	198421	5e-21	104
scaffold-90011	chr1	91.21	182	16	0	1202	1383	198422	198241	3e-63	248
scaffold-14049	chr1	91.83	208	11	6	9086	9289	212970	212765	2e-73	285
scaffold-65488	chr1	75.73	721	119	47	376	1066	244370	245064	1e-81	311
scaffold-232680	chr1	78.7	324	57	7	531	844	264330	264009	3e-50	206
scaffold-35183	chr1	80.93	257	22	21	1303	1554	275214	275448	5e-42	178
scaffold-91076	chr1	85.49	255	19	15	1109	1360	277923	277684	8e-64	250
scaffold-16232	chr1	89.92	248	18	6	2863	3105	299073	299318	2e-82	313
scaffold-35522	chr1	89.92	248	18	6	8120	8362	299318	299073	5e-82	313
scaffold-60133	chr1	85.13	195	21	8	6499	6690	310009	309820	8e-46	193
scaffold-129798	chr1	82.03	128	15	6	650	773	315324	315201	2e-19	102
scaffold-232848	chr1	76.08	581	69	51	191	724	324725	325282	2e-60	239
scaffold-241226	chr1	77.2	443	55	38	1396	1805	327834	328263	2e-53	217
scaffold-14128	chr1	82.27	282	28	17	1106	1373	331810	331537	5e-56	224
scaffold-26389	chr1	85.26	190	19	9	1726	1911	336513	336697	1e-44	187
scaffold-43499	chr1	84.53	265	27	12	17423	17680	362168	361911	8e-63	250
scaffold-239454	chr1	85.03	374	36	13	3742	4098	374139	374509	4e-97	363
scaffold-85083	chr1	88.44	173	15	5	447	617	382903	382734	5e-50	204
scaffold-166841	chr1	88.44	173	15	5	470	640	382903	382734	5e-50	204
scaffold-235000	chr1	75.27	283	36	23	1665	1919	385292	385016	7e-20	104
scaffold-108700	chr1	73.72	647	83	63	16	597	386265	386889	2e-40	172
scaffold-240616	chr1	89.7	165	11	5	5339	5501	397766	397926	9e-50	206
scaffold-162927	chr1	89.91	109	11	0	24	132	407522	407630	1e-31	141
scaffold-83305	chr1	87.96	216	22	4	365	578	411510	411723	2e-64	252
scaffold-142596	chr1	87.72	171	20	1	348	517	434535	434705	9e-49	198
scaffold-1642	chr1	91.11	135	12	0	1224	1358	437208	437074	1e-43	183
scaffold-14975	chr1	91.81	232	18	1	2384	2614	446150	446381	4e-85	322
scaffold-85320	chr1	93.15	292	19	1	628	919	448764	449054	2e-117	427
scaffold-78825	chr1	79.81	847	85	56	269	1092	449300	450083	1e-150	538
scaffold-96838	chr1	94.34	53	2	1	448	500	453728	453677	3e-13	80.5
scaffold-221635	chr1	92.49	213	16	0	1742	1954	455542	455330	6e-80	305
scaffold-104299	chr1	86.27	204	22	4	46	245	458131	458332	2e-54	217
scaffold-133764	chr1	96.72	122	4	0	102	223	458619	458740	1e-50	204
scaffold-30022	chr1	91.59	107	7	2	1522	1627	467513	467618	1e-32	147
scaffold-26958	chr1	84.64	1335	173	25	3266	4579	477213	478536	0	1301
scaffold-8305	chr1	79.3	715	93	36	2322	3003	484595	485287	2e-123	449
scaffold-20336	chr1	84.21	399	36	22	6756	7136	492910	493299	7e-97	363
scaffold-181665	chr1	90	220	20	2	266	484	504165	503947	4e-74	283
scaffold-94544	chr1	82.58	419	42	21	720	1113	504213	504625	3e-91	340
scaffold-106302	chr1	91.45	152	7	5	288	437	507573	507426	6e-50	204
scaffold-231380	chr1	94.51	273	13	2	397	667	541553	541825	7e-115	420
scaffold-11769	chr1	84.75	236	27	5	697	932	545967	545741	7e-57	228
scaffold-6970	chr1	86.3	219	20	9	5705	5919	553453	553665	3e-57	230
scaffold-229865	chr1	77.93	426	57	32	49	457	557978	557573	4e-58	231
scaffold-62339	chr1	93.58	109	6	1	305	412	559634	559526	1e-36	161
scaffold-117795	chr1	86.36	154	17	3	224	375	560069	559918	6e-39	165
scaffold-242096	chr1	93.51	77	5	0	494	570	563037	562961	6e-23	115
scaffold-236982	chr1	82.95	264	30	13	1279	1537	564155	563902	5e-56	224
scaffold-7200	chr1	86.47	170	20	3	2522	2691	565865	565699	2e-43	183
scaffold-241554	chr1	87.74	106	9	4	2071	2174	568665	568562	8e-25	121
scaffold-13418	chr1	82.54	968	89	45	16087	16995	578039	577093	0	778
scaffold-230862	chr1	84.9	629	65	22	1360	1980	587835	587229	2e-171	608
scaffold-236926	chr1	87.29	181	18	5	258	436	590065	590242	4e-49	202
scaffold-225693	chr1	90	120	10	2	1757	1875	622734	622616	1e-34	154
scaffold-64415	chr1	93.02	172	11	1	6961	7132	625549	625379	4e-63	250
scaffold-245407	chr1	91.86	86	7	0	872	957	632017	632102	1e-24	121
scaffold-226777	chr1	86.25	240	26	7	697	935	634638	634871	9e-65	254
scaffold-64341	chr1	89.05	137	13	2	970	1105	641666	641531	1e-38	169
scaffold-14872	chr1	96.32	136	5	0	2902	3037	643066	642931	9e-56	224
scaffold-236694	chr1	87.72	114	14	0	593	706	645773	645660	1e-28	134
scaffold-8632	chr1	94.31	123	6	1	501	622	645778	645656	1e-44	187
scaffold-670	chr1	90.7	258	24	0	1581	1838	647515	647258	1e-91	344
scaffold-66382	chr1	77.04	614	80	46	1158	1729	658430	657836	5e-77	296
scaffold-20440	chr1	79.18	658	79	37	7076	7712	686613	685993	3e-109	403
scaffold-239207	chr1	80.22	369	38	21	1498	1863	691495	691831	5e-62	244
scaffold-235053	chr1	91.28	218	19	0	1856	2073	692568	692351	3e-78	298
scaffold-95336	chr1	86.52	141	18	1	188	327	693554	693694	4e-35	154
scaffold-39469	chr1	94.25	174	10	0	10625	10798	695455	695282	6e-68	267
scaffold-19362	chr1	87.66	308	19	12	592	895	703420	703712	5e-91	340
scaffold-69019	chr1	88.89	171	13	6	662	831	706332	706167	3e-50	206
scaffold-77690	chr1	76.51	413	51	25	545	948	707291	706916	6e-44	183
scaffold-30280	chr1	91.01	356	22	6	1501	1848	713769	713416	3e-130	472
scaffold-95450	chr1	87.13	202	23	2	1267	1466	715850	715650	1e-56	226
scaffold-2221	chr1	86.69	526	40	20	923	1427	723284	722768	3e-156	556
scaffold-72655	chr1	88.33	960	58	40	4737	5674	725676	724749	0	1103
scaffold-8611	chr1	95.6	159	7	0	1450	1608	730232	730390	7e-65	255
scaffold-43487	chr1	80.04	526	67	29	8095	8602	742900	743405	3e-94	355
scaffold-86253	chr1	80	325	41	10	134	456	769168	768866	1e-54	219
scaffold-120131	chr1	87.76	147	13	4	154	298	769438	769581	3e-39	167
scaffold-224720	chr1	91.08	157	12	2	1605	1760	772722	772877	7e-52	211
scaffold-103518	chr1	85.87	184	26	0	191	374	774292	774475	6e-48	196
scaffold-245042	chr1	86.51	415	40	14	1535	1944	784422	784825	3e-121	442
scaffold-241829	chr1	87.12	132	12	5	627	753	786941	787072	4e-32	145
scaffold-221306	chr1	84.91	444	49	13	1558	1992	789616	790050	3e-118	433
scaffold-109554	chr1	79.59	877	116	49	1019	1870	795695	796533	6e-160	569
scaffold-229548	chr1	75.65	386	54	26	1082	1446	798922	798556	2e-35	156
scaffold-237682	chr1	90.97	144	13	0	1048	1191	807992	808135	4e-47	195
scaffold-25985	chr1	90.95	243	17	5	199	438	810006	810246	3e-85	322
scaffold-20338	chr1	77.3	348	55	19	633	973	812682	813012	1e-43	183
scaffold-244090	chr1	73.04	1224	210	98	1377	2546	822279	821122	5e-85	322
scaffold-23964	chr1	76.23	589	86	47	2444	3002	825025	825589	3e-67	263
scaffold-239309	chr1	81.27	502	59	29	1348	1827	826919	826431	6e-101	374
scaffold-234095	chr1	85.12	121	10	8	908	1023	828167	828050	9e-24	117
scaffold-51804	chr1	88.74	231	24	2	4477	4706	837791	838020	1e-72	281
scaffold-52671	chr1	85.28	163	17	7	279	437	840587	840746	3e-36	161
scaffold-75720	chr1	85.28	163	17	7	2941	3099	840587	840746	7e-37	161
scaffold-225606	chr1	93.04	158	11	0	477	634	853760	853603	4e-58	231
scaffold-14140	chr1	82.54	613	69	25	826	1418	854217	854811	4e-140	505
scaffold-24515	chr1	81.96	449	52	24	134	574	858255	857828	6e-95	353
scaffold-34440	chr1	84.6	565	52	30	4523	5069	862315	862862	4e-147	529
scaffold-102089	chr1	90.96	177	12	4	523	697	865030	864856	1e-59	235
scaffold-220331	chr1	83.51	194	25	7	1871	2060	867159	867349	6e-41	174
scaffold-46245	chr1	76.47	221	36	16	2044	2255	868361	868148	1e-19	106
scaffold-25865	chr1	77.9	448	67	26	1979	2413	869838	869410	2e-63	250
scaffold-220953	chr1	82.14	252	28	12	553	799	900769	900530	1e-48	200
scaffold-58956	chr1	79.93	284	48	7	687	970	904516	904242	1e-48	200
scaffold-83687	chr1	89.17	240	19	7	900	1135	921309	921073	9e-77	292
scaffold-241772	chr1	75.15	833	120	69	1795	2594	926616	927394	6e-82	311
scaffold-94782	chr1	75.56	1383	162	112	66	1366	929148	927860	5e-145	520
scaffold-220788	chr1	84.96	226	24	10	823	1043	936511	936731	7e-55	220
scaffold-67332	chr1	82.16	510	67	22	6338	6832	941874	942374	4e-113	416
scaffold-109997	chr1	86.7	203	23	4	383	583	944783	944983	7e-56	222
scaffold-191911	chr1	81.4	129	15	9	1	124	947776	947900	6e-19	97.1
scaffold-198786	chr1	85.42	96	8	4	110	200	947918	947824	4e-18	95.3
scaffold-30221	chr1	90.49	1094	52	34	3670	4750	948327	949381	0	1397
scaffold-65193	chr1	90.4	1094	53	34	2248	3328	949381	948327	0	1391
scaffold-42769	chr1	77.51	249	35	12	2793	3035	954623	954390	5e-27	130
scaffold-89204	chr1	82.86	391	45	11	316	687	958722	958335	2e-88	331
scaffold-87951	chr1	86.08	79	9	2	531	608	964254	964331	3e-14	84.2
scaffold-220834	chr1	81.89	254	35	11	2359	2607	970368	970615	9e-50	204
scaffold-224233	chr1	86.32	190	25	1	2989	3178	973399	973587	4e-50	206
scaffold-4831	chr1	82.38	369	49	15	2820	3177	975055	974692	8e-81	307
scaffold-1991	chr1	83.87	527	54	28	7354	7861	997127	996613	3e-130	473
scaffold-240814	chr1	89.61	77	4	4	20	92	997632	997556	6e-17	95.3
scaffold-104464	chr1	91.01	467	40	2	432	897	1007559	1007094	9e-178	628
scaffold-66212	chr1	82.46	627	63	26	2953	3541	1012676	1013293	3e-140	505
scaffold-11986	chr1	82.06	457	57	23	165	609	1013612	1014055	3e-99	366
scaffold-55719	chr1	81.77	1591	175	86	2993	4518	1016692	1018232	0	1225
scaffold-222503	chr1	78.4	1523	208	86	589	2040	1028076	1026604	0	878
scaffold-243306	chr1	81.13	922	104	45	3648	4529	1032817	1033708	0	675
scaffold-16426	chr1	81.23	879	115	44	2158	3008	1037930	1037074	0	664
scaffold-227172	chr1	78.56	1474	199	84	769	2179	1043211	1044630	0	863
scaffold-64457	chr1	77.93	222	35	13	13550	13766	1047645	1047433	1e-25	126
scaffold-36144	chr1	84.07	408	48	17	3933	4331	1048503	1048104	9e-102	377
scaffold-98165	chr1	87.91	339	29	9	1247	1578	1057591	1057924	2e-105	388
scaffold-118816	chr1	79.55	538	75	32	42	568	1072465	1072978	7e-95	351
scaffold-5375	chr1	78	959	113	73	314	1224	1075522	1074614	2e-142	512
scaffold-233538	chr1	92.88	857	57	4	1647	2501	1077729	1078583	0	1242
scaffold-236937	chr1	87.76	768	64	25	1	751	1078405	1079159	0	870
scaffold-94225	chr1	93.41	182	12	0	4	185	1078508	1078689	2e-70	270
scaffold-74781	chr1	83.56	584	68	23	169	741	1088670	1088104	5e-145	521
scaffold-13268	chr1	79.9	577	69	36	4536	5096	1092065	1091520	4e-102	379
scaffold-230186	chr1	82.12	358	27	19	340	670	1098198	1098545	2e-70	272
scaffold-84304	chr1	90.11	91	8	1	1905	1994	1098761	1098851	9e-24	117
scaffold-229888	chr1	90.11	91	8	1	1872	1961	1098761	1098851	9e-24	117
scaffold-86449	chr1	83.9	118	16	3	1	116	1098762	1098878	1e-21	110
scaffold-239159	chr1	88.64	88	9	1	3209	3295	1098851	1098764	7e-20	106
scaffold-61286	chr1	84.1	415	54	11	13406	13813	1111348	1110939	4e-105	390
scaffold-242747	chr1	76.11	494	76	35	1329	1797	1117832	1118308	2e-54	220
scaffold-223933	chr1	74.19	554	91	41	1490	2013	1127115	1126584	1e-43	183
scaffold-28093	chr1	89.23	130	6	7	1396	1521	1128991	1128866	2e-35	156
scaffold-233591	chr1	90.91	99	8	1	2	99	1140723	1140821	4e-28	132
scaffold-81282	chr1	89.58	96	6	2	4	95	1140724	1140819	2e-24	119
scaffold-94561	chr1	91.3	69	3	3	1	67	1140767	1140834	4e-16	91.6
scaffold-240744	chr1	86.3	73	8	2	1	71	1140782	1140854	5e-12	78.7
scaffold-238765	chr1	91.75	97	8	0	1108	1204	1147518	1147614	3e-29	135
scaffold-67334	chr1	81.57	255	26	16	3453	3701	1151160	1151399	3e-45	191
scaffold-114464	chr1	83.46	127	18	3	160	284	1152751	1152626	1e-23	115
scaffold-98060	chr1	87.59	145	15	3	1611	1753	1157517	1157660	3e-38	165
scaffold-65764	chr1	81.1	820	116	30	13246	14056	1165825	1166614	5e-174	619
scaffold-112670	chr1	86.79	159	15	6	67	222	1169350	1169505	9e-41	172
scaffold-80059	chr1	78.52	461	65	27	147	595	1171633	1172071	2e-70	272
scaffold-225781	chr1	75.37	2367	354	176	1231	3495	1176210	1178449	0	929
scaffold-35648	chr1	78.92	332	52	14	18188	18511	1204132	1204453	2e-50	209
scaffold-15322	chr1	74.96	595	79	51	2427	2977	1206810	1206242	3e-51	209
scaffold-240503	chr1	75.17	604	91	46	647	1232	1208382	1208944	2e-57	230
scaffold-102686	chr1	80	220	21	16	191	405	1220569	1220770	3e-31	141
scaffold-64068	chr1	74.16	2341	349	188	9036	11218	1221471	1223713	0	736
scaffold-32674	chr1	75.64	895	122	72	2590	3429	1225396	1224543	1e-95	357
scaffold-34670	chr1	85.04	575	56	22	1987	2542	1228927	1229490	3e-156	558
scaffold-220741	chr1	85.44	103	10	5	2121	2221	1240780	1240879	3e-19	102
scaffold-163005	chr1	81.06	977	123	39	353	1283	1245968	1245008	0	723
scaffold-176050	chr1	81.06	977	123	39	353	1283	1245968	1245008	0	723
scaffold-5924	chr1	74.86	1273	178	97	1875	3081	1247437	1246241	5e-123	448
scaffold-11998	chr1	77.23	1243	176	75	3931	5099	1253137	1254346	2e-177	628
scaffold-32712	chr1	81.61	995	139	40	2314	3288	1256627	1257597	0	784
scaffold-118568	chr1	81.54	260	35	13	764	1017	1260088	1260340	2e-49	202
scaffold-163090	chr1	81.54	260	35	13	85	338	1260340	1260088	2e-49	202
scaffold-6546	chr1	82.94	856	95	40	4835	5672	1264237	1265059	0	725
scaffold-18771	chr1	81.44	862	105	43	2529	3354	1272233	1273075	0	654
scaffold-132726	chr1	83.52	91	10	5	91	178	1273918	1273830	9e-14	80.5
scaffold-33103	chr1	91.67	72	5	1	1534	1604	1274871	1274800	4e-18	99
scaffold-65362	chr1	78.6	2252	276	155	90	2267	1279549	1281668	0	1299
scaffold-36905	chr1	80.96	583	92	18	3807	4378	1286687	1286113	2e-121	444
scaffold-29972	chr1	78.24	1351	181	78	3069	4354	1295176	1293874	0	761
scaffold-233505	chr1	77.55	1889	251	123	247	2051	1297612	1299411	0	979
scaffold-97798	chr1	86.61	732	66	22	740	1449	1301682	1302403	0	780
scaffold-8831	chr1	85.82	811	76	35	246	1031	1307199	1307995	0	824
scaffold-7513	chr1	84.22	469	57	14	2926	3384	1313466	1313927	1e-120	440
scaffold-97270	chr1	79.94	1002	119	65	125	1086	1316024	1316983	0	662
scaffold-8675	chr1	83.22	596	61	27	9068	9638	1319622	1319041	2e-141	510
scaffold-103761	chr1	94.5	218	12	0	257	474	1326415	1326632	4e-90	337
scaffold-142429	chr1	82.11	123	13	7	4	119	1329362	1329482	5e-19	97.1
scaffold-34323	chr1	82.97	599	67	24	1353	1929	1330694	1331279	3e-141	508
scaffold-165031	chr1	88.31	77	3	6	66	140	1335419	1335491	4e-16	87.9
scaffold-61406	chr1	80.67	1221	165	57	7529	8710	1339575	1340763	0	881
scaffold-229848	chr1	91.58	273	15	8	3578	3846	1349820	1350088	2e-99	370
scaffold-63109	chr1	81.66	649	87	24	2685	3314	1358809	1358174	1e-141	510
scaffold-241866	chr1	77.53	890	117	62	5787	6615	1362325	1361458	4e-126	459
scaffold-75808	chr1	80.74	815	103	43	760	1535	1370821	1370022	4e-164	586
scaffold-233683	chr1	83.13	1061	128	38	2145	3175	1378170	1377131	0	920
scaffold-203692	chr1	84.22	862	95	29	256	1092	1381874	1381029	0	800
scaffold-65448	chr1	82.68	127	12	8	2325	2448	1385157	1385038	1e-19	104
scaffold-73465	chr1	87.74	106	11	2	354	458	1388771	1388875	3e-25	122
scaffold-93179	chr1	80.84	741	84	43	71	782	1393440	1392729	6e-148	529
scaffold-231260	chr1	74.37	1147	165	87	118	1166	1395279	1396394	1e-99	370
scaffold-12058	chr1	77.07	1077	164	66	84	1125	1403643	1402615	9e-152	544
scaffold-235130	chr1	76.67	493	68	34	1434	1903	1404508	1404040	1e-57	230
scaffold-10287	chr1	80.12	166	20	13	1664	1823	1413581	1413423	6e-22	111
scaffold-93698	chr1	85.3	939	101	32	251	1173	1419924	1420841	0	935
scaffold-81987	chr1	83.18	856	91	35	425	1246	1422700	1423536	0	734
scaffold-229482	chr1	79.1	799	103	51	576	1339	1424070	1424839	2e-136	492
scaffold-231484	chr1	80.21	1167	142	63	218	1332	1428735	1427606	0	793
scaffold-95619	chr1	87.33	363	39	7	75	433	1429256	1428897	4e-112	409
scaffold-27825	chr1	82.66	1136	143	46	1977	3084	1431401	1430292	0	957
scaffold-91350	chr1	83.11	521	57	24	509	1015	1443177	1443680	7e-123	446
scaffold-228746	chr1	77.14	1015	140	69	562	1521	1446565	1445588	2e-140	505
scaffold-86208	chr1	76.9	723	97	52	125	806	1449412	1450105	4e-93	346
scaffold-52259	chr1	81.58	570	73	24	3603	4152	1457101	1457658	4e-121	442
scaffold-8554	chr1	79.81	322	50	12	390	701	1465014	1464698	1e-54	220
scaffold-233406	chr1	77.82	568	80	27	1231	1785	1469070	1468536	2e-81	309
scaffold-15813	chr1	85.82	656	65	23	9067	9703	1472811	1472165	0	671
scaffold-18708	chr1	80.89	471	57	23	1005	1458	1481650	1482104	4e-91	340
scaffold-91433	chr1	81.79	1005	112	53	201	1160	1488223	1489201	0	776
scaffold-227185	chr1	82.25	1003	116	47	1635	2608	1491426	1492395	0	809
scaffold-33069	chr1	72.51	1153	168	114	529	1624	1494228	1495288	7e-59	235
scaffold-240114	chr1	77.98	377	52	25	1310	1675	1501496	1501140	7e-51	207
scaffold-31218	chr1	80.34	936	119	53	2286	3182	1540115	1541024	0	649
scaffold-34495	chr1	79.73	597	77	33	256	823	1541291	1541872	2e-106	392
scaffold-110433	chr1	75.67	337	68	12	257	583	1545821	1546153	8e-36	156
scaffold-26205	chr1	83.57	359	46	13	71	422	1552423	1552071	2e-85	324
scaffold-92795	chr1	78.78	740	93	50	153	855	1556896	1556184	1e-120	438
scaffold-92649	chr1	86.27	437	47	12	479	909	1557542	1557113	7e-128	462
scaffold-23900	chr1	79.78	534	79	29	4500	5022	1562219	1562734	1e-96	361
scaffold-237575	chr1	74.03	1236	191	96	541	1704	1565729	1564552	2e-104	385
scaffold-232695	chr1	86.1	662	58	26	353	994	1567784	1567137	0	682
scaffold-36349	chr1	85.12	699	77	22	3017	3696	1572132	1572822	0	689
scaffold-137215	chr1	82.58	132	14	9	484	611	1573438	1573564	3e-21	108
scaffold-29690	chr1	86.04	487	44	19	3504	3971	1582707	1583188	5e-139	501
scaffold-225441	chr1	79.7	931	117	55	694	1578	1591037	1590133	7e-171	606
scaffold-67897	chr1	82.7	1208	137	59	3000	4167	1603618	1602443	0	1007
scaffold-237940	chr1	88.82	170	17	2	1419	1587	1609824	1609992	8e-51	207
scaffold-231511	chr1	80.64	816	106	37	165	942	1612179	1612980	2e-164	584
scaffold-17553	chr1	78.91	441	64	22	1657	2077	1616107	1616538	2e-70	272
scaffold-230841	chr1	89.53	86	5	4	2177	2259	1616699	1616615	2e-20	106
scaffold-99156	chr1	80.11	357	51	16	331	678	1617002	1617347	1e-63	248
scaffold-146181	chr1	78.12	352	56	19	1143	1482	1619117	1619459	6e-50	204
scaffold-62906	chr1	86.76	861	86	27	3492	4339	1624480	1625325	0	933
scaffold-70213	chr1	80.98	1320	155	69	172	1429	1632503	1631218	0	959
scaffold-226017	chr1	81.76	329	31	17	2496	2803	1639562	1639882	4e-63	248
scaffold-79964	chr1	79.73	523	60	34	921	1415	1640066	1639562	5e-90	337
scaffold-98209	chr1	77.89	665	92	45	357	991	1643132	1643771	1e-97	363
scaffold-237038	chr1	82.05	468	53	20	250	695	1646051	1645593	7e-100	370
scaffold-86363	chr1	86.49	111	11	4	1072	1180	1649396	1649288	1e-24	119
scaffold-232941	chr1	83.99	587	73	19	109	683	1650369	1649792	5e-152	544
scaffold-141537	chr1	79.86	417	51	30	405	805	1652170	1651771	2e-71	274
scaffold-70131	chr1	76.37	1062	168	62	4021	5047	1657866	1658879	1e-136	494
scaffold-59561	chr1	86.07	359	40	10	5364	5718	1665532	1665884	1e-101	377
scaffold-234611	chr1	88.73	71	4	3	3146	3214	1668555	1668487	1e-13	84.2
scaffold-79520	chr1	77.76	980	142	55	132	1062	1674122	1673170	6e-149	532
scaffold-245590	chr1	79.87	313	39	19	1485	1785	1676571	1676271	8e-51	207
scaffold-126339	chr1	91.63	203	15	2	703	904	1678465	1678666	9e-73	279
scaffold-36346	chr1	82.97	646	84	17	8930	9557	1692760	1693397	2e-156	560
scaffold-7502	chr1	90	310	28	3	1689	1997	1696294	1696601	4e-108	398
scaffold-229711	chr1	77.88	1528	216	88	710	2159	1698243	1699726	0	837
scaffold-7515	chr1	76.61	992	118	86	3506	4430	1705174	1706118	4e-121	442
scaffold-84767	chr1	86.21	116	10	6	313	425	1710314	1710426	7e-25	121
scaffold-87975	chr1	75	428	57	39	149	546	1711680	1711273	1e-34	152
scaffold-78610	chr1	85.12	336	35	15	917	1248	1714532	1714856	1e-87	329
scaffold-240174	chr1	84.41	186	14	13	1068	1246	1718015	1718192	4e-39	169
scaffold-226388	chr1	75.17	1720	234	124	280	1894	1722828	1724459	1e-178	632
scaffold-91607	chr1	82.07	502	67	22	296	785	1726349	1726839	3e-111	407
scaffold-79303	chr1	76.12	402	61	25	133	517	1743745	1744128	3e-42	178
scaffold-12728	chr1	80.58	1138	147	60	602	1691	1754093	1752982	0	809
scaffold-233592	chr1	79.1	1158	146	77	531	1653	1755500	1756596	0	710
scaffold-233866	chr1	79.1	1158	146	77	1320	2442	1755500	1756596	0	710
scaffold-11196	chr1	82.37	1469	177	64	2005	3431	1775826	1777254	0	1203
scaffold-148839	chr1	81.44	334	43	16	447	769	1779428	1779103	1e-65	255
scaffold-9714	chr1	89.46	579	44	15	1448	2018	1789327	1789896	0	715
scaffold-14420	chr1	77.25	2009	268	139	7601	9478	1796020	1794070	0	1003
scaffold-103434	chr1	77.93	947	143	58	238	1143	1805135	1804214	2e-148	531
scaffold-101730	chr1	77.99	1036	134	64	106	1086	1805682	1806678	2e-158	564
scaffold-10758	chr1	81.12	339	44	18	3286	3615	1808741	1808414	2e-64	254
scaffold-12659	chr1	83.15	534	70	20	3706	4229	1817683	1818206	2e-129	470
scaffold-228339	chr1	85.71	77	6	5	2469	2542	1823947	1823873	2e-11	76.8
scaffold-244574	chr1	77.1	524	77	30	1968	2468	1824901	1824398	2e-67	263
scaffold-177185	chr1	83.22	298	43	7	96	389	1831322	1831028	7e-69	267
scaffold-2192	chr1	82.38	244	27	12	1365	1595	1834934	1834694	5e-48	198
scaffold-157973	chr1	88.99	218	24	0	318	535	1872295	1872512	2e-70	270
scaffold-31291	chr1	82.06	669	69	34	3368	4024	1878544	1877915	1e-145	523
scaffold-27658	chr1	80.12	1494	177	93	1268	2694	1884777	1883337	0	1003
scaffold-132644	chr1	88.19	381	28	12	581	956	1885926	1886294	8e-121	438
scaffold-25348	chr1	81.5	519	55	32	1878	2369	1889835	1890339	3e-105	388
scaffold-17277	chr1	80.94	1406	168	85	2116	3479	1898181	1896834	0	1020
scaffold-25964	chr1	83.54	328	33	18	1807	2122	1906611	1906293	1e-74	287
scaffold-83921	chr1	86.23	247	25	7	1519	1759	1914818	1915061	1e-66	259
scaffold-74023	chr1	83.39	301	37	10	1087	1385	1916215	1916504	9e-69	267
scaffold-31125	chr1	90.7	86	7	1	345	429	1917830	1917915	8e-23	113
scaffold-8717	chr1	75.44	688	110	43	156	807	1918859	1919523	1e-72	279
scaffold-223557	chr1	79.44	1036	132	58	901	1893	1927120	1928117	0	658
scaffold-97536	chr1	80.95	1265	156	55	318	1516	1929864	1931109	0	922
scaffold-92275	chr1	84.33	1225	142	42	195	1388	1932213	1933418	0	1153
scaffold-48716	chr1	81.03	970	101	48	1248	2173	1934714	1933784	0	695
scaffold-75268	chr1	84.7	608	58	25	3052	3647	1938642	1938058	2e-161	575
scaffold-235798	chr1	85.51	490	58	9	1748	2231	1950169	1950651	1e-138	499
scaffold-227165	chr1	78.41	1348	189	81	1263	2555	1955755	1957055	0	784
scaffold-240040	chr1	82.64	1417	177	58	3167	4545	1960782	1962167	0	1190
scaffold-79413	chr1	87.14	70	6	3	64	131	1965613	1965681	8e-12	76.8
scaffold-21072	chr1	78.86	1282	188	52	2238	3466	1966968	1968219	0	789
scaffold-99182	chr1	80.31	904	103	55	330	1196	1974120	1974985	2e-173	614
scaffold-11493	chr1	81.48	837	81	47	5409	6207	1979316	1980116	3e-174	619
scaffold-22629	chr1	81.4	1634	190	83	1517	3091	1986963	1985385	0	1229
scaffold-224875	chr1	82.03	1775	207	84	245	1953	1988280	1990008	0	1408
scaffold-239190	chr1	82.09	776	98	33	8950	9699	1998223	1997463	6e-176	625
scaffold-184541	chr1	81.48	162	21	8	1	157	2002673	2002830	4e-27	124
scaffold-133109	chr1	80	115	13	6	6	111	2002818	2002705	7e-13	76.8
scaffold-133046	chr1	83.45	145	18	6	86	227	2023047	2022906	3e-28	130
scaffold-65208	chr1	84.36	1266	146	47	23296	24530	2025911	2027155	0	1194
scaffold-118439	chr1	89.61	77	4	4	1	76	2028177	2028104	5e-18	95.3
scaffold-62615	chr1	85.67	963	90	36	8522	9458	2040482	2041422	0	970
scaffold-18501	chr1	83.86	285	28	18	1800	2075	2046678	2046403	4e-65	255
scaffold-114351	chr1	81.37	553	56	32	35	549	2049572	2049029	1e-111	407
scaffold-91154	chr1	77.13	752	106	52	656	1371	2050578	2051299	1e-101	375
scaffold-57816	chr1	85.47	716	80	21	3111	3815	2054340	2055042	0	725
scaffold-16329	chr1	80.48	579	66	40	328	887	2058440	2058990	4e-109	399
scaffold-68899	chr1	81.98	2003	245	94	4674	6618	2061299	2059355	0	1592
scaffold-225480	chr1	78.28	1197	150	80	845	1991	2067482	2066346	0	669
scaffold-35849	chr1	81.45	1224	164	50	1246	2442	2071286	2070099	0	944
scaffold-214728	chr1	81.2	117	16	4	77	189	2082807	2082921	2e-16	89.8
scaffold-28160	chr1	83.05	1227	126	59	13618	14793	2084661	2085856	0	1038
scaffold-199932	chr1	89.25	93	3	5	16	102	2092769	2092678	6e-23	110
scaffold-71314	chr1	82.31	520	61	24	228	736	2107113	2106614	2e-115	422
scaffold-7842	chr1	79.8	614	73	31	225	814	2110269	2110855	1e-108	399
scaffold-83996	chr1	83.51	564	68	21	84	638	2113159	2113706	5e-140	503
scaffold-16045	chr1	84.36	3018	309	108	1062	3973	2122750	2119790	0	2808
scaffold-32434	chr1	82.03	473	59	24	2234	2694	2125103	2125561	2e-102	379
scaffold-84141	chr1	79.69	325	47	13	45	356	2129178	2128860	6e-54	217
scaffold-241402	chr1	81.73	635	77	25	1778	2402	2130723	2130118	6e-137	494
scaffold-67023	chr1	76.21	3775	535	285	18377	21967	2149406	2153001	0	1661
scaffold-59378	chr1	83.26	675	67	39	1960	2614	2159258	2158610	3e-162	579
scaffold-9724	chr1	77.1	725	100	46	1100	1783	2166366	2167065	2e-96	359
scaffold-191930	chr1	83.82	136	17	4	1	134	2173665	2173797	4e-27	124
scaffold-23647	chr1	79.95	783	112	39	8483	9238	2176336	2177100	1e-148	534
scaffold-32244	chr1	82.73	886	116	31	5747	6610	2189643	2188773	0	754
scaffold-213368	chr1	85.05	107	9	6	12	115	2192763	2192865	1e-20	102
scaffold-240484	chr1	79.49	863	123	45	259	1098	2206308	2205477	4e-158	564
scaffold-243495	chr1	78.79	1122	154	68	2227	3314	2209115	2210186	0	676
scaffold-83221	chr1	77.19	1618	212	121	207	1748	2213752	2215288	0	798
scaffold-49506	chr1	80.39	1224	144	68	5569	6741	2222559	2223737	0	843
scaffold-91759	chr1	82.65	317	44	11	45	355	2227012	2227323	2e-70	270
scaffold-35469	chr1	83.07	313	31	14	70	364	2230747	2230439	1e-68	265
scaffold-71507	chr1	82.02	1424	155	78	643	1999	2231371	2232760	0	1118
scaffold-107707	chr1	79.93	583	86	26	100	665	2236272	2235704	4e-109	399
scaffold-30135	chr1	80.26	1692	222	98	2741	4378	2246063	2247696	0	1171
scaffold-111569	chr1	82.99	488	54	18	611	1077	2251558	2252037	2e-113	414
scaffold-223537	chr1	79.24	920	109	63	291	1173	2251558	2252432	8e-159	566
scaffold-56998	chr1	81.24	949	112	51	1146	2054	2253807	2254729	0	706
scaffold-70961	chr1	82.69	1092	126	45	11788	12834	2270823	2271896	0	911
scaffold-245687	chr1	85.39	1095	124	33	689	1767	2274343	2275417	0	1103
scaffold-36039	chr1	80.76	1024	118	47	5453	6432	2277042	2276054	0	726
scaffold-94387	chr1	85.71	77	6	5	1110	1183	2277470	2277544	9e-12	76.8
scaffold-31827	chr1	77.42	1023	123	77	2162	3134	2285658	2284694	1e-141	510
scaffold-12706	chr1	89.86	69	4	3	1	67	2285744	2285677	8e-15	86.1
scaffold-38638	chr1	73.91	1855	289	138	1017	2752	2288900	2287122	4e-158	564
scaffold-39333	chr1	89.55	67	5	2	14	79	2289104	2289039	1e-13	84.2
scaffold-64459	chr1	82.41	108	17	2	1	107	2289159	2289053	5e-16	93.5
scaffold-113938	chr1	84.34	83	7	6	193	272	2294053	2293974	2e-12	76.8
scaffold-16263	chr1	84.47	689	78	21	6079	6747	2295912	2296591	0	652
scaffold-17677	chr1	76.11	1415	185	111	3385	4701	2313851	2312492	2e-168	599
scaffold-11481	chr1	77.79	905	126	59	1619	2478	2317741	2318615	3e-135	488
scaffold-113461	chr1	87.21	305	29	10	160	460	2321051	2321349	6e-91	339
scaffold-231954	chr1	88.24	459	36	15	3506	3957	2324489	2324936	3e-148	532
scaffold-56398	chr1	79.47	1252	161	72	6744	7951	2331794	2332993	0	800
scaffold-229951	chr1	78.72	921	129	49	1082	1974	2336147	2337028	1e-154	553
scaffold-32542	chr1	79.2	870	115	52	3278	4114	2340667	2339831	8e-152	544
scaffold-238428	chr1	81.47	896	108	46	857	1733	2343971	2343115	0	682
scaffold-68175	chr1	85.19	520	59	15	164	670	2346116	2346630	4e-144	518
scaffold-27333	chr1	83.22	733	97	24	2003	2725	2356428	2355712	0	649
scaffold-21296	chr1	86.67	75	6	4	1228	1300	2356658	2356730	1e-12	80.5
scaffold-164631	chr1	89.23	65	1	6	15	76	2356667	2356728	4e-12	76.8
scaffold-98470	chr1	85.1	302	38	7	1	299	2357532	2357829	5e-80	302
scaffold-90850	chr1	81.27	283	36	16	1386	1662	2361782	2362053	1e-52	213
scaffold-9364	chr1	80.28	1014	155	39	5643	6630	2363578	2362584	0	723
scaffold-234601	chr1	85.32	654	66	22	4088	4727	2373252	2373889	0	649
scaffold-199384	chr1	86.17	499	48	17	955	1441	2375040	2374551	5e-145	520
scaffold-120109	chr1	78.42	556	77	31	494	1026	2378653	2378118	1e-85	322
scaffold-238438	chr1	78.42	556	77	31	3700	4232	2378653	2378118	4e-85	322
scaffold-72158	chr1	78.82	2016	245	133	20967	22871	2388425	2386481	0	1190
scaffold-123282	chr1	84.14	435	48	21	77	502	2389130	2389552	2e-109	401
scaffold-85609	chr1	86.63	516	52	16	183	687	2408946	2408437	1e-155	555
scaffold-24086	chr1	81.19	808	105	36	150	927	2418028	2417238	2e-170	606
scaffold-60343	chr1	78.24	2201	250	180	3794	5871	2436818	2434724	0	1199
scaffold-9781	chr1	81.54	455	55	26	366	804	2441931	2441490	2e-93	348
scaffold-70533	chr1	78.67	736	94	46	175	873	2442550	2443259	4e-118	431
scaffold-232028	chr1	85.66	537	52	20	4781	5310	2448344	2447826	6e-151	542
scaffold-111282	chr1	80.48	784	94	52	80	837	2483301	2484051	4e-153	545
scaffold-61510	chr1	80.04	2260	293	126	183	2347	2487008	2484812	0	1530
scaffold-216310	chr1	83.1	142	14	8	1	137	2489942	2490078	4e-26	121
scaffold-30898	chr1	79.46	740	103	42	2934	3643	2493013	2493733	5e-132	479
scaffold-62097	chr1	80.7	881	107	48	17762	18615	2499880	2499036	3e-176	627
scaffold-94428	chr1	80.54	514	73	19	437	941	2515493	2514998	6e-100	370
scaffold-9889	chr1	73.96	457	71	39	2111	2535	2516376	2515936	1e-30	141
scaffold-239689	chr1	76.35	1167	169	85	2942	4053	2517722	2516608	7e-147	527
scaffold-81878	chr1	85.92	348	35	10	697	1039	2522207	2522545	7e-97	359
scaffold-7172	chr1	79.83	843	103	48	158	970	2528394	2527589	2e-154	553
scaffold-71212	chr1	80.08	2063	282	98	980	2985	2537689	2535699	0	1413
scaffold-3812	chr1	79.09	397	46	30	2176	2547	2544476	2544860	3e-60	239
scaffold-115202	chr1	90	250	17	6	1	248	2545803	2546046	1e-84	316
scaffold-11035	chr1	80.04	2229	260	137	3542	5644	2549069	2551238	0	1480
scaffold-29994	chr1	81.53	1581	170	94	3306	4800	2551281	2549737	0	1190
scaffold-16196	chr1	87.39	111	8	6	671	778	2556637	2556744	7e-26	122
scaffold-32563	chr1	87.39	119	8	6	615	729	2556637	2556752	4e-28	130
scaffold-196800	chr1	83.87	124	14	6	504	625	2556637	2556756	4e-23	113
scaffold-70494	chr1	84.3	121	15	4	2657	2776	2556662	2556779	2e-22	115
scaffold-52964	chr1	87.04	108	9	5	8602	8706	2556663	2556768	4e-23	117
scaffold-231242	chr1	74.91	562	73	49	1447	1975	2557564	2558090	6e-47	195
scaffold-38386	chr1	79.18	956	106	71	1682	2569	2561040	2561970	1e-161	577
scaffold-51459	chr1	81.48	891	114	37	9851	10717	2578628	2579491	0	684
scaffold-31170	chr1	79.52	1128	141	60	598	1665	2580771	2581868	0	721
scaffold-34884	chr1	77.34	1434	207	97	12837	14200	2585501	2584116	0	739
scaffold-107101	chr1	84.96	226	22	11	519	737	2600860	2601080	1e-54	219
scaffold-125827	chr1	83.13	166	21	7	2	163	2601708	2601870	4e-33	145
scaffold-62139	chr1	86.69	263	23	11	1034	1289	2601971	2602228	7e-73	281
scaffold-26397	chr1	78.79	231	36	11	368	595	2610957	2610737	5e-32	143
scaffold-76258	chr1	81.12	1441	170	69	5	1377	2612537	2611131	0	1061
scaffold-159315	chr1	80.82	1580	192	78	128	1634	2612672	2611131	0	1136
scaffold-29064	chr1	86.1	518	50	15	85	588	2618182	2617673	5e-151	538
scaffold-18854	chr1	77.05	1704	251	108	19846	21485	2620817	2619190	0	852
scaffold-36294	chr1	82.74	921	107	43	1681	2582	2663031	2663918	0	773
scaffold-113884	chr1	86.08	79	8	3	822	897	2669917	2669995	2e-13	82.4
scaffold-22183	chr1	84.52	1001	101	40	2812	3789	2684083	2683114	0	941
scaffold-102490	chr1	76.24	787	107	66	3	739	2686523	2685767	2e-92	344
scaffold-61854	chr1	75.2	2685	383	217	962	3462	2691662	2689077	0	1007
scaffold-69441	chr1	82.38	647	81	30	1447	2075	2694622	2695253	3e-148	532
scaffold-55433	chr1	87.73	717	48	35	20559	21259	2711713	2711021	0	800
scaffold-34216	chr1	100	42	0	0	4	45	2726069	2726110	3e-12	78.7
scaffold-1822	chr1	79.08	1831	255	93	2747	4513	2727621	2729387	0	1142
scaffold-18429	chr1	77.6	2621	384	143	8603	11102	2737552	2740090	0	1400
scaffold-102402	chr1	84.52	549	58	26	26	561	2762594	2762060	9e-145	518
scaffold-27845	chr1	83.43	543	61	25	2019	2550	2764626	2764102	5e-132	477
scaffold-23543	chr1	80.34	178	26	7	1057	1231	2765012	2765183	9e-27	126
scaffold-68665	chr1	79.66	177	29	5	9982	10156	2765012	2765183	4e-24	121
scaffold-116733	chr1	84.91	106	14	2	241	345	2765012	2765116	3e-21	106
scaffold-231624	chr1	84.91	106	12	4	3946	4049	2765012	2765115	1e-19	104
scaffold-46094	chr1	85.71	112	13	3	18442	18551	2765013	2765123	4e-22	115
scaffold-60196	chr1	85.15	101	13	2	4297	4396	2765024	2765123	9e-19	102
scaffold-112013	chr1	85	100	14	1	172	270	2765024	2765123	7e-19	100
scaffold-116116	chr1	85.71	77	9	2	9	84	2765041	2765116	2e-13	80.5
scaffold-13695	chr1	88.06	67	7	1	2	68	2765058	2765123	4e-12	78.7
scaffold-23729	chr1	85.39	89	12	1	2226	2314	2765061	2765148	2e-15	91.6
scaffold-13502	chr1	86.67	75	6	4	3403	3475	2765115	2765043	3e-12	80.5
scaffold-92915	chr1	83.81	105	13	4	37	139	2765115	2765013	8e-18	97.1
scaffold-223850	chr1	82.3	887	113	37	1693	2561	2768112	2768972	0	728
scaffold-23717	chr1	76.77	594	71	57	2882	3446	2776974	2777529	1e-69	270
scaffold-12093	chr1	81.02	843	87	62	9521	10322	2780688	2779878	3e-169	603
scaffold-32505	chr1	85.92	426	30	16	9126	9537	2795851	2796260	2e-116	427
scaffold-22065	chr1	88.84	681	58	15	10604	11272	2798470	2797796	0	821
scaffold-237286	chr1	86.8	356	24	23	132	478	2809554	2809895	2e-101	375
scaffold-31145	chr1	80.53	1140	151	62	4978	6090	2817269	2816174	0	809
scaffold-232923	chr1	81.46	669	72	40	797	1433	2825140	2824492	4e-139	501
scaffold-238509	chr1	74.81	520	62	50	1495	1991	2826458	2825985	8e-40	171
scaffold-31014	chr1	80.33	1220	152	59	5431	6604	2831962	2833139	0	843
scaffold-63601	chr1	76.24	1730	262	104	623	2281	2863299	2861648	0	780
scaffold-60672	chr1	81.42	635	84	31	17035	17655	2874921	2874307	2e-134	488
scaffold-7873	chr1	81.15	1544	195	78	8809	10297	2908732	2907230	0	1151
scaffold-95188	chr1	81.53	222	31	10	193	409	2927667	2927451	3e-41	174
scaffold-60546	chr1	80.45	1013	96	68	5250	6237	2932581	2933516	0	680
scaffold-57020	chr1	80.74	2124	246	117	9540	11575	2943307	2941259	0	1506
scaffold-135982	chr1	75.48	416	67	35	2	399	2958110	2958508	2e-40	171
scaffold-58211	chr1	85	460	43	19	5429	5877	2962135	2962579	3e-121	444
scaffold-21309	chr1	80.2	495	73	19	842	1324	2974970	2975451	2e-93	348
scaffold-17505	chr1	80.63	1105	130	65	3061	4119	2979882	2978816	0	778
scaffold-69834	chr1	83.5	879	105	31	5208	6069	2991452	2990597	0	784
scaffold-65498	chr1	77.37	380	61	21	4283	4650	2998140	2998506	6e-49	202
scaffold-26431	chr1	78.44	1062	136	60	1478	2477	3000699	3001729	3e-170	606
scaffold-10300	chr1	87.82	583	45	19	5366	5931	3016560	3015987	0	660
scaffold-69114	chr1	75.03	913	135	71	7274	8135	3028945	3028075	3e-89	337
scaffold-143484	chr1	77.54	334	48	22	293	612	3034473	3034793	1e-41	176
scaffold-19734	chr1	83.96	636	61	23	2262	2887	3046234	3045630	4e-160	571
scaffold-162490	chr1	77	387	52	35	7	372	3047953	3048323	1e-45	187
scaffold-83492	chr1	86.1	554	63	12	186	733	3048641	3049186	9e-165	584
scaffold-234369	chr1	77.47	981	126	69	2904	3842	3051569	3052496	2e-138	499
scaffold-5701	chr1	83.95	405	52	12	187	585	3052698	3053095	2e-101	375
scaffold-60082	chr1	82.29	700	95	22	9967	10651	3056726	3056041	5e-162	579
scaffold-24465	chr1	82.93	205	27	7	2014	2216	3065226	3065424	1e-41	178
scaffold-84357	chr1	78.97	466	70	21	313	758	3078485	3078028	8e-77	292
scaffold-50870	chr1	76.76	370	61	23	6529	6885	3082631	3082988	1e-42	183
scaffold-158750	chr1	80.24	167	18	14	1	156	3082922	3082760	3e-23	111
scaffold-34226	chr1	77.88	339	58	16	349	677	3082992	3082661	7e-47	195
scaffold-37049	chr1	82.35	102	14	3	637	736	3082992	3082893	1e-14	86.1
scaffold-59109	chr1	83.17	101	15	2	9277	9376	3082992	3082893	5e-15	91.6
scaffold-238320	chr1	79.02	348	54	19	5525	5861	3082992	3082653	3e-54	220
scaffold-30405	chr1	82.04	941	108	47	3179	4101	3085875	3084978	0	745
scaffold-177960	chr1	87.38	301	32	6	159	456	3097155	3096858	1e-91	340
scaffold-231280	chr1	79.38	1901	204	122	735	2529	3099800	3101618	0	1166
scaffold-53401	chr1	92.73	55	2	2	13013	13066	3102594	3102647	3e-11	78.7
scaffold-23666	chr1	81.7	1060	140	41	7650	8672	3109297	3110339	0	833
scaffold-87157	chr1	83.56	146	15	8	1477	1618	3140033	3139893	4e-27	128
scaffold-72056	chr1	76.38	1198	156	99	1558	2694	3149628	3150759	8e-147	527
scaffold-129020	chr1	82.91	316	38	10	164	466	3162709	3163021	4e-70	270
scaffold-74709	chr1	88.21	212	23	2	1664	1873	3173904	3173693	2e-63	252
scaffold-61877	chr1	84.92	524	50	23	1393	1898	3184983	3185495	3e-139	503
scaffold-54986	chr1	78.74	1538	175	98	710	2174	3204968	3203510	0	889
scaffold-103338	chr1	74.15	557	80	53	426	945	3206099	3206628	2e-40	172
scaffold-100010	chr1	80.22	627	83	35	721	1328	3208350	3207746	8e-119	433
scaffold-242061	chr1	84.55	123	15	4	1334	1453	3214168	3214047	3e-24	119
scaffold-139123	chr1	73.85	348	64	21	887	1223	3219541	3219872	1e-22	113
scaffold-221632	chr1	85.87	460	40	20	477	929	3220911	3221352	1e-128	466
scaffold-20467	chr1	75.56	1154	199	75	3590	4689	3226989	3225865	4e-136	492
scaffold-158055	chr1	83.89	149	20	4	3	149	3226997	3227143	1e-31	139
scaffold-51879	chr1	77.18	824	138	47	11913	12705	3227011	3226207	2e-118	435
scaffold-55079	chr1	77.35	1488	210	87	5006	6425	3232836	3231408	0	763
scaffold-37440	chr1	85.71	91	12	1	62	151	3238701	3238791	2e-17	95.3
scaffold-150640	chr1	89.19	74	7	1	3	75	3238730	3238803	1e-16	91.6
scaffold-114050	chr1	96.49	57	1	1	9	64	3238747	3238803	5e-17	93.5
scaffold-237252	chr1	72.61	376	68	28	2043	2399	3244784	3244425	8e-16	91.6
scaffold-160971	chr1	84.31	102	6	10	64	160	3274873	3274777	4e-17	91.6
scaffold-74802	chr1	82.65	536	63	28	6566	7085	3276671	3276150	2e-122	448
scaffold-60463	chr1	80.62	1089	143	49	15315	16386	3300528	3301565	0	780
scaffold-56925	chr1	78.45	673	97	33	8993	9630	3315641	3316300	1e-106	396
scaffold-107826	chr1	75.8	529	73	45	187	690	3326822	3326324	4e-54	217
scaffold-222812	chr1	79.22	669	71	40	842	1478	3334543	3333911	7e-110	403
scaffold-238402	chr1	88.57	105	9	3	181	283	3335371	3335474	7e-26	124
scaffold-55501	chr1	82.22	1091	130	50	8205	9260	3338577	3337516	0	881
scaffold-181119	chr1	82	100	10	8	38	133	3357008	3357103	2e-13	78.7
scaffold-232291	chr1	79.51	410	55	28	33	425	3357475	3357078	3e-68	265
scaffold-33836	chr1	78.86	880	116	60	9945	10797	3397145	3396309	4e-147	531
scaffold-101781	chr1	80.53	190	22	9	424	610	3412352	3412529	2e-28	132
scaffold-20953	chr1	78.56	863	101	57	5384	6227	3425367	3424570	1e-135	492
scaffold-25472	chr1	77.26	321	38	23	544	839	3446950	3446640	1e-35	156
scaffold-66818	chr1	75.27	1282	196	87	30444	31667	3476351	3477569	2e-137	499
scaffold-106278	chr1	73.6	678	114	46	599	1229	3486864	3487523	6e-49	200
scaffold-107190	chr1	79.23	284	47	10	596	874	3487177	3487453	3e-45	187
scaffold-228372	chr1	87.69	130	16	0	2357	2486	3487217	3487346	3e-34	152
scaffold-185294	chr1	85.19	108	16	0	1	108	3487340	3487233	2e-23	111
scaffold-75688	chr1	85.13	491	54	10	31	516	3501204	3500728	4e-134	484
scaffold-68803	chr1	79.23	963	114	62	1178	2091	3504411	3505336	4e-166	592
scaffold-203231	chr1	80.42	143	19	8	1	137	3506121	3506260	2e-19	100
scaffold-165143	chr1	84.34	83	10	3	1	81	3506161	3506080	2e-13	78.7
scaffold-85076	chr1	78.1	137	25	5	1249	1382	3506255	3506121	2e-13	82.4
scaffold-180752	chr1	89.83	59	6	0	1	59	3512129	3512187	1e-12	76.8
scaffold-8973	chr1	96.15	52	1	1	2902	2953	3512134	3512184	1e-13	84.2
scaffold-7481	chr1	94.12	51	1	2	11430	11479	3512136	3512185	9e-11	76.8
scaffold-77496	chr1	79.44	214	33	9	1582	1789	3512136	3512344	5e-31	141
scaffold-120063	chr1	96.3	54	2	0	734	787	3512136	3512189	8e-16	89.8
scaffold-30076	chr1	94.34	53	3	0	773	825	3512138	3512190	1e-13	82.4
scaffold-239524	chr1	91.38	58	5	0	2193	2250	3512154	3512211	1e-12	80.5
scaffold-84238	chr1	97.83	46	1	0	1	46	3512185	3512140	6e-13	80.5
scaffold-198846	chr1	98.11	53	1	0	13	65	3512188	3512136	3e-17	93.5
scaffold-102456	chr1	94.55	55	1	2	1	54	3512189	3512136	4e-14	84.2
scaffold-91092	chr1	97.83	46	1	0	1	46	3512189	3512144	9e-13	80.5
scaffold-91102	chr1	92.73	55	2	2	4	57	3512189	3512136	4e-12	78.7
scaffold-97835	chr1	94.55	55	3	0	3	57	3512190	3512136	1e-14	86.1
scaffold-109744	chr1	94.55	55	2	1	12	65	3512190	3512136	3e-14	84.2
scaffold-239125	chr1	90.54	74	7	0	1	74	3512208	3512135	3e-18	99
scaffold-193877	chr1	84.48	116	14	4	2	114	3512254	3512140	2e-23	111
scaffold-81557	chr1	81.21	149	24	4	1	147	3512282	3512136	7e-24	117
scaffold-68273	chr1	83.11	610	70	28	454	1044	3516862	3516267	9e-146	525
scaffold-61900	chr1	73.73	1256	196	95	3925	5122	3521473	3522652	1e-98	368
scaffold-46783	chr1	86.1	259	28	7	910	1162	3527452	3527196	5e-70	272
scaffold-6361	chr1	88.24	85	7	3	4524	4606	3530625	3530708	9e-18	99
scaffold-241073	chr1	89.36	94	8	2	361	453	3535595	3535503	9e-24	117
scaffold-72396	chr1	76.02	1326	194	107	1559	2812	3536470	3537743	2e-160	573
scaffold-244306	chr1	74.37	1319	191	118	1478	2730	3539333	3540570	7e-117	427
scaffold-59732	chr1	78.55	1716	233	103	128	1770	3550046	3551699	0	1005
scaffold-223622	chr1	77.83	1520	210	95	1	1451	3551507	3550046	0	822
scaffold-175138	chr1	88.57	70	6	2	32	100	3569643	3569575	6e-15	84.2
scaffold-77258	chr1	88.31	77	5	4	5	79	3595904	3595830	2e-15	89.8
scaffold-220384	chr1	76.92	559	86	39	2681	3219	3611061	3611596	2e-71	278
scaffold-28390	chr1	84.89	622	70	21	3738	4347	3626433	3627042	1e-170	606
scaffold-58446	chr1	76.86	1707	220	123	54323	55924	3637607	3635971	0	802
scaffold-7128	chr1	80.65	155	23	7	1677	1827	3656038	3656189	4e-22	113
scaffold-228637	chr1	82.74	168	21	8	1848	2011	3677833	3677670	2e-31	143
scaffold-37136	chr1	83.36	1082	126	46	15043	16099	3716559	3717611	0	952
scaffold-25829	chr1	84.5	684	85	13	79	746	3721780	3722458	0	656
scaffold-74608	chr1	81.79	593	69	28	1761	2328	3728659	3729237	8e-127	460
scaffold-144109	chr1	78.71	249	37	14	1	239	3730991	3730749	3e-35	152
scaffold-60777	chr1	78.11	1937	264	119	15	1879	3749538	3747690	0	1081
scaffold-69655	chr1	79.71	1316	176	74	10942	12209	3756719	3755447	0	867
scaffold-52822	chr1	80.63	573	80	27	1757	2319	3759086	3759637	2e-112	414
scaffold-36021	chr1	80.69	145	15	13	2434	2572	3775984	3776121	2e-18	100
scaffold-48240	chr1	81.1	1159	149	59	1836	2953	3782178	3781049	0	863
scaffold-86967	chr1	97.73	44	1	0	818	861	3785380	3785423	6e-12	76.8
scaffold-160625	chr1	80.16	126	17	8	1	122	3785396	3785517	4e-16	87.9
scaffold-51966	chr1	79.55	1462	156	98	14964	16352	3792532	3791141	0	911
scaffold-73469	chr1	83.29	706	66	36	1415	2087	3813841	3814527	1e-169	603
scaffold-48284	chr1	90.11	91	3	6	14	101	3814791	3814704	3e-22	113
scaffold-229728	chr1	78.81	1911	243	133	8695	10517	3819738	3817902	0	1136
scaffold-237023	chr1	94.44	54	2	1	2540	2592	3969810	3969757	5e-13	82.4
scaffold-124692	chr1	72.66	428	77	34	134	538	3979033	3978623	5e-21	106
scaffold-30020	chr1	83.63	501	57	23	4099	4588	3998263	3997777	2e-122	448
scaffold-7283	chr1	77.57	477	77	30	1645	2104	4015731	4015268	4e-67	261
scaffold-39408	chr1	78.96	1896	233	118	1088	2888	4071143	4069319	0	1138
scaffold-71092	chr1	79.2	1567	197	97	8933	10425	4071143	4069632	0	968
scaffold-243842	chr1	89.76	410	39	3	955	1362	4080272	4080680	2e-145	521
scaffold-35883	chr1	79.44	360	49	19	55	391	4080694	4081051	2e-58	231
scaffold-31554	chr1	80.52	503	53	37	18358	18832	4081874	4081389	4e-91	344
scaffold-28785	chr1	93.55	62	2	1	117	176	4081881	4081942	3e-16	91.6
scaffold-11372	chr1	87.34	79	7	3	1698	1774	4081883	4081960	6e-15	87.9
scaffold-41941	chr1	86.3	73	7	2	9001	9070	4081955	4081883	9e-11	76.8
scaffold-62003	chr1	86.84	76	9	1	3	77	4095514	4095589	5e-13	84.2
scaffold-157914	chr1	87.18	78	7	3	1	76	4095514	4095590	3e-15	86.1
scaffold-168907	chr1	86.67	75	9	1	20	93	4095514	4095588	6e-14	82.4
scaffold-30894	chr1	86.08	79	10	1	1767	1844	4095589	4095511	8e-14	84.2
scaffold-94721	chr1	85.19	81	11	1	553	632	4095591	4095511	1e-13	82.4
scaffold-240677	chr1	85.56	90	9	2	3218	3306	4095597	4095511	9e-16	91.6
scaffold-175565	chr1	75.77	194	31	15	1	187	4101461	4101645	7e-15	84.2
scaffold-13375	chr1	80.93	215	29	11	4352	4561	4101650	4101443	9e-36	159
scaffold-34058	chr1	76.13	1177	163	89	9841	10949	4109707	4110833	7e-141	508
scaffold-27191	chr1	80.58	582	64	33	56	612	4110932	4111489	6e-110	403
scaffold-13282	chr1	87.5	176	16	6	1432	1604	4119284	4119456	1e-47	198
scaffold-206894	chr1	73.26	430	70	37	4	406	4120984	4121395	9e-24	115
scaffold-71604	chr1	78.83	1332	167	97	6170	7449	4127242	4125974	0	791
scaffold-239305	chr1	78.83	1332	167	97	4395	5674	4127242	4125974	0	791
scaffold-63609	chr1	78.03	1939	248	135	50	1887	4135968	4137829	0	1057
scaffold-75698	chr1	77.15	1243	155	98	2334	3508	4137829	4136648	1e-169	603
scaffold-67762	chr1	87.34	395	39	11	6816	7204	4145108	4144719	8e-121	442
scaffold-33914	chr1	83.79	290	40	5	854	1139	4152632	4152918	1e-68	268
scaffold-22151	chr1	78.95	532	76	28	1377	1883	4162889	4163409	2e-87	329
scaffold-37496	chr1	76.8	319	45	28	4301	4603	4163872	4163567	7e-34	152
scaffold-245311	chr1	77.9	1077	126	69	1415	2423	4166250	4167282	8e-159	568
scaffold-206484	chr1	94.92	118	6	0	304	421	4176788	4176905	7e-45	185
scaffold-2365	chr1	95.93	123	5	0	46	168	4176905	4176783	2e-48	200
scaffold-78329	chr1	92.44	172	12	1	1507	1677	4179712	4179883	4e-62	244
scaffold-32489	chr1	85.42	384	30	18	3180	3542	4180739	4180361	3e-101	375
scaffold-155970	chr1	78.87	142	20	8	1	135	4185121	4185259	4e-16	87.9
scaffold-223094	chr1	76.32	1170	151	88	1829	2916	4193727	4194852	5e-142	510
scaffold-234002	chr1	82.71	2181	264	79	8199	10312	4200825	4198691	0	1834
scaffold-71213	chr1	82.28	2461	253	122	5424	7791	4226102	4223732	0	1960
scaffold-23052	chr1	84.28	579	62	25	257	817	4232060	4231493	1e-150	538
scaffold-232173	chr1	86	557	46	18	366	917	4235026	4234497	2e-159	568
scaffold-59340	chr1	87.74	1093	93	36	3591	4666	4252682	4251614	0	1238
scaffold-74594	chr1	87.97	507	45	16	557	1056	4257439	4257936	3e-164	584
scaffold-22304	chr1	90.49	368	29	6	145	509	4259525	4259889	7e-133	481
scaffold-20827	chr1	79.56	2192	284	118	4556	6642	4268912	4271044	0	1415
scaffold-4805	chr1	83.21	393	40	24	402	780	4272591	4272211	5e-90	337
scaffold-67600	chr1	90.94	1975	161	14	5499	7460	4278380	4280349	0	2639
scaffold-65762	chr1	79.23	2667	323	153	14946	17530	4307544	4310061	0	1642
scaffold-32973	chr1	96.29	512	13	5	880	1390	4327277	4326771	0	835
scaffold-37320	chr1	89.07	439	20	10	2108	2543	4331021	4331434	2e-144	520
scaffold-106677	chr1	91.57	166	12	2	162	325	4338900	4338735	2e-57	228
scaffold-214246	chr1	83.9	118	14	5	227	340	4339339	4339455	9e-22	108
scaffold-112449	chr1	85.19	162	17	5	288	445	4342502	4342344	3e-37	159
scaffold-110369	chr1	90.85	295	9	14	47	337	4344382	4344102	4e-103	379
scaffold-245539	chr1	79.26	1032	129	66	693	1687	4346583	4345600	0	641
scaffold-82116	chr1	90.77	585	51	3	1192	1775	4347980	4347398	0	778
scaffold-49681	chr1	88.9	1388	110	36	8229	9600	4354100	4355459	0	1670
scaffold-232182	chr1	91.95	559	26	11	2127	2666	4365276	4365834	0	765
scaffold-103080	chr1	89.14	359	11	17	1	354	4367532	4367867	3e-116	422
scaffold-13570	chr1	88.1	622	35	26	18	628	4367858	4368451	0	702
scaffold-50094	chr1	83.18	2694	287	113	12984	15589	4387798	4390413	0	2313
scaffold-2198	chr1	74.62	1127	167	81	98	1145	4390390	4391476	4e-105	387
scaffold-49784	chr1	83.4	1958	227	74	1663	3585	4406577	4404683	0	1725
scaffold-235412	chr1	82.9	1485	155	72	4244	5666	4412629	4414076	0	1243
scaffold-235967	chr1	82.9	1485	155	72	4244	5666	4412629	4414076	0	1243
scaffold-30233	chr1	87.56	1246	104	43	111	1334	4414605	4415821	0	1395
scaffold-219916	chr1	80.04	1924	232	108	2831	4691	4429319	4427485	0	1286
scaffold-236470	chr1	89.53	86	5	4	2978	3061	4444168	4444251	3e-20	106
scaffold-232652	chr1	90	80	5	3	1951	2028	4444173	4444251	9e-19	100
scaffold-46725	chr1	82.72	2147	214	99	18389	20437	4456056	4458143	0	1764
scaffold-98096	chr1	86.25	80	9	2	8	86	4482543	4482621	1e-14	86.1
scaffold-237405	chr1	82.63	691	80	31	6113	6781	4487493	4486821	5e-161	575
scaffold-98838	chr1	83.17	410	51	17	99	497	4506355	4506757	1e-96	359
scaffold-47889	chr1	81.4	1016	135	47	67	1049	4524338	4523344	0	780
scaffold-59919	chr1	86.43	582	43	29	1	570	4525864	4526421	7e-170	604
scaffold-56288	chr1	92.15	650	33	16	18023	18664	4552627	4553266	0	902
scaffold-54272	chr1	76.19	189	27	15	6301	6480	4569557	4569736	3e-13	84.2
scaffold-129388	chr1	79.89	179	22	12	4	174	4569730	4569558	2e-25	119
scaffold-71542	chr1	81.57	3766	417	205	26343	29963	4581106	4584739	0	2854
scaffold-234767	chr1	77.99	1404	186	94	5242	6572	4596490	4595137	0	767
scaffold-33181	chr1	90.32	62	3	3	1711	1770	4612747	4612807	4e-12	78.7
scaffold-111506	chr1	93.44	61	2	2	740	798	4612747	4612807	8e-16	89.8
scaffold-106912	chr1	87.67	73	6	3	1	71	4612818	4612747	6e-14	82.4
scaffold-116372	chr1	89.74	78	5	3	362	437	4612820	4612744	4e-18	97.1
scaffold-83324	chr1	85.53	76	7	4	6	78	4612821	4612747	1e-11	76.8
scaffold-121893	chr1	89.47	76	5	3	7	80	4612821	4612747	3e-17	93.5
scaffold-244994	chr1	85.29	136	14	6	203	334	4612884	4612751	4e-29	135
scaffold-47578	chr1	79.32	3405	444	200	28387	31637	4624208	4627506	0	2148
scaffold-220390	chr1	91.53	59	2	3	1	57	4660779	4660836	7e-12	78.7
scaffold-240854	chr1	86.16	1004	107	26	1479	2464	4693340	4692351	0	1055
scaffold-126461	chr1	72.8	647	112	49	510	1124	4695899	4696513	2e-37	161
scaffold-818	chr1	79.7	1749	221	100	6793	8469	4711977	4710291	0	1140
scaffold-59911	chr1	77.63	2982	403	196	8017	10867	4735599	4732751	0	1568
scaffold-49617	chr1	81.02	1296	147	78	3549	4791	4746802	4748051	0	939
scaffold-230017	chr1	81.02	1296	147	78	436	1678	4748051	4746802	0	939
scaffold-90770	chr1	75	468	75	39	41	489	4757169	4756725	2e-42	178
scaffold-201207	chr1	80.7	114	16	6	65	176	4757666	4757775	7e-15	84.2
scaffold-10475	chr1	87.37	95	6	5	6993	7082	4757687	4757780	3e-19	104
scaffold-60206	chr1	84.15	1186	137	44	1657	2815	4768932	4770093	0	1101
scaffold-22780	chr1	81.36	955	114	47	2397	3314	4793893	4794820	0	719
scaffold-48157	chr1	83.17	2442	275	103	11084	13468	4806095	4808457	0	2108
scaffold-67371	chr1	82.55	1473	177	64	4430	5858	4830294	4831730	0	1223
scaffold-77924	chr1	88.31	77	6	3	1461	1535	4838073	4838148	1e-15	89.8
scaffold-72236	chr1	84.14	1337	139	60	11872	13174	4853513	4854810	0	1227
scaffold-4244	chr1	76.16	822	121	54	365	1128	4856466	4857270	8e-98	363
scaffold-55262	chr1	77.2	1579	193	107	8817	10310	4863002	4864498	0	767
scaffold-236292	chr1	85.89	659	71	20	303	948	4866358	4867007	0	682
scaffold-238726	chr1	85.89	659	71	20	327	972	4867007	4866358	0	682
scaffold-86466	chr1	85.39	89	10	2	148	235	4879855	4879769	2e-15	89.8
scaffold-26968	chr1	86.29	999	96	23	17609	18588	4885098	4886074	0	1048
scaffold-55031	chr1	82.34	940	88	52	749	1630	4893137	4894056	0	745
scaffold-62072	chr1	86.87	99	11	2	4100	4197	4901468	4901371	4e-21	110
scaffold-56230	chr1	78.72	1377	182	78	3807	5152	4903332	4904628	0	817
scaffold-21401	chr1	89.39	801	70	13	34	826	4912968	4912175	0	994
scaffold-72780	chr1	87.18	1388	138	32	14319	15690	4923105	4921742	0	1541
scaffold-69577	chr1	83.86	1022	122	41	1373	2367	4946239	4945234	0	933
scaffold-26422	chr1	82.98	746	90	31	6	731	4950195	4949467	0	640
scaffold-66455	chr1	76.47	2023	277	152	1328	3260	4951732	4953645	0	915
scaffold-213663	chr1	81.66	2268	244	126	4953	7130	4961352	4963537	0	1725
scaffold-70045	chr1	84.35	2792	282	121	17515	20225	4983517	4986234	0	2591
scaffold-20107	chr1	80.39	510	61	27	568	1062	5019341	5019826	5e-94	351
scaffold-53846	chr1	79.3	1420	186	89	2535	3910	5027003	5028358	0	894
scaffold-99607	chr1	82.62	512	55	30	843	1340	5033626	5034117	1e-115	422
scaffold-72085	chr1	83.6	494	52	24	2364	2850	5038322	5038793	1e-119	436
scaffold-72103	chr1	81.54	531	64	19	3133	3637	5046806	5047328	5e-110	407
scaffold-50422	chr1	84.75	774	81	31	661	1412	5063172	5063930	0	741
scaffold-240843	chr1	84.88	774	80	31	2532	3283	5063930	5063172	0	747
scaffold-239595	chr1	85.9	78	9	2	11324	11399	5090425	5090348	2e-12	82.4
scaffold-30084	chr1	81.34	268	30	15	60	317	5105773	5106030	2e-49	200
scaffold-148106	chr1	80.65	155	21	9	32	181	5105880	5106030	3e-23	111
scaffold-209291	chr1	81	100	15	4	2	99	5105933	5106030	7e-13	76.8
scaffold-72460	chr1	81.5	735	95	39	1803	2519	5106665	5107376	2e-158	566
scaffold-13246	chr1	76.78	491	77	25	1958	2430	5109981	5109510	8e-61	241
scaffold-213497	chr1	89.61	77	4	3	67	140	5113834	5113909	2e-18	95.3
scaffold-123767	chr1	83.46	127	15	5	1032	1155	5113932	5113809	7e-23	113
scaffold-26400	chr1	75.23	327	60	21	1026	1340	5114329	5114646	2e-29	135
scaffold-7198	chr1	77.69	372	58	21	9471	9827	5114344	5114705	3e-49	204
scaffold-6841	chr1	85.71	98	8	6	6	100	5114394	5114300	4e-18	99
scaffold-127520	chr1	92.06	63	4	1	6	68	5114394	5114333	2e-15	87.9
scaffold-104832	chr1	83.33	126	16	5	1	122	5114453	5114329	2e-22	111
scaffold-58487	chr1	75.96	337	62	15	2798	3129	5114546	5114868	3e-35	156
scaffold-80133	chr1	76.92	234	38	14	96	321	5114785	5114560	2e-24	119
scaffold-244106	chr1	75.46	538	99	31	2548	3067	5114822	5114300	5e-58	231
scaffold-178600	chr1	75.84	385	66	24	3	376	5114915	5114547	2e-40	171
scaffold-66851	chr1	76.97	3435	433	254	17669	20917	5129635	5132897	0	1631
scaffold-9887	chr1	80.78	619	72	36	5198	5789	5154957	5155555	4e-120	440
scaffold-225587	chr1	73.38	909	166	64	940	1810	5169173	5170043	3e-69	268
scaffold-13787	chr1	88.04	978	94	19	8808	9774	5178947	5179912	0	1136
scaffold-68078	chr1	84.87	1487	173	43	6365	7826	5180406	5178947	0	1452
scaffold-51195	chr1	82.58	2004	239	81	14116	16053	5205772	5207731	0	1666
scaffold-31246	chr1	79.65	226	32	14	2454	2672	5209085	5208867	1e-33	150
scaffold-149875	chr1	92.37	131	9	1	20	150	5215651	5215522	3e-45	185
scaffold-50431	chr1	75.52	1401	208	98	4300	5646	5222260	5223579	3e-157	562
scaffold-6858	chr1	79.52	1284	163	74	6816	8051	5230223	5231454	0	822
scaffold-63567	chr1	83.11	1758	200	53	4302	6006	5235354	5237067	0	1511
scaffold-120270	chr1	83.23	465	57	16	232	681	5237433	5237891	2e-111	407
scaffold-137323	chr1	89.47	76	6	2	663	737	5243655	5243729	2e-17	95.3
scaffold-65630	chr1	79.5	1200	164	62	4458	5613	5244209	5245370	0	778
scaffold-68344	chr1	78.75	1779	243	103	2443	4158	5259459	5257753	0	1066
scaffold-245297	chr1	80.37	764	95	38	110	834	5264576	5263829	1e-147	529
scaffold-51753	chr1	80.75	1865	252	80	26746	28547	5290602	5288782	0	1356
scaffold-92979	chr1	81.56	553	72	24	721	1258	5323766	5324303	8e-118	429
scaffold-64504	chr1	82.68	1305	148	66	262	1528	5333222	5334486	0	1086
scaffold-233712	chr1	90.22	92	5	4	1891	1980	5344824	5344913	1e-23	117
scaffold-205055	chr1	85.88	85	7	5	4	86	5344831	5344912	1e-15	86.1
scaffold-42252	chr1	78.02	1938	275	116	17823	19670	5380246	5378370	0	1079
scaffold-72080	chr1	86.25	2073	180	77	55240	57244	5402172	5400137	0	2152
scaffold-70294	chr1	80.27	1338	168	84	10481	11778	5461319	5462600	0	920
scaffold-31074	chr1	80.6	1598	200	76	13095	14637	5484669	5483127	0	1133
scaffold-29714	chr1	86.51	126	15	2	1216	1340	5506234	5506110	5e-30	137
scaffold-32042	chr1	79.85	263	35	15	745	999	5506273	5506021	8e-42	176
scaffold-65231	chr1	83.96	1521	182	57	17227	18719	5512085	5510599	0	1400
scaffold-179477	chr1	81.26	651	78	37	835	1470	5535472	5536093	5e-135	486
scaffold-31416	chr1	79.81	1357	158	83	6063	7350	5537706	5536397	0	881
scaffold-69155	chr1	83	1641	212	61	21005	22613	5567849	5569454	0	1423
scaffold-30376	chr1	79.3	256	29	21	2664	2905	5571749	5571994	4e-35	158
scaffold-20003	chr1	83.39	271	31	10	47	312	5571752	5572013	6e-61	239
scaffold-70153	chr1	79.7	197	27	11	1	190	5571804	5571994	3e-27	130
scaffold-33796	chr1	83.65	159	19	6	7910	8062	5571837	5571994	7e-31	143
scaffold-20624	chr1	85.09	114	12	5	1626	1736	5571883	5571994	4e-22	111
scaffold-22928	chr1	82.76	116	10	9	5	114	5571883	5571994	4e-17	95.3
scaffold-63872	chr1	80	135	18	8	6079	6208	5571883	5572013	3e-15	91.6
scaffold-103797	chr1	89.55	134	10	4	15	147	5571883	5572013	2e-39	167
scaffold-241500	chr1	86.47	133	11	6	4163	4292	5571883	5572011	5e-30	139
scaffold-111011	chr1	95.16	62	3	0	6	67	5571884	5571945	5e-19	99
scaffold-557	chr1	95.45	66	3	0	1946	2011	5571886	5571951	5e-20	106
scaffold-95462	chr1	85.59	111	10	6	13	119	5571886	5571994	3e-22	111
scaffold-35916	chr1	95.08	61	3	0	642	702	5571889	5571949	4e-18	97.1
scaffold-36430	chr1	87.39	111	7	7	1	107	5571889	5571996	2e-25	121
scaffold-237964	chr1	87.16	109	9	5	82	187	5571890	5571996	3e-24	119
scaffold-241094	chr1	84.13	126	15	5	1960	2082	5571890	5572013	1e-23	117
scaffold-108982	chr1	85.15	101	10	4	3	100	5571896	5571994	2e-18	99
scaffold-35420	chr1	82.86	105	13	5	1170	1270	5571906	5572009	1e-15	89.8
scaffold-21185	chr1	96.3	54	1	1	665	717	5571907	5571960	5e-15	87.9
scaffold-109674	chr1	82.35	102	13	3	232	330	5571910	5572009	9e-14	84.2
scaffold-54448	chr1	82.52	103	16	2	1	102	5571911	5572012	3e-15	89.8
scaffold-113517	chr1	93.65	63	4	0	1	63	5571940	5571878	7e-18	95.3
scaffold-231014	chr1	82.1	162	16	12	2	158	5571949	5571796	2e-26	126
scaffold-68092	chr1	81.29	139	14	8	1	135	5571980	5571850	7e-19	102
scaffold-83425	chr1	86.05	86	8	3	839	921	5571980	5571896	9e-16	89.8
scaffold-79527	chr1	80.95	231	28	11	1	221	5571984	5571760	2e-39	169
scaffold-215111	chr1	83.19	113	13	5	1340	1448	5571993	5571883	2e-18	99
scaffold-7443	chr1	83.53	170	18	9	1502	1667	5571994	5571831	7e-34	150
scaffold-15728	chr1	83.91	174	19	8	577	747	5571994	5571827	1e-35	158
scaffold-128863	chr1	86.87	99	6	6	345	439	5571994	5571899	1e-20	104
scaffold-223594	chr1	81.29	171	20	9	2363	2527	5571994	5571830	5e-27	128
scaffold-232992	chr1	83.81	105	11	6	2380	2480	5571994	5571892	8e-17	95.3
scaffold-241936	chr1	81.45	248	38	6	1820	2064	5571994	5571752	1e-47	196
scaffold-97456	chr1	85.95	121	8	8	584	699	5571999	5571883	2e-25	121
scaffold-91122	chr1	83.42	193	23	6	1066	1255	5572012	5571826	4e-40	171
scaffold-240096	chr1	81.82	132	22	2	2557	2688	5572012	5571883	2e-21	110
scaffold-4566	chr1	86.57	134	11	6	5589	5718	5572013	5571883	2e-30	141
scaffold-13842	chr1	82.44	131	17	6	120	247	5572013	5571886	7e-22	110
scaffold-36639	chr1	77.86	271	45	13	295	559	5572013	5571752	2e-34	154
scaffold-37000	chr1	86.27	102	8	6	775	873	5572013	5571915	8e-21	106
scaffold-81439	chr1	81.37	102	14	5	1194	1292	5572013	5571914	3e-12	78.7
scaffold-80180	chr1	80.7	171	21	10	1775	1942	5572015	5571854	2e-25	122
scaffold-59077	chr1	79.83	4284	589	221	13545	17680	5600299	5596143	0	2870
scaffold-55993	chr1	81.04	3902	465	191	17582	21340	5633670	5637439	0	2852
scaffold-70435	chr1	80.53	1870	219	91	19952	21748	5684482	5686279	0	1303
scaffold-233367	chr1	81.04	2316	257	133	184	2411	5706722	5704501	0	1677
scaffold-245501	chr1	82.19	2319	260	104	903	3150	5723148	5725384	0	1853
scaffold-61638	chr1	82.15	2319	261	107	11787	14034	5725384	5723148	0	1847
scaffold-42247	chr1	81.18	2603	303	138	27602	30096	5759189	5761712	0	1919
scaffold-103918	chr1	76.19	525	83	35	117	621	5762585	5763087	1e-60	239
scaffold-58205	chr1	80.4	2066	277	99	3390	5369	5766554	5768577	0	1454
scaffold-227578	chr1	86.87	1965	155	66	171	2063	5771313	5769380	0	2104
scaffold-20642	chr1	80.43	2912	357	154	3702	6513	5775669	5772871	0	2023
scaffold-9580	chr1	83.86	1698	165	86	22269	23914	5785162	5783522	0	1517
scaffold-61814	chr1	76.81	1669	246	107	4043	5646	5811031	5812623	0	808
scaffold-67141	chr1	81.24	2356	295	109	370	2675	5842686	5840428	0	1766
scaffold-73740	chr1	85.86	587	51	28	7503	8071	5853494	5852922	4e-167	595
scaffold-13453	chr1	78.41	2557	303	175	1700	4136	5861769	5864196	0	1434
scaffold-74971	chr1	81.69	1147	129	51	362	1460	5876900	5875787	0	880
scaffold-13551	chr1	77.83	645	87	41	981	1592	5878021	5878642	2e-93	348
scaffold-64722	chr1	80.43	3966	482	240	721	4558	5893609	5889810	0	2754
scaffold-57244	chr1	79.04	2056	293	111	5146	7129	5906362	5904373	0	1282
scaffold-53101	chr1	84.36	1215	123	48	7	1204	5911177	5912341	0	1129
scaffold-49422	chr1	85.44	1724	160	68	17472	19137	5928369	5926679	0	1709
scaffold-234848	chr1	78.48	1580	209	90	289	1813	5951696	5950193	0	913
scaffold-226977	chr1	85.25	183	17	10	8	186	5960458	5960634	2e-42	180
scaffold-50797	chr1	80.54	185	27	8	8829	9009	5960635	5960456	4e-28	134
scaffold-64229	chr1	84.35	2626	260	115	21546	24106	5963188	5960649	0	2433
scaffold-79046	chr1	91.23	57	5	0	3	59	5963884	5963828	4e-12	78.7
scaffold-121236	chr1	82.11	1481	193	58	109	1545	5981029	5979577	0	1201
scaffold-74601	chr1	81.56	2218	255	111	5824	7979	5994443	5996568	0	1688
scaffold-65336	chr1	84.9	1589	164	58	12	1567	5995988	5994443	0	1535
scaffold-31779	chr1	92.44	238	13	5	198	433	5998769	5998535	5e-90	335
scaffold-108348	chr1	89.61	77	6	2	1	76	5999763	5999838	2e-18	97.1
scaffold-182547	chr1	95.74	47	2	0	1	47	5999814	5999768	8e-13	76.8
scaffold-202537	chr1	93.22	59	3	1	388	445	5999815	5999757	5e-15	86.1
scaffold-42445	chr1	81.84	4180	483	204	19733	23753	6007737	6003675	0	3260
scaffold-55164	chr1	82.03	3244	370	162	13959	17079	6037305	6034152	0	2564
scaffold-223624	chr1	78.6	1818	247	109	330	2066	6056229	6054473	0	1072
scaffold-73636	chr1	79.55	2553	314	154	12007	14456	6059937	6057490	0	1631
scaffold-105663	chr1	88.73	71	5	3	1	69	6064691	6064760	2e-14	84.2
scaffold-71987	chr1	90.56	5000	246	144	5480	10399	6074774	6079627	0	6410
scaffold-74721	chr1	80.03	1337	175	69	323	1622	6089300	6090581	0	905
scaffold-67024	chr1	80.04	1949	235	123	2433	4320	6097636	6099491	0	1303
scaffold-54615	chr1	81.99	522	58	28	1499	2004	6130981	6131482	6e-112	411
scaffold-50062	chr1	80.07	592	82	33	295	873	6133980	6134548	2e-110	407
scaffold-31085	chr1	82.65	4472	529	186	7970	12319	6146211	6150557	0	3731
scaffold-9783	chr1	81.93	996	120	53	2229	3192	6156456	6157423	0	787
scaffold-56094	chr1	75.91	930	107	72	3098	3966	6161585	6162458	1e-98	368
scaffold-236778	chr1	77.45	603	76	44	1067	1634	6165730	6165153	2e-80	305
scaffold-13726	chr1	82.44	262	30	12	735	992	6169781	6169532	6e-53	215
scaffold-34151	chr1	74.27	1057	161	88	4393	5386	6177608	6176600	4e-91	342
scaffold-71062	chr1	80.19	939	112	55	145	1038	6181815	6182724	1e-179	636
scaffold-41113	chr1	78.48	841	112	51	7873	8667	6193435	6192618	3e-134	486
scaffold-192389	chr1	80	150	22	6	1	147	6195884	6196028	4e-21	104
scaffold-107267	chr1	81.75	126	15	8	62	183	6196040	6195919	1e-18	99
scaffold-30033	chr1	77.58	678	83	48	8529	9164	6223740	6224390	6e-92	346
scaffold-72419	chr1	81.94	360	33	23	245	583	6231039	6231387	3e-71	276
scaffold-70209	chr1	75.34	819	116	55	82	855	6254868	6254091	2e-82	315
scaffold-73963	chr1	76.76	2143	291	151	3453	5494	6267299	6265263	0	1007
scaffold-29760	chr1	76.93	1396	194	97	22962	24303	6305944	6307265	0	676
scaffold-86780	chr1	86.36	88	10	2	1665	1751	6316988	6316902	4e-17	95.3
scaffold-61806	chr1	88.45	277	24	7	5230	5501	6320567	6320840	1e-86	327
scaffold-19812	chr1	88.11	227	18	8	1224	1445	6321594	6321816	9e-67	261
scaffold-16304	chr1	84.41	699	70	33	6251	6930	6322272	6321594	0	651
scaffold-243167	chr1	84.26	699	71	34	960	1639	6322272	6321594	0	645
scaffold-76268	chr1	82.87	508	63	23	1	495	6327264	6327760	9e-119	435
scaffold-218951	chr1	76.81	1337	180	90	322	1562	6334122	6335424	2e-178	632
scaffold-239133	chr1	76.81	1337	180	90	72	1312	6334122	6335424	1e-178	632
scaffold-5898	chr1	85.78	422	52	6	7476	7893	6351013	6350596	3e-120	440
scaffold-19027	chr1	81.84	446	56	18	2786	3218	6360855	6361288	4e-94	351
scaffold-10238	chr1	76.97	2518	353	165	4616	7024	6369487	6367088	0	1227
scaffold-62914	chr1	84.25	1359	126	63	6152	7464	6379748	6378432	0	1243
scaffold-60408	chr1	76.89	623	87	46	13313	13902	6389056	6388458	6e-78	300
scaffold-236443	chr1	91.53	295	23	2	1363	1656	6403175	6403468	2e-110	405
scaffold-19296	chr1	92.37	931	54	14	11446	12364	6444174	6443249	0	1310
scaffold-31310	chr1	78.34	2216	284	159	4900	7013	6461271	6463392	0	1253
scaffold-239257	chr1	92.59	54	3	1	16	68	6485124	6485177	2e-11	76.8
scaffold-69984	chr1	79.79	1029	138	57	3188	4180	6502814	6501820	0	684
scaffold-212016	chr1	84.04	470	46	20	683	1129	6506919	6506456	8e-117	425
scaffold-52367	chr1	81.23	1151	150	53	545	1652	6507605	6508732	0	869
scaffold-212734	chr1	86.73	98	11	2	2	98	6516761	6516665	2e-22	108
scaffold-226509	chr1	94.2	69	4	0	4300	4368	6526474	6526542	4e-20	106
scaffold-22968	chr1	88.1	84	8	2	1	83	6526556	6526474	1e-18	99
scaffold-105402	chr1	76.25	480	73	34	405	861	6527692	6527231	5e-54	217
scaffold-55903	chr1	80.24	339	42	17	5997	6325	6534076	6533753	1e-57	231
scaffold-74021	chr1	90	70	6	1	3113	3182	6544407	6544475	6e-15	89.8
scaffold-186264	chr1	76.14	176	25	12	9	178	6550783	6550947	1e-12	76.8
scaffold-160212	chr1	88.89	117	10	2	7	122	6551983	6551869	4e-31	141
scaffold-70714	chr1	75.54	1488	215	106	236	1633	6555776	6554348	3e-166	593
scaffold-43273	chr1	78.07	675	91	51	3289	3931	6558825	6559474	2e-100	374
scaffold-56472	chr1	81.42	393	46	15	403	788	6568578	6568950	6e-77	296
scaffold-215800	chr1	81.42	393	46	15	628	1013	6568578	6568950	1e-77	296
scaffold-66796	chr1	80.14	423	62	14	284	698	6586431	6586023	4e-77	296
scaffold-18901	chr1	85.93	398	30	18	6661	7041	6592383	6592771	8e-109	401
scaffold-448	chr1	80.36	168	18	14	1	163	6593965	6594122	9e-23	113
scaffold-61140	chr1	80.21	1501	183	94	10241	11693	6630404	6628970	0	1022
scaffold-49922	chr1	77.4	1155	154	79	3154	4248	6654261	6653154	2e-164	588
scaffold-38525	chr1	78.51	1368	175	87	11253	12553	6674761	6676076	0	787
scaffold-130737	chr1	83.89	149	13	11	4	147	6677111	6677253	7e-29	132
scaffold-150693	chr1	77.71	157	18	15	1	147	6677248	6677099	9e-14	80.5
scaffold-26230	chr1	76.4	1945	295	133	29116	30976	6706753	6708617	0	898
scaffold-231693	chr1	78.21	1042	132	73	3427	4444	6713274	6714244	3e-162	579
scaffold-47450	chr1	81.31	1102	150	50	580	1658	6719498	6720566	0	843
scaffold-238202	chr1	82.12	397	44	20	1843	2227	6749344	6749725	4e-83	315
scaffold-72168	chr1	80.26	1829	229	109	295	2059	6750043	6751803	0	1256
scaffold-106436	chr1	94.34	53	1	2	9	60	6775229	6775280	2e-13	80.5
scaffold-64012	chr1	84.03	908	81	48	2310	3173	6777946	6778833	0	815
scaffold-239621	chr1	89.39	66	5	2	1	65	6782817	6782753	3e-13	82.4
scaffold-161077	chr1	83.94	137	18	4	9	143	6783635	6783769	2e-28	128
scaffold-113703	chr1	77.85	316	40	26	1	304	6783766	6783469	1e-39	169
scaffold-121239	chr1	82.42	165	18	5	1	155	6783841	6784004	5e-29	134
scaffold-23088	chr1	82.35	136	14	9	870	1000	6783845	6783975	7e-22	110
scaffold-73935	chr1	84.11	151	19	5	2626	2773	6783852	6784000	1e-30	141
scaffold-62785	chr1	83.12	160	21	6	5210	5366	6783853	6784009	5e-30	141
scaffold-23087	chr1	85.99	157	19	3	1	155	6783857	6784012	5e-38	165
scaffold-101837	chr1	81.38	145	21	4	53	194	6783857	6783998	3e-23	113
scaffold-102614	chr1	83.45	139	15	5	3	137	6783872	6784006	1e-25	122
scaffold-69012	chr1	90.54	74	7	0	3875	3948	6783915	6783842	2e-17	99
scaffold-230428	chr1	91.67	60	3	2	111	169	6783948	6784006	4e-13	82.4
scaffold-195900	chr1	91.3	69	3	3	1	67	6783949	6784016	8e-17	91.6
scaffold-40612	chr1	78.35	388	64	16	4510	4890	6783997	6783623	4e-58	233
scaffold-70958	chr1	85.71	147	19	2	3940	4085	6784001	6783856	2e-34	154
scaffold-51696	chr1	79.21	2015	262	111	12166	14099	6812082	6814020	0	1254
scaffold-73727	chr1	80.5	1533	194	89	3118	4593	6816903	6818387	0	1077
scaffold-46685	chr1	80.84	1644	185	91	1438	3012	6823317	6821735	0	1171
scaffold-51029	chr1	81.09	1084	139	58	1919	2965	6829895	6828841	0	806
scaffold-7284	chr1	83.5	309	41	6	1055	1358	6834655	6834958	3e-72	279
scaffold-225452	chr1	82.31	503	69	15	1630	2124	6838495	6838005	3e-114	418
scaffold-33418	chr1	77.44	1108	155	73	3316	4387	6840389	6839341	1e-160	573
scaffold-86881	chr1	88.08	260	27	4	319	576	6854019	6854276	2e-80	305
scaffold-240635	chr1	78.93	1917	243	127	10966	12795	6858350	6856508	0	1153
scaffold-74386	chr1	76.72	1791	267	116	6045	7754	6888698	6886977	0	859
scaffold-203599	chr1	84.09	88	7	5	46	126	6893838	6893925	2e-12	78.7
scaffold-121735	chr1	86.67	75	8	2	1	74	6893874	6893947	8e-14	82.4
scaffold-11015	chr1	82.11	95	15	2	1827	1920	6893930	6893837	1e-12	80.5
scaffold-174571	chr1	83.05	118	12	7	1	114	6893945	6893832	6e-20	100
scaffold-64858	chr1	78.15	444	70	24	3148	3578	6907124	6907553	1e-65	257
scaffold-62388	chr1	86.43	258	24	10	8624	8874	6913941	6913688	2e-69	272
scaffold-94476	chr1	72.57	514	92	42	867	1363	6923713	6924194	1e-25	122
scaffold-28145	chr1	77.77	949	123	61	10311	11199	6925155	6924235	5e-139	503
scaffold-239786	chr1	76.51	1558	215	91	128	1612	6934033	6935512	0	710
scaffold-91172	chr1	88.57	70	6	2	3	71	6942809	6942877	2e-14	84.2
scaffold-58918	chr1	77.27	1707	230	104	16486	18102	6960608	6962246	0	857
scaffold-11803	chr1	79.69	522	58	35	184	671	6962238	6962745	7e-89	333
scaffold-7045	chr1	76.98	1603	212	115	11857	13387	6987998	6986481	0	771
scaffold-78709	chr1	79.1	335	48	18	76	403	6990621	6990302	4e-52	211
scaffold-15640	chr1	86.92	260	23	9	8695	8946	7009099	7009355	2e-72	281
scaffold-70962	chr1	84.41	2251	191	104	8239	10420	7026491	7028650	0	2065
scaffold-60897	chr1	80.32	2622	329	136	5538	8062	7037972	7040503	0	1810
scaffold-78437	chr1	87.26	416	42	11	1052	1460	7061581	7061170	3e-128	464
scaffold-25875	chr1	78.62	145	20	11	4345	4484	7062669	7062531	6e-14	86.1
scaffold-25130	chr1	85.71	168	20	4	2714	2879	7065144	7064979	1e-40	174
scaffold-78226	chr1	83.3	539	44	33	253	764	7067888	7067369	1e-125	455
scaffold-24541	chr1	91.8	61	4	1	31	90	7087417	7087357	2e-13	84.2
scaffold-68931	chr1	82.54	2028	234	91	3648	5617	7105751	7103786	0	1674
scaffold-10784	chr1	87.17	717	74	15	16	726	7115715	7115011	0	798
scaffold-68172	chr1	91.39	1092	72	13	3179	4254	7119834	7118749	0	1476
scaffold-117954	chr1	88.24	68	4	3	347	413	7123048	7123112	8e-13	78.7
scaffold-76441	chr1	78.89	1331	150	101	1275	2532	7125953	7124681	0	780
scaffold-74540	chr1	79.86	1847	261	76	2182	3956	7130025	7128218	0	1247
scaffold-244890	chr1	78.88	1406	181	59	211	1535	7143969	7142599	0	845
scaffold-2764	chr1	83.4	735	71	41	11085	11795	7147851	7147144	1e-178	634
scaffold-104102	chr1	87.84	74	9	0	4	77	7156294	7156367	3e-15	87.9
scaffold-99103	chr1	82.14	196	27	7	1	194	7156348	7156159	3e-37	161
scaffold-46953	chr1	76.66	2931	423	189	6471	9264	7190071	7187265	0	1382
scaffold-17325	chr1	79.49	751	103	31	955	1682	7198070	7197348	5e-135	486
scaffold-68598	chr1	94.03	67	3	1	4	69	7229957	7230023	2e-18	100
scaffold-25695	chr1	89.86	69	6	1	935	1002	7230017	7229949	4e-15	87.9
scaffold-64372	chr1	89.29	84	6	3	7634	7715	7230026	7229944	1e-18	102
scaffold-52431	chr1	77.66	3004	435	176	33880	36768	7256371	7253489	0	1613
scaffold-19260	chr1	84.23	596	76	17	205	790	7281066	7280479	1e-158	564
scaffold-46323	chr1	80.48	1829	244	88	5389	7167	7287462	7285697	0	1295
scaffold-52365	chr1	80.91	529	66	16	639	1139	7292869	7293390	1e-103	385
scaffold-54798	chr1	83.35	985	116	46	31197	32161	7313238	7314194	0	867
scaffold-45704	chr1	80.98	1183	151	65	34156	35298	7351345	7352493	0	870
scaffold-103997	chr1	87.5	104	11	2	1	103	7352675	7352777	4e-25	119
scaffold-9320	chr1	90	70	5	2	1652	1720	7352752	7352684	2e-15	89.8
scaffold-221773	chr1	81.38	145	16	10	1	139	7352810	7352671	9e-21	108
scaffold-232136	chr1	80.75	187	26	10	2789	2970	7352826	7352645	1e-29	137
scaffold-59105	chr1	81.82	1463	191	59	15010	16439	7363930	7365350	0	1158
scaffold-233516	chr1	85.19	783	81	21	1843	2619	7385313	7384560	0	771
scaffold-79029	chr1	78.89	559	80	35	70	610	7403621	7403083	2e-92	344
scaffold-57167	chr1	76.48	1586	233	121	807	2325	7405473	7403961	0	734
scaffold-68737	chr1	75.02	2414	349	189	4729	7034	7435629	7433362	0	883
scaffold-244559	chr1	78.71	1658	228	102	297	1900	7442518	7444104	0	990
scaffold-63984	chr1	77.76	2513	352	156	36944	39348	7483825	7486238	0	1352
scaffold-225482	chr1	77.76	2513	352	156	20511	22915	7483825	7486238	0	1352
scaffold-5010	chr1	89.66	87	4	5	7	91	7518392	7518309	2e-20	106
scaffold-209857	chr1	86.3	73	10	0	44	116	7523069	7522997	6e-14	80.5
scaffold-46940	chr1	78.78	3346	434	198	30490	33706	7524998	7528196	0	1991
scaffold-188517	chr1	81.28	486	61	25	729	1195	7530363	7529889	7e-99	366
scaffold-45899	chr1	80.13	2280	308	127	12548	14758	7542973	7545176	0	1567
scaffold-55984	chr1	76.79	1202	171	85	13152	14306	7561483	7562623	1e-160	575
scaffold-229015	chr1	80.89	738	107	29	5567	6282	7568923	7569648	1e-153	551
scaffold-232590	chr1	75.84	476	68	34	3006	3468	7576192	7576633	6e-48	198
scaffold-37017	chr1	76.8	487	70	38	9672	10134	7592670	7593137	5e-58	233
scaffold-36578	chr1	76.86	631	95	45	154	751	7592693	7593305	7e-82	309
scaffold-157977	chr1	82.76	116	13	7	1	113	7592755	7592644	6e-19	97.1
scaffold-101048	chr1	79.03	248	45	6	818	1063	7592903	7593145	6e-38	163
scaffold-70275	chr1	81.21	149	18	8	6	149	7593176	7593319	9e-22	111
scaffold-68573	chr1	81.21	149	18	8	4340	4483	7593319	7593176	9e-22	111
scaffold-67523	chr1	81.42	861	109	40	414	1251	7594613	7593781	0	656
scaffold-238766	chr1	77.62	143	27	4	2314	2454	7595194	7595333	4e-13	82.4
scaffold-30207	chr1	94.12	51	3	0	980	1030	7595332	7595282	7e-12	78.7
scaffold-47098	chr1	78.06	1755	235	97	4368	6045	7620758	7619077	0	970
scaffold-138621	chr1	77.46	173	25	7	20	181	7645952	7645783	2e-16	91.6
scaffold-65160	chr1	78.55	3566	455	229	44008	47418	7667133	7670543	0	2061
scaffold-86120	chr1	80.3	741	89	48	176	884	7675831	7676546	4e-141	507
scaffold-234968	chr1	84.28	369	34	21	79	431	7678862	7679222	3e-90	339
scaffold-73436	chr1	75.64	1605	217	132	7350	8847	7688737	7690274	1e-179	638
scaffold-49563	chr1	82.1	486	57	25	21975	22443	7704224	7703752	2e-104	388
scaffold-46652	chr1	75.39	2861	431	193	1855	4576	7733220	7735946	0	1131
scaffold-29496	chr1	76.87	294	40	23	1233	1510	7748930	7749211	9e-31	141
scaffold-69283	chr1	83.49	430	46	12	4309	4724	7776054	7775636	4e-101	377
scaffold-219560	chr1	74.66	746	116	66	7143	7841	7781193	7780474	4e-67	263
scaffold-226648	chr1	81.51	411	59	16	6358	6758	7789800	7789397	1e-84	322
scaffold-235052	chr1	81.51	411	59	16	7773	8173	7789800	7789397	1e-84	322
scaffold-952	chr1	88.04	92	8	3	26	115	7789912	7790002	3e-20	106
scaffold-47182	chr1	82.55	149	15	10	6337	6478	7789982	7789838	2e-24	121
scaffold-118259	chr1	90.41	73	5	1	282	352	7789995	7789923	7e-18	95.3
scaffold-33196	chr1	87.1	93	10	2	828	919	7790002	7789911	6e-20	104
scaffold-26567	chr1	81.15	976	119	50	2798	3746	7797253	7798190	0	723
scaffold-67467	chr1	77.59	2307	310	159	701	2886	7808425	7810645	0	1205
scaffold-82161	chr1	81.74	345	46	13	491	829	7819336	7819669	1e-70	272
scaffold-16423	chr1	74.81	667	101	49	2282	2904	7831179	7830536	6e-60	239
scaffold-28579	chr1	80.35	682	70	49	3286	3940	7848629	7849273	4e-126	459
scaffold-242779	chr1	89.14	175	18	1	1427	1601	7850825	7850652	1e-53	217
scaffold-56772	chr1	81.57	1932	230	92	7120	8997	7866558	7868417	0	1480
scaffold-234614	chr1	79.86	561	75	26	1073	1610	7882759	7883304	2e-101	375
scaffold-99303	chr1	81.82	220	18	17	1181	1394	7886596	7886393	2e-38	165
scaffold-228618	chr1	90.51	137	13	0	5456	5592	7892439	7892303	2e-42	182
scaffold-1627	chr1	80.83	120	14	8	1	118	7899109	7898997	3e-14	86.1
scaffold-5955	chr1	81.46	151	17	10	1468	1616	7899163	7899022	2e-22	113
scaffold-111356	chr1	83.05	177	18	11	69	242	7899165	7898998	6e-34	150
scaffold-67772	chr1	79.57	3867	449	240	7211	10907	7908463	7912158	0	2449
scaffold-30335	chr1	83.05	407	41	18	359	746	7915278	7914881	2e-92	344
scaffold-41253	chr1	84.23	2289	232	96	15755	17987	7922220	7920005	0	2108
scaffold-190015	chr1	92.03	138	5	6	1	134	7937863	7937728	1e-46	189
scaffold-63990	chr1	72.48	1123	175	101	864	1928	7955872	7954826	8e-60	239
scaffold-243427	chr1	76.45	811	129	46	1134	1916	7956969	7957745	1e-103	383
scaffold-71109	chr1	78	300	50	13	4146	4437	7959151	7959442	1e-40	174
scaffold-5333	chr1	86.31	409	38	18	5563	5961	7964933	7965333	5e-117	429
scaffold-6254	chr1	76.18	617	98	36	2706	3293	7971002	7971598	3e-72	279
scaffold-244510	chr1	79.07	989	140	56	1234	2189	7982435	7981481	3e-174	617
scaffold-245724	chr1	80.63	222	37	6	1	219	7992388	7992170	1e-38	167
scaffold-60274	chr1	75.73	993	136	67	7949	8884	8022044	8022988	2e-108	401
scaffold-59265	chr1	73.26	1556	257	118	23339	24810	8054235	8055715	2e-114	422
scaffold-72156	chr1	76.63	1151	156	81	34668	35748	8060509	8059402	5e-147	531
scaffold-230900	chr1	81.99	633	74	40	15753	16364	8095146	8095759	2e-138	501
scaffold-223970	chr1	83.71	356	35	23	1045	1388	8096651	8096307	3e-83	315
scaffold-59242	chr1	80.27	2833	379	140	5912	8646	8127170	8124420	0	1969
scaffold-22068	chr1	86.67	75	6	4	1231	1303	8137568	8137640	8e-13	80.5
scaffold-34920	chr1	87.62	1478	143	30	9991	11449	8144579	8146035	0	1679
scaffold-91111	chr1	77.87	687	89	56	508	1157	8151476	8150816	2e-99	368
scaffold-83283	chr1	78.32	1158	164	71	330	1424	8154459	8153326	0	667
scaffold-66684	chr1	83.41	1525	189	54	6317	7801	8168751	8170251	0	1356
scaffold-74873	chr1	83.41	1525	189	54	3592	5076	8170251	8168751	0	1356
scaffold-52295	chr1	82.59	586	73	24	59	629	8177794	8178365	7e-136	490
scaffold-66573	chr1	82.59	586	73	24	1950	2520	8178365	8177794	1e-135	490
scaffold-38724	chr1	78.26	2323	336	133	1289	3506	8192043	8189785	0	1336
scaffold-5236	chr1	81.64	953	128	42	785	1711	8194551	8193620	0	747
scaffold-70120	chr1	77.37	623	98	37	1797	2394	8205388	8204784	2e-87	329
scaffold-59098	chr1	81.03	1819	236	87	1672	3420	8215289	8217068	0	1347
scaffold-36066	chr1	76.9	1957	284	130	11860	13739	8234124	8232259	0	955
scaffold-232784	chr1	84.52	84	7	4	1569	1649	8235197	8235277	6e-12	78.7
scaffold-81508	chr1	83.04	283	34	11	129	405	8250441	8250167	2e-62	244
scaffold-34416	chr1	75	1652	260	118	15434	17006	8264866	8266443	2e-174	621
scaffold-38119	chr1	79.36	1027	158	47	8335	9328	8285324	8286329	0	673
scaffold-18984	chr1	79.01	1553	217	84	10225	11735	8304826	8306311	0	961
scaffold-64172	chr1	82.63	881	98	47	3966	4824	8328506	8327659	0	728
scaffold-17394	chr1	83.39	915	109	40	3770	4667	8342978	8343866	0	808
scaffold-24905	chr1	79.24	1161	177	53	2228	3357	8348909	8350036	0	750
scaffold-228841	chr1	89.27	233	25	0	590	822	8350956	8351188	3e-76	292
scaffold-11782	chr1	79.89	363	58	15	7714	8069	8352724	8353078	1e-63	252
scaffold-3853	chr1	83.94	218	28	7	8192	8406	8352814	8353027	1e-48	202
scaffold-96927	chr1	75.97	258	42	18	7	254	8352966	8352719	2e-23	115
scaffold-3668	chr1	80.16	252	43	7	7	255	8352969	8352722	3e-43	182
scaffold-70277	chr1	85.17	553	66	16	7463	8007	8362479	8363023	3e-154	553
scaffold-70104	chr1	82.28	158	22	6	1055	1209	8378273	8378427	1e-27	132
scaffold-11037	chr1	76.5	800	103	69	2098	2864	8379811	8380558	2e-95	357
scaffold-227433	chr1	76.62	894	119	66	372	1208	8407321	8406461	5e-112	411
scaffold-112464	chr1	78.42	876	111	57	483	1333	8415905	8416727	7e-139	499
scaffold-40821	chr1	78.18	1439	211	90	5129	6513	8424289	8425678	0	822
scaffold-114157	chr1	87.38	103	11	2	91	192	8431030	8431131	3e-24	117
scaffold-239821	chr1	77.23	606	86	47	903	1480	8432156	8432737	5e-81	307
scaffold-243	chr1	82.86	175	18	11	1960	2131	8434197	8434032	2e-32	147
scaffold-224062	chr1	75.56	1117	156	77	4541	5588	8437537	8436469	4e-121	442
scaffold-224813	chr1	76.87	1098	150	73	1907	2963	8452363	8453397	3e-146	525
scaffold-50333	chr1	78.24	1195	158	83	21527	22659	8477318	8478472	0	673
scaffold-165814	chr1	78.77	292	46	16	389	672	8494097	8494380	1e-43	182
scaffold-49567	chr1	79.88	855	123	44	10785	11618	8503626	8502800	2e-162	580
scaffold-25573	chr1	83.49	521	60	25	14884	15389	8528967	8529476	9e-127	462
scaffold-10683	chr1	77.51	1147	155	86	3658	4765	8535348	8536430	2e-166	593
scaffold-63214	chr1	79.86	437	67	18	1085	1505	8545294	8545725	2e-78	300
scaffold-226149	chr1	72.79	2032	312	175	6566	8483	8561795	8563699	3e-128	466
scaffold-31487	chr1	76.63	967	150	59	172	1097	8563752	8564683	7e-128	464
scaffold-224829	chr1	83.73	1082	120	45	753	1819	8576319	8575279	0	972
scaffold-114062	chr1	75.16	934	148	67	438	1321	8580089	8579190	8e-98	363
scaffold-232237	chr1	76.6	376	64	21	1675	2034	8585655	8586022	4e-44	185
scaffold-61375	chr1	82.62	466	60	16	5143	5602	8596051	8595601	8e-106	392
scaffold-110132	chr1	100	41	0	0	428	468	8605788	8605748	3e-12	76.8
scaffold-39662	chr1	78.95	1463	209	87	1133	2549	8606576	8607985	0	904
scaffold-4578	chr1	84.76	105	10	6	19	120	8625940	8626041	2e-18	100
scaffold-227920	chr1	89.87	79	4	4	56	132	8625940	8626016	4e-18	99
scaffold-29771	chr1	86.96	92	11	1	85	175	8625950	8626041	2e-19	102
scaffold-125220	chr1	87.78	90	10	1	2	90	8625950	8626039	3e-20	104
scaffold-3123	chr1	90.11	91	7	2	51	140	8625954	8626043	7e-24	117
scaffold-86102	chr1	83.52	91	13	2	128	217	8625954	8626043	6e-14	84.2
scaffold-218585	chr1	88.1	84	9	1	271	353	8625955	8626038	4e-18	99
scaffold-101698	chr1	89.53	86	8	1	1	85	8625957	8626042	1e-21	108
scaffold-50982	chr1	88.89	72	7	1	4	74	8625969	8626040	1e-14	87.9
scaffold-185073	chr1	93.06	72	4	1	2	72	8625969	8626040	1e-20	104
scaffold-23775	chr1	92.65	68	4	1	1	67	8625971	8626038	1e-17	97.1
scaffold-81034	chr1	90	70	4	3	10	77	8625971	8626039	5e-15	87.9
scaffold-211129	chr1	85.71	98	10	4	345	440	8626035	8625940	2e-19	100
scaffold-19672	chr1	87.64	89	8	3	1081	1167	8626037	8625950	3e-18	100
scaffold-88962	chr1	91.67	72	5	1	769	839	8626040	8625969	1e-18	99
scaffold-92811	chr1	83.65	104	8	8	920	1020	8626040	8625943	1e-15	89.8
scaffold-228242	chr1	87.5	104	9	4	2605	2706	8626041	8625940	1e-23	117
scaffold-55222	chr1	83.33	108	11	7	7242	7346	8626043	8625940	1e-15	93.5
scaffold-100121	chr1	85.33	75	10	1	817	890	8626043	8625969	7e-12	76.8
scaffold-88076	chr1	93.42	76	3	2	1266	1340	8626043	8625969	3e-22	111
scaffold-114727	chr1	80.3	198	31	7	608	799	8626043	8625848	6e-32	143
scaffold-126878	chr1	93.15	73	3	2	461	532	8626043	8625972	5e-21	106
scaffold-243910	chr1	81	1005	116	64	1738	2697	8635598	8636572	0	728
scaffold-89421	chr1	84.36	518	65	15	533	1040	8652296	8651785	2e-137	494
scaffold-66539	chr1	77.02	1745	258	115	8074	9747	8665831	8667503	0	869
scaffold-129764	chr1	80.57	175	24	10	31	201	8668921	8668753	1e-27	126
scaffold-98238	chr1	78.8	368	49	23	1	350	8669046	8668690	6e-55	220
scaffold-82338	chr1	87.34	79	6	4	787	863	8669730	8669654	3e-15	87.9
scaffold-66428	chr1	80.65	827	105	49	4468	5263	8683917	8683115	1e-165	590
scaffold-101007	chr1	74.29	354	54	32	61	395	8691454	8691119	6e-24	115
scaffold-69395	chr1	82.09	793	110	32	2512	3290	8701210	8700436	0	649
scaffold-110188	chr1	93.22	59	3	1	304	361	8702479	8702537	4e-15	86.1
scaffold-244466	chr1	84.55	110	10	6	244	348	8702479	8702586	3e-19	102
scaffold-88564	chr1	94.12	51	2	1	1824	1873	8702489	8702539	1e-11	76.8
scaffold-36520	chr1	91.55	71	5	1	4	73	8702546	8702476	9e-18	97.1
scaffold-99942	chr1	75.65	230	45	11	46	269	8702712	8702488	5e-20	104
scaffold-17507	chr1	85.82	804	81	29	7767	8552	8711415	8710627	0	822
scaffold-64499	chr1	85.45	550	54	25	124	660	8719774	8720310	7e-153	549
scaffold-94034	chr1	78.94	793	97	52	246	994	8738086	8737320	1e-131	475
scaffold-241547	chr1	77.03	1480	190	110	52	1463	8747049	8748446	0	712
scaffold-225885	chr1	75.87	1384	225	95	745	2069	8750113	8751446	2e-170	604
scaffold-190292	chr1	90.16	61	6	0	4	64	8759348	8759408	6e-14	80.5
scaffold-29358	chr1	76.67	2911	413	192	5028	7779	8759816	8762619	0	1369
scaffold-60994	chr1	76.67	2911	413	192	1999	4750	8759816	8762619	0	1369
scaffold-28858	chr1	78.34	217	30	15	643	850	8791780	8791572	2e-26	124
scaffold-43572	chr1	78.85	1097	164	57	2221	3290	8795934	8796989	0	678
scaffold-127541	chr1	95.92	49	1	1	105	152	8802565	8802613	3e-13	78.7
scaffold-42548	chr1	77.57	1128	168	63	10338	11411	8813934	8815030	6e-169	603
scaffold-22424	chr1	82.83	460	63	12	1473	1928	8826258	8826705	4e-108	398
scaffold-50338	chr1	79.85	1489	199	78	15513	16964	8844402	8845826	0	994
scaffold-10290	chr1	76.93	1582	241	109	2172	3677	8864141	8862608	0	785
scaffold-16321	chr1	84.62	78	12	0	14	91	8866792	8866869	7e-12	78.7
scaffold-78991	chr1	78.53	177	25	13	1	170	8866849	8866679	5e-20	104
scaffold-57539	chr1	78.27	3323	461	211	4283	7475	8890311	8887120	0	1895
scaffold-31322	chr1	79.93	1794	236	95	10719	12435	8908974	8910720	0	1205
scaffold-71176	chr1	80.51	1185	147	65	5285	6428	8933402	8932261	0	832
scaffold-65967	chr1	79.59	1764	234	92	1	1715	8940620	8942306	0	1147
scaffold-44777	chr1	86.8	515	37	26	6531	7025	8952493	8951990	4e-152	545
scaffold-110851	chr1	79.4	597	92	26	88	663	8958714	8958128	6e-107	392
scaffold-45398	chr1	80.62	2374	255	152	20482	22754	8974718	8972449	0	1646
scaffold-115737	chr1	89.39	66	4	3	609	672	8988336	8988400	4e-13	80.5
scaffold-30046	chr1	77.81	1298	183	82	1318	2552	9001502	9002757	0	704
scaffold-30977	chr1	81.93	5247	592	268	18905	23996	9045939	9050984	0	4109
scaffold-98862	chr1	88.57	70	3	5	1	67	9061610	9061543	2e-13	80.5
scaffold-78763	chr1	82.82	1048	125	44	64	1084	9064169	9065188	0	887
scaffold-229788	chr1	82.2	854	107	32	496	1327	9067377	9066547	0	693
scaffold-38870	chr1	84.66	365	38	13	2222	2581	9069765	9069414	6e-93	348
scaffold-99376	chr1	80.73	384	42	27	1	364	9084610	9084239	1e-70	270
scaffold-39769	chr1	88.09	1066	86	33	20387	21429	9093016	9094063	0	1227
scaffold-38176	chr1	78.7	1991	269	129	15811	17731	9115437	9113532	0	1184
scaffold-60348	chr1	79.55	807	98	43	28	810	9146193	9145430	2e-142	514
scaffold-28825	chr1	77.45	980	150	65	3651	4599	9147875	9146936	2e-144	520
scaffold-86774	chr1	82.33	300	35	17	712	1002	9154043	9153753	3e-62	244
scaffold-82982	chr1	80.89	450	54	29	1265	1701	9155919	9156349	1e-86	326
scaffold-234218	chr1	80.21	748	98	44	441	1161	9155919	9156643	8e-144	516
scaffold-9177	chr1	79.27	902	91	51	3228	4071	9161561	9162424	4e-151	542
scaffold-232580	chr1	83.81	809	100	24	2173	2964	9169024	9168230	0	739
scaffold-8124	chr1	76.91	1243	174	81	707	1920	9175794	9176952	8e-169	601
scaffold-75213	chr1	74.39	371	64	23	2069	2417	9190380	9190019	4e-27	130
scaffold-75998	chr1	83.25	1009	105	50	5076	6060	9192096	9191128	0	869
scaffold-67029	chr1	78.99	1566	214	81	1864	3364	9203270	9201755	0	963
scaffold-17585	chr1	75.29	2234	358	152	2012	4149	9207941	9210076	0	889
scaffold-219940	chr1	80.63	1523	188	95	2895	4371	9223607	9222146	0	1079
scaffold-32725	chr1	87.47	1117	103	32	8266	9367	9231342	9230248	0	1253
scaffold-220683	chr1	81.47	1425	174	63	1261	2630	9244213	9245602	0	1086
scaffold-240760	chr1	81.38	854	110	42	109	940	9252319	9251493	0	651
scaffold-224014	chr1	81.81	2557	289	127	415	2896	9261932	9264387	0	1984
scaffold-233054	chr1	81.85	2556	289	126	5079	7559	9261932	9264387	0	1988
scaffold-43857	chr1	88.11	723	57	21	1691	2398	9279516	9278808	0	832
scaffold-46914	chr1	80.72	2915	364	136	35082	37871	9306415	9303574	0	2087
scaffold-51426	chr1	79.49	1502	193	95	9844	11293	9343080	9341642	0	961
scaffold-35684	chr1	86.33	373	37	13	1605	1968	9355707	9355340	9e-107	394
scaffold-220628	chr1	83.19	1035	126	41	1128	2140	9357363	9358371	0	904
scaffold-6935	chr1	80.02	2547	302	168	7234	9682	9371646	9374083	0	1692
scaffold-89779	chr1	81.33	648	103	13	1	637	9377493	9376853	2e-142	510
scaffold-177869	chr1	90.2	102	10	0	1	102	9377493	9377392	6e-30	134
scaffold-196692	chr1	91.18	238	15	6	1	235	9377649	9377415	2e-85	318
scaffold-33697	chr1	79.23	1627	229	75	1860	3431	9377806	9376234	0	1031
scaffold-39148	chr1	77.86	953	132	54	856	1761	9378236	9379156	5e-144	518
scaffold-43208	chr1	84.54	1792	187	66	6283	8022	9388705	9390458	0	1692
scaffold-98849	chr1	82.23	557	58	23	35	578	9427402	9426874	4e-122	442
scaffold-182809	chr1	83.49	109	10	6	3	105	9427712	9427606	2e-18	95.3
scaffold-61820	chr1	79.27	4862	651	261	25630	30304	9433413	9438104	0	3064
scaffold-39008	chr1	75.86	2357	329	176	1	2213	9440532	9442792	0	979
scaffold-233811	chr1	75.9	2357	328	176	2141	4353	9442792	9440532	0	985
scaffold-105345	chr1	80.08	1064	120	71	147	1152	9455198	9454169	0	706
scaffold-45832	chr1	84.78	138	19	2	12240	12376	9469005	9468869	9e-29	137
scaffold-62796	chr1	78.5	2377	344	135	16387	18670	9472400	9474702	0	1404
scaffold-47487	chr1	79.43	2212	277	134	15308	17432	9492778	9494898	0	1400
scaffold-236035	chr1	84.28	566	66	23	1384	1937	9497135	9497689	5e-148	531
scaffold-227241	chr1	83.92	2176	231	93	4785	6905	9502982	9505093	0	1969
scaffold-95836	chr1	88.61	79	8	1	2	79	9505472	9505550	1e-17	95.3
scaffold-109631	chr1	85.56	90	10	3	1174	1261	9505560	9505472	3e-16	91.6
scaffold-221389	chr1	75.9	2975	438	215	871	3715	9513894	9516719	0	1264
scaffold-14259	chr1	76.6	188	32	11	1	180	9537806	9537989	1e-16	93.5
scaffold-87790	chr1	79.75	968	126	50	166	1102	9539330	9538402	1e-180	638
scaffold-35834	chr1	80.35	285	43	13	1750	2028	9567483	9567760	2e-49	204
scaffold-67648	chr1	80.1	2020	259	114	24971	26926	9569501	9571441	0	1371
scaffold-24816	chr1	84.05	351	39	9	221	559	9574270	9574615	7e-86	322
scaffold-45015	chr1	76.66	1697	247	112	4273	5895	9579790	9578169	0	802
scaffold-222492	chr1	78.17	2341	332	140	430	2690	9582918	9585159	0	1327
scaffold-2827	chr1	77.81	2154	280	145	2375	4444	9589473	9587434	0	1147
scaffold-231587	chr1	76.79	1310	179	99	4736	5977	9600249	9598997	3e-174	619
scaffold-45264	chr1	81.86	5513	603	289	4556	9864	9615885	9610566	0	4274
scaffold-49028	chr1	77.18	2051	269	148	17578	19545	9627043	9625109	0	1011
scaffold-147647	chr1	79.45	146	23	7	1	143	9648515	9648656	7e-19	97.1
scaffold-144555	chr1	78.24	170	28	8	1	165	9648535	9648700	7e-20	100
scaffold-176742	chr1	78.44	167	26	8	1	161	9648613	9648775	6e-20	100
scaffold-185040	chr1	84.03	119	18	1	1	119	9648621	9648504	5e-24	113
scaffold-139219	chr1	77.84	194	32	11	1	189	9648695	9648508	1e-22	110
scaffold-166856	chr1	79.29	140	24	5	1	139	9648895	9648760	9e-18	93.5
scaffold-65644	chr1	81.05	723	98	30	1264	1966	9649710	9650413	7e-151	540
scaffold-223618	chr1	75.1	1297	212	83	2124	3385	9653027	9651807	1e-139	503
scaffold-913	chr1	72.77	1234	178	112	758	1902	9658390	9657226	4e-70	272
scaffold-226130	chr1	79.29	980	132	50	9777	10732	9667776	9668708	6e-174	619
scaffold-17793	chr1	75.89	1485	198	112	10826	12261	9684718	9686091	6e-172	612
scaffold-27283	chr1	82.15	1417	175	58	2727	4111	9696225	9697595	0	1144
scaffold-38351	chr1	77.21	2154	292	151	4129	6169	9714749	9716816	0	1074
scaffold-47321	chr1	79.63	2612	368	130	57826	60358	9776593	9779119	0	1725
scaffold-47583	chr1	79.98	1663	189	91	27601	29195	9791911	9790325	0	1094
scaffold-109748	chr1	75.86	899	146	58	173	1027	9792883	9792012	7e-107	392
scaffold-224298	chr1	75.09	795	124	58	1169	1936	9824502	9823755	7e-80	303
scaffold-16451	chr1	82.7	954	112	43	7667	8605	9837872	9836957	0	798
scaffold-50761	chr1	78.76	2001	263	119	1922	3833	9871483	9869556	0	1192
scaffold-223854	chr1	81.37	1181	160	52	32	1183	9882837	9881688	0	907
scaffold-224773	chr1	81.37	1181	160	52	1517	2668	9882837	9881688	0	907
scaffold-21962	chr1	76.08	1225	186	80	2774	3928	9895283	9896470	4e-150	540
scaffold-242699	chr1	77	200	36	10	2396	2590	9912565	9912759	3e-20	106
scaffold-210014	chr1	77.69	242	33	19	4	232	9912815	9912582	4e-28	128
scaffold-1294	chr1	74.39	902	156	70	8169	9031	9917126	9917991	4e-83	316
scaffold-36195	chr1	77.35	181	28	12	10	183	9917817	9917991	8e-17	95.3
scaffold-148555	chr1	80.72	166	17	9	5	156	9917991	9917827	2e-24	115
scaffold-11695	chr1	80.61	722	75	44	7161	7851	9921161	9921848	1e-137	497
scaffold-230549	chr1	81.94	1434	159	61	4649	6025	9932903	9934293	0	1122
scaffold-38424	chr1	78.4	4163	549	270	9419	13391	9946806	9950808	0	2385
scaffold-119255	chr1	83.95	162	26	0	7	168	9977912	9978073	4e-36	156
scaffold-221560	chr1	76.31	1034	162	57	3374	4370	9995756	9996743	6e-131	475
scaffold-3825	chr1	87.32	71	4	5	2397	2464	10008700	10008768	2e-11	76.8
scaffold-18873	chr1	89.02	82	4	5	1	79	10008782	10008703	2e-17	97.1
scaffold-59863	chr1	78.3	212	26	13	860	1069	10011610	10011417	1e-23	119
scaffold-70851	chr1	77.62	822	108	63	11265	12050	10028382	10027601	9e-117	429
scaffold-40718	chr1	79.34	1007	136	60	6271	7256	10046288	10047243	1e-180	641
scaffold-219653	chr1	77.56	1457	207	98	6603	8018	10076395	10077772	0	769
scaffold-26456	chr1	77.41	602	93	28	17027	17601	10083192	10082607	2e-83	318
scaffold-2516	chr1	81.1	857	118	37	156	983	10105742	10106583	0	645
scaffold-54364	chr1	74.6	3287	497	243	4225	7337	10112237	10115359	0	1133
scaffold-49086	chr1	82.88	2366	257	105	30056	32347	10139165	10136874	0	1989
scaffold-219593	chr1	75.06	1299	203	94	11715	12953	10159378	10160615	1e-135	492
scaffold-34007	chr1	84.73	609	64	21	13117	13712	10171512	10170920	6e-163	582
scaffold-8914	chr1	78.89	1208	160	76	4826	5974	10198258	10197087	0	730
scaffold-239541	chr1	78.17	1406	193	99	4168	5519	10206081	10204736	0	791
scaffold-22350	chr1	80.58	381	44	29	107	474	10212800	10212437	2e-68	267
scaffold-37102	chr1	83.45	278	39	7	6606	6878	10219058	10218783	1e-63	252
scaffold-89022	chr1	78.73	489	70	32	112	584	10226152	10226622	5e-78	296
scaffold-207756	chr1	86.24	109	15	0	1	109	10228636	10228744	1e-25	119
scaffold-228014	chr1	81.89	530	69	19	1448	1965	10239226	10239740	2e-115	422
scaffold-43017	chr1	82.87	969	118	39	1017	1955	10272967	10272017	0	826
scaffold-40739	chr1	78.74	682	82	52	6777	7437	10279772	10280411	2e-107	398
scaffold-38232	chr1	80.76	2152	266	117	1292	3393	10289700	10291753	0	1544
scaffold-17256	chr1	76.29	1746	261	123	2561	4225	10313851	10312178	0	789
scaffold-106235	chr1	78.37	652	82	41	143	758	10322116	10321488	1e-99	368
scaffold-103096	chr1	78.44	385	52	23	133	501	10326248	10326617	6e-56	222
scaffold-221753	chr1	78.02	1779	266	102	702	2413	10327038	10328758	0	1003
scaffold-73765	chr1	76.8	974	154	67	193	1118	10332620	10333569	3e-132	481
scaffold-23879	chr1	92.59	54	2	2	5083	5135	10345676	10345624	4e-11	76.8
scaffold-218818	chr1	92.59	54	2	2	2075	2127	10345676	10345624	2e-11	76.8
scaffold-233691	chr1	92.59	54	2	2	5054	5106	10345676	10345624	4e-11	76.8
scaffold-235934	chr1	82.58	155	22	5	4959	5110	10365465	10365617	1e-27	132
scaffold-244913	chr1	82.15	622	71	34	1952	2557	10371429	10370832	4e-138	497
scaffold-40775	chr1	76.72	1353	193	97	1165	2455	10380771	10382063	1e-180	641
scaffold-116203	chr1	81.06	491	52	27	144	630	10401094	10400641	2e-95	353
scaffold-32171	chr1	81.56	2034	221	92	1039	2982	10405956	10407925	0	1537
scaffold-8320	chr1	77.1	1799	248	123	1419	3150	10409762	10411463	0	889
scaffold-73764	chr1	77.68	3562	495	231	5442	8881	10418488	10421871	0	1897
scaffold-244480	chr1	77.79	1490	192	100	318	1752	10440403	10438998	0	789
scaffold-70075	chr1	74.74	388	53	31	282	639	10441097	10441469	7e-28	132
scaffold-542	chr1	73.51	302	46	32	1645	1927	10460742	10460456	2e-13	84.2
scaffold-74183	chr1	83.63	226	24	9	13496	13714	10464157	10464376	8e-48	200
scaffold-519	chr1	78.86	525	77	26	1288	1802	10468624	10468124	8e-86	324
scaffold-27104	chr1	77.11	948	130	69	5655	6551	10478033	10477122	1e-128	468
scaffold-223224	chr1	79.34	305	37	25	2788	3079	10489081	10489372	2e-45	191
scaffold-11434	chr1	76.55	1177	177	73	11444	12565	10503402	10502270	4e-154	553
scaffold-226010	chr1	85.98	107	10	5	2495	2598	10518526	10518422	3e-21	110
scaffold-4124	chr1	75.62	968	139	61	7088	8017	10526206	10527114	8e-105	390
scaffold-21307	chr1	83.51	461	67	9	3440	3896	10558162	10557707	9e-115	422
scaffold-34545	chr1	81.29	572	66	33	3665	4218	10570840	10570292	6e-116	425
scaffold-230282	chr1	87.08	650	62	20	1842	2482	10573700	10573064	0	715
scaffold-22932	chr1	90.39	3883	302	59	5149	8989	10581299	10585152	0	5038
scaffold-77646	chr1	81.47	286	38	15	1730	2008	10596510	10596787	7e-55	220
scaffold-76352	chr1	83.84	198	25	6	4	198	10596559	10596752	3e-43	182
scaffold-79640	chr1	87.37	95	12	0	32	126	10596620	10596714	8e-22	110
scaffold-104270	chr1	87.62	105	13	0	513	617	10596712	10596608	6e-26	122
scaffold-229390	chr1	78.14	215	36	11	29	237	10596712	10596503	4e-26	126
scaffold-229834	chr1	84.27	89	12	2	36	123	10602533	10602446	3e-14	86.1
scaffold-8329	chr1	79.78	361	46	21	2615	2965	10610321	10610664	2e-59	237
scaffold-11799	chr1	88.05	4225	360	126	3550	7689	10617256	10621420	0	4870
scaffold-44149	chr1	79.88	1004	146	46	6966	7941	10626792	10625817	0	684
scaffold-44096	chr1	75.51	923	121	75	28	883	10643254	10642370	4e-95	355
scaffold-61416	chr1	75.15	1988	308	145	4443	6353	10650751	10652629	0	763
scaffold-83209	chr1	80.29	817	105	43	128	917	10679579	10680366	5e-159	566
scaffold-30741	chr1	76.26	2751	374	203	48822	51475	10691221	10688653	0	1205
scaffold-219246	chr1	74.05	370	62	31	3349	3704	10744037	10743688	4e-24	121
scaffold-238552	chr1	76.64	488	74	40	1917	2385	10744140	10743674	1e-58	233
scaffold-222057	chr1	77.35	2115	292	138	373	2391	10751604	10749581	0	1079
scaffold-58134	chr1	84.81	441	51	14	11828	12263	10760698	10761127	7e-117	429
scaffold-2763	chr1	82.17	3842	426	171	5168	8898	10767241	10770934	0	3061
scaffold-15162	chr1	77.32	529	86	29	311	823	10788496	10789006	2e-73	281
scaffold-80498	chr1	76.75	658	77	57	1099	1720	10812449	10811832	3e-78	298
scaffold-4652	chr1	82.28	694	79	39	8067	8745	10821379	10820715	3e-156	560
scaffold-1327	chr1	82.88	1022	113	43	8122	9117	10844440	10845425	0	861
scaffold-21359	chr1	78.63	1259	161	76	5569	6766	10855478	10856689	0	736
scaffold-91165	chr1	78.82	170	17	10	513	677	10858145	10858300	1e-17	97.1
scaffold-97960	chr1	83.4	488	59	22	264	738	10858906	10858428	7e-119	433
scaffold-99116	chr1	89.47	95	8	2	2	95	10862398	10862305	1e-24	119
scaffold-39425	chr1	81.12	1409	180	67	25455	26836	10884882	10886231	0	1050
scaffold-73663	chr1	75.87	1956	299	141	2598	4451	10890688	10892572	0	837
scaffold-87621	chr1	79.23	183	24	14	332	507	10899320	10899495	2e-23	115
scaffold-168590	chr1	89.83	59	6	0	75	133	10899495	10899437	8e-13	76.8
scaffold-5956	chr1	75.76	660	95	44	2207	2840	10910531	10911151	3e-70	272
scaffold-230179	chr1	75.34	2003	307	147	1504	3398	10915722	10917645	0	789
scaffold-63896	chr1	81.17	1418	192	58	8461	9844	10934530	10935906	0	1070
scaffold-163347	chr1	85.27	129	19	0	14	142	10942337	10942465	5e-30	134
scaffold-65170	chr1	82.64	1129	140	48	5519	6612	10945099	10943992	0	948
scaffold-32791	chr1	82.21	416	46	23	1833	2234	10952667	10952266	2e-88	333
scaffold-24168	chr1	80.93	514	68	24	1357	1854	10954837	10955336	1e-102	379
scaffold-126529	chr1	83.85	260	27	12	5	262	10956326	10956080	1e-59	233
scaffold-153889	chr1	83.75	240	18	10	192	415	10956641	10956407	1e-51	207
scaffold-19173	chr1	75.48	1599	238	116	8947	10454	10962992	10961457	3e-180	640
scaffold-22872	chr1	92.86	56	1	3	1226	1279	10971690	10971636	3e-12	78.7
scaffold-52527	chr1	75.63	1428	221	103	4578	5950	10981147	10982502	6e-166	592
scaffold-178402	chr1	81.4	129	17	6	34	160	10985841	10985964	2e-19	99
scaffold-240672	chr1	73.53	695	120	52	149	807	10993319	10993985	3e-50	206
scaffold-230630	chr1	82.67	225	23	15	4	219	10993449	10993666	3e-44	185
scaffold-79715	chr1	86.21	203	18	10	43	240	10993528	10993725	3e-52	211
scaffold-116734	chr1	77.78	297	45	21	781	1065	10993648	10993361	6e-38	163
scaffold-94320	chr1	78.13	343	59	14	931	1264	10993697	10993362	4e-50	204
scaffold-25013	chr1	74.74	392	64	22	1163	1532	10993733	10993355	1e-31	143
scaffold-29020	chr1	85.85	205	20	9	4833	5032	10993733	10993533	6e-51	209
scaffold-137996	chr1	83.61	183	23	7	209	387	10993759	10993580	6e-39	165
scaffold-242846	chr1	76.56	482	82	28	2000	2463	10993802	10993334	3e-59	235
scaffold-83907	chr1	77.59	464	72	31	1165	1610	10993804	10993355	2e-64	252
scaffold-144377	chr1	76.59	487	81	32	13	478	10993808	10993334	2e-60	237
scaffold-166406	chr1	78.91	128	21	6	1	124	10994025	10994150	4e-14	82.4
scaffold-73589	chr1	82.15	605	70	26	12925	13514	11005176	11005757	2e-133	484
scaffold-54711	chr1	78.64	3601	478	196	2071	5516	11007481	11010945	0	2121
scaffold-243506	chr1	79.89	2546	335	130	180	2641	11009933	11007481	0	1701
scaffold-14225	chr1	81.25	608	81	29	2585	3178	11017053	11016465	8e-127	460
scaffold-236477	chr1	78.64	220	24	20	3380	3584	11027724	11027935	1e-25	124
scaffold-205640	chr1	78.64	220	24	20	866	1070	11027935	11027724	4e-26	124
scaffold-20981	chr1	84.77	407	45	15	4642	5040	11032550	11032947	8e-106	392
scaffold-240530	chr1	75.15	2298	314	196	299	2469	11040493	11042660	0	843
scaffold-57030	chr1	76.59	1602	222	108	1127	2662	11047225	11048739	0	739
scaffold-228523	chr1	75.43	2377	337	177	216	2483	11063568	11065806	0	926
scaffold-245212	chr1	82.61	92	10	6	4	91	11066224	11066313	2e-11	76.8
scaffold-14086	chr1	84.21	95	13	2	1265	1358	11066271	11066178	6e-16	91.6
scaffold-53265	chr1	76.04	2513	377	176	131	2516	11082547	11084961	0	1098
scaffold-69305	chr1	77.89	303	52	13	9	302	11086211	11086507	7e-41	174
scaffold-46093	chr1	77.89	303	52	13	1272	1565	11086507	11086211	3e-40	174
scaffold-45812	chr1	79.4	699	97	34	10366	11040	11114799	11114124	5e-123	449
scaffold-222125	chr1	80.62	449	55	22	357	792	11126008	11125579	3e-84	318
scaffold-231803	chr1	77.27	792	103	50	1629	2370	11128788	11128024	6e-107	394
scaffold-36581	chr1	78.98	866	105	56	1940	2757	11131622	11132458	1e-144	520
scaffold-44451	chr1	81.61	995	119	54	4722	5683	11141139	11142102	0	765
scaffold-73683	chr1	87.32	71	5	4	2476	2545	11149601	11149668	6e-12	78.7
scaffold-54565	chr1	78.26	368	44	27	9164	9516	11171514	11171860	4e-49	204
scaffold-71915	chr1	78.19	972	141	61	1915	2841	11174774	11175719	2e-155	555
scaffold-23037	chr1	83.18	440	54	18	14533	14959	11202085	11201653	3e-103	385
scaffold-40224	chr1	74.88	1469	207	141	2992	4376	11252800	11251410	8e-144	520
scaffold-46754	chr1	83.42	754	90	30	16535	17275	11268206	11268937	0	667
scaffold-14558	chr1	80.07	291	45	11	1408	1688	11269831	11269544	2e-49	204
scaffold-59205	chr1	87.98	258	22	7	1488	1739	11282999	11282745	3e-77	296
scaffold-21961	chr1	80	145	19	8	1228	1370	11298240	11298376	2e-18	99
scaffold-80734	chr1	77.04	257	32	23	1	247	11298471	11298232	1e-25	122
scaffold-3183	chr1	79.35	1375	157	86	7934	9227	11307261	11305933	0	848
scaffold-123842	chr1	88.55	131	8	7	31	157	11315465	11315338	3e-35	152
scaffold-240861	chr1	78.04	1430	188	93	1495	2840	11323093	11321706	0	785
scaffold-52775	chr1	79.13	1979	215	151	32596	34475	11357932	11359811	0	1184
scaffold-26293	chr1	84.01	1632	170	74	4339	5921	11369810	11368221	0	1483
scaffold-6910	chr1	87.01	77	10	0	2989	3065	11385410	11385486	1e-14	87.9
scaffold-108361	chr1	86.67	120	12	4	256	373	11385447	11385564	2e-28	130
scaffold-221902	chr1	86.3	146	16	4	5093	5236	11387009	11387152	5e-35	156
scaffold-147226	chr1	82.45	188	29	4	1	186	11391298	11391113	4e-38	161
scaffold-29739	chr1	80.49	487	77	18	531	1009	11391470	11390994	4e-95	357
scaffold-74202	chr1	80.39	515	64	33	2305	2796	11399069	11398569	2e-95	357
scaffold-60292	chr1	82.33	1166	147	48	6278	7401	11410293	11411441	0	957
scaffold-65465	chr1	81.01	1869	225	97	3057	4860	11416381	11418184	0	1365
scaffold-5283	chr1	85.19	81	9	3	1714	1792	11430992	11431071	2e-12	80.5
scaffold-46386	chr1	86.16	318	30	10	141	450	11438597	11438908	4e-88	331
scaffold-48038	chr1	76.91	2031	261	146	16985	18903	11461557	11463491	0	961
scaffold-2144	chr1	87.83	1101	107	25	6870	7956	11485246	11484159	0	1266
scaffold-61109	chr1	83.38	1191	145	41	5786	6957	11493138	11491982	0	1053
scaffold-2266	chr1	76.41	920	127	58	120	979	11499898	11499009	2e-113	414
scaffold-42829	chr1	77.43	1670	243	105	23	1606	11507704	11506083	0	872
scaffold-11814	chr1	80.19	3322	461	155	10455	13671	11515865	11512636	0	2307
scaffold-43948	chr1	80.19	3322	461	155	6237	9453	11515865	11512636	0	2307
scaffold-35426	chr1	83.89	602	77	19	8021	8612	11531064	11530473	3e-155	556
scaffold-42494	chr1	79.27	1230	162	76	3621	4811	11542861	11541686	0	773
scaffold-245680	chr1	79.77	697	100	31	2270	2938	11547892	11547209	4e-129	468
scaffold-33618	chr1	85.82	134	13	6	36	166	11548982	11549112	4e-30	137
scaffold-240697	chr1	86.47	133	14	4	2731	2861	11549112	11548982	2e-31	143
scaffold-133437	chr1	83.19	113	9	9	472	577	11549113	11549004	2e-17	95.3
scaffold-75983	chr1	86.81	91	8	4	6119	6207	11560311	11560399	1e-17	99
scaffold-68768	chr1	77.68	1268	180	85	2405	3636	11561727	11560527	0	678
scaffold-96149	chr1	78.5	628	89	40	796	1403	11568514	11569115	6e-100	370
scaffold-9770	chr1	81.07	787	85	27	311	1045	11572185	11572959	5e-160	569
scaffold-245318	chr1	87.8	541	56	10	94	629	11581857	11581322	1e-176	625
scaffold-32205	chr1	82.54	739	78	37	1063	1765	11589639	11588916	3e-169	603
scaffold-136560	chr1	85	120	7	9	3	117	11598947	11598834	2e-23	111
scaffold-103482	chr1	81.82	110	15	3	1475	1581	11599077	11598970	6e-15	87.9
scaffold-6771	chr1	83.25	579	69	23	1933	2495	11610514	11611080	1e-140	507
scaffold-160286	chr1	78.31	189	27	14	4	185	11615398	11615579	1e-22	110
scaffold-52224	chr1	78.47	822	120	51	13800	14586	11634721	11635520	2e-133	484
scaffold-39702	chr1	86.2	681	66	26	3209	3874	11669506	11670173	0	712
scaffold-238216	chr1	76.67	493	77	28	1454	1934	11679868	11680334	5e-60	239
scaffold-241635	chr1	76.67	493	77	28	246	726	11679868	11680334	3e-60	239
scaffold-226693	chr1	82.21	849	96	41	2051	2878	11705420	11704606	0	680
scaffold-234294	chr1	77.68	654	103	37	929	1554	11718492	11717854	2e-96	359
scaffold-32062	chr1	76.09	435	71	21	3197	3609	11718810	11718387	3e-47	196
scaffold-26581	chr1	80.77	676	77	44	14808	15445	11718822	11719482	8e-132	479
scaffold-243777	chr1	74.23	617	107	41	2834	3426	11724595	11724007	9e-52	211
scaffold-111631	chr1	95.16	62	2	1	1	61	11731287	11731348	3e-18	97.1
scaffold-144019	chr1	95.08	61	2	1	4	63	11731287	11731347	2e-17	95.3
scaffold-10232	chr1	93.85	65	3	1	1	64	11731288	11731352	1e-17	97.1
scaffold-96887	chr1	92.75	69	4	1	1869	1936	11731345	11731277	3e-18	99
scaffold-187122	chr1	95	60	2	1	380	438	11731346	11731287	3e-17	93.5
scaffold-1874	chr1	90.14	71	5	2	2195	2264	11731348	11731279	7e-16	91.6
scaffold-67775	chr1	93.59	78	3	2	5074	5149	11731351	11731274	1e-22	115
scaffold-219828	chr1	93.94	66	3	1	2931	2995	11731352	11731287	5e-18	99
scaffold-78203	chr1	94.03	67	3	1	1530	1595	11731353	11731287	7e-19	100
scaffold-59765	chr1	89.16	83	7	2	175	256	11738388	11738469	2e-18	102
scaffold-27492	chr1	93.41	91	5	1	11	100	11738389	11738479	7e-29	134
scaffold-79720	chr1	93.65	63	1	3	878	938	11738389	11738450	2e-16	91.6
scaffold-118056	chr1	95.06	81	3	1	31	110	11738389	11738469	8e-27	126
scaffold-145881	chr1	91.76	85	6	1	15	98	11738389	11738473	1e-24	117
scaffold-26674	chr1	89.87	79	7	1	2	79	11738391	11738469	2e-19	100
scaffold-32559	chr1	89.87	79	7	1	417	494	11738391	11738469	2e-19	100
scaffold-87364	chr1	88.89	81	5	4	1348	1426	11738392	11738470	8e-18	97.1
scaffold-237152	chr1	93.24	74	4	1	2014	2086	11738395	11738468	6e-21	108
scaffold-242608	chr1	89.29	84	6	3	1	82	11738395	11738477	3e-19	102
scaffold-32537	chr1	92.41	79	5	1	3	80	11738396	11738474	6e-22	111
scaffold-175354	chr1	90.91	77	3	4	662	737	11738405	11738478	4e-19	100
scaffold-232054	chr1	90	80	3	5	3	78	11738409	11738487	4e-18	99
scaffold-34780	chr1	88.89	72	5	3	1	70	11738465	11738395	5e-14	86.1
scaffold-85573	chr1	93.51	77	4	1	951	1026	11738467	11738391	6e-23	113
scaffold-222884	chr1	92.31	78	3	3	7511	7586	11738467	11738391	2e-20	108
scaffold-7421	chr1	91.14	79	6	1	1317	1394	11738470	11738392	1e-20	106
scaffold-79290	chr1	91.46	82	6	1	1628	1708	11738470	11738389	4e-22	111
scaffold-91685	chr1	92.11	76	5	1	697	771	11738470	11738395	7e-21	106
scaffold-227254	chr1	94.59	74	3	1	5198	5270	11738470	11738397	3e-22	113
scaffold-231413	chr1	90.79	76	4	3	2098	2171	11738470	11738396	4e-18	99
scaffold-242393	chr1	92.59	81	5	1	4328	4407	11738471	11738391	7e-23	115
scaffold-52152	chr1	92.5	80	4	2	6953	7031	11738473	11738395	4e-22	113
scaffold-112731	chr1	92.94	85	5	1	1731	1814	11738475	11738391	2e-25	122
scaffold-81224	chr1	92.05	88	6	1	1154	1240	11738478	11738391	1e-25	122
scaffold-102058	chr1	90.28	72	6	1	435	505	11738480	11738409	1e-16	93.5
scaffold-39566	chr1	76.48	1080	169	72	1290	2330	11754160	11753127	1e-140	508
scaffold-26018	chr1	83.97	524	67	15	3528	4045	11757677	11757165	2e-134	486
scaffold-88754	chr1	76.1	929	137	69	663	1545	11772683	11771794	4e-111	407
scaffold-26790	chr1	72.45	3358	567	276	3035	6240	11779410	11782561	0	747
scaffold-224413	chr1	81.61	435	53	23	1615	2036	11792202	11791782	4e-89	335
scaffold-26685	chr1	81.29	171	21	11	1518	1681	11793998	11794164	1e-26	128
scaffold-102417	chr1	82.05	156	22	6	200	351	11794107	11793954	3e-27	128
scaffold-63254	chr1	77.72	1786	242	118	6076	7779	11799343	11801054	0	950
scaffold-54458	chr1	77.5	1929	286	116	3849	5725	11814501	11816333	0	1022
scaffold-45160	chr1	75.55	2139	305	158	5165	7201	11844338	11842316	0	852
scaffold-106101	chr1	73.09	1048	172	87	1	983	11857765	11858767	2e-70	272
scaffold-55268	chr1	78.71	991	135	65	657	1611	11865055	11864105	3e-166	592
scaffold-18024	chr1	76.99	869	124	60	7396	8231	11872322	11873147	2e-116	427
scaffold-3993	chr1	77.01	348	63	16	2150	2489	11873942	11873604	2e-43	183
scaffold-6328	chr1	86.49	459	49	9	6372	6821	11880920	11881374	5e-136	492
scaffold-14627	chr1	81.84	980	121	34	28	980	11889765	11890714	0	771
scaffold-50660	chr1	82.95	2246	245	118	15975	18159	11919245	11921413	0	1899
scaffold-229171	chr1	75.36	1396	206	102	757	2094	11923323	11922008	1e-152	545
scaffold-12408	chr1	76.55	1228	177	97	4445	5626	11926009	11924847	2e-159	569
scaffold-53082	chr1	78.18	1902	218	150	7306	9096	11936574	11938389	0	1031
scaffold-236452	chr1	81.21	1139	133	56	5156	6252	11946218	11945119	0	843
scaffold-51389	chr1	77.84	3141	437	198	27579	30578	11958774	11955752	0	1705
scaffold-80300	chr1	79.94	329	40	19	1128	1447	11991587	11991898	2e-54	219
scaffold-19093	chr1	83.43	531	55	25	864	1381	11998577	11998067	2e-127	462
scaffold-45508	chr1	77.15	1510	222	97	116	1563	12002837	12004285	0	763
scaffold-36386	chr1	81.57	217	32	8	417	629	12006904	12007116	9e-40	172
scaffold-225541	chr1	80.37	214	28	11	1177	1380	12006907	12007116	1e-33	150
scaffold-58743	chr1	77.36	3273	460	217	9275	12417	12048234	12045113	0	1679
scaffold-31988	chr1	85.09	684	74	25	3963	4634	12063516	12062849	0	673
scaffold-47549	chr1	73.14	1832	297	130	22594	24327	12076677	12074943	5e-131	477
scaffold-139594	chr1	82.76	116	18	2	3	117	12103055	12102941	1e-20	102
scaffold-16501	chr1	83.17	398	48	18	516	901	12107274	12107664	5e-93	346
scaffold-67009	chr1	79.8	490	65	25	25063	25538	12111295	12110826	2e-85	326
scaffold-86201	chr1	90.28	72	4	3	69	138	12164790	12164720	3e-16	91.6
scaffold-45352	chr1	73.37	875	127	79	7691	8514	12168530	12169349	2e-56	228
scaffold-55125	chr1	77.82	708	98	42	2308	2987	12172753	12173429	2e-103	383
scaffold-58224	chr1	80.34	2009	244	113	44427	46361	12219272	12221203	0	1382
scaffold-243050	chr1	75.33	1293	202	80	156	1395	12239381	12238153	1e-142	512
scaffold-82146	chr1	88.04	92	8	3	1640	1729	12246176	12246266	2e-20	106
scaffold-9894	chr1	86.05	86	11	1	193	277	12246261	12246176	7e-16	91.6
scaffold-124958	chr1	88.89	90	8	2	40	127	12246265	12246176	4e-22	110
scaffold-133493	chr1	83.51	97	10	5	1	94	12246267	12246174	7e-15	86.1
scaffold-63578	chr1	84.15	1539	140	72	48925	50398	12294964	12296463	0	1395
scaffold-70485	chr1	85.63	334	39	9	3181	3509	12330453	12330124	1e-90	342
scaffold-101653	chr1	94.44	126	5	2	125	249	12333773	12333897	4e-47	193
scaffold-222642	chr1	91.43	70	4	2	8	76	12333846	12333778	3e-16	95.3
scaffold-7621	chr1	78.2	968	131	64	6564	7483	12347467	12346532	6e-152	545
scaffold-231295	chr1	74.58	2148	315	167	132	2184	12358916	12360927	0	728
scaffold-239274	chr1	79.93	608	91	29	541	1131	12361806	12362399	4e-114	418
scaffold-20576	chr1	86.33	417	46	10	8449	8859	12396168	12396579	3e-121	444
scaffold-66305	chr1	85.39	89	10	3	3873	3959	12404093	12404180	4e-15	89.8
scaffold-143327	chr1	77.35	181	24	16	1	173	12408971	12408800	4e-17	91.6
scaffold-46225	chr1	75.07	1007	136	81	467	1418	12418693	12417747	7e-97	363
scaffold-26646	chr1	77.59	1638	246	101	7627	9192	12424099	12425687	0	880
scaffold-40924	chr1	77.77	2807	407	172	771	3462	12433064	12435768	0	1526
scaffold-241849	chr1	77.77	2807	407	172	1789	4480	12435768	12433064	0	1526
scaffold-106283	chr1	82.99	147	24	1	742	887	12454683	12454537	1e-28	132
scaffold-8597	chr1	74.26	2327	364	162	11707	13903	12458952	12456731	0	761
scaffold-16970	chr1	78.11	1183	178	64	260	1391	12484870	12483718	0	675
scaffold-32015	chr1	81.98	777	86	42	2582	3338	12491242	12490500	1e-171	610
scaffold-114068	chr1	79.82	1328	168	80	472	1750	12494240	12492964	0	876
scaffold-237321	chr1	79.95	763	106	35	5821	6560	12498198	12497460	1e-143	518
scaffold-37221	chr1	87.65	81	10	0	4288	4368	12506984	12507064	9e-17	95.3
scaffold-52677	chr1	78.53	1253	158	87	8562	9762	12524004	12525197	0	721
scaffold-225148	chr1	83.74	572	67	22	2415	2972	12535762	12536321	3e-144	518
scaffold-27804	chr1	76.81	1371	201	83	12949	14267	12553532	12554837	0	662
scaffold-60069	chr1	88.65	326	32	4	3	324	12556990	12557314	3e-105	392
scaffold-144804	chr1	75.76	198	36	12	13	204	12558280	12558471	2e-16	89.8
scaffold-175455	chr1	78.29	327	47	23	2	319	12596626	12596937	5e-46	189
scaffold-103460	chr1	79.36	218	31	14	1	210	12596648	12596859	2e-31	141
scaffold-216955	chr1	82.95	176	26	4	5	178	12596822	12596649	1e-36	156
scaffold-207708	chr1	83.9	118	12	5	6	117	12596861	12596745	9e-22	106
scaffold-107636	chr1	76.11	427	54	34	74	462	12599663	12600079	3e-43	180
scaffold-65781	chr1	77.45	501	84	24	735	1222	12615641	12615157	1e-69	272
scaffold-41184	chr1	79.46	1938	275	98	23022	24891	12633604	12631722	0	1260
scaffold-241890	chr1	83.15	896	115	27	758	1629	12652197	12653080	0	785
scaffold-196417	chr1	88.66	97	10	1	1	97	12654029	12654124	4e-25	117
scaffold-115937	chr1	92.21	398	18	12	205	599	12654759	12654372	6e-155	551
scaffold-235781	chr1	76.36	791	103	69	1068	1817	12656738	12657485	6e-93	348
scaffold-74036	chr1	77.83	2057	280	130	12582	14553	12678640	12676675	0	1110
scaffold-224811	chr1	80.75	265	39	12	2889	3147	12679711	12679969	2e-47	196
scaffold-138193	chr1	81.75	137	23	2	4	139	12679792	12679657	7e-24	113
scaffold-4137	chr1	76.67	523	63	44	1074	1551	12679804	12680312	4e-59	235
scaffold-103024	chr1	79.58	191	34	5	1	189	12679827	12679640	2e-28	132
scaffold-32736	chr1	79.08	545	76	33	422	946	12679839	12680365	2e-91	340
scaffold-64191	chr1	77.93	435	75	19	8888	9309	12679839	12680265	1e-63	252
scaffold-171851	chr1	86.29	124	11	6	1	121	12679878	12679998	6e-29	130
scaffold-61867	chr1	81.97	183	24	9	3455	3632	12679904	12680082	6e-32	147
scaffold-134628	chr1	85.59	118	12	5	1	115	12679953	12680068	1e-25	119
scaffold-97090	chr1	83.51	97	10	2	1	91	12679987	12679891	2e-14	86.1
scaffold-110510	chr1	83.07	189	22	10	164	347	12679987	12679804	4e-38	163
scaffold-59	chr1	84.18	158	13	12	1	151	12680018	12679866	2e-31	143
scaffold-155000	chr1	86.61	112	13	2	119	229	12680042	12679932	2e-26	122
scaffold-15044	chr1	77.7	426	81	14	921	1338	12680068	12679649	2e-62	248
scaffold-39751	chr1	79.22	1617	199	90	11491	13063	12706727	12705204	0	998
scaffold-18682	chr1	83.02	577	52	31	27169	27712	12720914	12720351	4e-132	481
scaffold-41609	chr1	73.08	2028	300	184	14016	15908	12771061	12772977	3e-136	494
scaffold-20359	chr1	80.75	426	55	23	69	483	12773910	12773501	2e-81	307
scaffold-25329	chr1	75.15	511	78	47	1152	1631	12813410	12812918	3e-47	195
scaffold-49881	chr1	78.2	876	127	54	37244	38087	12815806	12816649	5e-138	501
scaffold-140781	chr1	89.19	74	7	1	87	159	12847433	12847506	4e-17	91.6
scaffold-13218	chr1	80.85	141	22	5	6	143	12851208	12851070	4e-20	106
scaffold-743	chr1	81.71	175	28	4	2408	2579	12866401	12866574	2e-31	143
scaffold-7642	chr1	82.17	129	14	6	832	953	12866536	12866662	2e-19	102
scaffold-113104	chr1	83.91	87	12	2	47	131	12866578	12866664	3e-13	82.4
scaffold-83968	chr1	84.43	122	12	7	696	815	12866652	12866536	5e-23	113
scaffold-60090	chr1	76.84	1757	238	118	46676	48334	12868547	12870232	0	833
scaffold-232096	chr1	84.56	149	13	7	1510	1655	12891154	12891013	4e-30	139
scaffold-64423	chr1	79.28	1221	158	74	190	1369	12898506	12897340	0	765
scaffold-66824	chr1	77.98	1326	182	81	5498	6751	12909749	12908462	0	730
scaffold-64411	chr1	81.86	882	119	38	4867	5729	12918162	12919021	0	704
scaffold-26975	chr1	80.45	1990	261	103	12279	14190	12935666	12937605	0	1402
scaffold-234975	chr1	80.45	1990	261	103	10	1921	12935666	12937605	0	1402
scaffold-58086	chr1	75.52	2819	395	202	13792	16463	12961227	12958557	0	1110
scaffold-80188	chr1	76.95	256	34	20	493	731	12974946	12975193	2e-25	122
scaffold-6348	chr1	85.23	413	47	9	7048	7458	12981672	12981272	6e-112	412
scaffold-26589	chr1	74.29	5185	790	409	2512	7384	12989353	12994306	0	1688
scaffold-19390	chr1	76.85	2026	314	122	34342	36267	13034931	13032961	0	1000
scaffold-38898	chr1	77.07	2978	398	226	20973	23820	13085098	13082276	0	1452
scaffold-74692	chr1	79.43	1517	220	74	1	1479	13105511	13106973	0	989
scaffold-236781	chr1	84.46	1068	116	26	1832	2859	13115292	13114235	0	1007
scaffold-237892	chr1	84.46	1068	116	26	785	1812	13115292	13114235	0	1007
scaffold-209813	chr1	93.22	59	2	2	2	59	13117122	13117179	2e-15	86.1
scaffold-57900	chr1	75.76	1518	223	103	522	1988	13119131	13117708	8e-178	630
scaffold-101978	chr1	81.04	559	62	40	104	642	13119810	13120344	1e-110	405
scaffold-70781	chr1	85.83	2773	274	89	29622	32338	13151223	13148514	0	2833
scaffold-67956	chr1	76.01	596	93	45	6	575	13186311	13186882	1e-66	263
scaffold-204293	chr1	81.54	130	14	8	1	125	13186315	13186439	2e-19	99
scaffold-191785	chr1	80.83	120	20	3	55	172	13186479	13186597	4e-17	91.6
scaffold-228174	chr1	82.32	181	26	6	865	1042	13186811	13186634	3e-34	152
scaffold-120009	chr1	82.07	145	22	4	3	145	13186844	13186702	4e-26	121
scaffold-72535	chr1	82.54	126	20	2	16	139	13187385	13187510	2e-21	110
scaffold-8978	chr1	91.3	69	5	1	1087	1154	13187424	13187492	2e-16	93.5
scaffold-77163	chr1	91.11	90	6	2	26	113	13187424	13187513	6e-25	121
scaffold-115008	chr1	91.95	87	6	1	56	141	13187424	13187510	2e-25	121
scaffold-129321	chr1	91.4	93	7	1	25	116	13187424	13187516	2e-27	126
scaffold-222563	chr1	90.11	91	8	1	63	152	13187424	13187514	1e-23	117
scaffold-241687	chr1	94.29	70	3	1	1045	1113	13187440	13187509	2e-20	106
scaffold-110935	chr1	88.61	79	5	4	4	80	13187448	13187524	2e-17	93.5
scaffold-169513	chr1	88.89	81	6	3	28	107	13187448	13187526	4e-18	97.1
scaffold-238549	chr1	90.14	71	4	2	1	71	13187448	13187515	3e-15	89.8
scaffold-39426	chr1	88.89	81	6	3	3583	3661	13187503	13187424	4e-17	97.1
scaffold-101597	chr1	96.36	55	1	1	749	802	13187504	13187450	2e-15	89.8
scaffold-21798	chr1	93.02	86	5	1	11797	11881	13187509	13187424	3e-25	124
scaffold-244692	chr1	87.13	101	9	3	2018	2115	13187510	13187411	4e-22	111
scaffold-9397	chr1	91.21	91	7	1	4133	4222	13187514	13187424	4e-25	122
scaffold-235001	chr1	89.13	92	7	3	2091	2180	13187514	13187424	5e-22	111
scaffold-83977	chr1	91.49	94	5	3	882	973	13187516	13187424	7e-27	126
scaffold-134020	chr1	85.96	114	11	4	747	856	13187516	13187404	4e-24	117
scaffold-241123	chr1	89.25	93	9	1	1565	1656	13187516	13187424	4e-23	115
scaffold-19847	chr1	87.65	81	5	5	444	521	13187517	13187439	6e-16	89.8
scaffold-84565	chr1	84.44	135	15	6	1590	1722	13190788	13190918	4e-27	128
scaffold-96459	chr1	85.9	78	5	6	62	136	13190967	13191041	3e-12	78.7
scaffold-102176	chr1	85.9	78	10	1	970	1046	13190968	13191045	3e-13	82.4
scaffold-25836	chr1	88.89	63	5	2	1641	1702	13191044	13190983	1e-11	76.8
scaffold-189727	chr1	87.18	78	9	1	1171	1247	13191045	13190968	4e-15	87.9
scaffold-245269	chr1	78.85	941	124	54	3733	4622	13191815	13192731	2e-158	566
scaffold-56004	chr1	78.85	941	124	54	132	1021	13192731	13191815	4e-158	566
scaffold-54530	chr1	83.23	620	64	33	28	622	13194672	13195276	1e-148	532
scaffold-43482	chr1	78.1	1671	218	103	3197	4796	13202526	13204119	0	922
scaffold-223494	chr1	78.26	1426	178	89	7056	8428	13215199	13213853	0	795
scaffold-73226	chr1	79.41	340	47	21	1722	2053	13221886	13222210	2e-54	219
scaffold-125565	chr1	81.44	194	25	11	1	189	13222073	13221886	2e-33	148
scaffold-23130	chr1	94.74	57	3	0	215	271	13222146	13222202	3e-15	89.8
scaffold-11417	chr1	80.32	2551	316	144	8465	10931	13233220	13235668	0	1759
scaffold-9069	chr1	78.82	4779	564	316	4375	8962	13267915	13263394	0	2806
scaffold-68566	chr1	83.68	1011	114	41	9971	10949	13276268	13275277	0	905
scaffold-39874	chr1	82.65	1735	207	73	34274	35975	13321610	13323283	0	1450
scaffold-41245	chr1	78.48	302	29	18	5462	5756	13332298	13332570	1e-37	165
scaffold-20816	chr1	81.66	1456	170	75	20069	21469	13336261	13334848	0	1120
scaffold-186203	chr1	77.59	174	27	12	2	168	13338811	13338643	9e-18	95.3
scaffold-241397	chr1	86.81	144	13	6	2295	2434	13338832	13338691	2e-35	156
scaffold-126184	chr1	84.07	113	12	6	47	155	13338836	13338726	2e-20	104
scaffold-87324	chr1	82.89	152	21	5	109	257	13338840	13338691	2e-28	132
scaffold-112934	chr1	81.54	130	19	5	78	204	13338843	13338716	8e-20	102
scaffold-216487	chr1	96	50	2	0	1	50	13363960	13363911	6e-14	82.4
scaffold-21963	chr1	94.83	58	1	2	3670	3726	13363964	13363908	4e-15	89.8
scaffold-102310	chr1	96	50	2	0	1563	1612	13363965	13363916	3e-13	82.4
scaffold-81633	chr1	98.04	51	1	0	1478	1528	13363966	13363916	2e-15	89.8
scaffold-7267	chr1	90.36	1982	159	25	15300	17272	13384614	13382656	0	2573
scaffold-70256	chr1	82.25	1369	155	65	9133	10452	13407730	13409059	0	1101
scaffold-16421	chr1	90.11	182	10	6	821	997	13409600	13409422	6e-58	230
scaffold-66705	chr1	74.12	1078	170	82	2161	3189	13412544	13413561	1e-91	344
scaffold-227553	chr1	78.5	921	123	59	1264	2164	13419701	13420566	2e-149	534
scaffold-73824	chr1	78.5	921	123	59	21161	22061	13420566	13419701	2e-148	534
scaffold-67064	chr1	77.26	752	103	47	13312	14030	13440845	13440129	1e-101	379
scaffold-179200	chr1	85.09	114	12	5	1	111	13469700	13469811	3e-23	111
scaffold-46564	chr1	81.34	3221	385	171	6432	9572	13481763	13478679	0	2420
scaffold-238785	chr1	84.82	718	65	41	5998	6695	13489950	13489257	0	682
scaffold-241212	chr1	84.96	718	64	40	1871	2568	13489950	13489257	0	688
scaffold-30485	chr1	88.01	1176	90	33	11307	12464	13499852	13498710	0	1343
scaffold-232396	chr1	88.1	1176	91	32	437	1596	13499852	13498710	0	1351
scaffold-7428	chr1	82.25	383	50	11	3930	4301	13512925	13512550	1e-82	315
scaffold-5326	chr1	87.94	199	18	6	4978	5173	13518043	13517848	4e-57	230
scaffold-32637	chr1	83.86	415	49	16	2	405	13525017	13524610	1e-102	379
scaffold-41984	chr1	85.13	1358	176	23	25602	26950	13544177	13545517	0	1365
scaffold-85860	chr1	75.88	485	74	37	1103	1567	13557301	13557762	5e-51	207
scaffold-108069	chr1	79.79	188	27	11	872	1053	13558104	13558286	9e-27	126
scaffold-203410	chr1	81.74	115	11	10	1	110	13558111	13558220	3e-16	87.9
scaffold-143643	chr1	75.56	180	30	10	1	169	13558219	13558043	1e-12	76.8
scaffold-147228	chr1	83.19	113	13	6	87	196	13558220	13558111	3e-19	99
scaffold-195352	chr1	85.71	119	14	3	1	117	13558305	13558188	9e-27	122
scaffold-179273	chr1	82.17	129	16	6	1	125	13558313	13558188	4e-21	104
scaffold-224921	chr1	76.25	1019	158	64	983	1967	13563205	13562237	8e-128	464
scaffold-3006	chr1	80.19	429	51	27	399	822	13564271	13564670	5e-76	291
scaffold-218013	chr1	84.21	114	7	10	5	111	13570161	13570052	4e-20	100
scaffold-68502	chr1	83.43	350	36	19	2320	2662	13573255	13572921	8e-80	305
scaffold-68271	chr1	74.5	1047	158	90	6842	7848	13577373	13576396	3e-94	353
scaffold-56421	chr1	72.16	2353	383	217	17842	20075	13598593	13600792	1e-127	466
scaffold-40421	chr1	75.26	2102	294	162	11116	13113	13619943	13621922	0	793
scaffold-216836	chr1	75.46	876	131	59	3464	4298	13648830	13647998	4e-93	350
scaffold-3276	chr1	92.06	63	4	1	1868	1929	13665280	13665342	1e-14	87.9
scaffold-21806	chr1	81.89	127	13	10	1741	1861	13665373	13665251	6e-18	99
scaffold-38423	chr1	78.95	3924	513	239	21530	25286	13666905	13670682	0	2381
scaffold-3922	chr1	75.84	898	123	71	159	1009	13675389	13674539	5e-100	370
scaffold-70734	chr1	77.31	886	133	63	1025	1880	13676433	13677280	7e-127	460
scaffold-241351	chr1	76.32	1208	139	106	6289	7446	13686342	13687452	3e-141	510
scaffold-98171	chr1	87.32	142	14	4	308	447	13694119	13693980	6e-37	159
scaffold-74457	chr1	73.7	1403	255	103	5727	7071	13702228	13700882	9e-121	442
scaffold-39498	chr1	78.77	650	89	45	730	1359	13721839	13721219	3e-105	390
scaffold-72625	chr1	78.5	2316	306	141	74	2295	13741263	13743480	0	1341
scaffold-240462	chr1	85.03	1082	129	29	2189	3250	13746059	13747127	0	1070
scaffold-54000	chr1	75.81	802	125	56	10391	11162	13756308	13755546	9e-91	342
scaffold-231728	chr1	78.42	519	79	29	4420	4918	13767510	13767005	2e-80	307
scaffold-229079	chr1	86.67	75	8	2	2686	2760	13774930	13774858	5e-13	82.4
scaffold-14487	chr1	80.64	377	49	15	3505	3861	13777513	13777885	1e-69	270
scaffold-227198	chr1	82.31	130	13	10	2435	2558	13780230	13780355	9e-20	104
scaffold-229498	chr1	90.12	81	8	0	2044	2124	13780277	13780357	2e-20	106
scaffold-240614	chr1	89.01	91	10	0	1208	1298	13780277	13780367	2e-22	113
scaffold-90250	chr1	81.1	164	20	9	2	158	13780305	13780464	2e-25	121
scaffold-14022	chr1	89.61	77	8	0	1	77	13780353	13780277	6e-18	99
scaffold-18388	chr1	88.31	77	9	0	2365	2441	13780357	13780281	5e-16	93.5
scaffold-149063	chr1	81.48	108	17	3	10	116	13780382	13780277	5e-15	86.1
scaffold-36764	chr1	88.06	67	8	0	5	71	13780391	13780325	2e-12	80.5
scaffold-62557	chr1	85.6	125	12	6	9327	9447	13780399	13780277	7e-26	126
scaffold-226330	chr1	84.54	97	15	0	383	479	13780402	13780306	1e-17	97.1
scaffold-21016	chr1	80.63	222	28	15	68	280	13780412	13780197	5e-36	158
scaffold-32658	chr1	81.61	174	24	7	4106	4274	13780447	13780277	2e-29	137
scaffold-68823	chr1	78.29	479	50	38	2230	2681	13784236	13783785	5e-66	259
scaffold-4422	chr1	79.62	1143	170	51	9556	10672	13792418	13791313	0	761
scaffold-32175	chr1	77.95	381	49	23	411	767	13806698	13806329	1e-50	206
scaffold-55518	chr1	89.66	203	17	4	20993	21193	13809542	13809342	2e-64	255
scaffold-237075	chr1	77.78	333	55	18	3483	3807	13824358	13824679	1e-44	187
scaffold-105985	chr1	77.45	204	28	15	350	543	13824429	13824624	5e-21	106
scaffold-746	chr1	83.24	179	21	8	8648	8823	13824507	13824679	2e-34	156
scaffold-15071	chr1	78.61	187	32	8	9815	9997	13824549	13824731	5e-23	117
scaffold-233455	chr1	89.86	69	7	0	2158	2226	13824549	13824617	2e-15	89.8
scaffold-111842	chr1	79.77	257	37	14	1	251	13824614	13824367	6e-41	172
scaffold-2862	chr1	91.07	56	5	0	1	56	13824617	13824562	2e-11	76.8
scaffold-119343	chr1	75.14	181	35	10	4	179	13824617	13824442	1e-12	76.8
scaffold-20589	chr1	78.8	250	40	12	8	252	13824631	13824390	1e-34	156
scaffold-204115	chr1	88.41	69	8	0	18	86	13824636	13824568	6e-14	84.2
scaffold-24202	chr1	79.24	289	40	20	1	281	13824667	13824391	4e-43	183
scaffold-83975	chr1	85.83	120	13	4	1	118	13824678	13824561	4e-26	124
scaffold-135015	chr1	84.38	96	9	6	140	232	13824679	13824587	5e-16	89.8
scaffold-238733	chr1	79.46	331	53	15	3	327	13824679	13824358	7e-55	220
scaffold-126355	chr1	75.19	391	59	34	37	409	13824933	13824563	3e-34	150
scaffold-59110	chr1	84.46	830	80	39	10417	11222	13834288	13835092	0	773
scaffold-67505	chr1	89.36	987	83	18	1175	2154	13845401	13844430	0	1221
scaffold-89446	chr1	78.44	218	33	12	569	774	13847930	13847715	8e-28	130
scaffold-219778	chr1	80.34	1246	131	92	1676	2866	13850039	13851225	0	839
scaffold-236687	chr1	76.11	1352	200	106	579	1861	13853660	13854957	4e-167	593
scaffold-12248	chr1	74.49	1027	167	73	16885	17865	13875600	13874623	8e-95	357
scaffold-22157	chr1	85.71	77	7	4	5	79	13879400	13879474	5e-12	78.7
scaffold-31436	chr1	83.04	112	9	10	576	682	13885403	13885297	5e-17	93.5
scaffold-25860	chr1	92.31	65	3	1	7	71	13885495	13885433	1e-15	91.6
scaffold-46851	chr1	84.16	928	116	25	7291	8202	13898497	13899409	0	870
scaffold-25372	chr1	81.9	851	105	38	5392	6222	13903037	13903858	0	673
scaffold-84588	chr1	77.06	218	36	13	1281	1491	13916462	13916252	9e-23	113
scaffold-66552	chr1	87.36	87	8	3	816	901	13916463	13916379	4e-17	97.1
scaffold-241199	chr1	77.96	1611	205	108	2702	4214	13923224	13924782	0	870
scaffold-220750	chr1	78.03	1611	204	108	1333	2845	13924782	13923224	0	876
scaffold-11535	chr1	79.65	1366	170	85	4045	5369	13931230	13932528	0	883
scaffold-64843	chr1	86.51	704	68	18	13008	13699	13952876	13953564	0	749
scaffold-45921	chr1	74.46	2377	393	169	2297	4547	13958721	13956433	0	830
scaffold-245083	chr1	95.1	245	12	0	537	781	13963215	13962971	7e-105	387
scaffold-31502	chr1	76.8	2690	330	225	8319	10871	13974343	13976875	0	1240
scaffold-139080	chr1	77.78	189	28	13	17	196	13988345	13988162	6e-21	104
scaffold-234124	chr1	78.57	420	56	31	1534	1932	13992352	13992758	1e-62	246
scaffold-215812	chr1	83.17	416	47	15	1120	1526	13994333	13994734	2e-96	359
scaffold-223392	chr1	76.07	1195	154	86	2514	3649	13996910	13995789	4e-139	501
scaffold-183992	chr1	79.05	148	25	6	2	146	14010762	14010906	7e-19	97.1
scaffold-220405	chr1	75.93	428	75	27	329	743	14014388	14013976	1e-46	195
scaffold-101919	chr1	80.56	252	36	13	451	696	14014406	14014162	1e-43	182
scaffold-151946	chr1	78.78	245	40	11	11	249	14014411	14014173	1e-35	154
scaffold-46952	chr1	88.72	1799	122	48	16714	18472	14017080	14018837	0	2122
scaffold-242944	chr1	88.72	1799	122	48	2569	4327	14018837	14017080	0	2122
scaffold-245891	chr1	88.72	1799	122	48	2569	4327	14018837	14017080	0	2122
scaffold-13517	chr1	81.93	2379	271	116	1609	3923	14026867	14024584	0	1864
scaffold-231910	chr1	80.69	2009	261	93	789	2738	14033487	14031547	0	1443
scaffold-242621	chr1	80.69	2009	261	93	2002	3951	14033487	14031547	0	1443
scaffold-193917	chr1	77.54	1189	152	86	790	1929	14034233	14035355	3e-172	610
scaffold-84199	chr1	78.62	795	103	53	36	804	14035393	14036146	1e-128	464
scaffold-245562	chr1	76.45	2845	419	190	2455	5189	14038375	14041078	0	1310
scaffold-222189	chr1	76.46	2795	411	186	2	2688	14038423	14041078	0	1288
scaffold-9034	chr1	79.86	1286	174	73	2519	3770	14046154	14044920	0	861
scaffold-41596	chr1	77.65	2344	330	144	1351	3567	14050089	14052365	0	1247
scaffold-57006	chr1	82.08	173	16	13	7158	7323	14081994	14082158	5e-28	134
scaffold-2051	chr1	81.67	180	22	10	12343	12516	14082152	14081978	1e-29	139
scaffold-53168	chr1	79	3923	501	264	19431	23205	14102116	14105863	0	2381
scaffold-3417	chr1	76.25	240	45	11	3607	3843	14123348	14123578	2e-23	117
scaffold-59623	chr1	79.6	1946	260	102	299	2142	14133461	14135371	0	1267
scaffold-13955	chr1	80.45	1524	188	78	5776	7232	14143150	14144630	0	1062
scaffold-56818	chr1	79.59	1818	249	91	3616	5379	14166663	14164914	0	1190
scaffold-58303	chr1	76.24	2437	363	163	13071	15400	14176430	14174103	0	1094
scaffold-58710	chr1	82.1	2262	215	138	23805	25964	14204200	14202027	0	1759
scaffold-219057	chr1	92.45	53	4	0	4	56	14223426	14223374	3e-11	76.8
scaffold-3750	chr1	81.14	1538	190	75	10402	11902	14241727	14243201	0	1142
scaffold-218547	chr1	78.34	1011	138	64	3220	4180	14282459	14283438	6e-162	579
scaffold-177643	chr1	84.15	82	11	2	4	84	14285440	14285360	1e-12	78.7
scaffold-174150	chr1	81.53	157	21	8	19	171	14295050	14294898	2e-26	122
scaffold-63251	chr1	79.87	1694	212	88	753	2364	14296974	14295328	0	1120
scaffold-5207	chr1	80.45	1504	186	94	11376	12828	14305500	14304054	0	1050
scaffold-224401	chr1	77.23	3368	486	211	3716	6935	14322347	14319113	0	1711
scaffold-66740	chr1	81.12	1668	191	101	32633	34255	14338109	14336521	0	1221
scaffold-108767	chr1	85.42	96	9	5	812	905	14352176	14352268	2e-17	95.3
scaffold-151205	chr1	76.7	176	24	14	51	221	14373414	14373577	3e-14	82.4
scaffold-59261	chr1	83.1	491	65	17	10984	11465	14380549	14381030	2e-117	431
scaffold-73960	chr1	83.92	286	29	17	2356	2632	14385168	14385445	2e-65	257
scaffold-227371	chr1	83.92	286	29	17	1456	1732	14385168	14385445	1e-65	257
scaffold-220032	chr1	78.71	310	49	14	830	1127	14390891	14390587	9e-46	191
scaffold-123611	chr1	94.83	58	3	0	91	148	14391940	14391997	3e-17	91.6
scaffold-136611	chr1	81.69	142	23	3	1	140	14392643	14392783	3e-24	115
scaffold-163455	chr1	82.32	164	23	6	1	161	14392745	14392905	5e-31	137
scaffold-35671	chr1	79.49	551	73	26	2852	3372	14408423	14408963	3e-95	355
scaffold-95686	chr1	94.83	329	15	2	40	368	14446257	14445931	3e-143	512
scaffold-48406	chr1	80.27	2357	321	108	37070	39354	14456255	14458539	0	1644
scaffold-72154	chr1	78.14	2461	349	146	123	2503	14465806	14468157	0	1389
scaffold-58787	chr1	77.77	1912	282	123	4477	6318	14474724	14476562	0	1044
scaffold-26184	chr1	80.39	668	82	38	1426	2059	14486193	14485541	4e-127	462
scaffold-218108	chr1	82.8	756	90	28	1811	2535	14493522	14494268	0	640
scaffold-48631	chr1	80.22	1446	185	70	29266	30645	14523550	14524960	0	992
scaffold-45099	chr1	76.72	481	64	35	4434	4882	14527512	14527976	5e-55	224
scaffold-140980	chr1	78.98	490	66	31	651	1117	14527525	14528000	6e-79	300
scaffold-34491	chr1	82.07	184	21	9	1386	1565	14527691	14527516	1e-32	147
scaffold-62148	chr1	80.74	1059	147	47	1579	2610	14529888	14530916	0	773
scaffold-93190	chr1	86.61	112	13	2	53	163	14551158	14551048	2e-25	122
scaffold-230438	chr1	83.76	1558	160	76	3264	4765	14553864	14552344	0	1389
scaffold-240328	chr1	83.76	1558	160	76	1089	2590	14553864	14552344	0	1389
scaffold-45570	chr1	76.46	1992	280	148	23752	25643	14566152	14564250	0	905
scaffold-84142	chr1	80.37	163	24	8	5	162	14578052	14578211	7e-24	117
scaffold-91582	chr1	89.76	127	11	2	6	130	14578111	14578237	3e-37	161
scaffold-238554	chr1	90.91	66	4	2	3	67	14578115	14578179	8e-15	87.9
scaffold-134470	chr1	90.91	66	4	2	371	435	14578179	14578115	1e-15	87.9
scaffold-50503	chr1	79.72	1588	197	85	23857	25366	14607559	14609099	0	1033
scaffold-40354	chr1	83.2	732	86	30	9337	10054	14618860	14619568	5e-179	636
scaffold-71375	chr1	79.17	168	24	10	790	950	14664616	14664779	4e-20	106
scaffold-124711	chr1	85.23	88	10	3	24	109	14664702	14664616	3e-15	87.9
scaffold-27203	chr1	82.76	145	17	8	5	144	14664759	14664618	3e-25	122
scaffold-244551	chr1	80.7	171	25	8	4	169	14664783	14664616	2e-26	126
scaffold-79277	chr1	79.5	317	38	24	12	313	14675503	14675807	9e-49	200
scaffold-43306	chr1	83.72	1480	155	73	8772	10209	14683304	14681869	0	1319
scaffold-81888	chr1	83.58	201	21	12	1231	1425	14687537	14687731	3e-42	178
scaffold-14971	chr1	89.6	125	11	2	16	139	14687660	14687537	2e-35	158
scaffold-236878	chr1	88.07	109	9	4	16	122	14687660	14687554	2e-26	126
scaffold-216082	chr1	80.98	163	17	13	17	169	14687768	14687610	6e-25	117
scaffold-98210	chr1	85.98	107	11	4	1669	1773	14688122	14688226	4e-22	111
scaffold-232692	chr1	83.51	97	12	4	5	99	14688177	14688083	7e-15	87.9
scaffold-20539	chr1	79.78	183	32	5	813	993	14688299	14688120	4e-27	128
scaffold-34283	chr1	84.69	98	9	4	1950	2041	14689178	14689275	2e-16	93.5
scaffold-99215	chr1	83.67	98	10	4	1022	1113	14689178	14689275	4e-15	87.9
scaffold-178176	chr1	83.84	99	8	6	666	757	14689178	14689275	3e-15	87.9
scaffold-91252	chr1	83.67	98	8	6	29	119	14689275	14689179	2e-14	86.1
scaffold-120607	chr1	86.73	98	7	4	15	106	14689275	14689178	3e-20	104
scaffold-69670	chr1	74.52	2606	398	199	16216	18677	14707463	14704980	0	889
scaffold-233854	chr1	80.44	225	34	10	1033	1252	14715790	14716009	1e-37	163
scaffold-104074	chr1	83.04	460	39	32	1	436	14723417	14723861	1e-103	381
scaffold-53929	chr1	77.35	521	81	33	7390	7898	14732450	14732945	4e-70	274
scaffold-120685	chr1	84.3	242	25	10	1	235	14739389	14739624	5e-57	224
scaffold-36281	chr1	78.79	2824	385	170	1722	4470	14741382	14744066	0	1700
scaffold-56014	chr1	85.27	801	66	42	1381	2159	14782750	14781980	0	778
scaffold-63395	chr1	86.71	1242	101	47	9249	10469	14793476	14794674	0	1321
scaffold-38349	chr1	88.02	1720	126	57	31861	33559	14797970	14796310	0	1962
scaffold-55720	chr1	76.22	2485	319	198	8292	10631	14835299	14832942	0	1064
scaffold-9511	chr1	74.85	994	145	80	8274	9217	14852793	14853731	6e-94	353
scaffold-234686	chr1	73.87	754	96	70	815	1514	14860036	14859330	6e-51	207
scaffold-218256	chr1	73.79	1099	178	89	6599	7652	14873972	14875005	4e-88	333
scaffold-222688	chr1	73.79	1099	178	89	13117	14170	14873972	14875005	7e-88	333
scaffold-223981	chr1	76.76	598	84	42	951	1524	14877835	14877269	9e-74	283
scaffold-3313	chr1	75.87	3017	454	203	12749	15619	14886337	14883449	0	1286
scaffold-7419	chr1	79.05	611	89	26	14759	15341	14912664	14913263	9e-103	383
scaffold-234986	chr1	76.6	2098	262	154	2	1981	14939541	14937555	0	942
scaffold-54689	chr1	76.71	2130	267	154	9637	11648	14939573	14937555	0	974
scaffold-40131	chr1	78.2	734	112	33	2191	2894	14953636	14952921	3e-116	425
scaffold-122644	chr1	81.18	186	29	6	1	184	14961831	14962012	8e-33	145
scaffold-52000	chr1	78.07	2111	272	134	20689	22699	14965177	14963158	0	1157
scaffold-242213	chr1	91.06	179	13	3	1402	1580	14985548	14985373	2e-60	239
scaffold-43526	chr1	90.25	1816	115	46	13197	14987	14997024	14998802	0	2316
scaffold-45320	chr1	76.51	1290	200	85	7483	8724	15032213	15033447	2e-170	608
scaffold-49279	chr1	80.04	1673	202	93	18771	20407	15069773	15068197	0	1118
scaffold-43368	chr1	76.96	1654	238	109	8733	10308	15099953	15098365	0	811
scaffold-59049	chr1	80.46	2835	340	164	10912	13622	15118649	15121393	0	1969
scaffold-28208	chr1	81.37	102	15	4	696	795	15182058	15181959	6e-13	80.5
scaffold-15435	chr1	86.8	3166	271	107	27874	30965	15209225	15206133	0	3395
scaffold-26238	chr1	74.52	1656	257	126	5099	6701	15240667	15242210	1e-158	568
scaffold-60758	chr1	79.91	1170	148	56	36828	37937	15264449	15263307	0	778
scaffold-223962	chr1	77.72	2285	302	172	10458	12679	15300032	15297892	0	1208
scaffold-108626	chr1	83.22	727	95	25	158	875	15309648	15308940	0	641
scaffold-56072	chr1	73.35	1167	207	75	870	1983	15311026	15312141	3e-89	337
scaffold-236754	chr1	91.53	59	3	2	2020	2076	15331076	15331018	1e-12	80.5
scaffold-100575	chr1	89.74	78	5	3	660	735	15331099	15331023	4e-18	97.1
scaffold-44839	chr1	79.82	1338	152	78	27671	28939	15345241	15346529	0	867
scaffold-2487	chr1	83.2	643	41	41	4010	4639	15356447	15355859	8e-147	527
scaffold-88222	chr1	73.66	1264	186	117	349	1531	15360652	15359455	6e-95	353
scaffold-38486	chr1	76.92	325	53	18	148	456	15367445	15367127	1e-37	165
scaffold-243530	chr1	80.49	948	98	66	308	1217	15381364	15380466	0	645
scaffold-238903	chr1	83.67	3631	395	140	4914	8479	15393029	15389532	0	3238
scaffold-38209	chr1	83.22	459	54	20	1806	2254	15403664	15403219	3e-108	399
scaffold-40630	chr1	80.41	2144	271	116	26927	29006	15420122	15418064	0	1495
scaffold-127782	chr1	98.32	119	2	0	113	231	15442401	15442519	1e-52	209
scaffold-41209	chr1	74.13	1929	285	164	17934	19755	15452251	15450430	3e-168	601
scaffold-59279	chr1	75.46	982	129	83	5591	6534	15474466	15475373	9e-101	375
scaffold-31464	chr1	87.34	79	9	1	4283	4360	15485541	15485463	5e-15	89.8
scaffold-44590	chr1	76.92	1668	257	97	742	2357	15507555	15505964	0	830
scaffold-87577	chr1	80	545	64	35	596	1119	15517232	15516712	3e-97	361
scaffold-219824	chr1	82.01	2135	223	118	5340	7386	15522763	15524824	0	1666
scaffold-41753	chr1	77.31	2675	398	139	11035	13580	15563780	15561186	0	1384
scaffold-231615	chr1	73.99	496	70	44	2235	2688	15587775	15588253	3e-32	147
scaffold-241389	chr1	93.44	61	1	3	33	91	15588312	15588253	1e-14	87.9
scaffold-34452	chr1	87.14	70	9	0	718	787	15588422	15588353	6e-13	80.5
scaffold-150410	chr1	78.85	156	19	11	2	153	15588423	15588278	1e-17	93.5
scaffold-46299	chr1	79.45	3032	370	194	28617	31524	15603242	15606144	0	1914
scaffold-45661	chr1	77.75	2139	305	128	732	2800	15617301	15619338	0	1155
scaffold-217682	chr1	77.75	2139	305	128	15714	17782	15619338	15617301	0	1155
scaffold-231959	chr1	77.93	1273	154	78	718	1927	15653236	15654444	0	676
scaffold-41856	chr1	86.61	2696	271	65	44358	47001	15696523	15699180	0	2896
scaffold-167860	chr1	82.86	140	16	7	21	157	15716263	15716397	2e-25	119
scaffold-69249	chr1	80.29	558	80	28	611	1159	15719667	15720203	6e-107	394
scaffold-244589	chr1	80.29	558	80	28	522	1070	15719667	15720203	5e-107	394
scaffold-44444	chr1	78.83	666	79	41	903	1524	15724004	15724651	6e-106	392
scaffold-76006	chr1	85.05	321	26	20	5161	5469	15726617	15726307	1e-80	307
scaffold-38090	chr1	88.24	119	12	2	17231	17348	15732700	15732817	5e-30	141
scaffold-33363	chr1	93.55	62	1	3	4507	4567	15732751	15732692	5e-15	89.8
scaffold-77130	chr1	79.31	203	19	18	4	190	15732915	15732720	6e-25	121
scaffold-39109	chr1	76.84	2211	329	143	1742	3888	15743081	15740990	0	1077
scaffold-230018	chr1	78.86	757	96	51	974	1705	15744282	15744999	8e-125	453
scaffold-53919	chr1	73.48	1614	244	128	5508	7019	15751010	15752541	2e-120	440
scaffold-53878	chr1	79.24	3227	417	208	6519	9618	15778189	15781289	0	2013
scaffold-226542	chr1	79.24	3227	417	208	1186	4285	15778189	15781289	0	2013
scaffold-109391	chr1	87.1	124	15	1	17	139	15800075	15799952	3e-31	139
scaffold-45049	chr1	87.7	1651	166	36	5077	6710	15804698	15806328	0	1890
scaffold-52160	chr1	80.12	649	96	29	25318	25948	15820381	15819748	8e-124	453
scaffold-54150	chr1	79.19	1826	217	119	17303	19031	15863465	15865224	0	1116
scaffold-35550	chr1	80.77	234	38	7	518	747	15876258	15876488	5e-42	176
scaffold-26039	chr1	81.46	178	26	7	642	814	15876275	15876450	8e-31	139
scaffold-90555	chr1	79.47	190	29	10	1	185	15876446	15876262	5e-27	126
scaffold-11785	chr1	79.47	302	47	13	2116	2409	15876500	15876206	1e-48	200
scaffold-17904	chr1	78.6	271	35	21	1330	1586	15876500	15876239	7e-36	158
scaffold-38976	chr1	82.83	856	93	43	11256	12086	15890196	15891022	0	717
scaffold-59773	chr1	81.84	534	53	29	6675	7196	15894640	15894139	6e-111	409
scaffold-152268	chr1	89.86	69	3	3	74	140	15899971	15899905	1e-15	86.1
scaffold-1100	chr1	76.61	2715	412	176	8009	10616	15905856	15908454	0	1290
scaffold-54445	chr1	75.39	1869	268	141	7668	9453	15919918	15918159	0	726
scaffold-100145	chr1	82.76	116	10	10	8	116	15920252	15920364	2e-17	95.3
scaffold-229244	chr1	89.41	85	6	3	5096	5178	15936433	15936350	2e-19	104
scaffold-59743	chr1	77.48	959	131	63	20909	21809	15948684	15949615	2e-136	496
scaffold-218846	chr1	87.12	233	21	7	2781	3010	15960080	15959854	5e-65	255
scaffold-96896	chr1	75.29	963	150	67	395	1324	15994021	15994928	8e-103	379
scaffold-47966	chr1	78.16	1497	207	100	4948	6392	16003158	16001730	0	843
scaffold-56504	chr1	78.16	1497	207	100	6021	7465	16003158	16001730	0	843
scaffold-25358	chr1	74.39	1999	293	164	17198	19090	16040574	16038689	0	652
scaffold-7220	chr1	78.85	208	25	17	1922	2123	16073138	16072944	4e-25	122
scaffold-27359	chr1	76.15	218	27	16	4005	4204	16095283	16095073	1e-15	91.6
scaffold-233633	chr1	83.15	178	21	9	2377	2550	16095337	16095165	9e-35	154
scaffold-237411	chr1	87.18	78	3	7	2735	2808	16100936	16100862	5e-13	82.4
scaffold-41210	chr1	92.5	400	28	2	20085	20483	16114888	16114490	5e-159	571
scaffold-148898	chr1	75.26	481	75	40	1	455	16150395	16150857	1e-45	189
scaffold-211541	chr1	87.88	99	8	2	2	100	16150406	16150500	5e-24	113
scaffold-192823	chr1	86.75	83	10	1	1	83	16150739	16150658	2e-17	91.6
scaffold-137887	chr1	81.38	145	17	10	10	149	16150846	16150707	9e-23	110
scaffold-109353	chr1	81.76	159	16	9	3	150	16151190	16151034	1e-25	121
scaffold-27148	chr1	79.34	305	45	14	1	298	16151420	16151713	3e-48	198
scaffold-74333	chr1	75.71	1437	218	113	3305	4677	16151638	16150269	5e-168	599
scaffold-166990	chr1	81.37	102	12	7	4	101	16155466	16155368	8e-13	76.8
scaffold-225916	chr1	71.55	1262	215	118	1793	2975	16155693	16154497	2e-51	209
scaffold-209105	chr1	80.47	128	15	9	3	127	16158157	16158037	1e-16	89.8
scaffold-43627	chr1	86.41	103	14	0	1	103	16164355	16164253	5e-22	113
scaffold-46844	chr1	75.6	1365	224	86	15254	16573	16167844	16166544	2e-160	575
scaffold-160880	chr1	79.47	151	19	11	2	148	16177091	16177233	7e-19	97.1
scaffold-37188	chr1	81.9	453	40	32	4049	4470	16180635	16180194	9e-92	344
scaffold-139415	chr1	77.56	205	25	12	27	224	16196404	16196214	8e-21	104
scaffold-59810	chr1	76.04	1682	234	123	15853	17429	16210098	16211715	0	717
scaffold-242929	chr1	78.32	821	111	43	10276	11060	16256868	16256079	1e-128	468
scaffold-174716	chr1	79.51	122	16	9	2	118	16292041	16291924	5e-13	78.7
scaffold-69188	chr1	81.27	1714	200	107	21808	23457	16302180	16303836	0	1275
scaffold-12776	chr1	79.72	508	60	32	6295	6790	16331338	16330862	4e-86	327
scaffold-86816	chr1	94.83	58	2	1	2	58	16331793	16331850	7e-16	89.8
scaffold-11313	chr1	93.22	59	4	0	1445	1503	16331802	16331860	1e-14	87.9
scaffold-65671	chr1	79.04	3316	462	183	6708	9927	16351545	16354723	0	2058
scaffold-15791	chr1	91.18	68	3	3	2341	2406	16379988	16380054	3e-15	89.8
scaffold-49163	chr1	81.03	1671	202	94	39757	41371	16402827	16404438	0	1223
scaffold-139276	chr1	81.88	138	20	5	36	171	16418697	16418831	4e-23	111
scaffold-226927	chr1	82.78	331	37	17	68	389	16418942	16419261	5e-72	278
scaffold-57381	chr1	82.64	651	54	41	30412	31021	16473399	16474031	4e-144	521
scaffold-3678	chr1	75.97	899	137	60	9835	10689	16505049	16505912	3e-105	390
scaffold-238300	chr1	93.65	63	3	1	2932	2993	16549933	16549871	2e-16	93.5
scaffold-41972	chr1	80.31	1737	205	99	4735	6388	16554549	16552867	0	1186
scaffold-48787	chr1	77.69	1977	293	124	8088	10003	16572096	16573985	0	1072
scaffold-220021	chr1	76.64	1216	182	80	2055	3220	16608884	16607721	9e-162	579
scaffold-49382	chr1	75.11	1969	298	150	6475	8341	16622996	16621118	0	745
scaffold-35895	chr1	85.92	213	21	9	67	276	16636902	16637108	1e-53	219
[truncated: 63,536 more rows]

## Sheet: Summary
Total length of alignments	52516240
Average gaps	42.7951
Avg. % alignemnt	82.8723
Avg bit score	570.214
