# Supplementary material for: A locally funded Puerto Rican parrot (Amazona vittata) genome sequencing project increases avian data and advances young researcher education
Source: Gigascience. 2012 Sep 28;1:14. doi: 10.1186/2047-217X-1-14 (PMC3626513; doi:10.1186/2047-217X-1-14)
Supplement: Additional file 7 — Table S4B. Summary of the alignment of A. vittata sequences to the T. guttata genome sequence containing only the top alignment for each scaffold, its chromosomal position and quality scores. [file 2047-217X-1-14-S7.xls]

## Sheet: Parrot.to.Finch.alignment
query_id	subject_id	perc_identity	alignment_length	mismatches	gap_opens	query_start	query_end	seq_start	seq_end	e_value	bit_score
scaffold-22583	chr1	94.96	397	17	2	412	805	22138	21742	6e-175	619
scaffold-38940	chr1	91.67	288	19	5	19538	19824	39001	38718	1e-105	394
scaffold-69330	chr1	85.49	627	53	25	4745	5362	50307	50904	1e-173	619
scaffold-73514	chr1	87.44	446	36	11	6135	6574	112456	112025	1e-136	496
scaffold-96628	chr1	86.63	202	22	5	1437	1634	122028	121828	2e-54	219
scaffold-59719	chr1	95.43	219	8	2	1991	2208	230149	229932	2e-91	348
scaffold-52858	chr1	79.95	364	55	17	28022	28371	256159	256518	5e-63	252
scaffold-45593	chr1	89.32	103	5	4	14556	14658	267050	267146	1e-24	124
scaffold-41786	chr1	76.92	611	107	20	11207	11801	305098	304506	1e-105	392
scaffold-241435	chr1	88.08	260	23	7	1370	1624	331336	331080	3e-79	302
scaffold-60257	chr1	94.54	183	10	0	3539	3721	356286	356104	6e-73	283
scaffold-4479	chr1	86.08	79	9	2	731	808	368713	368636	3e-13	84.2
scaffold-42949	chr1	93.66	142	9	0	44290	44431	399778	399919	3e-51	213
scaffold-235253	chr1	90	90	9	0	3258	3347	427337	427248	2e-23	117
scaffold-58526	chr1	87.02	208	23	3	5741	5948	434411	434614	4e-57	231
scaffold-226230	chr1	87.01	77	9	1	4362	4437	447558	447482	2e-13	86.1
scaffold-43170	chr1	85.08	362	44	7	8944	9299	467455	467812	6e-96	361
scaffold-42592	chr1	91.19	329	29	0	11334	11662	498083	498411	5e-122	448
scaffold-158988	chr1	84.62	91	8	5	34	120	516841	516929	1e-15	86.1
scaffold-72810	chr1	75.32	470	110	6	1595	2061	531775	531309	6e-99	368
scaffold-61325	chr1	80.18	328	43	11	7761	8087	534547	534241	3e-69	270
scaffold-59979	chr1	81.36	515	81	8	2233	2744	545493	545995	1e-133	486
scaffold-61028	chr1	77.44	532	87	24	3719	4245	571988	571485	7e-95	355
scaffold-14046	chr1	90.35	342	24	9	5497	5833	585566	585903	8e-120	440
scaffold-48033	chr1	74.89	948	173	43	5168	6089	625139	626047	6e-127	462
scaffold-59628	chr1	87.82	156	19	0	7571	7726	635146	635301	1e-42	183
scaffold-22612	chr1	87.1	248	32	0	16422	16669	685537	685784	5e-72	281
scaffold-218300	chr1	86.92	107	12	2	1533	1638	697247	697352	2e-23	119
scaffold-16193	chr1	89.87	158	14	2	14954	15110	728652	728808	2e-48	202
scaffold-22905	chr1	96.27	134	5	0	444	577	729251	729384	4e-55	220
scaffold-52375	chr1	85.14	323	38	9	5627	5946	736267	735952	2e-84	322
scaffold-38347	chr1	84.01	269	30	11	4359	4621	752612	752351	8e-62	246
scaffold-63447	chr1	90.36	166	16	0	17598	17763	789571	789736	3e-53	219
scaffold-63556	chr1	81.73	531	66	17	12025	12552	798317	797815	6e-122	448
scaffold-10770	chr1	83.71	491	68	11	13293	13775	895814	895328	8e-138	499
scaffold-225195	chr1	83.5	491	69	11	7030	7512	895814	895328	2e-136	494
scaffold-170789	chr1	89.43	123	6	5	49	166	910571	910691	4e-34	148
scaffold-17952	chr1	83.63	281	46	0	476	756	911471	911751	2e-80	309
scaffold-53621	chr1	85.96	171	17	5	6443	6607	940449	940280	2e-40	176
scaffold-9460	chr1	94.94	79	4	0	337	415	950009	950087	5e-26	124
scaffold-48836	chr1	96.18	393	13	2	31960	32351	983298	983689	2e-180	641
scaffold-1133	chr1	94.37	231	13	0	896	1126	985772	986002	1e-95	355
scaffold-53286	chr1	84.87	304	32	5	1806	2109	987431	987142	9e-77	294
scaffold-30829	chr1	93.28	238	14	2	923	1159	990193	990429	8e-94	350
scaffold-51109	chr1	87.59	145	16	2	13181	13324	998942	998799	9e-38	167
scaffold-64319	chr1	84.64	638	69	26	24168	24797	1018607	1019223	2e-170	608
scaffold-137666	chr1	90	110	9	2	331	439	1043197	1043305	4e-31	141
scaffold-239032	chr1	90	110	9	2	106	214	1043197	1043305	7e-31	141
scaffold-50903	chr1	96.55	58	0	2	2578	2634	1088554	1088610	3e-16	95.3
scaffold-63572	chr1	88.01	342	27	11	7581	7916	1105380	1105047	2e-105	392
scaffold-41462	chr1	77.43	771	118	40	4157	4912	1131342	1130613	2e-122	448
scaffold-55725	chr1	87.01	254	20	6	4152	4404	1138933	1138692	2e-70	274
scaffold-57508	chr1	85.36	239	29	6	20073	20309	1160754	1160988	2e-60	243
scaffold-67718	chr1	91.81	232	13	5	24554	24782	1174314	1174086	6e-83	318
scaffold-226899	chr1	92.06	63	2	3	561	622	1197023	1196963	4e-14	86.1
scaffold-55457	chr1	85.43	199	16	11	1861	2052	1199848	1199656	1e-46	195
scaffold-53125	chr1	91.21	307	27	0	1307	1613	1206411	1206105	1e-113	418
scaffold-8885	chr1	98.01	453	9	0	624	1076	1208351	1208803	0	787
scaffold-223570	chr1	89.09	275	23	7	20674	20944	1256100	1256371	3e-88	335
scaffold-227518	chr1	89.09	275	23	7	16963	17233	1256100	1256371	2e-88	335
scaffold-44518	chr1	95.41	980	45	0	15023	16002	1272270	1273249	0	1561
scaffold-49331	chr1	96.67	90	3	0	1405	1494	1288213	1288124	1e-33	150
scaffold-235093	chr1	80.12	322	55	9	7258	7576	1298512	1298197	2e-67	265
scaffold-49938	chr1	80.12	322	55	9	13315	13633	1298512	1298197	3e-67	265
scaffold-219592	chr1	84.34	415	44	15	3963	4371	1310154	1310553	7e-104	387
scaffold-231804	chr1	89.54	153	13	3	1490	1640	1334370	1334521	6e-46	191
scaffold-80319	chr1	83.72	301	35	13	768	1059	1364702	1364997	2e-70	272
scaffold-240375	chr1	88.73	275	25	2	4313	4587	1371673	1371941	9e-88	331
scaffold-46855	chr1	73.33	866	164	48	4281	5122	1430380	1429558	1e-90	344
scaffold-217751	chr1	85.71	441	44	15	4645	5074	1447164	1446732	2e-122	448
scaffold-44847	chr1	90.51	158	15	0	14233	14390	1465822	1465979	1e-50	209
scaffold-55956	chr1	78.04	601	102	22	3123	3702	1476052	1475461	4e-112	414
scaffold-38107	chr1	81.07	338	54	7	12060	12392	1486723	1487055	4e-66	261
scaffold-10154	chr1	82.66	542	63	21	23268	23788	1531268	1531799	8e-131	477
scaffold-27138	chr1	91.11	135	10	2	21503	21636	1561933	1562066	7e-42	182
scaffold-220109	chr1	86.26	1019	128	12	1178	2190	1579322	1580334	0	1147
scaffold-50366	chr1	86.26	1019	128	12	20952	21964	1579322	1580334	0	1147
scaffold-45869	chr1	87.47	415	41	11	17906	18314	1587903	1587494	3e-128	468
scaffold-51976	chr1	86.45	605	73	6	12874	13474	1624972	1625571	0	654
scaffold-175882	chr1	88.54	96	11	0	137	232	1625435	1625530	3e-24	117
scaffold-53657	chr1	82.68	358	56	4	11774	12128	1674724	1675078	3e-103	385
scaffold-39105	chr1	92.47	465	32	3	18714	19176	1706488	1706951	0	662
scaffold-220756	chr1	77.48	262	51	6	65	320	1721763	1722022	4e-44	185
scaffold-47265	chr1	85.49	255	37	0	6670	6924	1729632	1729886	2e-82	315
scaffold-35372	chr1	90.17	173	12	4	604	775	1733650	1733818	6e-55	220
scaffold-38892	chr1	88.25	570	50	15	18760	19319	1738018	1737456	0	665
scaffold-234849	chr1	77.29	524	86	21	1277	1787	1766335	1766838	8e-85	320
scaffold-228990	chr1	89.13	423	35	10	2168	2584	1769321	1769738	5e-143	516
scaffold-40720	chr1	85.22	751	72	25	10852	11585	1789587	1790315	0	736
scaffold-93726	chr1	88.45	251	29	0	22	272	1807762	1807512	5e-95	351
scaffold-77159	chr1	87.64	356	42	2	104	458	1817837	1817483	6e-125	453
scaffold-155782	chr1	95.32	171	6	1	22	190	1817954	1818124	6e-71	270
scaffold-4937	chr1	84.31	478	69	6	1029	1503	1864131	1863657	1e-143	516
scaffold-65693	chr1	80.4	699	115	20	41097	41785	1870975	1870289	4e-169	604
scaffold-46920	chr1	76.05	309	66	6	17106	17410	1934226	1934530	4e-57	231
scaffold-207	chr1	86.21	464	63	1	94556	95018	2032542	2033005	9e-149	538
scaffold-63010	chr1	82.14	280	47	2	22102	22381	2040735	2041011	6e-70	276
scaffold-13686	chr1	83.84	730	80	28	5569	6279	2052222	2052932	0	669
scaffold-2554	chr1	74.04	493	80	36	2233	2703	2069451	2068985	1e-35	158
scaffold-6713	chr1	81.37	451	39	24	20125	20569	2086362	2085951	2e-85	326
scaffold-8494	chr1	91.06	179	15	1	517	694	2116100	2115922	1e-60	241
scaffold-3521	chr1	81.82	231	41	1	8943	9173	2122259	2122488	3e-57	231
scaffold-48677	chr1	89.2	324	29	6	42771	43092	2133361	2133042	2e-107	399
scaffold-226587	chr1	85.19	135	12	7	3410	3536	2195726	2195860	8e-28	132
scaffold-234099	chr1	92.14	229	18	0	1123	1351	2215831	2216059	3e-85	324
scaffold-236591	chr1	78.84	430	60	21	3074	3497	2219734	2220138	2e-66	261
scaffold-244937	chr1	81.6	500	71	21	3406	3895	2238475	2237987	6e-116	425
scaffold-241386	chr1	84.96	113	13	3	2343	2452	2244990	2245101	6e-22	111
scaffold-42999	chr1	82.27	660	100	14	22153	22806	2270705	2271353	1e-165	593
scaffold-92801	chr1	79.61	309	55	6	520	822	2284056	2283750	4e-64	250
scaffold-54813	chr1	87.61	444	42	10	10571	11010	2305368	2305802	8e-139	503
scaffold-41768	chr1	77.01	683	108	41	17920	18574	2337540	2338201	4e-102	381
scaffold-52811	chr1	85.2	561	61	14	41994	42535	2381328	2380771	1e-166	597
scaffold-41578	chr1	83.18	440	57	16	1893	2322	2425098	2425530	4e-104	387
scaffold-220197	chr1	76.34	727	120	39	1875	2574	2443999	2444700	3e-102	379
scaffold-55781	chr1	74.33	631	116	36	2368	2980	2447507	2448109	9e-82	313
scaffold-218233	chr1	80.56	396	47	28	6584	6964	2454570	2454950	2e-71	278
scaffold-76300	chr1	77.57	272	61	0	1239	1510	2463321	2463050	4e-49	204
scaffold-49687	chr1	82.97	364	59	3	26708	27069	2473470	2473108	2e-96	363
scaffold-219230	chr1	81.8	857	106	39	3427	4269	2507737	2506917	0	673
scaffold-79705	chr1	77.18	561	84	31	375	920	2511323	2511854	7e-84	316
scaffold-48168	chr1	77.14	818	134	34	1755	2561	2523675	2524450	8e-130	473
scaffold-48397	chr1	93.5	277	18	0	5972	6248	2582258	2582534	1e-111	412
scaffold-48510	chr1	79.78	638	77	39	5238	5857	2607656	2608259	1e-112	416
scaffold-146607	chr1	85.19	108	11	5	12	116	2632786	2632891	1e-21	106
scaffold-39958	chr1	89.17	554	49	9	10211	10758	2648156	2647608	0	719
scaffold-49679	chr1	86.68	758	92	9	584	1338	2660488	2661239	0	913
scaffold-49686	chr1	82.71	613	89	14	1977	2583	2671536	2672137	8e-159	569
scaffold-39569	chr1	82.71	613	89	14	4987	5593	2672137	2671536	6e-159	569
scaffold-61016	chr1	83.62	586	85	8	8966	9545	2705804	2706384	3e-168	601
scaffold-222168	chr1	91.18	68	6	0	114	181	2732505	2732572	2e-16	93.5
scaffold-52758	chr1	85.84	233	27	4	5703	5930	2740862	2741093	8e-61	243
scaffold-8657	chr1	81.06	132	23	2	591	721	2744274	2744144	3e-20	104
scaffold-42021	chr1	86.54	327	38	6	20782	21105	2761160	2760837	3e-94	355
scaffold-222174	chr1	94.53	201	11	0	1292	1492	2791756	2791956	2e-81	311
scaffold-4600	chr1	77.94	757	130	33	5217	5951	2803020	2803761	5e-142	512
scaffold-46612	chr1	83.18	446	58	16	15670	16106	2809354	2808917	3e-117	431
scaffold-61205	chr1	96.74	521	15	2	36387	36906	2829461	2828942	0	867
scaffold-227747	chr1	80.46	522	86	16	3252	3765	2855277	2855790	1e-125	459
scaffold-80889	chr1	75.54	372	72	13	50	408	2870208	2870573	2e-46	193
scaffold-77147	chr1	85.71	238	32	2	417	653	2875471	2875235	8e-64	250
scaffold-53594	chr1	86.25	538	67	7	6583	7116	2889506	2888972	2e-175	625
scaffold-38619	chr1	90.66	289	25	2	13596	13882	2918140	2917852	1e-102	383
scaffold-47187	chr1	83.39	614	90	11	20314	20921	2949639	2950246	3e-167	597
scaffold-223590	chr1	79.18	389	67	14	2321	2701	2954795	2955177	2e-79	303
scaffold-12440	chr1	90.03	321	26	6	5264	5581	2962150	2962467	2e-111	411
scaffold-228558	chr1	93.9	82	5	0	1013	1094	2971100	2971181	8e-26	124
scaffold-60635	chr1	93.28	134	8	1	3062	3194	2979031	2978898	4e-47	196
scaffold-40201	chr1	80.15	544	85	21	11399	11933	3000659	3001188	6e-114	420
scaffold-19025	chr1	77.86	849	127	48	2555	3386	3012545	3011741	1e-141	510
scaffold-139039	chr1	96.49	57	2	0	389	445	3015176	3015232	1e-17	95.3
scaffold-231835	chr1	96.49	57	2	0	106	162	3015232	3015176	6e-17	95.3
scaffold-21384	chr1	81.91	398	51	13	4413	4797	3021108	3021497	1e-94	355
scaffold-227157	chr1	81.57	407	61	9	5878	6283	3035334	3035727	3e-85	324
scaffold-242801	chr1	80.1	206	19	17	1880	2080	3068593	3068781	1e-28	134
scaffold-72514	chr1	76.35	203	27	14	1725	1923	3068790	3068605	2e-15	89.8
scaffold-43773	chr1	81.53	536	82	17	10441	10967	3093459	3092932	3e-126	460
scaffold-3707	chr1	79.57	974	124	50	324	1257	3108454	3107516	8e-177	627
scaffold-227838	chr1	80.6	1191	173	44	6372	7531	3116293	3117456	0	942
scaffold-230189	chr1	81.1	947	124	41	1	917	3116535	3117456	0	745
scaffold-68249	chr1	80.86	789	103	40	1362	2135	3131434	3132189	3e-172	614
scaffold-69852	chr1	90.5	358	32	2	506	862	3140975	3141331	1e-140	507
scaffold-48160	chr1	94.85	272	14	0	13252	13523	3154313	3154042	2e-115	425
scaffold-55301	chr1	81.45	550	61	32	2173	2708	3169338	3169860	2e-111	412
scaffold-131620	chr1	91.14	79	4	3	416	492	3172860	3172937	3e-20	104
scaffold-3392	chr1	86.14	267	21	10	1730	1993	3203042	3203295	1e-70	274
scaffold-30264	chr1	79.92	737	104	29	18043	18758	3225220	3224507	8e-150	540
scaffold-108084	chr1	82.09	134	21	3	637	768	3245139	3245007	2e-22	111
scaffold-52141	chr1	95.58	113	3	2	4949	5060	3269172	3269061	1e-41	180
scaffold-57031	chr1	78.42	380	49	22	1383	1752	3294781	3294425	9e-53	217
scaffold-40166	chr1	80.73	218	27	12	11854	12064	3303530	3303739	2e-34	156
scaffold-67533	chr1	74.83	453	73	34	13891	14327	3316514	3316087	8e-38	167
scaffold-41855	chr1	88.79	214	18	5	4461	4670	3348398	3348609	8e-65	257
scaffold-220357	chr1	85.77	717	70	26	11602	12296	3378977	3378271	0	730
scaffold-43703	chr1	85.94	754	102	4	15171	15922	3426293	3425542	0	843
scaffold-86573	chr1	82.61	207	31	5	717	920	3448349	3448553	2e-42	178
scaffold-41519	chr1	83.05	419	47	22	5835	6245	3453036	3453438	3e-95	359
scaffold-47462	chr1	90.48	315	26	2	17735	18049	3508559	3508249	2e-111	412
scaffold-242482	chr1	87.76	147	14	4	1967	2110	3525816	3525671	3e-39	169
scaffold-223247	chr1	82.83	396	54	12	11144	11534	3545987	3546373	2e-102	381
scaffold-61791	chr1	83.44	1618	260	8	24605	26218	3592934	3591321	0	1690
scaffold-2677	chr1	77.93	580	89	35	719	1279	3622755	3622196	3e-97	361
scaffold-61505	chr1	79.47	570	94	16	42790	43350	3697074	3697629	2e-102	383
scaffold-38587	chr1	79.6	647	115	16	562	1203	3702638	3703272	2e-133	486
scaffold-43765	chr1	84.5	458	52	19	13170	13615	3768166	3768616	2e-118	435
scaffold-228902	chr1	93.81	97	4	2	2607	2702	3782967	3782872	6e-32	145
scaffold-138810	chr1	93.59	78	3	2	125	201	3785320	3785396	1e-23	115
scaffold-40521	chr1	86.71	429	44	11	27576	27999	3789651	3789231	5e-127	464
scaffold-68987	chr1	87.54	289	31	5	5531	5818	3831833	3832117	5e-87	329
scaffold-43019	chr1	83.86	477	52	16	11605	12064	3848238	3848706	9e-129	470
scaffold-78014	chr1	76.1	385	55	28	994	1361	3864434	3864070	9e-39	167
scaffold-45206	chr1	76.97	469	87	14	17879	18343	3889708	3890159	7e-84	320
scaffold-28397	chr1	76.97	469	87	14	1238	1702	3890159	3889708	7e-85	320
scaffold-38299	chr1	80.75	831	106	44	6773	7577	3903667	3904469	2e-177	632
scaffold-228124	chr1	81.99	322	38	17	2439	2752	3974764	3975073	1e-64	255
scaffold-47960	chr1	81.99	322	38	17	6412	6725	3975073	3974764	3e-64	255
scaffold-64301	chr1	82.91	667	90	18	8755	9409	4058943	4059597	2e-161	579
scaffold-47275	chr1	82.91	667	90	18	513	1167	4059597	4058943	5e-161	579
scaffold-68838	chr1	87.27	275	23	11	5300	5571	4100319	4100054	5e-79	303
scaffold-61794	chr1	78.42	1409	224	51	1510	2900	4104851	4106197	0	994
scaffold-66092	chr1	78.42	1409	224	51	7012	8402	4106197	4104851	0	994
scaffold-55648	chr1	81.72	1116	146	44	9305	10390	4127685	4128772	0	911
scaffold-7037	chr1	92	75	5	1	7	81	4134940	4135013	4e-20	104
scaffold-45150	chr1	93.3	373	21	4	38319	38689	4166693	4167063	8e-152	547
scaffold-42805	chr1	86.05	129	17	1	4895	5022	4190718	4190590	4e-29	137
scaffold-39243	chr1	84.17	379	42	16	14048	14420	4241288	4240922	8e-93	351
scaffold-28672	chr1	84.26	667	63	24	19684	20337	4274661	4275298	0	660
scaffold-9116	chr1	80.59	443	67	14	5369	5796	4309307	4308869	1e-94	357
scaffold-42272	chr1	82.86	105	10	8	6298	6399	4321202	4321301	4e-14	87.9
scaffold-50684	chr1	73.29	1782	323	114	30489	32214	4350323	4348639	0	656
scaffold-79382	chr1	80.47	599	74	29	408	984	4384843	4384266	2e-114	418
scaffold-56241	chr1	84.14	1028	107	40	34964	35973	4414357	4415346	0	944
scaffold-72333	chr1	78.81	807	126	30	1573	2352	4468534	4469322	1e-150	540
scaffold-73578	chr1	78.81	807	126	30	744	1523	4469322	4468534	3e-150	540
scaffold-47223	chr1	78.08	1104	172	43	7057	8128	4478084	4477019	0	708
scaffold-30006	chr1	88.83	188	16	5	297	480	4484879	4485065	5e-57	226
scaffold-43214	chr1	77.69	1681	300	58	6930	8580	4493105	4494740	0	1109
scaffold-49973	chr1	78.4	1074	136	74	3146	4177	4600574	4599555	5e-171	610
scaffold-43465	chr1	85.38	171	22	3	8159	8328	4619699	4619867	3e-40	174
scaffold-44146	chr1	87.5	464	43	12	2236	2692	4647171	4646716	2e-144	521
scaffold-15951	chr1	84.72	759	93	15	14759	15509	4691668	4690925	0	811
scaffold-49847	chr1	79.32	590	77	31	7478	8046	4716623	4717188	1e-99	372
scaffold-46703	chr1	75.64	1059	188	48	14732	15752	4766562	4765536	2e-150	542
scaffold-50276	chr1	84.03	357	41	11	12274	12618	4784805	4784453	1e-86	329
scaffold-224490	chr1	82.77	354	47	13	5052	5398	4802316	4802662	2e-79	303
scaffold-3181	chr1	89.17	120	13	0	1374	1493	4804443	4804562	2e-33	150
scaffold-49551	chr1	89.14	350	34	3	37129	37475	4840281	4840629	2e-117	433
scaffold-116502	chr1	97.73	44	1	0	38	81	4859521	4859564	2e-12	76.8
scaffold-66721	chr1	77.63	380	41	33	1399	1764	4868882	4868533	4e-45	191
scaffold-10677	chr1	84.15	265	39	3	673	935	4870717	4870980	2e-78	298
scaffold-30954	chr1	79.98	829	106	39	11193	11979	4875396	4874586	5e-159	569
scaffold-75575	chr1	88.83	412	42	4	3518	3927	4884188	4884597	4e-139	503
scaffold-44331	chr1	84.6	383	45	11	2604	2976	4893069	4893447	8e-99	368
scaffold-72948	chr1	92.79	319	9	8	1851	2160	4896839	4896526	1e-123	449
scaffold-20081	chr1	89.03	237	21	5	4609	4843	4911113	4910880	2e-74	289
scaffold-12122	chr1	89.86	217	22	0	4639	4855	4930525	4930741	9e-72	279
scaffold-48834	chr1	78.07	383	56	24	19250	19619	4967110	4967477	2e-52	217
scaffold-17851	chr1	77.08	912	143	57	8028	8896	4991776	4990888	1e-138	501
scaffold-12167	chr1	82.31	441	51	14	21032	21468	5031947	5031530	9e-95	357
scaffold-24977	chr1	80.13	312	39	18	3829	4126	5056304	5056606	2e-51	211
scaffold-9954	chr1	81.18	611	99	15	15763	16364	5078821	5079424	4e-156	560
scaffold-51308	chr1	82.51	732	96	21	679	1398	5085741	5085030	0	651
scaffold-87979	chr1	78.46	246	44	4	590	827	5086671	5086915	2e-45	189
scaffold-47928	chr1	85.83	755	101	5	15051	15801	5089965	5089213	0	931
scaffold-235525	chr1	78.96	480	77	16	958	1431	5106167	5105706	3e-90	339
scaffold-235182	chr1	75.03	953	159	57	3247	4152	5110996	5110076	1e-108	401
scaffold-40102	chr1	79.66	1047	171	31	14617	15634	5120650	5121683	0	793
scaffold-20110	chr1	87.37	95	8	4	295	387	5132727	5132635	6e-21	106
scaffold-43694	chr1	82.82	774	80	37	10891	11639	5142629	5143374	0	643
scaffold-9861	chr1	80.39	831	116	27	8406	9221	5157078	5157876	0	664
scaffold-219616	chr1	84.69	294	32	7	3369	3659	5169319	5169602	7e-73	281
scaffold-83707	chr1	90.08	252	25	0	1026	1277	5170605	5170856	4e-87	327
scaffold-35045	chr1	90.2	459	37	8	10278	10732	5183335	5183789	2e-165	592
scaffold-1452	chr1	89.44	303	27	3	2558	2856	5201166	5200865	3e-101	377
scaffold-242418	chr1	82.62	305	41	10	2725	3022	5204976	5204677	1e-80	307
scaffold-56083	chr1	86.03	501	59	11	13390	13884	5217299	5216804	6e-160	573
scaffold-57350	chr1	74.69	1592	264	107	17613	19124	5247212	5248744	0	741
scaffold-15276	chr1	76.24	888	141	53	633	1490	5253439	5254286	8e-124	449
scaffold-41508	chr1	82.18	595	86	16	6001	6588	5255804	5255223	5e-161	575
scaffold-20157	chr1	82.96	1285	177	35	34150	35408	5286759	5285491	0	1229
scaffold-216647	chr1	80.44	767	107	34	5817	6569	5324890	5324153	6e-152	545
scaffold-40799	chr1	79.24	1320	204	57	14968	16260	5344187	5345463	0	985
scaffold-86087	chr1	88.19	127	13	2	745	870	5372680	5372555	5e-34	150
scaffold-84223	chr1	85.6	375	37	16	64	428	5376461	5376094	3e-102	377
scaffold-52903	chr1	79.39	956	137	47	9563	10487	5379801	5378875	0	682
scaffold-40095	chr1	82.23	743	101	22	14380	15112	5390945	5390224	0	652
scaffold-65116	chr1	79.16	667	98	31	9329	9979	5412317	5412958	3e-126	460
scaffold-79383	chr1	84.34	166	20	5	1362	1524	5417360	5417522	5e-36	158
scaffold-73091	chr1	82.63	380	57	8	395	770	5424950	5424576	2e-99	370
scaffold-1856	chr1	77.75	773	131	32	745	1504	5425995	5426739	1e-131	475
scaffold-72555	chr1	92.74	606	37	6	21717	22318	5449986	5450588	0	905
scaffold-32387	chr1	91.44	1087	74	17	5736	6816	5481083	5482156	0	1509
scaffold-64809	chr1	87.01	331	21	9	2925	3235	5512021	5512349	6e-94	353
scaffold-230100	chr1	96.26	107	4	0	543	649	5523404	5523298	2e-41	176
scaffold-59330	chr1	77.89	588	86	32	572	1136	5534890	5535456	9e-96	359
scaffold-4138	chr1	80.54	483	64	20	4035	4507	5547466	5547928	8e-101	375
scaffold-245846	chr1	94.17	120	6	1	1912	2031	5566310	5566428	4e-43	182
scaffold-42196	chr1	83.6	311	38	7	11863	12169	5585947	5585646	2e-71	279
scaffold-100950	chr1	82.18	303	36	14	571	861	5590366	5590070	2e-62	244
scaffold-166458	chr1	98.91	92	1	0	59	150	5597836	5597927	2e-39	165
scaffold-114881	chr1	98	100	2	0	1205	1304	5598211	5598112	4e-41	174
scaffold-59419	chr1	86.1	403	53	3	1814	2214	5621144	5620743	6e-131	477
scaffold-67659	chr1	86.1	403	53	3	2429	2829	5621144	5620743	9e-132	477
scaffold-69286	chr1	76.82	358	76	7	1451	1804	5624847	5625201	2e-69	270
scaffold-41247	chr1	89.06	329	34	1	7187	7515	5628375	5628049	2e-120	440
scaffold-72919	chr1	90.24	123	9	3	416	538	5639928	5639809	9e-36	158
scaffold-52498	chr1	86.47	399	42	11	1257	1652	5641089	5641478	1e-116	427
scaffold-69440	chr1	77.28	625	122	12	22370	22988	5664275	5664885	6e-137	497
scaffold-68142	chr1	86.04	573	48	21	19113	19663	5685680	5685118	3e-164	588
scaffold-14986	chr1	93.12	247	15	2	15928	16173	5708031	5707786	4e-96	361
scaffold-53920	chr1	83.6	494	54	17	7936	8413	5730723	5731205	2e-132	481
scaffold-54036	chr1	76.92	728	112	35	5024	5714	5741215	5740507	2e-123	451
scaffold-244794	chr1	84.26	235	24	10	60	288	5748041	5747814	1e-53	217
scaffold-65218	chr1	79.71	626	87	22	2622	3221	5750466	5751077	2e-124	455
scaffold-241657	chr1	79.71	626	87	22	5414	6013	5751077	5750466	8e-125	455
scaffold-58962	chr1	84.71	340	41	6	15193	15523	5782428	5782765	1e-86	329
scaffold-23251	chr1	87.9	504	40	16	2859	3351	5793485	5793978	3e-160	573
scaffold-65789	chr1	90.46	262	22	3	4112	4372	5809401	5809660	4e-91	342
scaffold-63662	chr1	85.58	513	64	10	1460	1967	5811478	5811985	2e-147	529
scaffold-241529	chr1	78.81	505	58	29	428	907	5828147	5827667	7e-77	294
scaffold-36094	chr1	82.67	352	43	14	8437	8785	5845820	5845484	2e-76	296
scaffold-28391	chr1	79.39	393	59	14	820	1195	5856024	5856411	3e-76	294
scaffold-104164	chr1	94.02	117	7	0	849	965	5870632	5870748	2e-42	178
scaffold-28432	chr1	89.14	405	33	10	6614	7010	5876390	5876791	2e-136	494
scaffold-40277	chr1	81.83	1007	137	43	6981	7966	5882109	5881128	0	841
scaffold-20943	chr1	82.31	458	59	13	4138	4590	5892956	5893396	1e-101	377
scaffold-60646	chr1	81.78	642	70	27	26757	27376	5917270	5917886	7e-136	494
scaffold-41961	chr1	81.99	272	45	4	746	1015	5924075	5924344	8e-57	228
scaffold-236970	chr1	83.77	228	28	6	1099	1323	5928598	5928377	6e-51	207
scaffold-88720	chr1	91.8	61	4	1	836	895	5962433	5962493	1e-13	84.2
scaffold-10254	chr1	88.01	342	32	9	2702	3039	5971853	5972189	1e-106	396
scaffold-54899	chr1	79.59	485	89	9	15610	16087	5997624	5997143	1e-111	412
scaffold-6800	chr1	79.87	636	101	22	8456	9082	6024942	6025559	2e-130	475
scaffold-77001	chr1	85.47	179	24	2	883	1060	6037756	6037579	2e-44	185
scaffold-232612	chr1	89.04	356	33	6	8132	8483	6057827	6058180	5e-119	436
scaffold-239929	chr1	89.04	356	33	6	6700	7051	6057827	6058180	4e-119	436
scaffold-102017	chr1	90.21	429	40	2	151	578	6072274	6072701	9e-157	558
scaffold-68084	chr1	82.8	372	50	13	16170	16534	6077570	6077206	8e-94	353
scaffold-6371	chr1	81.95	532	58	28	963	1475	6102922	6103434	7e-114	416
scaffold-64435	chr1	88.57	210	23	1	4032	4240	6106872	6106663	1e-73	285
scaffold-102692	chr1	88.61	79	3	5	323	396	6110903	6110980	3e-16	91.6
scaffold-228006	chr1	75.65	423	70	19	1763	2167	6117954	6118361	1e-54	220
scaffold-134301	chr1	79.17	360	61	13	10	361	6122305	6121952	2e-74	285
scaffold-71940	chr1	79.28	1313	217	45	9175	10452	6127795	6129087	0	996
scaffold-242041	chr1	77.73	1217	196	54	3066	4258	6155878	6154713	0	758
scaffold-65404	chr1	86.35	513	57	13	16461	16965	6176377	6176884	5e-152	547
scaffold-24100	chr1	74.66	438	72	27	3493	3904	6199430	6199006	3e-47	196
scaffold-896	chr1	79.16	787	105	41	224	971	6205974	6206740	4e-139	501
scaffold-71983	chr1	81.14	509	55	24	3417	3915	6210681	6211158	2e-99	370
scaffold-30647	chr1	84.94	425	46	14	3319	3738	6217546	6217957	1e-112	414
scaffold-96436	chr1	82.95	217	35	2	684	899	6221964	6221749	9e-57	226
scaffold-13477	chr1	81.01	574	87	16	4506	5069	6227521	6226960	4e-131	475
scaffold-66902	chr1	83.28	670	76	32	6591	7244	6240443	6239794	2e-163	584
scaffold-27979	chr1	84.08	333	39	14	824	1148	6244690	6245016	2e-81	309
scaffold-28003	chr1	82.12	1040	133	44	17063	18075	6247563	6246550	0	876
scaffold-69750	chr1	78.93	617	93	24	489	1086	6268699	6268101	4e-117	429
scaffold-122778	chr1	79.32	295	33	17	1	289	6269418	6269146	7e-44	182
scaffold-212565	chr1	91.89	148	9	3	1	146	6269420	6269566	2e-50	204
scaffold-75533	chr1	77.37	623	113	23	11124	11736	6275750	6275146	1e-115	425
scaffold-243528	chr1	85.35	198	23	5	195	390	6289524	6289331	2e-48	200
scaffold-227627	chr1	80.5	200	21	13	6082	6277	6321211	6321396	3e-29	137
scaffold-31985	chr1	86.25	291	32	8	3865	4149	6325163	6325451	7e-81	309
scaffold-229659	chr1	79.1	201	38	4	412	610	6329906	6329708	7e-41	174
scaffold-118740	chr1	84.08	157	15	9	12	164	6346070	6345920	2e-32	143
scaffold-39737	chr1	87.36	261	24	7	11060	11313	6347158	6346900	4e-75	291
scaffold-64421	chr1	77.39	1048	160	59	17022	18036	6351531	6352534	5e-165	590
scaffold-232397	chr1	77.55	989	152	55	5886	6842	6352534	6351584	6e-160	571
scaffold-63802	chr1	76.74	473	95	12	1284	1747	6362939	6363405	4e-74	287
scaffold-70307	chr1	85.06	328	36	11	14250	14569	6389995	6389673	4e-84	322
scaffold-56301	chr1	86.88	160	17	4	1616	1773	6414555	6414398	9e-41	176
scaffold-226581	chr1	82.1	391	40	23	1416	1793	6417664	6418037	7e-81	307
scaffold-57094	chr1	81.82	374	52	14	2594	2959	6447067	6446702	1e-77	300
scaffold-64763	chr1	90.54	222	16	3	2855	3072	6452245	6452465	1e-74	289
scaffold-59666	chr1	84.87	661	74	22	3123	3770	6474786	6474139	0	643
scaffold-4000	chr1	84.9	192	28	1	461	652	6478451	6478261	8e-57	226
scaffold-42706	chr1	84.29	541	63	15	6476	7006	6483748	6483220	2e-151	544
scaffold-37191	chr1	88.82	313	27	8	5858	6166	6494866	6495174	4e-101	377
scaffold-70990	chr1	75.78	417	81	16	19	425	6502795	6503201	3e-57	230
scaffold-45195	chr1	96.47	312	7	3	8834	9144	6532822	6532514	6e-142	512
scaffold-88418	chr1	87.88	165	18	2	367	530	6543889	6544052	6e-47	193
scaffold-38412	chr1	78.58	565	97	19	21841	22388	6548215	6547658	2e-116	429
scaffold-46852	chr1	86.2	1464	174	25	29920	31368	6577124	6575674	0	1609
scaffold-51283	chr1	93.14	1224	79	5	38922	40142	6611623	6610402	0	1906
scaffold-49110	chr1	89.74	156	14	2	871	1025	6649861	6650015	7e-48	198
scaffold-36658	chr1	86.74	777	96	7	31862	32634	6683322	6684095	0	905
scaffold-1653	chr1	93.31	344	20	3	854	1195	6706209	6705867	5e-140	505
scaffold-78700	chr1	91.29	241	17	4	665	903	6707560	6707322	9e-87	326
scaffold-55686	chr1	83.42	549	82	7	3586	4130	6713586	6714129	9e-170	604
scaffold-16369	chr1	89.84	246	21	4	6272	6516	6735541	6735783	4e-82	313
scaffold-848	chr1	93.09	217	15	0	585	801	6736551	6736767	2e-84	318
scaffold-51999	chr1	80.99	484	70	19	1035	1505	6742374	6741900	1e-107	398
scaffold-232827	chr1	79.33	595	105	16	499	1082	6743650	6744237	2e-140	505
scaffold-2615	chr1	98.14	269	5	0	9630	9898	6754265	6754533	4e-129	470
scaffold-66021	chr1	77.37	579	88	42	8863	9416	6766561	6767121	4e-91	344
scaffold-91220	chr1	76.35	761	121	44	835	1581	6777875	6778590	1e-102	379
scaffold-60281	chr1	82.11	436	68	9	2606	3036	6800433	6800003	8e-108	399
scaffold-39004	chr1	87.52	561	59	9	20730	21285	6811996	6811442	3e-179	638
scaffold-215761	chr1	81.34	134	13	9	1	124	6827321	6827190	2e-19	99
scaffold-238893	chr1	94.12	136	6	2	2082	2216	6850865	6850731	3e-50	206
scaffold-64162	chr1	82.18	550	85	13	13	555	6864792	6865335	5e-148	532
scaffold-75327	chr1	87.75	204	17	5	3884	4082	6881845	6882045	7e-58	231
scaffold-72491	chr1	92.42	277	15	6	286	559	6882506	6882233	8e-106	390
scaffold-11730	chr1	87.57	700	77	8	35242	35935	6916464	6915769	0	815
scaffold-39831	chr1	84.29	1260	146	39	186	1422	6953183	6954413	0	1242
scaffold-243575	chr1	93.43	198	9	4	3063	3258	6969563	6969758	4e-75	291
scaffold-223683	chr1	78.27	2398	360	125	10388	12694	6993539	6991212	0	1463
scaffold-236149	chr1	78.27	2398	360	125	2862	5168	6993539	6991212	0	1463
scaffold-37930	chr1	83.92	566	36	34	326	874	7008313	7007786	1e-135	490
scaffold-28520	chr1	85.07	288	35	6	1175	1461	7009239	7008959	5e-85	320
scaffold-234256	chr1	86.1	525	60	11	834	1354	7010411	7009896	7e-165	586
scaffold-132476	chr1	100	57	0	0	1	57	7011288	7011344	2e-21	106
scaffold-107451	chr1	82.44	279	45	3	344	619	7012154	7011877	2e-72	278
scaffold-25250	chr1	93.75	320	14	6	551	867	7013148	7012832	2e-131	475
scaffold-95422	chr1	82.98	652	77	25	206	849	7015568	7014943	7e-168	595
scaffold-83420	chr1	96.69	121	4	0	127	247	7016247	7016367	2e-49	202
scaffold-20106	chr1	93.04	560	26	9	1031	1588	7018426	7017878	0	806
scaffold-82785	chr1	77.11	568	103	23	100	653	7020978	7020424	3e-113	414
scaffold-161302	chr1	85.81	296	21	4	2	277	7021797	7022091	6e-78	294
scaffold-9288	chr1	92.34	483	27	10	7685	8162	7035002	7035479	0	678
scaffold-167082	chr1	88.82	170	12	7	36	203	7037599	7037435	3e-50	202
scaffold-109672	chr1	86.32	234	20	10	173	402	7042437	7042662	1e-62	244
scaffold-165772	chr1	86.67	210	17	9	1	206	7042930	7042728	3e-60	235
scaffold-102407	chr1	98.51	201	3	0	1	201	7043607	7043807	1e-95	355
scaffold-115698	chr1	97.05	237	6	1	15	250	7045428	7045192	5e-109	398
scaffold-152170	chr1	93.02	129	5	3	253	378	7045842	7045969	5e-45	185
scaffold-245720	chr1	79.04	1212	147	71	1478	2631	7047677	7046515	0	776
scaffold-159818	chr1	98.59	71	1	0	8	78	7050551	7050481	9e-28	126
scaffold-88603	chr1	85.17	391	45	11	66	451	7050652	7051034	2e-116	424
scaffold-181768	chr1	98.39	62	1	0	222	283	7051205	7051266	2e-22	110
scaffold-118129	chr1	98.89	270	3	0	56	325	7052073	7051804	3e-134	483
scaffold-2711	chr1	82.24	805	114	24	6246	7042	7054642	7053859	0	776
scaffold-37472	chr1	98.4	125	2	0	1857	1981	7060232	7060356	8e-55	220
scaffold-83515	chr1	83.93	336	37	12	895	1223	7063234	7062909	2e-80	305
scaffold-116883	chr1	98.51	67	1	0	29	95	7064129	7064195	2e-25	119
scaffold-178876	chr1	84.71	85	13	0	143	227	7064332	7064416	3e-15	86.1
scaffold-53225	chr1	85.75	1986	239	38	6654	8608	7071119	7073091	0	2137
scaffold-7647	chr1	97.12	139	4	0	36	174	7173711	7173573	2e-59	235
scaffold-65230	chr1	84.59	1019	124	23	62871	63878	7238709	7239705	0	1053
scaffold-61691	chr1	82.62	443	64	13	5945	6381	7249750	7249315	5e-112	412
scaffold-19563	chr1	76.01	542	85	27	149	654	7255605	7256137	1e-60	239
scaffold-63760	chr1	78.97	1122	189	34	10517	11612	7267862	7268962	0	856
scaffold-68904	chr1	78.97	1346	217	53	3279	4597	7279612	7280918	0	928
scaffold-229371	chr1	92.04	452	26	10	9880	10326	7316952	7316506	3e-176	627
scaffold-68094	chr1	92.04	452	26	10	14842	15288	7316952	7316506	4e-176	627
scaffold-47859	chr1	80.24	825	117	28	5427	6240	7336306	7337095	0	671
scaffold-75273	chr1	80.24	825	117	28	5427	6240	7336306	7337095	0	671
scaffold-108759	chr1	78.74	475	67	22	539	990	7339656	7339193	5e-75	287
scaffold-99746	chr1	85.41	377	47	7	888	1261	7350130	7349759	6e-115	420
scaffold-225269	chr1	89.37	847	64	21	1496	2326	7381731	7380895	0	1042
scaffold-73730	chr1	89.37	847	64	21	20515	21345	7381731	7380895	0	1042
scaffold-229620	chr1	86.06	710	86	10	2892	3594	7400634	7401337	0	798
scaffold-45301	chr1	77.72	956	162	38	4127	5068	7409459	7410377	0	649
scaffold-26792	chr1	79.84	248	48	2	3859	4105	7428916	7429162	5e-55	222
scaffold-33319	chr1	86.86	411	49	5	11266	11674	7437318	7437725	4e-136	496
scaffold-35433	chr1	86.41	515	34	28	1134	1635	7513428	7512937	1e-147	531
scaffold-39373	chr1	82.87	648	86	17	13260	13888	7527276	7527917	3e-165	592
scaffold-54622	chr1	83.01	565	79	17	10993	11548	7604109	7603553	9e-151	544
scaffold-65908	chr1	84.09	635	83	14	2775	3396	7631164	7630535	3e-177	630
scaffold-175182	chr1	98.95	95	1	0	86	180	7658799	7658893	6e-41	171
scaffold-62229	chr1	76.33	1584	270	79	9365	10906	7713614	7712094	0	933
scaffold-69658	chr1	84.53	459	58	12	9669	10120	7721671	7721219	1e-124	455
scaffold-34240	chr1	77.12	520	77	29	667	1170	7734629	7735122	3e-67	263
scaffold-11044	chr1	78.33	443	66	20	2680	3109	7745567	7745142	4e-66	259
scaffold-113949	chr1	83.19	119	14	6	147	262	7749652	7749767	1e-20	104
scaffold-23083	chr1	92.13	89	7	0	362	450	7751274	7751186	2e-26	126
scaffold-42569	chr1	79.93	269	48	5	673	938	7752053	7752318	1e-57	231
scaffold-57914	chr1	75.24	731	128	39	13502	14215	7773588	7774282	7e-100	374
scaffold-233663	chr1	85.38	130	17	2	2754	2883	7800830	7800703	3e-28	134
scaffold-228586	chr1	79.8	198	30	9	3364	3559	7821815	7822004	6e-29	135
scaffold-226594	chr1	76.95	668	112	35	4754	5398	7824919	7824271	5e-91	342
scaffold-24559	chr1	78.53	475	52	32	152	594	7834221	7834677	2e-68	267
scaffold-19856	chr1	85.15	229	24	7	1409	1628	7838973	7839200	6e-56	226
scaffold-67191	chr1	82.73	388	33	24	6203	6573	7855286	7854916	2e-82	315
scaffold-163055	chr1	95.05	101	5	0	460	560	7871791	7871891	1e-36	159
scaffold-12909	chr1	93.06	216	14	1	13316	13531	7876372	7876158	3e-82	315
scaffold-54873	chr1	80.21	384	64	9	2330	2706	7890348	7890726	8e-81	311
scaffold-22027	chr1	74.82	826	167	39	15300	16106	7924368	7923565	5e-100	374
scaffold-234201	chr1	81.94	216	30	9	1951	2160	7959117	7958905	7e-41	174
scaffold-50821	chr1	77.99	1122	178	57	5990	7081	7965679	7966761	0	739
scaffold-221260	chr1	76.87	588	88	28	4759	5312	7991197	7991770	2e-74	289
scaffold-32511	chr1	80.16	383	54	19	7711	8085	7997768	7997400	6e-68	267
scaffold-46954	chr1	82.21	1175	167	35	3548	4709	8011839	8012984	0	1013
scaffold-174043	chr1	93.81	97	6	0	1	97	8026283	8026187	7e-34	147
scaffold-59284	chr1	81.5	735	97	33	1593	2302	8026987	8027707	3e-158	568
scaffold-57748	chr1	78.71	1691	245	88	10726	12379	8054635	8053023	0	1171
scaffold-85144	chr1	89.95	189	17	2	1272	1458	8066198	8066386	2e-61	243
scaffold-93559	chr1	77.88	208	23	12	267	471	8067359	8067546	5e-21	108
scaffold-2193	chr1	84.29	280	24	10	2440	2716	8073726	8073464	9e-65	255
scaffold-62518	chr1	84.7	366	40	16	13075	13431	8097271	8097629	2e-93	351
scaffold-62385	chr1	78.06	720	110	36	4955	5655	8107757	8108447	4e-121	444
scaffold-57983	chr1	73.91	161	41	1	949	1108	8124337	8124177	7e-21	108
scaffold-59467	chr1	83.88	242	26	11	1138	1370	8130283	8130046	6e-54	219
scaffold-15263	chr1	85.99	257	28	8	10216	10468	8139790	8140042	3e-68	268
scaffold-15329	chr1	81	200	25	7	9889	10081	8169776	8169583	8e-32	147
scaffold-243505	chr1	81	200	25	7	6394	6586	8169776	8169583	6e-32	147
scaffold-8894	chr1	82.27	282	42	8	4669	4946	8180760	8180483	2e-59	237
scaffold-7993	chr1	84.79	217	21	11	585	795	8185499	8185709	1e-50	207
scaffold-73150	chr1	76.42	369	49	20	12847	13204	8193481	8193140	3e-37	165
scaffold-51449	chr1	78.52	447	68	24	8817	9245	8217229	8217665	2e-72	281
scaffold-49501	chr1	79.34	334	53	14	5707	6033	8222282	8222606	4e-65	257
scaffold-5308	chr1	82.33	300	36	14	223	517	8226890	8227177	5e-62	244
scaffold-227115	chr1	82.61	184	26	5	788	968	8242564	8242744	8e-36	158
scaffold-71105	chr1	86.44	177	20	4	1272	1446	8266114	8266288	2e-45	191
scaffold-64759	chr1	86.44	177	20	4	3144	3318	8266288	8266114	2e-45	191
scaffold-55073	chr1	79.5	400	65	15	29260	29653	8296725	8297113	4e-80	309
scaffold-61965	chr1	84.66	326	34	11	30462	30778	8375947	8376265	9e-81	311
scaffold-40796	chr1	79.37	766	114	32	30933	31678	8407080	8407821	9e-151	544
scaffold-90202	chr1	86.67	195	22	4	758	950	8415917	8415725	1e-52	213
scaffold-45538	chr1	80.62	454	41	37	3175	3606	8429342	8429770	2e-80	307
scaffold-236104	chr1	74.59	303	56	18	343	638	8439238	8439526	5e-33	148
scaffold-70928	chr1	86.19	181	17	7	5987	6163	8443475	8443299	8e-45	189
scaffold-25323	chr1	79.57	651	114	18	11896	12537	8458681	8459321	1e-142	516
scaffold-34791	chr1	87.26	212	19	8	10676	10883	8505089	8505296	3e-58	235
scaffold-54122	chr1	84.19	468	52	16	727	1177	8517077	8517539	1e-118	435
scaffold-70264	chr1	88.62	325	24	7	18343	18657	8537710	8537389	1e-102	383
scaffold-66321	chr1	74.8	488	105	17	4030	4510	8553805	8553329	2e-74	287
scaffold-219491	chr1	84.96	419	52	11	5526	5939	8573313	8573725	2e-112	414
scaffold-224669	chr1	84.96	419	52	11	2680	3093	8573313	8573725	2e-112	414
scaffold-232931	chr1	82.43	296	33	15	89	375	8579441	8579726	9e-61	241
scaffold-143049	chr1	77.82	505	66	33	144	637	8587633	8587164	5e-70	270
scaffold-231569	chr1	78.19	454	68	25	1726	2157	8590389	8589945	2e-78	300
scaffold-75057	chr1	81.74	1013	139	44	3721	4712	8594674	8595661	0	841
scaffold-73802	chr1	81.74	493	72	17	2878	3364	8614397	8614877	7e-120	438
scaffold-11559	chr1	91.53	177	13	2	6076	6251	8624078	8624253	1e-60	243
scaffold-48195	chr1	89.18	490	45	8	2053	2538	8664844	8664359	0	643
scaffold-20436	chr1	80.88	680	99	29	7009	7674	8672138	8672800	3e-152	547
scaffold-229625	chr1	92.75	69	4	1	1762	1829	8681636	8681568	4e-18	99
scaffold-63515	chr1	89.23	260	25	3	3378	3636	8702387	8702130	3e-84	322
scaffold-14747	chr1	81.2	516	70	18	8752	9249	8709311	8708805	3e-105	390
scaffold-223778	chr1	92.77	83	6	0	820	902	8718779	8718861	1e-24	121
scaffold-230544	chr1	78.83	411	52	27	1916	2307	8721334	8720940	6e-62	244
scaffold-237719	chr1	74.95	463	104	12	2540	2996	8743738	8743282	5e-84	318
scaffold-7086	chr1	83.82	408	43	14	2094	2487	8747726	8748124	6e-98	366
scaffold-226853	chr1	80.43	1262	173	54	1014	2255	8762130	8763337	0	937
scaffold-227957	chr1	81.2	250	29	14	1723	1966	8783059	8782822	4e-44	185
scaffold-19291	chr1	81.95	338	53	8	7775	8107	8788776	8788442	2e-83	318
scaffold-5395	chr1	76.92	247	46	8	761	999	8797572	8797815	2e-38	167
scaffold-51247	chr1	83.68	582	80	14	10518	11091	8812052	8812626	2e-148	534
scaffold-89203	chr1	76.18	445	68	30	63	493	8820282	8819862	6e-49	200
scaffold-453	chr1	80.23	703	104	31	589	1274	8821091	8821775	7e-137	496
scaffold-223066	chr1	80.04	451	64	22	1464	1905	8860214	8859781	5e-82	311
scaffold-225229	chr1	84.01	569	73	15	3674	4234	8893484	8892926	1e-147	531
scaffold-68364	chr1	83.2	256	39	4	1399	1652	8908345	8908598	9e-69	268
scaffold-9508	chr1	85.03	147	11	8	592	736	8914400	8914263	3e-30	139
scaffold-226382	chr1	89.39	132	10	3	469	600	8916251	8916378	3e-37	163
scaffold-64247	chr1	83.7	638	75	25	1099	1723	8924370	8924991	7e-161	575
scaffold-234374	chr1	81.05	512	89	6	2168	2676	8934138	8934644	2e-121	442
scaffold-58520	chr1	79.58	1288	200	53	6399	7656	8938628	8939882	0	981
scaffold-75373	chr1	84.91	159	19	4	1650	1807	8974490	8974644	3e-35	156
scaffold-8698	chr1	80.33	727	97	37	12874	13581	9007397	9006698	5e-153	551
scaffold-137322	chr1	86.41	103	13	1	1383	1484	9026931	9026829	5e-22	111
scaffold-64852	chr1	86.59	246	31	2	8229	8472	9030294	9030539	3e-81	311
scaffold-12119	chr1	80.66	274	37	10	378	647	9034201	9034462	5e-48	198
scaffold-84419	chr1	86.03	630	81	7	436	1061	9085576	9086202	0	706
scaffold-38091	chr1	93.5	554	36	0	12692	13245	9088242	9087689	0	863
scaffold-37573	chr1	90.4	302	21	6	4891	5190	9101173	9101468	3e-105	390
scaffold-231912	chr1	81.29	139	16	9	883	1019	9111301	9111171	2e-19	104
scaffold-62857	chr1	87.12	326	34	7	2299	2621	9114553	9114873	7e-97	363
scaffold-189739	chr1	84.62	104	8	8	6	105	9120939	9120840	5e-19	97.1
scaffold-235937	chr1	77.84	776	140	26	3685	4447	9127608	9128364	2e-154	553
scaffold-64269	chr1	80	475	79	7	8159	8631	9143989	9143529	9e-114	420
scaffold-57829	chr1	80.07	557	87	20	15078	15625	9166377	9166918	8e-118	433
scaffold-65689	chr1	87.5	384	38	10	1696	2074	9172257	9172635	7e-119	435
scaffold-40567	chr1	87.16	366	37	7	7903	8261	9188494	9188856	5e-110	407
scaffold-82171	chr1	85.31	143	16	5	589	729	9198550	9198689	2e-31	143
scaffold-59421	chr1	89.7	437	26	15	10266	10697	9209940	9209518	6e-150	540
scaffold-30874	chr1	80.03	591	88	27	2611	3184	9221782	9221205	5e-123	448
scaffold-117716	chr1	78.81	637	102	17	289	920	9225031	9224423	1e-119	435
scaffold-237155	chr1	77.33	569	101	19	306	866	9226799	9226251	1e-93	350
scaffold-74805	chr1	84.36	729	85	24	25116	25824	9259233	9259952	0	721
scaffold-59319	chr1	91.94	62	5	0	1416	1477	9289125	9289064	2e-14	87.9
scaffold-33406	chr1	83.61	238	20	12	228	461	9290685	9290907	6e-51	206
scaffold-64362	chr1	85.8	169	20	4	1468	1634	9295272	9295106	5e-41	176
scaffold-14693	chr1	79.91	224	42	2	562	785	9296838	9296618	2e-37	161
scaffold-236009	chr1	90.79	76	7	0	594	669	9303864	9303939	4e-19	102
scaffold-47511	chr1	81.43	544	83	15	2585	3122	9311382	9310851	7e-129	468
scaffold-24002	chr1	79.45	146	19	9	53	188	9314704	9314848	4e-17	93.5
scaffold-45676	chr1	79.13	345	62	9	9794	10131	9324743	9325084	5e-78	300
scaffold-4781	chr1	78.62	566	69	39	8253	8801	9332180	9331650	2e-86	327
scaffold-115130	chr1	86.96	92	9	1	858	946	9343645	9343554	7e-19	100
scaffold-61897	chr1	85.38	260	25	13	3670	3925	9357494	9357244	4e-65	257
scaffold-3136	chr1	81.05	285	48	6	9729	10010	9376036	9376317	2e-65	259
scaffold-59843	chr1	77.68	717	120	30	9972	10666	9393407	9392709	1e-121	446
scaffold-12021	chr1	77.22	821	142	30	7390	8200	9420417	9421202	2e-141	510
scaffold-84526	chr1	88.02	167	8	6	218	373	9436433	9436268	8e-45	187
scaffold-58616	chr1	78.54	508	81	25	3613	4102	9458142	9457645	3e-93	351
scaffold-22147	chr1	78.48	841	133	38	14306	15117	9479952	9480773	1e-161	579
scaffold-223220	chr1	83.43	169	18	10	1185	1349	9503630	9503468	5e-33	148
scaffold-72286	chr1	86.19	420	45	10	257	668	9514445	9514031	7e-121	442
scaffold-8026	chr1	79.73	296	47	9	1221	1506	9521747	9522039	3e-59	235
scaffold-35412	chr1	83.93	224	34	2	1299	1521	9523682	9523904	5e-62	246
scaffold-24151	chr1	92.59	54	3	1	1	53	9534816	9534869	1e-11	76.8
scaffold-23514	chr1	80.06	687	89	43	230	882	9541232	9540560	2e-128	466
scaffold-239152	chr1	90.06	161	16	0	1923	2083	9543189	9543349	2e-51	209
scaffold-20818	chr1	75.29	688	129	30	997	1671	9546131	9545472	3e-99	368
scaffold-102412	chr1	86.16	159	19	3	277	434	9547108	9547264	1e-39	169
scaffold-219016	chr1	82.81	384	39	18	1667	2029	9549172	9549549	6e-84	318
scaffold-238113	chr1	93.33	60	4	0	2578	2637	9552797	9552856	5e-15	89.8
scaffold-63264	chr1	79.24	236	27	14	4827	5053	9554955	9555177	2e-31	145
scaffold-71167	chr1	81.47	529	81	16	4059	4578	9570862	9570342	5e-124	453
scaffold-69273	chr1	87.76	343	36	6	2871	3210	9579697	9579358	5e-107	396
scaffold-74060	chr1	87.42	485	49	10	5248	5722	9592896	9593378	6e-165	588
scaffold-76133	chr1	87.42	485	49	10	797	1271	9593378	9592896	6e-165	588
scaffold-42585	chr1	81.94	454	62	19	153	597	9607516	9607074	7e-98	366
scaffold-7474	chr1	90.86	186	17	0	491	676	9608396	9608581	9e-64	250
scaffold-230789	chr1	81.67	551	76	25	481	1015	9609238	9609779	2e-131	475
scaffold-48577	chr1	79.38	878	155	23	10810	11673	9620291	9621156	0	671
scaffold-30786	chr1	77.06	763	126	42	8946	9676	9634520	9635265	1e-126	462
scaffold-228017	chr1	83.54	322	41	12	1447	1761	9642696	9642380	1e-75	291
scaffold-10449	chr1	81.12	498	74	15	874	1362	9644297	9643811	2e-114	418
scaffold-44548	chr1	79.76	756	142	9	565	1311	9673369	9672616	0	697
scaffold-3599	chr1	94.3	316	18	0	349	664	9674273	9674588	2e-134	484
scaffold-54912	chr1	80.16	1094	144	58	2613	3676	9687849	9686799	0	784
scaffold-57725	chr1	87.4	127	14	2	12641	12766	9700457	9700582	4e-31	145
scaffold-67486	chr1	81.11	270	43	7	856	1123	9709710	9709447	4e-51	209
scaffold-53907	chr1	89.35	263	24	4	12817	13077	9714658	9714398	4e-86	327
scaffold-74867	chr1	79.32	769	118	33	800	1550	9735225	9734480	1e-138	501
scaffold-240064	chr1	81.23	261	32	16	1505	1759	9738722	9738971	6e-47	195
scaffold-15155	chr1	91.94	186	15	0	4842	5027	9760384	9760569	4e-66	261
scaffold-28055	chr1	80.19	540	76	22	3089	3617	9775779	9776298	4e-113	416
scaffold-28714	chr1	88	250	25	4	478	726	9780003	9780248	4e-76	291
scaffold-225367	chr1	84.04	401	39	20	3391	3774	9784270	9784662	2e-97	363
scaffold-110366	chr1	86.11	72	9	1	327	397	9787188	9787117	3e-12	76.8
scaffold-41944	chr1	80.67	595	97	13	1719	2298	9810806	9810215	2e-134	488
scaffold-22568	chr1	82.8	872	103	27	1987	2850	9814114	9814946	0	782
scaffold-59086	chr1	88.06	310	31	4	3607	3911	9830992	9831300	1e-96	363
scaffold-13553	chr1	90.67	225	15	6	2595	2815	9859455	9859677	3e-76	294
scaffold-27151	chr1	79.54	733	120	25	2358	3078	9867393	9866679	3e-161	575
scaffold-19645	chr1	77.87	244	23	19	3718	3945	9880289	9880061	1e-24	122
scaffold-5856	chr1	84.76	361	43	11	2163	2518	9885666	9886019	3e-93	351
scaffold-131689	chr1	89.04	73	8	0	461	533	9904398	9904326	2e-16	91.6
scaffold-19312	chr1	83.33	186	26	5	3758	3942	9908468	9908649	4e-38	167
scaffold-223291	chr1	83.25	418	53	12	1791	2204	9912266	9911862	4e-99	368
scaffold-62311	chr1	77.74	274	29	19	1157	1418	9915381	9915634	5e-30	139
scaffold-3007	chr1	85.09	161	19	5	1055	1212	9919262	9919420	2e-36	159
scaffold-64042	chr1	94.62	223	12	0	1655	1877	9921368	9921590	1e-91	346
scaffold-39353	chr1	96	50	1	1	5621	5670	9942671	9942623	3e-11	80.5
scaffold-57456	chr1	81.31	305	51	6	8545	8845	9950407	9950709	1e-70	276
scaffold-70862	chr1	81.3	813	90	47	6333	7108	9960955	9961742	3e-169	603
scaffold-50538	chr1	91.67	384	25	7	1067	1447	9969242	9968863	6e-146	525
scaffold-225483	chr1	80.82	365	62	8	2987	3346	9973653	9974014	4e-82	313
scaffold-32373	chr1	85.04	635	67	24	3281	3902	10003021	10002402	2e-174	621
scaffold-17266	chr1	82.72	301	39	13	1412	1706	10032891	10032598	2e-64	255
scaffold-21660	chr1	90.02	401	38	2	2330	2729	10037216	10037615	3e-155	555
scaffold-36112	chr1	79.28	502	77	23	2175	2660	10087074	10087564	6e-97	361
scaffold-29271	chr1	75.95	291	43	25	1944	2222	10092926	10092651	1e-25	124
scaffold-75503	chr1	87.55	233	29	0	6421	6653	10100903	10101135	2e-80	307
scaffold-16112	chr1	75	504	75	36	25	503	10109352	10108875	9e-45	185
scaffold-72808	chr1	78.95	988	139	53	6952	7916	10159815	10160756	0	651
scaffold-75389	chr1	84.64	319	42	7	2593	2907	10163748	10163433	2e-92	346
scaffold-13108	chr1	79.69	704	109	23	4323	5017	10175229	10174551	6e-158	566
scaffold-31713	chr1	86.8	409	53	1	10410	10818	10188857	10189264	5e-148	532
scaffold-90070	chr1	98.18	165	2	1	331	495	10191057	10191220	7e-75	287
scaffold-28362	chr1	81.05	459	58	17	11342	11777	10203569	10204021	2e-89	339
scaffold-235611	chr1	80.62	387	64	10	1682	2062	10210381	10210762	2e-86	326
scaffold-69842	chr1	82.15	969	102	44	5052	5999	10215927	10216845	0	765
scaffold-59695	chr1	79.92	1016	128	57	27471	28450	10243196	10244171	0	676
scaffold-237099	chr1	80.14	282	53	1	1492	1773	10253644	10253922	2e-63	250
scaffold-33121	chr1	78.01	432	55	28	6694	7100	10264248	10264664	1e-58	235
scaffold-13280	chr1	81.93	238	26	13	2699	2928	10275657	10275885	6e-44	185
scaffold-53906	chr1	83.18	214	21	14	2372	2575	10281404	10281196	2e-42	182
scaffold-59968	chr1	86.93	1722	195	23	11135	12846	10287578	10285877	0	2067
scaffold-223374	chr1	80.68	792	102	37	4068	4833	10299384	10298618	4e-172	612
scaffold-51738	chr1	80.68	792	102	37	53347	54112	10299384	10298618	3e-171	612
scaffold-228658	chr1	80.82	365	36	16	906	1269	10356244	10356575	2e-65	255
scaffold-19673	chr1	88.16	152	10	5	146	296	10359027	10359171	4e-41	174
scaffold-222370	chr1	89.74	117	10	2	2552	2667	10359802	10359687	5e-33	148
scaffold-223692	chr1	73.54	1674	286	121	698	2307	10373421	10371841	6e-178	630
scaffold-228391	chr1	82.51	263	32	10	2233	2492	10375602	10375853	7e-54	219
scaffold-8817	chr1	78.18	1013	148	55	24604	25592	10391541	10390578	1e-173	619
scaffold-65275	chr1	76.95	308	43	18	3393	3683	10415008	10414712	2e-33	150
scaffold-121973	chr1	83.67	98	14	2	59	155	10418698	10418794	1e-16	91.6
scaffold-65975	chr1	80.52	308	49	8	9177	9481	10428050	10428349	1e-69	272
scaffold-27733	chr1	90	60	4	2	220	278	10432060	10432002	1e-11	76.8
scaffold-60129	chr1	82.57	505	75	8	1251	1752	10433258	10433752	3e-130	473
scaffold-7718	chr1	87.15	179	13	10	829	1002	10450672	10450845	1e-46	195
scaffold-243893	chr1	90.11	263	21	5	3	262	10460442	10460182	2e-89	337
scaffold-51519	chr1	82.15	605	90	14	510	1107	10463447	10464040	6e-152	545
scaffold-11775	chr1	87.29	118	8	6	4729	4843	10473886	10473773	1e-26	128
scaffold-2287	chr1	77.43	1808	299	79	8581	10349	10490708	10488971	0	1140
scaffold-36029	chr1	96.05	228	9	0	2893	3120	10506121	10506348	9e-100	372
scaffold-70922	chr1	84.63	488	64	11	1958	2440	10525141	10524660	2e-142	512
scaffold-55791	chr1	77.7	1139	183	49	8714	9817	10529050	10527948	0	701
scaffold-29939	chr1	89.58	192	15	5	1457	1646	10541289	10541101	4e-60	239
scaffold-173080	chr1	81.7	153	21	7	44	192	10544074	10543925	8e-26	121
scaffold-193590	chr1	85.26	95	9	4	7	97	10544080	10543987	1e-17	93.5
scaffold-54594	chr1	87.99	333	30	9	11218	11546	10552942	10552616	2e-103	385
scaffold-52190	chr1	85.33	225	21	7	22659	22881	10577981	10577767	3e-54	222
scaffold-72610	chr1	79.35	736	119	32	5606	6325	10605209	10604491	1e-146	527
scaffold-50652	chr1	78.57	350	53	15	6406	6746	10619774	10620110	2e-51	211
scaffold-228287	chr1	83.72	301	36	11	1357	1648	10621987	10622283	8e-70	272
scaffold-19571	chr1	91.53	59	5	0	294	352	10631021	10630963	8e-13	82.4
scaffold-94735	chr1	77.52	258	35	21	122	371	10637232	10636990	5e-29	134
scaffold-63778	chr1	79.68	807	113	39	7311	8084	10638596	10637808	2e-151	544
scaffold-13981	chr1	93.6	953	60	1	8579	9531	10652874	10651923	0	1458
scaffold-43005	chr1	79.13	690	97	42	12499	13156	10659455	10658781	6e-118	433
scaffold-127142	chr1	81.4	129	14	8	1	122	10667756	10667631	7e-19	97.1
scaffold-56711	chr1	85.54	574	66	13	2858	3422	10678328	10678893	2e-163	584
scaffold-58271	chr1	82.42	563	74	19	5206	5756	10707601	10707052	5e-143	516
scaffold-74798	chr1	93.07	101	7	0	7406	7506	10715802	10715702	2e-32	148
scaffold-56201	chr1	82.69	312	45	8	1783	2091	10725317	10725622	3e-68	268
scaffold-190131	chr1	84.02	169	19	8	188	352	10727444	10727280	4e-36	156
scaffold-94263	chr1	91.25	80	4	3	819	897	10737857	10737934	2e-20	106
scaffold-107969	chr1	72.87	586	117	33	438	1005	10741170	10740609	1e-65	255
scaffold-104567	chr1	85.53	76	7	2	279	351	10745182	10745108	1e-11	76.8
scaffold-35584	chr1	82.55	728	92	21	10280	10983	10753385	10754101	3e-180	640
scaffold-71840	chr1	76.57	794	122	51	3224	3997	10776058	10776807	4e-113	416
scaffold-130384	chr1	79.47	599	83	26	343	918	10785476	10784895	2e-117	427
scaffold-22823	chr1	78.99	338	44	17	5709	6043	10825441	10825128	7e-50	206
scaffold-1945	chr1	87.37	198	21	3	5886	6080	10847297	10847493	3e-55	224
scaffold-25369	chr1	84.84	376	51	6	210	581	10855065	10854692	2e-100	374
scaffold-11078	chr1	91.37	313	18	8	17312	17621	10883197	10882891	1e-113	420
scaffold-62584	chr1	83.91	261	32	9	7099	7353	10903593	10903337	2e-60	241
scaffold-1067	chr1	77.93	290	46	12	5624	5900	10921488	10921772	1e-37	165
scaffold-4450	chr1	85.55	339	32	17	7173	7502	10945732	10945402	2e-89	339
scaffold-68425	chr1	80.98	305	45	12	1368	1668	10960950	10961245	3e-57	230
scaffold-46231	chr1	88.77	187	12	9	1036	1217	10975503	10975685	2e-54	220
scaffold-63354	chr1	96.82	283	9	0	14559	14841	10992850	10993132	6e-130	473
scaffold-10469	chr1	77.85	596	72	41	3089	3649	11008879	11009449	8e-83	315
scaffold-217499	chr1	76.69	562	103	24	3590	4133	11011046	11010495	2e-88	333
scaffold-223243	chr1	86	200	24	4	1426	1623	11020327	11020130	7e-52	211
scaffold-53252	chr1	77.12	437	68	27	736	1160	11022992	11023408	3e-65	257
scaffold-164771	chr1	78.36	134	20	9	506	634	11038675	11038804	2e-12	78.7
scaffold-144324	chr1	80.87	115	19	3	14	127	11038804	11038692	4e-15	87.9
scaffold-222474	chr1	81.4	344	63	1	256	599	11048442	11048100	5e-85	322
scaffold-219104	chr1	94.34	53	3	0	914	966	11054816	11054764	4e-13	82.4
scaffold-220919	chr1	83.1	142	22	2	2065	2205	11068953	11069093	6e-27	128
scaffold-53548	chr1	79.47	375	68	9	3692	4062	11076741	11077110	2e-76	294
scaffold-234983	chr1	91.61	143	12	0	101	243	11095263	11095121	4e-48	198
scaffold-107208	chr1	92.76	152	9	2	1289	1439	11095469	11095319	2e-54	219
scaffold-96509	chr1	83.66	361	53	6	140	497	11110223	11109866	7e-103	379
scaffold-42052	chr1	83.44	151	18	6	2641	2787	11113464	11113611	2e-28	134
scaffold-4140	chr1	88.42	95	8	2	1307	1401	11116232	11116323	5e-22	111
scaffold-218583	chr1	78.27	313	45	20	4330	4632	11128356	11128057	3e-42	180
scaffold-6028	chr1	86.3	219	26	3	3958	4175	11139784	11139999	8e-59	235
scaffold-78959	chr1	82.38	227	32	7	690	913	11148852	11149073	6e-46	191
scaffold-6673	chr1	84.77	486	59	14	10885	11364	11159343	11159819	1e-140	508
scaffold-40040	chr1	87.86	453	38	14	10027	10469	11183439	11182994	1e-142	516
scaffold-49549	chr1	81.45	221	29	12	943	1157	11193910	11194124	4e-39	171
scaffold-224775	chr1	80.32	249	40	7	2449	2695	11211289	11211530	6e-52	213
scaffold-318	chr1	90.18	163	14	2	1133	1294	11232807	11232968	7e-52	211
scaffold-198720	chr1	90.07	292	29	0	156	447	11244473	11244764	3e-113	412
scaffold-68278	chr1	85.06	348	51	1	48178	48524	11244473	11244820	2e-103	387
scaffold-121807	chr1	87.14	70	8	1	181	249	11249507	11249438	8e-13	78.7
scaffold-19516	chr1	77.42	434	52	27	6036	6459	11264656	11265053	7e-53	217
scaffold-45101	chr1	79.49	195	20	11	1328	1503	11277139	11277332	3e-24	121
scaffold-11575	chr1	82.44	410	60	11	6284	6689	11296586	11296185	4e-102	381
scaffold-40148	chr1	90.32	62	6	0	3	64	11306568	11306507	1e-12	82.4
scaffold-93024	chr1	84.11	107	15	2	3	108	11306568	11306463	1e-19	102
scaffold-79655	chr1	86.32	95	9	4	1328	1420	11306605	11306513	9e-19	100
scaffold-46354	chr1	75.91	1378	218	77	10547	11866	11323502	11324823	0	673
scaffold-223369	chr1	80.7	886	113	48	249	1111	11336537	11337387	7e-180	636
scaffold-28281	chr1	71.98	414	79	28	1600	2003	11345229	11344843	4e-27	130
scaffold-45371	chr1	84.73	131	16	4	12031	12159	11357679	11357807	3e-26	128
scaffold-53812	chr1	81.14	440	52	24	2835	3261	11368865	11368444	2e-88	335
scaffold-10738	chr1	77.99	259	35	15	3334	3575	11377332	11377079	2e-40	174
scaffold-48262	chr1	79.71	1099	177	33	4077	5148	11386347	11385268	0	870
scaffold-38798	chr1	82.74	504	54	25	1806	2302	11399644	11399167	8e-114	418
scaffold-34213	chr1	84.09	308	34	13	9335	9635	11407712	11407413	7e-73	283
scaffold-234625	chr1	80.56	643	115	9	2228	2865	11422124	11422761	5e-157	562
scaffold-93522	chr1	86.27	102	14	0	1150	1251	11429407	11429306	3e-22	111
scaffold-219671	chr1	91.8	256	15	6	940	1192	11430117	11430369	5e-94	351
scaffold-50477	chr1	83.64	428	56	14	16496	16916	11453972	11454392	8e-105	390
scaffold-231613	chr1	91.67	72	6	0	2587	2658	11466988	11467059	2e-18	100
scaffold-289	chr1	92.44	119	5	2	1784	1898	11482563	11482445	2e-38	167
scaffold-76445	chr1	82.14	448	58	18	2952	3389	11489417	11488982	4e-111	409
scaffold-8601	chr1	77.48	262	53	6	2450	2709	11501208	11501465	3e-46	193
scaffold-74098	chr1	86.17	94	10	3	4106	4199	11505933	11505843	9e-18	99
scaffold-58198	chr1	91.09	348	18	9	1777	2116	11513812	11513470	1e-125	459
scaffold-24167	chr1	80.63	315	34	21	898	1193	11554088	11553782	7e-54	219
scaffold-26274	chr1	85.79	190	12	12	2337	2522	11567118	11566940	2e-44	187
scaffold-227931	chr1	83.33	156	22	4	733	887	11570269	11570117	7e-31	141
scaffold-25309	chr1	85.19	216	18	5	11880	12095	11574742	11574541	1e-50	209
scaffold-221879	chr1	78.65	192	38	3	3015	3204	11584869	11584679	1e-39	171
scaffold-33304	chr1	78.2	422	64	24	2885	3289	11629553	11629143	3e-61	244
scaffold-38210	chr1	85.35	198	23	6	8596	8790	11645553	11645359	5e-48	200
scaffold-232678	chr1	84.15	164	18	8	1138	1297	11661665	11661824	3e-34	152
scaffold-24393	chr1	85.06	87	8	5	1736	1819	11692973	11693057	2e-13	84.2
scaffold-234760	chr1	83.51	558	63	20	3546	4088	11699525	11700068	2e-136	494
scaffold-242468	chr1	83.47	248	35	6	1048	1291	11707622	11707867	4e-56	226
scaffold-239168	chr1	82.98	141	15	9	4220	4357	11722772	11722638	8e-24	119
scaffold-81262	chr1	95.92	49	2	0	1489	1537	11733077	11733029	1e-12	80.5
scaffold-178614	chr1	94	50	3	0	81	130	11733078	11733029	9e-13	76.8
scaffold-12035	chr1	87.36	182	16	3	2424	2598	11737161	11737342	6e-49	202
scaffold-17840	chr1	94.95	99	1	4	1824	1920	11741134	11741230	7e-34	152
scaffold-88380	chr1	85.59	465	47	17	1102	1560	11745355	11745805	6e-130	470
scaffold-242805	chr1	77.41	487	85	21	1260	1735	11754539	11754067	3e-80	305
scaffold-24807	chr1	71.43	539	92	40	773	1283	11761025	11761529	3e-24	121
scaffold-216593	chr1	85.71	77	5	5	93	166	11773197	11773124	1e-12	76.8
scaffold-223179	chr1	87.41	143	12	4	1114	1250	11801448	11801590	2e-36	159
scaffold-63945	chr1	87.55	265	26	7	8968	9229	11810791	11811051	6e-78	300
scaffold-28549	chr1	79.34	513	79	21	7650	8154	11822862	11822369	7e-101	375
scaffold-32297	chr1	87.63	97	8	4	13162	13256	11847657	11847563	1e-20	110
scaffold-59276	chr1	80	265	40	10	9801	10058	11928645	11928903	1e-54	222
scaffold-241237	chr1	76.55	307	49	17	562	854	11935134	11935431	3e-43	183
scaffold-232204	chr1	85.05	388	42	15	2102	2479	11943083	11943464	6e-103	381
scaffold-56394	chr1	81.69	366	40	25	5299	5649	11959813	11960166	8e-72	279
scaffold-19738	chr1	77.32	194	34	10	1021	1210	11975031	11975218	2e-19	106
scaffold-228398	chr1	89.4	151	10	6	1732	1879	12010072	12010219	3e-44	185
scaffold-32605	chr1	78.4	574	101	17	4282	4845	12018799	12018239	3e-115	424
scaffold-73452	chr1	86.67	75	9	1	2702	2775	12028034	12027960	1e-12	82.4
scaffold-91868	chr1	85.62	146	13	7	1157	1296	12032764	12032907	1e-32	147
scaffold-71522	chr1	77.47	586	83	33	10329	10892	12041719	12042277	2e-79	305
scaffold-6511	chr1	84.36	422	50	16	5838	6254	12076427	12076017	2e-118	435
scaffold-38634	chr1	79.63	751	117	32	9217	9950	12102103	12101372	7e-162	579
scaffold-70220	chr1	92.59	54	4	0	4142	4195	12130740	12130687	1e-11	78.7
scaffold-11083	chr1	93.24	74	5	0	1132	1205	12137303	12137230	3e-21	110
scaffold-225467	chr1	81.88	309	40	12	329	633	12144347	12144051	2e-62	246
scaffold-927	chr1	77.63	514	76	35	4958	5453	12155259	12154767	6e-81	309
scaffold-44073	chr1	83.97	574	79	13	2679	3247	12174303	12174868	6e-160	571
scaffold-38426	chr1	78.32	535	87	23	441	960	12178425	12178945	4e-96	361
scaffold-40929	chr1	88.79	464	42	9	17615	18072	12213692	12214151	5e-156	560
scaffold-235772	chr1	89.47	475	43	6	7054	7523	12221956	12221484	2e-166	593
scaffold-33519	chr1	82.18	376	56	10	2102	2473	12235401	12235033	2e-93	350
scaffold-240852	chr1	81.1	471	59	23	2320	2771	12245602	12245143	2e-93	350
scaffold-227788	chr1	79.05	525	72	24	3901	4396	12249306	12248791	2e-97	364
scaffold-222835	chr1	86.91	741	76	20	1632	2362	12273747	12273018	0	811
scaffold-33679	chr1	86.91	741	76	20	6626	7356	12273747	12273018	0	811
scaffold-225751	chr1	80.12	679	114	21	3034	3701	12280530	12279862	2e-155	556
scaffold-236860	chr1	80.12	679	114	21	3034	3701	12280530	12279862	2e-155	556
scaffold-48367	chr1	81.81	775	121	18	12847	13610	12295867	12296632	0	702
scaffold-95435	chr1	77.07	702	118	32	344	1017	12306149	12306835	3e-121	440
scaffold-31965	chr1	85.96	171	22	1	3030	3198	12309540	12309710	9e-43	182
scaffold-224126	chr1	81.16	276	29	17	3091	3348	12317697	12317427	4e-48	200
scaffold-60149	chr1	81.37	644	98	16	2191	2828	12325058	12324431	6e-164	586
scaffold-234238	chr1	76.52	494	95	17	1676	2160	12333332	12333813	2e-75	291
scaffold-70345	chr1	81.4	887	112	44	21945	22808	12339813	12338957	0	675
scaffold-61676	chr1	81.35	386	54	11	5405	5785	12361103	12360731	4e-87	329
scaffold-71397	chr1	82.22	568	60	32	1192	1738	12368779	12369326	6e-124	451
scaffold-43954	chr1	81.46	755	118	16	38964	39701	12380490	12379741	0	669
scaffold-52874	chr1	83.07	750	90	25	5000	5744	12424944	12424227	0	723
scaffold-7069	chr1	80.54	781	95	40	2851	3606	12433322	12432574	9e-163	580
scaffold-60054	chr1	91.75	521	42	1	8724	9243	12453835	12453315	0	789
scaffold-182738	chr1	96	75	3	0	1	75	12466388	12466462	1e-26	122
scaffold-128793	chr1	78.12	288	63	0	112	399	12466936	12466649	1e-72	278
scaffold-223446	chr1	91.29	712	34	18	1298	1990	12469156	12468454	0	946
scaffold-102517	chr1	96.03	252	6	3	730	981	12473365	12473612	4e-111	407
scaffold-35367	chr1	86.31	548	69	5	789	1335	12474794	12475336	0	671
scaffold-7413	chr1	89.95	577	36	17	258	824	12480991	12481555	0	725
scaffold-47729	chr1	84.82	626	95	0	2405	3030	12484002	12484627	0	804
scaffold-69620	chr1	80.72	752	97	39	780	1515	12501968	12501249	1e-162	579
scaffold-229513	chr1	75.51	976	166	56	4947	5899	12505383	12504458	3e-134	486
scaffold-235824	chr1	97.86	234	5	0	1102	1335	12512193	12511960	3e-110	405
scaffold-30572	chr1	85.39	794	114	2	4466	5258	12534212	12533420	0	1014
scaffold-241532	chr1	79.96	479	73	18	1277	1743	12541478	12541011	6e-109	401
scaffold-53263	chr1	99.12	566	5	0	5337	5902	12550257	12549692	0	1018
scaffold-218515	chr1	84.44	1215	105	56	13074	14255	12569916	12571079	0	1120
scaffold-5521	chr1	92.85	755	34	17	2072	2813	12572615	12573362	0	1077
scaffold-47158	chr1	88.18	829	66	24	5235	6049	12609101	12609911	0	959
scaffold-218963	chr1	87.32	489	52	8	2140	2620	12629696	12630182	4e-166	593
scaffold-20344	chr1	89.55	335	29	5	4851	5184	12651895	12652224	6e-118	433
scaffold-13580	chr1	77.06	619	101	29	1582	2183	12671200	12671794	2e-93	350
scaffold-43128	chr1	79.94	967	152	29	10404	11352	12692826	12691884	0	797
scaffold-111122	chr1	86.9	397	38	12	446	836	12704327	12703939	8e-119	433
scaffold-71561	chr1	83.75	357	32	17	4472	4825	12709968	12710301	3e-82	315
scaffold-14229	chr1	85.82	818	86	25	4780	5584	12720209	12721009	0	841
scaffold-53882	chr1	82.48	451	46	20	15971	16414	12754008	12754432	4e-97	364
scaffold-213901	chr1	95	80	4	0	183	262	12770550	12770629	2e-27	126
scaffold-93265	chr1	75.16	322	67	13	372	688	12778816	12779129	9e-54	217
scaffold-48284	chr1	79.12	594	92	23	2739	3309	12782768	12783352	2e-114	420
scaffold-72327	chr1	83.02	212	34	2	3020	3230	12787375	12787165	5e-56	226
scaffold-60640	chr1	84.05	464	53	17	3189	3637	12795336	12795793	2e-116	427
scaffold-62363	chr1	89.41	321	26	7	8641	8957	12823088	12823404	2e-107	398
scaffold-14164	chr1	84.21	285	39	4	264	543	12832718	12833001	2e-82	311
scaffold-15181	chr1	93.45	1007	63	3	21014	22019	12847273	12846269	0	1531
scaffold-56318	chr1	84.19	234	28	9	7732	7961	12867857	12867629	1e-53	219
scaffold-51477	chr1	79.83	932	141	35	12119	13030	12885137	12886041	0	671
scaffold-91790	chr1	77.41	301	37	27	8	286	12895100	12894809	8e-34	150
scaffold-77424	chr1	80.17	353	42	14	113	453	12896741	12896405	2e-60	239
scaffold-93576	chr1	74.21	539	62	52	707	1226	12898475	12897995	9e-38	163
scaffold-42041	chr1	95.56	789	35	0	27779	28567	12908440	12907652	0	1306
scaffold-56344	chr1	87.56	434	31	15	6117	6538	12939409	12939831	8e-132	481
scaffold-25841	chr1	87.21	86	10	1	2865	2950	12956072	12956156	3e-17	97.1
scaffold-167052	chr1	81.19	101	15	4	339	437	12956170	12956072	2e-12	78.7
scaffold-7905	chr1	80.82	146	16	12	4432	4572	12956248	12956110	5e-19	104
scaffold-49252	chr1	87.68	479	38	17	2043	2514	12979002	12978538	5e-150	538
scaffold-36555	chr1	93.13	131	8	1	347	477	12981091	12980962	2e-46	191
scaffold-11557	chr1	81.61	261	35	11	3046	3298	12988728	12988983	2e-49	204
scaffold-41745	chr1	85.09	342	36	13	1896	2226	13024259	13023922	4e-88	335
scaffold-65734	chr1	80.9	1068	165	36	3062	4110	13043048	13042001	0	928
scaffold-56516	chr1	89.85	266	25	2	12408	12672	13053324	13053588	4e-90	340
scaffold-75350	chr1	95.7	1583	64	3	44052	45632	13123640	13122060	0	2584
scaffold-31134	chr1	81.04	770	126	18	4506	5265	13169395	13168636	0	667
scaffold-55540	chr1	81.82	187	34	0	4319	4505	13177849	13178035	9e-49	202
scaffold-9657	chr1	79.56	225	43	2	335	557	13179973	13180196	3e-50	206
scaffold-48895	chr1	83.19	797	91	33	22009	22790	13183196	13182428	0	706
scaffold-88978	chr1	78.75	160	20	11	633	784	13204523	13204676	4e-17	95.3
scaffold-41116	chr1	88.3	470	43	8	23148	23611	13224845	13224382	1e-153	553
scaffold-152124	chr1	78.43	153	17	9	105	255	13235401	13235263	1e-14	86.1
scaffold-8510	chr1	87.08	387	28	17	2728	3103	13250337	13250712	5e-114	418
scaffold-20846	chr1	87.09	604	52	24	2451	3041	13265282	13264692	0	660
scaffold-233375	chr1	81.52	303	33	20	1318	1609	13268545	13268835	1e-56	228
scaffold-64523	chr1	84.35	671	86	12	7055	7709	13277169	13276502	0	669
scaffold-116173	chr1	91.12	169	10	4	26	191	13287659	13287825	1e-56	224
scaffold-230589	chr1	87.02	516	52	9	3672	4176	13295515	13295004	1e-158	568
scaffold-241319	chr1	84.72	373	43	9	3521	3883	13304997	13305365	9e-97	361
scaffold-54532	chr1	94.56	147	6	2	75	220	13305498	13305643	3e-56	226
scaffold-16217	chr1	77.7	731	136	23	3299	4015	13323628	13324345	7e-140	505
scaffold-24115	chr1	82.41	216	22	10	6809	7023	13338327	13338527	2e-40	174
scaffold-324	chr1	80	405	53	23	751	1138	13340287	13340680	2e-74	287
scaffold-80776	chr1	79.71	207	38	4	799	1003	13346822	13347026	2e-43	182
scaffold-8412	chr1	83.58	481	74	5	1336	1814	13348277	13348754	4e-146	525
scaffold-92280	chr1	84.28	388	38	12	1384	1750	13354960	13355345	5e-96	357
scaffold-57276	chr1	84.56	693	89	9	6638	7323	13361106	13361787	0	713
scaffold-63095	chr1	83.38	391	45	12	5436	5820	13379039	13378663	2e-91	344
scaffold-4538	chr1	75.94	478	79	28	528	975	13386712	13386241	5e-64	252
scaffold-50245	chr1	82.27	564	62	24	4203	4742	13400614	13401163	7e-124	453
scaffold-50835	chr1	82.49	851	112	30	1123	1951	13431683	13430848	0	712
scaffold-236894	chr1	78.06	620	109	23	4991	5599	13453426	13452823	4e-111	409
scaffold-72367	chr1	79.95	843	122	33	10416	11236	13463963	13464780	0	649
scaffold-65130	chr1	89.03	237	22	4	7694	7928	13477069	13476835	2e-75	291
scaffold-34056	chr1	81.04	269	45	6	1943	2207	13491421	13491687	9e-61	243
scaffold-53237	chr1	92.2	359	26	1	19533	19891	13519852	13520208	9e-140	507
scaffold-22488	chr1	77.17	219	30	15	9298	9508	13520973	13520767	9e-21	110
scaffold-47171	chr1	78.92	536	103	8	616	1146	13550355	13549825	5e-130	473
scaffold-224572	chr1	81.56	179	27	6	1267	1441	13553191	13553367	3e-31	143
scaffold-7231	chr1	79.23	828	148	23	345	1158	13568580	13567763	0	664
scaffold-87178	chr1	80	155	27	4	782	934	13569505	13569657	3e-22	111
scaffold-228105	chr1	89.22	167	18	0	561	727	13571392	13571226	2e-51	209
scaffold-70580	chr1	75.8	624	101	34	20091	20681	13575007	13574401	2e-79	305
scaffold-28994	chr1	80.09	924	132	49	3242	4141	13609249	13608354	0	673
scaffold-36316	chr1	77.73	862	144	35	1206	2034	13613160	13614006	1e-156	560
scaffold-75884	chr1	78.47	288	42	13	3911	4182	13626212	13626495	2e-39	171
scaffold-75754	chr1	78.47	288	42	13	1706	1977	13626495	13626212	2e-39	171
scaffold-64603	chr1	83.12	320	35	15	6713	7027	13635386	13635691	3e-70	274
scaffold-17577	chr1	82.57	832	103	33	3570	4386	13640596	13641400	0	695
scaffold-2646	chr1	84.28	477	58	16	12343	12813	13650973	13650508	9e-137	496
scaffold-71210	chr1	84.28	477	58	16	7276	7746	13650973	13650508	1e-136	496
scaffold-53349	chr1	90	210	19	2	7124	7332	13672347	13672555	4e-69	270
scaffold-38956	chr1	83.25	382	50	10	8581	8956	13688582	13688209	2e-89	339
scaffold-234794	chr1	76.1	272	54	11	140	405	13733405	13733671	7e-40	172
scaffold-61086	chr1	78.02	637	91	36	3240	3856	13749360	13748753	3e-105	390
scaffold-240593	chr1	77	500	101	12	1859	2351	13761159	13761651	8e-96	357
scaffold-221158	chr1	75.99	279	59	8	1207	1481	13763116	13762842	6e-41	174
scaffold-70685	chr1	75.06	882	172	33	28630	29492	13769149	13768297	3e-139	505
scaffold-237919	chr1	84.2	481	55	17	801	1270	13801688	13802158	9e-123	448
scaffold-69774	chr1	75.32	547	91	37	1713	2243	13807808	13808326	4e-76	292
scaffold-33756	chr1	81.64	746	103	27	11787	12512	13832911	13832180	2e-180	641
scaffold-70945	chr1	87.74	212	22	4	1104	1313	13847063	13846854	6e-62	244
scaffold-56092	chr1	90.11	354	24	10	11191	11541	13864225	13864570	1e-122	449
scaffold-55713	chr1	83.03	601	80	19	10029	10618	13890489	13891078	1e-145	525
scaffold-59036	chr1	92.74	1337	72	14	3505	4826	13928926	13927600	0	1908
scaffold-219219	chr1	76.86	1495	267	63	11272	12726	13956569	13958024	0	959
scaffold-63005	chr1	76.86	1495	267	63	7638	9092	13958024	13956569	0	959
scaffold-24627	chr1	81.15	780	103	29	21398	22150	14008035	14008797	0	689
scaffold-64180	chr1	82.85	239	31	10	1325	1558	14018198	14018431	3e-50	206
scaffold-57960	chr1	95.62	137	6	0	586	722	14024236	14024372	2e-54	220
scaffold-69528	chr1	82.75	997	150	20	714	1702	14028220	14029202	0	944
scaffold-71994	chr1	84.82	112	12	5	576	684	14042681	14042572	1e-20	108
scaffold-25714	chr1	87.6	371	43	3	7080	7449	14052298	14051930	3e-126	460
scaffold-7949	chr1	77.69	883	132	48	11550	12403	14062959	14062113	6e-139	503
scaffold-236189	chr1	83.67	588	58	28	842	1415	14075116	14074553	8e-145	520
scaffold-10365	chr1	83.33	126	15	6	5790	5912	14085407	14085529	1e-21	111
scaffold-29067	chr1	74.72	269	43	20	955	1215	14085711	14085460	2e-17	97.1
scaffold-36755	chr1	75.31	401	62	29	497	876	14085777	14085393	2e-35	158
scaffold-42545	chr1	78.29	1460	209	76	21832	23244	14097424	14098822	0	918
scaffold-20516	chr1	88.31	77	6	3	649	723	14100950	14101025	2e-15	89.8
scaffold-5709	chr1	80.77	915	154	21	5044	5947	14113468	14112565	0	817
scaffold-103619	chr1	98.68	76	1	0	236	311	14121333	14121258	1e-29	135
scaffold-233655	chr1	81.65	425	61	13	4864	5284	14127683	14128094	8e-103	383
scaffold-56382	chr1	78.34	674	102	35	860	1509	14160838	14160185	1e-115	425
scaffold-67794	chr1	89.04	365	29	10	12855	13213	14166799	14166440	1e-120	442
scaffold-221373	chr1	83.09	272	34	10	6293	6561	14175956	14175694	3e-59	237
scaffold-55632	chr1	77.67	833	148	29	9586	10402	14177136	14177946	6e-153	549
scaffold-3993	chr1	81.12	445	50	19	3138	3557	14208509	14208074	4e-86	326
scaffold-11947	chr1	82.01	378	61	6	58	433	14234240	14233868	4e-96	361
scaffold-229436	chr1	81.86	408	66	8	870	1273	14247666	14247263	6e-102	377
scaffold-240821	chr1	86.29	248	25	6	1511	1751	14253536	14253291	1e-66	261
scaffold-91784	chr1	81.46	356	31	19	338	675	14260686	14260348	6e-67	259
scaffold-55383	chr1	80.24	415	45	24	3180	3576	14269431	14269036	4e-71	278
scaffold-77014	chr1	81.67	180	24	7	1191	1367	14272513	14272340	4e-31	141
scaffold-244228	chr1	84.8	171	24	2	1468	1637	14275647	14275816	9e-40	171
scaffold-232479	chr1	88.89	180	18	2	557	735	14276953	14276775	1e-54	220
scaffold-7261	chr1	82.23	512	46	30	281	755	14279249	14279752	7e-108	399
scaffold-45958	chr1	77.64	702	123	33	1225	1910	14296178	14296861	1e-128	468
scaffold-222793	chr1	88.46	104	7	5	2114	2214	14311149	14311048	1e-24	121
scaffold-15522	chr1	84.35	294	32	11	4012	4301	14316845	14317128	1e-70	276
scaffold-221325	chr1	77.6	366	45	25	1693	2040	14326366	14326020	9e-45	187
scaffold-23084	chr1	77.93	299	39	25	1020	1305	14347940	14347656	8e-37	161
scaffold-73479	chr1	74.61	713	152	25	32912	33611	14358326	14359022	3e-110	409
scaffold-65698	chr1	85.87	283	29	10	25186	25465	14381513	14381787	8e-75	291
scaffold-242191	chr1	81.64	512	61	23	3003	3497	14392079	14392574	7e-118	431
scaffold-34889	chr1	77.16	880	143	49	1408	2268	14401049	14401889	9e-139	501
scaffold-38621	chr1	80.26	233	27	14	2494	2719	14406027	14406247	9e-36	158
scaffold-39104	chr1	78.51	242	39	11	13227	13464	14406125	14406357	9e-32	147
scaffold-37362	chr1	80.07	296	38	15	1	291	14406306	14406027	7e-49	200
scaffold-210421	chr1	90	70	7	0	1	70	14407148	14407079	3e-17	91.6
scaffold-192	chr1	79.15	777	131	29	25815	26577	14421027	14420268	4e-164	588
scaffold-240761	chr1	81.07	243	36	9	7006	7247	14447880	14447647	1e-43	185
scaffold-65968	chr1	80.83	845	123	33	18968	19790	14461781	14462608	0	667
scaffold-13688	chr1	82.4	858	109	30	5479	6314	14467923	14467086	0	745
scaffold-72733	chr1	81.04	1271	137	70	13640	14847	14485895	14487124	0	957
scaffold-20199	chr1	77.83	672	106	38	6100	6747	14502620	14501968	4e-112	412
scaffold-239583	chr1	83.64	110	10	7	1120	1222	14508313	14508421	2e-17	97.1
scaffold-71371	chr1	79.07	516	77	29	1079	1580	14510856	14511354	4e-99	368
scaffold-6548	chr1	93.36	211	14	0	731	941	14513347	14513137	6e-83	313
scaffold-65487	chr1	88.18	203	20	4	2189	2390	14516255	14516454	4e-60	239
scaffold-240522	chr1	79.23	414	54	29	1578	1980	14530194	14529802	2e-66	259
scaffold-20246	chr1	89.06	457	45	4	24224	24679	14541770	14542222	5e-170	608
scaffold-52026	chr1	78.62	552	89	23	4246	4784	14590777	14590242	1e-89	339
scaffold-82947	chr1	83.86	440	57	12	414	843	14595245	14595680	5e-111	407
scaffold-59652	chr1	80.86	444	67	16	3453	3889	14609010	14609442	2e-88	333
scaffold-71701	chr1	84.08	245	25	12	10145	10387	14622266	14622498	4e-55	224
scaffold-230063	chr1	87.01	77	3	5	1365	1434	14633708	14633632	3e-12	80.5
scaffold-22336	chr1	84.62	195	21	9	1000	1190	14639009	14638820	5e-44	185
scaffold-10585	chr1	84.3	242	29	9	3250	3487	14640918	14641154	8e-57	228
scaffold-64244	chr1	83.73	670	87	19	7230	7889	14677716	14677059	0	647
scaffold-43701	chr1	85.59	1124	157	5	12338	13459	14698436	14699556	0	1306
scaffold-20716	chr1	76.2	878	140	56	3965	4818	14702977	14703809	2e-119	438
scaffold-76622	chr1	95.8	143	6	0	187	329	14718366	14718508	3e-58	231
scaffold-114340	chr1	83.6	250	37	4	873	1120	14720675	14720922	5e-69	267
scaffold-13353	chr1	81.17	494	44	33	12452	12918	14723305	14722834	2e-93	351
scaffold-21609	chr1	82.34	453	58	16	2549	2981	14734143	14734593	2e-100	374
scaffold-71352	chr1	78.92	332	59	9	913	1241	14742931	14743254	5e-65	255
scaffold-41159	chr1	91.37	336	17	11	2387	2714	14749105	14749436	4e-123	449
scaffold-65964	chr1	78.69	535	88	18	4298	4817	14759108	14759631	8e-100	372
scaffold-40777	chr1	78.78	801	118	44	54782	55560	14771350	14770580	5e-145	525
scaffold-31829	chr1	89.19	185	18	2	3525	3707	14819288	14819104	2e-57	230
scaffold-37823	chr1	86.5	163	18	4	5156	5316	14825305	14825465	6e-41	176
scaffold-14421	chr1	93.7	127	5	1	2707	2830	14831277	14831151	2e-44	187
scaffold-25056	chr1	77.07	471	79	24	3028	3481	14860369	14859911	3e-74	287
scaffold-23006	chr1	88.32	214	18	7	1508	1718	14862717	14862926	2e-63	250
scaffold-229159	chr1	83.75	240	26	10	412	649	14865306	14865534	1e-52	215
scaffold-245182	chr1	76.13	444	74	28	85	515	14871554	14871978	2e-61	243
scaffold-19804	chr1	79.1	134	13	14	95	221	14877727	14877852	1e-11	78.7
scaffold-25854	chr1	87.1	310	29	11	2780	3084	14894751	14894448	4e-90	340
scaffold-244394	chr1	90.3	134	9	4	1788	1920	14901461	14901591	3e-40	172
scaffold-224599	chr1	90.44	293	20	6	4625	4915	14913315	14913601	4e-102	379
scaffold-95778	chr1	87.42	159	18	2	84	241	14917650	14917493	1e-43	182
scaffold-50790	chr1	81.93	404	48	18	2146	2541	14974394	14974008	3e-83	318
scaffold-71505	chr1	81.6	413	48	21	277	683	14977844	14978234	4e-83	316
scaffold-80155	chr1	88.72	195	8	10	883	1066	14997614	14997805	2e-56	226
scaffold-52094	chr1	82.46	479	56	19	378	838	14998973	14998505	3e-106	394
scaffold-45559	chr1	81.83	732	75	41	875	1584	15011864	15011169	1e-160	575
scaffold-41757	chr1	77.59	540	94	24	3045	3572	15029975	15030499	5e-102	379
scaffold-46217	chr1	90.95	243	14	8	769	1007	15035471	15035709	3e-84	320
scaffold-222371	chr1	86.14	267	29	6	4393	4657	15048067	15047807	2e-72	281
scaffold-11456	chr1	79.01	424	60	25	1031	1443	15059042	15058637	1e-67	263
scaffold-61759	chr1	80.26	461	67	17	2249	2700	15112026	15111581	3e-98	368
scaffold-25561	chr1	83.29	365	42	18	17939	18297	15118265	15117914	3e-83	318
scaffold-45183	chr1	76.83	397	57	28	11560	11940	15131966	15132343	1e-44	191
scaffold-184824	chr1	77.81	347	48	23	44	378	15131991	15132320	3e-45	187
scaffold-12347	chr1	76.74	374	58	21	431	789	15131993	15132352	2e-42	182
scaffold-152708	chr1	81.48	189	20	11	7	187	15132048	15132229	5e-32	141
scaffold-17082	chr1	80.13	307	43	14	114	413	15132048	15132343	2e-52	213
scaffold-242580	chr1	78.29	304	42	16	684	976	15132053	15132343	6e-41	174
scaffold-160560	chr1	80.13	302	35	19	125	414	15132064	15132352	1e-49	202
scaffold-162102	chr1	83.33	162	17	8	3	161	15132198	15132352	6e-32	141
scaffold-144495	chr1	77.78	171	21	12	1	163	15132226	15132065	2e-16	89.8
scaffold-50464	chr1	77.17	311	44	16	1	299	15132256	15131961	2e-35	156
scaffold-68709	chr1	88.24	374	35	7	42340	42709	15172701	15173069	5e-119	438
scaffold-44315	chr1	76.27	1062	188	49	8929	9954	15191665	15192698	6e-173	616
scaffold-234432	chr1	90.61	181	15	2	496	675	15208381	15208202	3e-60	239
scaffold-23417	chr1	81.46	631	86	24	2854	3475	15215063	15214455	3e-149	536
scaffold-221565	chr1	91.16	249	21	1	1611	1859	15218016	15218263	2e-89	337
scaffold-93857	chr1	80.34	595	85	26	1127	1707	15224635	15225211	2e-125	455
scaffold-22843	chr1	85	120	18	0	603	722	15225746	15225865	4e-29	135
scaffold-46294	chr1	78.04	1252	161	68	13382	14592	15234359	15233181	0	726
scaffold-222178	chr1	76.99	465	76	24	4927	5380	15271868	15272312	4e-82	313
scaffold-187235	chr1	86.96	69	9	0	69	137	15275351	15275419	5e-13	78.7
scaffold-74290	chr1	96.63	89	3	0	3550	3638	15275432	15275344	7e-33	148
scaffold-60847	chr1	78.06	629	111	23	357	969	15279788	15280405	4e-124	453
scaffold-39441	chr1	87.84	592	62	8	8313	8900	15302130	15302715	0	721
scaffold-64371	chr1	91.46	480	22	12	6009	6484	15315342	15315806	0	641
scaffold-40824	chr1	89.37	894	89	6	4128	5018	15323955	15324845	0	1197
scaffold-73788	chr1	78.45	673	104	34	751	1410	15337992	15337348	8e-120	436
scaffold-62025	chr1	75.6	750	119	49	4076	4795	15344216	15344931	1e-92	350
scaffold-232792	chr1	84.03	144	16	5	2800	2938	15358843	15358702	2e-27	132
scaffold-239809	chr1	88.19	364	36	5	1009	1368	15362384	15362024	5e-117	427
scaffold-10357	chr1	90.58	191	12	5	3615	3803	15377025	15376839	1e-62	248
scaffold-40756	chr1	80.94	530	73	16	5387	5900	15381326	15381843	3e-116	427
scaffold-37693	chr1	75.35	507	94	23	6372	6859	15401345	15400851	3e-73	283
scaffold-54731	chr1	93.64	173	10	1	8771	8943	15407440	15407269	3e-65	257
scaffold-5197	chr1	87.3	126	14	2	490	614	15415418	15415542	3e-31	143
scaffold-31035	chr1	82.55	235	27	7	3392	3614	15419122	15418890	1e-46	195
scaffold-17203	chr1	79.18	269	34	20	3	257	15441171	15441431	7e-39	167
scaffold-220914	chr1	79.57	886	124	40	8895	9766	15460653	15461495	0	651
scaffold-39729	chr1	79.57	886	124	40	10207	11078	15461495	15460653	0	651
scaffold-36861	chr1	83.91	721	95	17	3837	4549	15487021	15486314	0	752
scaffold-70649	chr1	90.77	65	5	1	3215	3279	15494597	15494660	7e-14	86.1
scaffold-56253	chr1	87.09	426	36	16	1219	1632	15505838	15505420	2e-127	464
scaffold-237327	chr1	78.6	430	66	22	931	1343	15508002	15507582	1e-77	296
scaffold-3234	chr1	97.46	276	7	0	10855	11130	15511182	15510907	1e-129	472
scaffold-28664	chr1	94.83	561	25	4	4202	4760	15520214	15519656	0	872
scaffold-231222	chr1	91.73	254	19	2	1041	1293	15530106	15529854	7e-94	351
scaffold-42357	chr1	87.09	612	59	18	10315	10918	15535665	15536264	0	675
scaffold-18679	chr1	86.64	449	46	12	819	1260	15537942	15537501	3e-134	484
scaffold-220400	chr1	85.28	618	65	19	1967	2575	15541674	15542274	1e-172	614
scaffold-238055	chr1	84.15	366	50	7	1536	1899	15549265	15549624	4e-93	348
scaffold-227621	chr1	89.79	235	20	3	3933	4164	15554107	15554340	9e-78	298
scaffold-218986	chr1	97.43	350	9	0	2082	2431	15557372	15557721	4e-168	597
scaffold-150611	chr1	98.2	111	2	0	1	111	15557686	15557796	1e-47	195
scaffold-245273	chr1	88.5	722	74	9	1593	2309	15560739	15560022	0	865
scaffold-244871	chr1	80.38	367	54	18	1601	1960	15561671	15561316	2e-67	263
scaffold-71545	chr1	87.37	95	9	3	1861	1954	15573083	15572991	6e-20	106
scaffold-40100	chr1	87.3	575	63	9	35225	35793	15577328	15576758	0	649
scaffold-223296	chr1	78.35	993	152	45	15181	16139	15612285	15611322	5e-174	619
scaffold-41143	chr1	88.72	541	53	8	4815	5350	15656721	15656184	0	693
scaffold-12507	chr1	87.27	770	68	19	7512	8261	15667843	15668602	0	852
scaffold-63060	chr1	87.4	754	71	18	216	963	15675108	15675843	0	845
scaffold-232717	chr1	86.2	500	55	13	1835	2327	15707590	15708082	1e-161	577
scaffold-189989	chr1	87.32	213	22	4	1	209	15715224	15715013	5e-61	239
scaffold-21447	chr1	81.09	640	78	37	25773	26389	15717963	15717344	3e-129	472
scaffold-37664	chr1	89.21	139	12	3	2283	2420	15768986	15769122	4e-39	171
scaffold-33631	chr1	84.61	942	107	34	4696	5620	15883228	15882308	0	915
scaffold-229385	chr1	80.31	1356	195	49	3908	5234	15899317	15900629	0	1042
scaffold-231182	chr1	80.31	1356	195	49	9483	10809	15899317	15900629	0	1042
scaffold-57537	chr1	81.6	799	138	9	12019	12813	15907951	15907158	0	767
scaffold-125210	chr1	77.82	496	92	17	1084	1570	15945545	15946031	2e-110	405
scaffold-7193	chr1	81.71	689	85	29	1553	2216	15954498	15955170	2e-149	536
scaffold-10087	chr1	76.77	551	92	28	2947	3486	15959197	15958672	2e-82	313
scaffold-36624	chr1	85.6	382	38	14	47	419	15961691	15962064	6e-105	385
scaffold-69040	chr1	78.52	796	106	48	8750	9522	15970089	15970842	7e-127	462
scaffold-221676	chr1	81.1	709	114	19	1272	1969	15978640	15977941	7e-175	621
scaffold-225372	chr1	84.66	476	59	13	1151	1615	15986341	15985869	3e-138	499
scaffold-241489	chr1	81.94	609	102	3	1197	1804	15988490	15987889	5e-167	595
scaffold-231623	chr1	78.83	274	47	9	629	900	15992201	15992465	7e-41	174
scaffold-4697	chr1	77.53	405	73	15	4994	5390	16009033	16008639	2e-79	303
scaffold-15067	chr1	77.69	1712	265	87	10973	12646	16027460	16029092	0	1044
scaffold-11832	chr1	73.2	694	132	40	636	1307	16046558	16045897	2e-63	248
scaffold-66821	chr1	79.1	1134	175	42	3853	4966	16051509	16052600	0	841
scaffold-18256	chr1	92.48	226	17	0	82	307	16056048	16055823	1e-86	324
scaffold-158158	chr1	91.07	112	10	0	21	132	16056164	16056275	2e-35	152
scaffold-66901	chr1	75.88	1455	227	99	4909	6289	16062987	16064391	0	671
scaffold-47179	chr1	79.55	1076	157	42	824	1878	16075922	16076955	0	784
scaffold-5787	chr1	83.93	641	68	31	789	1412	16115536	16114914	5e-163	580
scaffold-67232	chr1	79.5	1044	157	43	489	1493	16132631	16131606	0	725
scaffold-73985	chr1	80.71	897	127	37	2972	3853	16137147	16136282	0	697
scaffold-12224	chr1	80.06	1314	187	54	2037	3320	16144126	16145394	0	987
scaffold-26545	chr1	83.33	114	17	1	385	496	16173704	16173817	7e-20	104
scaffold-234368	chr1	83.11	373	49	11	8	373	16175218	16175583	1e-100	374
scaffold-75360	chr1	83.11	373	49	11	243	608	16175218	16175583	1e-100	374
scaffold-71412	chr1	74.23	326	71	10	3811	4132	16187115	16186799	3e-37	163
scaffold-28321	chr1	79.86	1008	142	44	31316	32282	16192424	16191437	0	719
scaffold-13245	chr1	75.75	895	127	65	2226	3082	16226349	16227191	4e-99	368
scaffold-91072	chr1	90.16	183	15	3	357	538	16235117	16234937	1e-59	235
scaffold-1095	chr1	78.5	428	75	15	8905	9321	16241311	16240890	1e-80	309
scaffold-76311	chr1	80.67	926	97	56	5059	5939	16264843	16265731	0	643
scaffold-4114	chr1	91.37	139	12	0	478	616	16269877	16270015	4e-46	191
scaffold-73321	chr1	79.9	602	87	28	740	1322	16271364	16271950	2e-111	411
scaffold-56011	chr1	77.35	1439	224	68	3028	4420	16291360	16289978	0	894
scaffold-49470	chr1	83.01	465	53	21	6797	7250	16303127	16303576	3e-107	398
scaffold-61958	chr1	79.13	393	61	17	3624	4006	16326206	16325825	8e-67	263
scaffold-49525	chr1	90.16	244	24	0	3968	4211	16334685	16334928	2e-83	318
scaffold-67693	chr1	77.98	563	88	34	1773	2320	16342964	16343505	6e-84	320
scaffold-243386	chr1	85.71	385	40	15	4569	4946	16346362	16346738	5e-106	392
scaffold-209104	chr1	93.86	114	7	0	82	195	16350416	16350529	7e-41	172
scaffold-44388	chr1	77.58	1222	197	59	2554	3735	16364303	16365487	0	749
scaffold-17162	chr1	80.33	244	32	15	979	1211	16376461	16376223	1e-39	171
scaffold-53186	chr1	85.26	570	73	10	381	944	16377351	16377915	2e-161	577
scaffold-54578	chr1	79.47	643	95	29	3670	4302	16387558	16388173	2e-128	466
scaffold-160849	chr1	98.44	64	1	0	6	69	16394638	16394575	1e-23	113
scaffold-3704	chr1	80.92	393	54	19	230	610	16402802	16402419	6e-76	291
scaffold-41551	chr1	78.57	322	41	22	3065	3369	16406019	16406329	5e-44	187
scaffold-84689	chr1	90.16	254	19	6	968	1218	16415602	16415852	1e-86	326
scaffold-45510	chr1	81.27	299	37	17	7621	7907	16425239	16425530	5e-55	224
scaffold-222951	chr1	77.89	398	43	29	1195	1579	16438977	16439342	8e-50	206
scaffold-32805	chr1	85.3	279	33	8	3617	3891	16463242	16463516	8e-73	281
scaffold-87050	chr1	81.07	280	30	15	542	812	16464449	16464184	2e-49	202
scaffold-51136	chr1	77.5	551	92	28	11168	11703	16502887	16503420	1e-89	339
scaffold-165196	chr1	89.71	68	5	2	1	67	16509985	16510051	4e-15	86.1
scaffold-85894	chr1	80.71	280	38	10	365	632	16514661	16514936	4e-57	228
scaffold-30817	chr1	75.65	1031	164	60	39550	40540	16529763	16528780	1e-140	510
scaffold-56388	chr1	82.6	1075	147	26	13905	14949	16603375	16604439	0	939
scaffold-235630	chr1	78.77	537	72	35	1471	1991	16613963	16613453	3e-85	322
scaffold-51674	chr1	83.13	243	26	11	4686	4920	16620683	16620918	2e-50	207
scaffold-53381	chr1	81.67	431	62	15	24077	24500	16648605	16648185	2e-103	387
scaffold-24361	chr1	75.23	440	78	24	301	719	16668147	16667718	1e-54	219
scaffold-58952	chr1	75.13	772	106	61	9183	9892	16669565	16668818	5e-73	283
scaffold-221514	chr1	78.68	319	34	19	1018	1331	16693106	16692817	1e-42	182
scaffold-26245	chr1	78.84	567	84	28	6389	6926	16697741	16697182	3e-102	381
scaffold-34493	chr1	86.34	205	25	3	1658	1861	16706129	16706331	2e-54	220
scaffold-226889	chr1	75.7	572	92	30	1070	1633	16709441	16709973	3e-72	279
scaffold-243546	chr1	80.3	335	41	23	343	667	16711636	16711955	2e-57	230
scaffold-242768	chr1	74.83	723	114	55	2091	2783	16714387	16715071	3e-78	300
scaffold-13762	chr1	84.53	446	47	16	3921	4363	16719653	16719227	5e-115	422
scaffold-136613	chr1	84.36	243	34	3	31	270	16725066	16724825	1e-74	283
scaffold-6738	chr1	80.95	210	28	11	2516	2721	16727125	16727326	4e-35	156
scaffold-29942	chr1	81.91	846	118	26	22768	23588	16749902	16750737	0	773
scaffold-70715	chr1	80.1	382	54	14	2147	2524	16769150	16769513	5e-79	302
scaffold-57346	chr1	76.95	1041	152	55	4115	5095	16785654	16786666	2e-163	584
scaffold-71380	chr1	82.8	314	53	1	5040	5352	16800772	16800459	2e-92	348
scaffold-220224	chr1	76.07	631	106	38	1045	1660	16832839	16833439	3e-85	322
scaffold-48878	chr1	84.41	956	126	16	12647	13592	16836201	16835259	0	950
scaffold-79026	chr1	76.92	156	25	6	341	486	16855940	16856094	2e-20	106
scaffold-31953	chr1	83.33	276	34	12	6927	7197	16870864	16870596	2e-61	244
scaffold-21239	chr1	78.25	593	78	39	697	1272	16887947	16888505	2e-88	333
scaffold-113454	chr1	88.19	271	13	15	384	645	16912077	16912337	1e-80	305
scaffold-3529	chr1	74.92	323	42	26	810	1104	16915879	16915568	3e-21	111
scaffold-1099	chr1	79.97	619	94	27	2128	2736	16917362	16916764	2e-117	429
scaffold-60760	chr1	82.52	515	83	7	3943	4455	16931282	16931791	5e-132	479
scaffold-64185	chr1	75.86	1214	187	76	7522	8681	16940487	16939326	5e-173	616
scaffold-72125	chr1	96.47	85	3	0	3062	3146	16950056	16950140	1e-30	141
scaffold-37751	chr1	82.26	913	136	16	6181	7079	16955553	16956453	0	880
scaffold-14185	chr1	80.28	218	37	6	1384	1599	16992504	16992717	5e-36	159
scaffold-4107	chr1	88.03	727	69	13	1	719	16997700	16998416	0	845
scaffold-72581	chr1	75.92	1279	226	62	2526	3747	17013538	17014791	0	667
scaffold-13369	chr1	75.21	851	124	67	320	1131	17026273	17025471	2e-95	355
scaffold-48163	chr1	77.8	599	102	30	15371	15959	17037141	17037718	5e-90	340
scaffold-55616	chr1	74.51	510	105	18	6205	6710	17042156	17041668	4e-58	233
scaffold-31997	chr1	79.66	949	138	45	5145	6067	17064207	17063288	0	665
scaffold-70530	chr1	78.74	823	118	53	9212	10000	17096013	17095214	9e-149	536
scaffold-240324	chr1	82.45	530	67	24	3462	3980	17108219	17107705	2e-120	440
scaffold-228123	chr1	78.53	573	90	30	201	753	17123250	17122691	1e-103	385
scaffold-48447	chr1	87.01	462	51	9	3521	3977	17136571	17137028	7e-142	512
scaffold-36551	chr1	76.74	761	117	39	2152	2874	17149847	17149109	4e-109	403
scaffold-98312	chr1	90.99	222	18	2	732	952	17151289	17151509	3e-78	298
scaffold-17445	chr1	81.57	369	54	10	3376	3736	17160056	17159694	6e-76	292
scaffold-228997	chr1	81.59	592	90	17	1100	1682	17174465	17175046	2e-141	508
scaffold-45791	chr1	80.05	406	57	22	3862	4253	17179466	17179861	2e-71	279
scaffold-30059	chr1	76.63	753	147	23	26642	27375	17203338	17202596	8e-140	507
scaffold-127258	chr1	78.18	165	25	8	415	578	17229717	17229871	3e-17	95.3
scaffold-51853	chr1	89.1	312	32	2	12713	13023	17248459	17248769	1e-103	387
scaffold-4602	chr1	85.09	691	76	26	14763	15442	17274212	17273538	0	680
scaffold-74920	chr1	81.41	780	115	29	938	1706	17300778	17300018	0	682
scaffold-241313	chr1	72.85	1035	204	61	886	1887	17314543	17313553	1e-97	363
scaffold-64007	chr1	85.88	949	110	18	33042	33977	17322296	17321359	0	1064
scaffold-23363	chr1	75.74	272	42	19	83	347	17359184	17358930	1e-22	115
scaffold-68091	chr1	77.18	916	148	43	8968	9859	17375437	17376315	9e-157	562
scaffold-244264	chr1	76.3	481	77	29	74	542	17377721	17378176	3e-55	222
scaffold-50195	chr1	86.26	422	45	12	16855	17270	17395671	17396085	3e-132	481
scaffold-71641	chr1	76.22	879	159	36	13205	14062	17420600	17421449	1e-158	569
scaffold-85430	chr1	81.61	397	67	5	1095	1489	17448296	17448688	4e-111	407
scaffold-23879	chr1	75.69	757	135	37	1938	2662	17452681	17453420	4e-121	442
scaffold-220028	chr1	77.32	388	70	10	1381	1754	17458064	17457681	1e-74	287
scaffold-9458	chr1	78.87	426	65	20	5575	5993	17465977	17466384	7e-81	309
scaffold-241770	chr1	88.28	239	27	1	361	598	17493896	17494134	3e-74	285
scaffold-6804	chr1	88.28	239	27	1	805	1042	17494134	17493896	4e-74	285
scaffold-48027	chr1	76.95	590	76	40	5191	5756	17500468	17499915	2e-72	281
scaffold-17457	chr1	79.05	969	138	53	9736	10677	17526863	17525933	0	652
scaffold-225378	chr1	79.35	310	48	10	760	1055	17543589	17543282	2e-49	204
scaffold-238810	chr1	82.23	197	23	12	2032	2222	17547369	17547179	2e-36	159
scaffold-78878	chr1	75.77	454	62	33	1040	1483	17549724	17549309	2e-44	185
scaffold-240521	chr1	81.31	337	48	9	1387	1712	17553232	17552900	5e-74	285
scaffold-24636	chr1	79.33	387	50	23	1709	2078	17555457	17555084	6e-62	244
scaffold-240557	chr1	82.9	427	55	16	1361	1777	17582198	17581780	3e-99	368
scaffold-242380	chr1	80.87	277	31	17	2728	2992	17593941	17593675	7e-48	198
scaffold-244998	chr1	80.87	277	31	17	2728	2992	17593941	17593675	7e-48	198
scaffold-50820	chr1	85.9	383	36	13	3306	3676	17598914	17599290	2e-105	392
scaffold-231065	chr1	82.85	583	69	23	4546	5112	17620885	17620318	2e-136	494
scaffold-71794	chr1	82.85	583	69	23	6683	7249	17620885	17620318	2e-136	494
scaffold-43270	chr1	78.21	459	79	20	1050	1497	17653145	17653593	3e-80	307
scaffold-71012	chr1	81.86	408	55	18	13459	13857	17661518	17661121	1e-85	326
scaffold-24699	chr1	85.89	326	29	17	10945	11262	17700562	17700878	3e-87	331
scaffold-67945	chr1	78.17	591	96	21	875	1443	17729297	17728718	2e-112	416
scaffold-50280	chr1	82.62	633	95	13	84	708	17731398	17732023	5e-165	588
scaffold-221110	chr1	91.08	157	10	4	1719	1873	17740057	17739903	2e-51	209
scaffold-50256	chr1	82.18	505	63	23	4891	5384	17748556	17749044	8e-111	409
scaffold-228463	chr1	91.82	269	16	5	252	516	17759948	17760214	9e-100	370
scaffold-49106	chr1	78.17	962	134	60	11683	12614	17771245	17772160	3e-151	544
scaffold-105480	chr1	85.9	383	33	14	377	756	17774655	17775019	7e-106	388
scaffold-82152	chr1	77.02	483	64	33	1040	1500	17777594	17777137	8e-69	267
scaffold-71746	chr1	83.57	700	71	35	16274	16950	17794795	17795473	8e-173	616
scaffold-58718	chr1	78.7	1122	194	40	16653	17759	17813222	17814313	0	833
scaffold-73838	chr1	84.57	1141	151	22	13738	14865	17843395	17842267	0	1221
scaffold-55608	chr1	85.66	244	35	0	8378	8621	17862393	17862636	2e-77	298
scaffold-220940	chr1	84.29	350	39	13	7602	7943	17880453	17880794	2e-86	327
scaffold-55552	chr1	84.29	350	39	13	2734	3075	17880794	17880453	5e-86	327
scaffold-242590	chr1	90.2	704	57	9	1838	2534	17886621	17885923	0	950
scaffold-26738	chr1	75.38	731	135	36	3893	4591	17893036	17892319	7e-105	388
scaffold-41191	chr1	84.03	407	65	0	7241	7647	17901390	17901796	6e-120	440
scaffold-48280	chr1	77.01	1009	155	53	10813	11778	17939801	17938827	2e-152	549
scaffold-66646	chr1	83.89	391	43	17	3176	3553	17978662	17978279	3e-94	355
scaffold-70885	chr1	79.83	590	77	30	8321	8896	17985974	17986535	1e-105	392
scaffold-34063	chr1	85.57	388	52	4	11530	11915	18063760	18064145	7e-109	403
scaffold-17189	chr1	82.85	548	76	17	3628	4167	18073656	18073119	4e-131	475
scaffold-226074	chr1	79.27	627	97	32	2812	3425	18080242	18079636	2e-120	440
scaffold-31670	chr1	79.27	627	97	32	3642	4255	18080242	18079636	2e-120	440
scaffold-18917	chr1	81.98	777	108	27	19	777	18082779	18083541	0	684
scaffold-67107	chr1	82.59	586	70	20	21411	21980	18089589	18089020	2e-140	508
scaffold-49709	chr1	83.19	708	82	32	8004	8696	18118739	18118054	3e-172	614
scaffold-34227	chr1	77.96	245	27	18	268	498	18130107	18129876	9e-27	128
scaffold-70886	chr1	85.09	161	20	3	3629	3788	18132258	18132101	1e-36	161
scaffold-64364	chr1	77.05	1002	166	54	9313	10281	18152179	18151209	8e-164	586
scaffold-52991	chr1	81.06	1806	232	78	19098	20857	18165276	18163535	0	1411
scaffold-68440	chr1	92.22	90	5	2	4357	4445	18202676	18202764	4e-26	126
scaffold-1611	chr1	77.04	1080	164	67	14711	15751	18221290	18222324	6e-151	544
scaffold-204420	chr1	92.12	165	5	6	178	340	18274953	18274795	3e-57	226
scaffold-40905	chr1	85.13	343	32	13	3924	4249	18279237	18279577	4e-88	333
scaffold-57082	chr1	79.72	429	64	22	8662	9078	18296148	18296565	1e-74	289
scaffold-124187	chr1	75.19	399	74	20	83	468	18296967	18297353	3e-49	200
scaffold-82782	chr1	75.94	399	56	32	1421	1794	18298674	18299057	3e-39	169
scaffold-241589	chr1	77.95	381	63	19	1383	1752	18312390	18312760	3e-54	219
scaffold-72361	chr1	86.01	293	26	11	663	945	18315403	18315116	2e-78	300
scaffold-42038	chr1	80.65	3241	554	72	795	3999	18331477	18334680	0	2826
scaffold-3926	chr1	77.92	462	78	19	5970	6415	18365097	18365550	8e-80	305
scaffold-105255	chr1	82.04	334	56	4	35	367	18369158	18368828	9e-88	327
scaffold-231771	chr1	90.44	293	24	4	7766	8056	18372054	18371764	5e-103	383
scaffold-239399	chr1	90	360	26	6	430	784	18379595	18379949	6e-126	457
scaffold-7897	chr1	80.41	393	45	21	4309	4694	18386167	18385800	2e-69	270
scaffold-48633	chr1	86.02	1609	204	17	12065	13665	18428455	18426860	0	1923
scaffold-8673	chr1	90.94	265	21	3	732	994	18441175	18441438	5e-95	353
scaffold-2099	chr1	82.5	640	74	31	12003	12625	18479319	18479937	3e-146	527
scaffold-232192	chr1	82.5	640	74	31	1825	2447	18479319	18479937	9e-147	527
scaffold-237638	chr1	74.93	1807	293	120	166	1907	18481761	18483472	0	756
scaffold-213431	chr1	76.35	1226	177	84	151	1326	18482310	18483472	6e-166	592
scaffold-72875	chr1	82.98	523	74	14	9578	10094	18492499	18491986	6e-137	496
scaffold-33242	chr1	82.96	581	75	17	12115	12688	18507659	18507096	1e-150	542
scaffold-43205	chr1	88.86	422	44	3	9645	10064	18528915	18529335	2e-156	560
scaffold-74814	chr1	78.85	416	65	18	2932	3338	18538430	18538831	2e-77	296
scaffold-45793	chr1	76.29	447	72	31	14571	15003	18563753	18564179	2e-60	243
scaffold-28730	chr1	81.08	592	84	24	21717	22299	18596922	18597494	1e-132	483
scaffold-45913	chr1	84.32	421	53	13	2377	2790	18609259	18608845	1e-118	435
scaffold-24360	chr1	86.43	258	31	4	2358	2613	18617766	18617511	6e-72	279
scaffold-61493	chr1	87.08	178	20	3	2847	3023	18640053	18640228	2e-47	198
scaffold-52443	chr1	90.74	108	6	4	1947	2052	18661248	18661353	9e-31	141
scaffold-51203	chr1	78.52	433	69	22	819	1239	18668488	18668908	1e-76	296
scaffold-60960	chr1	80.99	342	33	26	7233	7553	18697396	18697066	1e-60	243
scaffold-18732	chr1	76.05	643	135	15	4239	4877	18706942	18707569	7e-109	401
scaffold-35047	chr1	78.3	977	126	50	10955	11912	18721332	18722241	2e-153	551
scaffold-43261	chr1	84.69	196	23	5	5296	5489	18729878	18730068	9e-45	189
scaffold-83230	chr1	78.79	231	45	4	812	1040	18736333	18736561	1e-47	196
scaffold-148643	chr1	91.22	148	8	4	22	168	18737890	18738033	2e-48	196
scaffold-12721	chr1	79.25	1248	190	57	6557	7774	18744572	18745780	0	846
scaffold-72205	chr1	92.04	201	12	4	5449	5647	18756531	18756333	1e-71	279
scaffold-87522	chr1	91.18	136	8	4	90	223	18760998	18761131	1e-43	182
scaffold-24319	chr1	88.89	234	19	7	760	988	18763289	18763058	3e-73	281
scaffold-220769	chr1	80.59	541	71	21	13489	14021	18777312	18777826	5e-104	387
scaffold-69047	chr1	76.04	1135	199	68	11681	12782	18780167	18779073	3e-180	640
scaffold-244339	chr1	79.69	768	100	40	1362	2097	18787856	18788599	2e-139	503
scaffold-244850	chr1	81.52	422	56	20	2713	3123	18793309	18792899	1e-86	327
scaffold-234543	chr1	84.21	342	34	12	6458	6786	18807417	18807751	2e-82	315
scaffold-244005	chr1	84.21	342	34	12	7413	7741	18807417	18807751	2e-82	315
scaffold-59999	chr1	81.37	875	118	35	12048	12896	18818450	18819305	0	706
scaffold-235370	chr1	91.43	140	10	2	47	185	18821653	18821515	8e-46	191
scaffold-64226	chr1	80.7	767	101	34	10235	10976	18847003	18846259	1e-163	586
scaffold-202348	chr1	91.01	89	8	0	1091	1179	18857469	18857557	5e-25	121
scaffold-34731	chr1	75.22	581	105	31	5252	5811	18860645	18861207	1e-80	309
scaffold-75356	chr1	86.19	239	25	7	2408	2640	18866359	18866123	5e-64	252
scaffold-65874	chr1	80.1	598	94	23	1264	1850	18870206	18870789	1e-126	460
scaffold-53956	chr1	85.81	289	41	0	5719	6007	18881957	18882245	2e-80	307
scaffold-15456	chr1	85.09	436	50	15	505	931	18884219	18884648	1e-117	431
scaffold-65351	chr1	86.45	428	54	3	24502	24928	18919079	18919503	9e-149	536
scaffold-202793	chr1	88.06	67	5	3	23	88	18927344	18927280	7e-13	76.8
scaffold-71146	chr1	81.62	718	90	36	2471	3168	18947907	18947212	6e-155	556
scaffold-50354	chr1	83.51	485	57	17	5441	5920	18973595	18973129	4e-117	431
scaffold-78721	chr1	78.5	293	41	18	32	314	18977165	18977445	2e-40	172
scaffold-71697	chr1	75.47	640	89	47	5646	6267	18984690	18985279	5e-67	263
scaffold-76084	chr1	75.47	640	89	47	3159	3780	18985279	18984690	4e-67	263
scaffold-4791	chr1	79.92	483	74	17	23071	23540	19024467	19024939	3e-98	368
scaffold-49283	chr1	86.84	684	65	23	59189	59861	19100459	19101128	0	741
scaffold-68080	chr1	79.46	297	44	17	4576	4862	19106298	19106009	1e-46	195
scaffold-35082	chr1	85.14	545	66	12	2139	2679	19117157	19117690	6e-162	577
scaffold-75406	chr1	88	150	14	4	2512	2659	19135431	19135578	2e-40	174
scaffold-62234	chr1	83.65	373	36	18	9154	9517	19144151	19143795	2e-86	327
scaffold-57390	chr1	86.28	328	29	12	4474	4790	19164349	19164027	1e-90	342
scaffold-27675	chr1	72.27	357	60	33	2141	2473	19172628	19172969	1e-22	115
scaffold-38414	chr1	80.14	856	119	37	8364	9188	19187356	19188191	1e-165	592
scaffold-34742	chr1	76.35	592	86	34	10458	11008	19205944	19205366	1e-81	313
scaffold-233793	chr1	87.83	230	22	6	1817	2044	19214372	19214597	4e-68	265
scaffold-58613	chr1	78.55	373	45	25	1438	1785	19223760	19223398	1e-52	213
scaffold-67944	chr1	83.45	580	77	12	11399	11971	19227772	19227205	1e-165	592
scaffold-43038	chr1	81.07	391	45	24	4664	5039	19254094	19254470	8e-74	285
scaffold-92113	chr1	89.54	325	31	3	682	1005	19255697	19256019	8e-112	409
scaffold-19754	chr1	91.4	221	15	4	9461	9679	19266857	19267075	5e-78	300
scaffold-101590	chr1	90.91	198	18	0	747	944	19268282	19268479	7e-69	267
scaffold-245449	chr1	86.75	302	27	11	1971	2269	19270184	19269893	1e-85	324
scaffold-823	chr1	82.83	728	85	34	3386	4087	19275894	19276607	0	647
scaffold-6917	chr1	80.69	554	89	14	4735	5282	19285767	19286308	6e-135	490
scaffold-33105	chr1	79.32	1122	148	67	46581	47658	19361878	19362959	0	743
scaffold-71272	chr1	79.92	259	41	10	2258	2513	19373386	19373136	4e-52	213
scaffold-56753	chr1	83.63	562	70	16	1113	1662	19376796	19377347	2e-151	544
scaffold-54389	chr1	79.28	1274	199	50	712	1954	19383729	19384968	0	944
scaffold-236528	chr1	79.28	1274	199	50	4906	6148	19384968	19383729	0	944
scaffold-225948	chr1	81.71	514	81	12	1227	1735	19419676	19419171	2e-125	457
scaffold-43622	chr1	78.23	905	140	45	5085	5965	19452026	19452897	9e-168	599
scaffold-225247	chr1	77.48	857	138	43	1	834	19452073	19452897	2e-148	534
scaffold-17287	chr1	81.66	676	105	17	2153	2817	19476604	19475937	2e-166	593
scaffold-232944	chr1	73.5	532	100	37	104	616	19479186	19479695	5e-48	198
scaffold-16237	chr1	82.6	500	71	11	20313	20805	19500003	19500493	3e-128	468
scaffold-34526	chr1	86.7	707	82	11	1406	2107	19502811	19503510	0	846
scaffold-84959	chr1	90.44	293	26	2	766	1057	19508365	19508074	3e-104	385
scaffold-52819	chr1	83.7	810	89	34	13714	14506	19520486	19521269	0	725
scaffold-56229	chr1	93	257	16	2	2110	2365	19536373	19536118	1e-100	374
scaffold-84479	chr1	82.03	345	58	4	1121	1463	19539601	19539943	6e-100	370
scaffold-244695	chr1	85.82	409	43	9	1479	1884	19542305	19542701	9e-115	420
scaffold-10549	chr1	79.63	1419	247	37	6099	7497	19550168	19548772	0	1101
scaffold-53672	chr1	87.5	224	17	10	4937	5155	19566365	19566148	3e-62	248
scaffold-234203	chr1	85.2	277	33	7	35	305	19569773	19570047	5e-72	278
scaffold-26547	chr1	89.2	1065	98	13	7846	8903	19578396	19577342	0	1351
scaffold-61171	chr1	78.98	666	126	13	1017	1674	19592955	19592296	4e-159	569
scaffold-228837	chr1	85.9	234	31	2	2102	2334	19595868	19596100	7e-63	248
scaffold-64237	chr1	82.48	234	31	6	14573	14798	19613726	19613957	1e-46	196
scaffold-38854	chr1	85.21	703	77	20	5343	6029	19628135	19627444	0	732
scaffold-237614	chr1	80.41	633	91	25	305	926	19633023	19633633	7e-137	494
scaffold-63216	chr1	80.37	489	70	13	800	1285	19645747	19645282	5e-113	416
scaffold-68922	chr1	88.79	348	29	10	1642	1986	19660901	19660561	2e-117	431
scaffold-28032	chr1	85.95	783	81	20	23332	24105	19666027	19665265	0	809
scaffold-35252	chr1	87.04	486	33	22	3498	3965	19710784	19710311	9e-145	521
scaffold-68568	chr1	87.04	486	33	22	1033	1500	19710784	19710311	7e-145	521
scaffold-218894	chr1	83.66	410	42	15	2320	2726	19716576	19716963	5e-97	363
scaffold-237245	chr1	83.66	410	42	15	2320	2726	19716576	19716963	5e-97	363
scaffold-220664	chr1	89.22	371	34	6	768	1134	19726524	19726892	7e-126	459
scaffold-64744	chr1	85.52	145	17	3	6	147	19740969	19740826	7e-33	148
scaffold-29160	chr1	89.92	238	22	2	1899	2136	19741290	19741055	2e-80	305
scaffold-101962	chr1	84	100	9	7	16	112	19742602	19742507	2e-15	89.8
scaffold-223401	chr1	96	125	5	0	1658	1782	19750113	19749989	2e-49	204
scaffold-75229	chr1	96	125	5	0	1658	1782	19750113	19749989	3e-49	204
scaffold-39053	chr1	83.85	972	108	34	6389	7338	19803763	19802819	0	913
scaffold-220670	chr1	84.53	433	56	10	7648	8074	19817912	19817485	2e-113	418
scaffold-64500	chr1	84.53	433	56	10	10037	10463	19817912	19817485	2e-113	418
scaffold-38884	chr1	88.49	608	67	3	32002	32607	19856745	19857351	0	732
scaffold-89027	chr1	77.59	406	75	12	586	980	19866295	19866695	1e-80	305
scaffold-15439	chr1	93.35	496	18	9	499	982	19871329	19871821	0	719
scaffold-1834	chr1	83.52	455	54	17	2249	2690	19890928	19890482	7e-110	405
scaffold-15739	chr1	81.61	522	67	16	3556	4071	19894950	19895448	2e-109	405
scaffold-55602	chr1	81.45	415	70	5	1421	1833	19919228	19918819	4e-112	412
scaffold-227330	chr1	79.64	501	78	22	1495	1982	19930468	19930957	3e-100	372
scaffold-55370	chr1	79.64	501	78	22	9685	10172	19930468	19930957	1e-99	372
scaffold-81254	chr1	77.33	1504	227	87	247	1688	19933206	19931755	0	861
scaffold-56789	chr1	81.12	1139	127	56	81710	82803	19938011	19936916	0	832
scaffold-45439	chr1	82.63	1238	181	30	7705	8925	20028323	20029543	0	1142
scaffold-18531	chr1	77.02	1153	191	57	3550	4674	20088857	20087751	1e-179	640
scaffold-74254	chr1	81.14	769	91	38	3780	4540	20094646	20095368	2e-168	601
scaffold-37848	chr1	79.89	522	76	27	5704	6208	20109280	20109789	7e-95	355
scaffold-32715	chr1	89.33	75	8	0	517	591	20110624	20110550	3e-17	95.3
scaffold-27047	chr1	76.82	578	86	38	696	1245	20119362	20118805	2e-82	315
scaffold-29687	chr1	82.06	446	63	14	444	881	20145009	20144573	1e-109	403
scaffold-72992	chr1	88.65	326	29	8	3132	3453	20149418	20149097	2e-105	390
scaffold-210031	chr1	78.02	364	62	15	320	674	20159941	20159587	7e-64	250
scaffold-21570	chr1	79.8	604	110	12	12119	12718	20164980	20165575	4e-141	510
scaffold-219565	chr1	77.49	1204	159	71	22485	23611	20168356	20167188	1e-177	632
scaffold-222982	chr1	77.49	1204	159	71	16875	18001	20168356	20167188	1e-177	632
scaffold-62121	chr1	80.4	857	116	37	14891	15726	20184914	20184089	0	651
scaffold-67619	chr1	79.63	810	132	27	5732	6528	20230140	20230929	6e-175	623
scaffold-69634	chr1	78.66	1415	215	67	5585	6958	20252524	20253892	0	931
scaffold-16283	chr1	74.84	1077	158	81	1937	2955	20259852	20258831	2e-125	457
scaffold-50572	chr1	87.88	858	86	18	51303	52154	20315806	20316651	0	1068
scaffold-5656	chr1	85.6	243	26	9	1540	1777	20318661	20318423	2e-62	246
scaffold-12553	chr1	85.35	273	31	5	4573	4836	20321310	20321038	2e-70	274
scaffold-69485	chr1	80.93	514	58	25	7219	7706	20329640	20330139	6e-99	370
scaffold-61708	chr1	84.22	526	74	9	2198	2718	20349808	20349287	3e-139	503
scaffold-234796	chr1	88.11	143	11	6	586	725	20361691	20361552	1e-37	165
scaffold-68971	chr1	87.5	384	38	9	9538	9917	20366687	20366310	2e-118	435
scaffold-21647	chr1	91.89	111	9	0	3037	3147	20380055	20380165	6e-35	156
scaffold-72744	chr1	81.67	802	97	35	4223	4988	20391444	20390657	2e-178	634
scaffold-44597	chr1	86.69	353	32	10	11765	12105	20406841	20407190	5e-101	377
scaffold-70595	chr1	83.48	551	64	19	7880	8414	20426009	20425470	2e-134	488
scaffold-123975	chr1	86.94	268	22	13	513	776	20435536	20435794	1e-75	289
scaffold-26118	chr1	79.61	623	97	25	7655	8258	20439828	20439217	9e-125	455
scaffold-15827	chr1	79.63	1453	222	53	13403	14822	20463534	20464945	0	1094
scaffold-27924	chr1	78.14	1345	189	76	57598	58885	20484096	20482800	0	795
scaffold-60731	chr1	79.05	783	134	23	7706	8475	20531120	20530355	2e-162	580
scaffold-16898	chr1	78.43	561	68	33	10099	10624	20549094	20549636	2e-88	335
scaffold-77741	chr1	87.62	315	37	2	827	1140	20558063	20558376	1e-112	412
scaffold-40068	chr1	82.05	351	60	3	24415	24763	20586041	20586390	1e-97	366
scaffold-223128	chr1	83.89	602	77	19	19104	19697	20595804	20595215	6e-155	556
scaffold-234460	chr1	83.89	602	77	19	7638	8231	20595804	20595215	3e-155	556
scaffold-946	chr1	84.62	442	42	18	5853	6288	20620400	20620821	7e-113	416
scaffold-17049	chr1	82.13	845	98	43	3082	3901	20648784	20647968	0	675
scaffold-60799	chr1	79.61	363	56	17	14847	15200	20666718	20667071	4e-61	244
scaffold-127844	chr1	83.67	147	8	15	125	267	20674295	20674429	8e-27	124
scaffold-20550	chr1	78.01	732	107	43	4	715	20674338	20675035	2e-121	444
scaffold-61987	chr1	82.26	265	36	10	535	796	20702905	20702649	1e-53	219
scaffold-19536	chr1	80.54	560	64	41	5852	6390	20709413	20709948	3e-104	388
scaffold-29417	chr1	85.44	522	62	11	1090	1605	20725341	20725854	6e-160	571
scaffold-277	chr1	86.61	702	82	7	4048	4742	20733334	20734030	0	806
scaffold-52686	chr1	80.72	332	39	21	2038	2355	20740200	20740520	1e-58	235
scaffold-46886	chr1	88.1	630	61	11	5393	6012	20750854	20751479	0	773
scaffold-219237	chr1	90.37	322	26	5	1509	1827	20765120	20764801	1e-113	418
scaffold-48039	chr1	80.13	639	77	40	679	1297	20771352	20770744	3e-117	431
scaffold-64027	chr1	78.33	1112	151	69	1413	2478	20775916	20776983	0	671
scaffold-231125	chr1	95.06	162	8	0	6887	7048	20788777	20788616	8e-65	255
scaffold-56621	chr1	78.64	309	37	27	1228	1524	20796597	20796888	1e-41	178
scaffold-8891	chr1	79.44	535	95	15	5300	5825	20802421	20801893	2e-109	403
scaffold-13381	chr1	76.02	1180	203	56	7950	9091	20815539	20816676	2e-178	634
scaffold-30795	chr1	75.15	169	38	3	1559	1724	20825905	20826072	1e-22	115
scaffold-46342	chr1	80.3	990	154	30	790	1759	20851471	20850503	0	789
scaffold-226048	chr1	82.07	502	79	11	4004	4500	20854479	20854974	6e-125	455
scaffold-36691	chr1	78.44	385	57	17	11654	12025	20869799	20870170	8e-67	263
scaffold-52350	chr1	87.53	369	42	3	1796	2161	20871913	20872280	2e-125	459
scaffold-2262	chr1	92.86	112	5	3	64	173	20901498	20901608	3e-36	159
scaffold-41684	chr1	83.33	228	31	7	2899	3124	20912335	20912557	3e-49	204
scaffold-74641	chr1	83.33	228	31	7	4708	4933	20912557	20912335	3e-49	204
scaffold-66963	chr1	85.16	128	7	9	735	855	20922067	20922189	6e-24	121
scaffold-240677	chr1	84.62	286	36	6	169	452	20938110	20937831	7e-72	278
scaffold-25125	chr1	93.22	236	16	0	3542	3777	20952069	20952304	7e-93	348
scaffold-57990	chr1	79.88	1178	185	42	6313	7457	20956968	20958126	0	926
scaffold-55712	chr1	85.84	233	26	5	8077	8307	20972702	20972929	3e-60	241
scaffold-18820	chr1	93.85	65	3	1	2964	3028	20978709	20978772	3e-17	97.1
scaffold-48526	chr1	81.43	587	91	16	2866	3443	20983280	20982703	2e-148	534
scaffold-57239	chr1	81.33	332	49	11	15600	15927	20989000	20988678	5e-65	257
scaffold-20063	chr1	78.39	199	23	11	37	232	21005484	21005303	2e-22	111
scaffold-58503	chr1	83.18	434	68	5	19520	19951	21020544	21020974	4e-116	427
scaffold-43620	chr1	86.63	344	36	10	1833	2169	21024064	21024404	7e-100	372
scaffold-31764	chr1	80.31	391	59	13	1708	2093	21033633	21033256	2e-83	316
scaffold-107183	chr1	91.04	67	4	2	417	482	21035861	21035926	7e-16	89.8
scaffold-49289	chr1	84.26	305	37	9	4750	5047	21054934	21054634	5e-74	287
scaffold-67511	chr1	88.16	228	23	2	12868	13093	21072944	21073169	4e-68	268
scaffold-12856	chr1	81.41	807	112	31	2036	2822	21100485	21099697	0	693
scaffold-58073	chr1	82.93	451	51	22	18625	19064	21112251	21112686	1e-102	383
scaffold-101720	chr1	88.04	92	7	1	738	825	21118862	21118953	2e-20	106
scaffold-245759	chr1	89.26	149	12	4	445	591	21120212	21120066	1e-43	183
scaffold-6270	chr1	77.84	844	135	35	22994	23811	21146539	21147356	2e-151	545
scaffold-51366	chr1	79.22	255	43	8	13498	13749	21190466	21190713	3e-53	219
scaffold-27386	chr1	80.88	455	61	20	4061	4509	21203322	21203756	1e-102	381
scaffold-33791	chr1	80.77	390	64	11	153	536	21210785	21211169	2e-91	340
scaffold-239508	chr1	83.44	308	40	11	2235	2537	21223554	21223855	4e-71	276
scaffold-244350	chr1	83.44	308	40	11	1882	2184	21223554	21223855	4e-71	276
scaffold-60524	chr1	81.98	222	26	10	118	335	21230730	21230519	1e-44	187
scaffold-36522	chr1	84.19	272	34	7	2696	2964	21242809	21243074	7e-65	255
scaffold-4916	chr1	88.84	242	21	6	531	769	21252169	21252407	1e-75	292
scaffold-18332	chr1	82.33	877	115	33	790	1639	21265653	21264790	0	767
scaffold-61780	chr1	77.78	495	73	32	1001	1480	21271838	21271366	2e-69	270
scaffold-241161	chr1	85.31	320	34	12	988	1299	21291090	21290776	3e-84	318
scaffold-63639	chr1	75.56	585	81	57	2279	2831	21294882	21295436	1e-57	231
scaffold-61928	chr1	78.71	634	96	32	3991	4615	21303311	21303914	2e-114	420
scaffold-50650	chr1	80.93	257	40	9	7485	7736	21315788	21315536	5e-56	228
scaffold-108894	chr1	75.53	237	48	10	258	490	21327960	21327730	2e-21	108
scaffold-6110	chr1	78.77	942	135	54	5343	6254	21337140	21336234	3e-171	610
scaffold-222466	chr1	83.05	413	51	16	10649	11050	21356755	21357159	4e-95	357
scaffold-72697	chr1	91.03	145	10	3	1815	1956	21363752	21363608	3e-46	193
scaffold-59348	chr1	88.17	262	24	7	9552	9808	21366540	21366281	1e-79	305
scaffold-8522	chr1	92.47	146	9	2	1012	1156	21375455	21375599	3e-51	207
scaffold-68841	chr1	82.18	550	58	22	659	1194	21376739	21377262	1e-119	436
scaffold-63026	chr1	78.19	642	102	29	12175	12794	21390822	21391447	1e-112	416
scaffold-232232	chr1	78.57	476	80	15	5238	5705	21401685	21402146	3e-88	333
scaffold-94397	chr1	88.29	111	9	4	605	713	21405875	21405767	5e-28	130
scaffold-16949	chr1	81.1	709	88	35	6424	7112	21417978	21417296	2e-145	525
scaffold-53051	chr1	78.86	525	51	39	12607	13090	21442532	21443037	2e-77	300
scaffold-17242	chr1	96.23	239	8	1	3412	3649	21494323	21494085	1e-104	390
scaffold-4300	chr1	80.52	267	38	13	8724	8981	21496800	21496539	4e-59	237
scaffold-230956	chr1	82.61	834	117	21	45	867	21509425	21508609	0	747
scaffold-11566	chr1	81.04	385	59	14	1953	2329	21511034	21511412	2e-89	339
scaffold-9596	chr1	76.61	342	44	23	2644	2979	21530905	21531216	6e-35	156
scaffold-30729	chr1	98	50	1	0	4382	4431	21536780	21536829	4e-14	87.9
scaffold-9732	chr1	83.91	522	59	18	2092	2608	21544939	21544438	2e-143	516
scaffold-231934	chr1	81.68	202	20	12	1466	1661	21550016	21550206	3e-34	152
scaffold-68618	chr1	82.08	519	62	23	500	1008	21560201	21559704	1e-112	414
scaffold-19474	chr1	78.91	479	93	6	7886	8363	21570738	21571209	6e-109	403
scaffold-76383	chr1	93.5	123	8	0	2333	2455	21585148	21585270	2e-43	183
scaffold-240944	chr1	77.86	429	61	26	829	1244	21589378	21588971	4e-59	235
scaffold-67150	chr1	76.56	337	67	10	7366	7698	21593363	21593691	3e-64	254
scaffold-146067	chr1	75.37	134	28	5	983	1113	21599781	21599912	1e-17	97.1
scaffold-106957	chr1	82.5	200	33	2	622	820	21609538	21609340	4e-41	174
scaffold-93642	chr1	76	175	31	8	73	240	21619226	21619396	6e-13	80.5
scaffold-51671	chr1	88.71	319	33	3	3304	3621	21621817	21621501	2e-104	387
scaffold-48757	chr1	84.52	1305	166	29	9123	10405	21636314	21637604	0	1369
scaffold-57284	chr1	91.84	147	9	2	4837	4983	21650372	21650515	2e-48	202
scaffold-27407	chr1	87.95	83	8	2	943	1024	21688786	21688867	7e-18	97.1
scaffold-62650	chr1	94.12	153	6	3	3609	3759	21692066	21691915	5e-57	230
scaffold-243007	chr1	89.73	185	17	2	2096	2279	21703957	21704140	6e-59	235
scaffold-245242	chr1	89.73	185	17	2	925	1108	21703957	21704140	4e-59	235
scaffold-222332	chr1	80.52	308	50	9	4345	4645	21714350	21714654	2e-68	267
scaffold-5687	chr1	75.65	271	56	7	871	1134	21728267	21728000	1e-47	196
scaffold-19938	chr1	85.11	618	81	9	14637	15248	21733858	21733246	0	660
scaffold-22416	chr1	91.48	305	20	5	2355	2654	21755099	21755402	3e-112	414
scaffold-55293	chr1	76.89	212	23	15	1596	1788	21776175	21775971	4e-17	97.1
scaffold-48667	chr1	79.88	686	89	34	2427	3082	21785242	21785908	2e-125	457
scaffold-11118	chr1	83.33	192	26	5	11553	11742	21806351	21806538	1e-39	172
scaffold-76439	chr1	84.56	285	27	16	2000	2276	21808085	21807810	1e-68	267
scaffold-50875	chr1	86.59	82	11	0	1305	1386	21812279	21812360	2e-15	91.6
scaffold-19537	chr1	74.8	250	31	29	8497	8730	21820666	21820433	5e-13	84.2
scaffold-2247	chr1	89.19	185	19	1	4207	4391	21835712	21835895	4e-57	230
scaffold-87275	chr1	86.62	157	20	1	628	783	21838532	21838688	2e-40	172
scaffold-81711	chr1	81.41	468	72	12	1026	1489	21839536	21839080	9e-113	412
scaffold-68788	chr1	82.46	593	73	20	1783	2365	21846610	21846039	9e-136	490
scaffold-38082	chr1	73.21	474	76	38	558	1012	21847701	21848142	3e-26	124
scaffold-16897	chr1	75.35	1274	222	64	5315	6555	21850877	21849663	0	662
scaffold-97454	chr1	81.67	180	24	9	7	182	21854534	21854708	2e-31	141
scaffold-118257	chr1	79.21	178	32	5	1	176	21854541	21854715	6e-25	119
scaffold-238115	chr1	75.54	184	35	10	3599	3776	21854680	21854501	8e-13	82.4
scaffold-37745	chr1	79.01	181	23	14	3412	3585	21854713	21854541	7e-21	110
scaffold-231901	chr1	80.33	183	25	11	155	332	21854735	21854559	7e-27	128
scaffold-203197	chr1	95.45	88	4	0	40	127	21857735	21857648	4e-32	141
scaffold-97341	chr1	92.2	141	9	2	271	410	21858065	21858204	8e-49	198
scaffold-149457	chr1	89.36	141	8	4	349	485	21858371	21858234	2e-40	171
scaffold-58159	chr1	75.97	799	132	48	27370	28154	21865474	21864722	2e-117	433
scaffold-12953	chr1	88.79	223	15	5	2687	2899	21896599	21896821	4e-67	265
scaffold-62752	chr1	86.48	947	80	33	4482	5417	21910362	21909453	0	996
scaffold-52442	chr1	83.01	677	100	14	30932	31602	21916410	21915743	3e-179	638
scaffold-68187	chr1	94.54	183	10	0	5181	5363	21957196	21957014	6e-73	283
scaffold-50042	chr1	85.38	383	38	17	6887	7261	21970411	21970039	3e-102	381
scaffold-50232	chr1	74.92	331	70	13	4818	5141	21980335	21980011	2e-41	178
scaffold-43553	chr1	83.72	436	43	22	6368	6791	21992346	21992765	6e-104	387
scaffold-46644	chr1	96.55	203	7	0	205	407	22006924	22006722	3e-89	337
scaffold-13204	chr1	94.94	890	40	5	1528	2414	22008794	22009681	0	1389
scaffold-235695	chr1	75.67	522	85	36	191	694	22044651	22045148	7e-66	257
scaffold-228843	chr1	83.25	203	18	12	1214	1406	22052633	22052829	2e-40	172
scaffold-227055	chr1	87.61	218	24	3	6367	6582	22060807	22060591	4e-63	250
scaffold-24491	chr1	92.21	385	23	4	1637	2020	22090911	22090533	4e-150	538
scaffold-244854	chr1	78.34	337	41	21	2063	2381	22103179	22103501	7e-45	189
scaffold-233252	chr1	78.69	704	124	20	932	1619	22112606	22113299	8e-150	536
scaffold-10317	chr1	79.75	647	76	39	4993	5601	22122597	22121968	1e-113	418
scaffold-73363	chr1	84.13	252	32	8	6143	6390	22134543	22134296	5e-63	250
scaffold-243540	chr1	83.58	481	59	19	1484	1955	22144868	22144399	2e-118	433
scaffold-27555	chr1	80.43	276	37	14	1233	1494	22150600	22150872	1e-46	195
scaffold-226621	chr1	75.48	314	51	24	3209	3506	22172985	22173288	3e-27	130
scaffold-69998	chr1	78.84	378	57	18	3763	4126	22174897	22174529	4e-68	267
scaffold-2215	chr1	79.78	361	57	14	1364	1715	22181341	22181694	8e-73	281
scaffold-13883	chr1	93.15	73	5	0	2988	3060	22186873	22186801	2e-20	108
scaffold-65117	chr1	78.4	486	70	30	13405	13869	22204540	22205011	5e-85	324
scaffold-59280	chr1	81.22	213	36	4	16614	16824	22210302	22210092	2e-49	206
scaffold-30926	chr1	77.12	319	60	12	4172	4485	22235547	22235237	8e-54	219
scaffold-240219	chr1	85.58	430	54	8	4044	4469	22245164	22244739	1e-121	444
scaffold-26539	chr1	77.05	562	84	41	2536	3073	22261548	22261008	2e-72	281
scaffold-22731	chr1	85.9	78	6	4	1065	1138	22280927	22280851	6e-12	78.7
scaffold-66100	chr1	86.5	237	27	5	10879	11113	22294235	22294002	2e-64	255
scaffold-226426	chr1	79.33	416	60	23	1199	1600	22304781	22305184	1e-78	302
scaffold-32080	chr1	81.61	310	43	14	1201	1503	22322865	22322563	8e-62	244
scaffold-74213	chr1	78.39	236	48	3	3237	3470	22333354	22333120	2e-50	207
scaffold-93358	chr1	83.5	206	23	9	696	896	22346416	22346615	3e-43	182
scaffold-30031	chr1	89.27	261	24	4	1719	1976	22355953	22356212	2e-85	324
scaffold-229447	chr1	77.7	148	26	4	895	1041	22358678	22358819	1e-13	84.2
scaffold-238249	chr1	90.91	66	1	4	1832	1896	22373555	22373494	1e-13	84.2
scaffold-30555	chr1	87.95	307	28	6	2333	2634	22420679	22420377	3e-94	353
scaffold-228241	chr1	86.89	122	16	0	5628	5749	22431307	22431186	3e-29	137
scaffold-48112	chr1	87.8	82	8	2	2761	2841	22444905	22444985	3e-16	95.3
scaffold-66114	chr1	83.54	413	46	19	935	1336	22462790	22463191	2e-101	377
scaffold-667	chr1	79.7	399	67	13	6560	6953	22481848	22482237	8e-82	313
scaffold-14328	chr1	77.65	264	47	10	3344	3605	22497009	22497262	3e-47	196
scaffold-7961	chr1	88.32	214	23	2	8373	8585	22549421	22549209	2e-64	255
scaffold-67349	chr1	87.02	578	60	15	6420	6990	22593019	22593588	7e-180	638
scaffold-33995	chr1	80.36	728	123	19	1428	2144	22596886	22596168	0	647
scaffold-193057	chr1	78.48	158	19	12	3	153	22597155	22597304	1e-16	89.8
scaffold-74905	chr1	74.93	335	60	20	1850	2173	22618849	22618528	3e-38	167
scaffold-35578	chr1	86.81	235	28	2	6288	6519	22634072	22633838	6e-66	259
scaffold-85521	chr1	88.11	143	13	4	846	986	22657379	22657239	8e-39	167
scaffold-25318	chr1	89.73	185	13	5	3277	3461	22703656	22703478	2e-57	231
scaffold-68274	chr1	87.09	488	50	9	9504	9987	22719048	22719526	3e-150	540
scaffold-233400	chr1	90.91	66	5	1	2067	2131	22724955	22724890	9e-15	87.9
scaffold-742	chr1	87.06	85	6	5	10003	10084	22728400	22728318	4e-15	91.6
scaffold-81167	chr1	76.78	758	99	61	142	854	22734233	22734958	4e-95	353
scaffold-239757	chr1	81.91	376	50	15	1772	2137	22746754	22747121	4e-79	302
scaffold-235191	chr1	86.69	248	25	7	956	1198	22756025	22756269	3e-69	268
scaffold-20590	chr1	78.86	317	59	7	5793	6105	22767330	22767018	3e-61	244
scaffold-90573	chr1	81.25	160	19	6	326	476	22772841	22772998	2e-24	119
scaffold-55621	chr1	81.89	243	37	7	1740	1978	22777468	22777229	7e-48	198
scaffold-74432	chr1	86.04	351	32	15	442	783	22779004	22779346	1e-96	361
scaffold-38294	chr1	84.15	328	41	8	21308	21628	22788668	22788345	9e-80	307
scaffold-237729	chr1	77.47	293	49	13	622	905	22790094	22790378	2e-36	159
scaffold-8671	chr1	96.59	176	6	0	1661	1836	22820229	22820054	2e-76	292
scaffold-55798	chr1	82.06	446	54	23	2059	2495	22824546	22824118	3e-95	357
scaffold-6783	chr1	88.42	95	8	3	1831	1924	22841830	22841922	7e-22	111
scaffold-88786	chr1	78.48	237	48	2	494	730	22854887	22854654	2e-48	198
scaffold-7985	chr1	83.39	313	44	8	103	411	22862213	22862521	2e-83	316
scaffold-48494	chr1	88.11	185	19	3	7067	7249	22887090	22886907	8e-53	217
scaffold-8032	chr1	84.68	222	20	11	3792	4007	22895377	22895590	5e-51	209
scaffold-8445	chr1	86.24	378	38	13	6300	6669	22921618	22921247	3e-107	398
scaffold-20043	chr1	78.53	587	73	41	2582	3143	22938970	22939528	1e-89	337
scaffold-52276	chr1	85.26	156	17	6	7488	7640	22964978	22965130	1e-34	156
scaffold-9266	chr1	80.08	532	66	35	2192	2707	22967472	22967979	3e-106	392
scaffold-226104	chr1	87.23	321	31	10	1654	1969	22976969	22976654	1e-95	357
scaffold-20347	chr1	80.88	434	66	14	6085	6514	22994058	22993638	9e-99	368
scaffold-207220	chr1	78.48	539	84	18	1301	1825	23012022	23012542	9e-109	399
scaffold-43775	chr1	78.48	539	84	18	7357	7881	23012542	23012022	4e-108	399
scaffold-238530	chr1	85.5	469	50	6	490	957	23019766	23019315	6e-131	473
scaffold-24783	chr1	83.43	169	25	2	12716	12881	23023373	23023205	7e-34	154
scaffold-54687	chr1	87.15	358	38	8	10349	10702	23053901	23054254	5e-108	399
scaffold-21265	chr1	80.09	231	28	18	483	704	23054979	23055200	5e-35	156
scaffold-85526	chr1	83.85	452	60	12	103	547	23057340	23057785	2e-114	418
scaffold-62364	chr1	90.62	64	4	2	2141	2203	23065807	23065745	6e-13	84.2
scaffold-60834	chr1	87	223	15	9	2135	2355	23070269	23070059	5e-60	239
scaffold-41408	chr1	83.27	550	61	20	24661	25194	23078454	23077920	6e-131	477
scaffold-77894	chr1	90	60	6	0	1537	1596	23097776	23097835	4e-12	78.7
scaffold-34626	chr1	83.72	86	9	2	5381	5466	23113661	23113741	6e-11	76.8
scaffold-9800	chr1	76.03	292	59	11	749	1036	23115066	23115350	6e-42	180
scaffold-227362	chr1	82.47	559	82	16	2982	3532	23122907	23122357	5e-145	521
scaffold-218862	chr1	85.01	427	33	26	1229	1640	23125712	23126122	3e-110	405
scaffold-224885	chr1	92.31	65	5	0	2380	2444	23131547	23131483	3e-16	93.5
scaffold-9488	chr1	76.13	666	115	31	11458	12099	23143741	23144386	5e-91	344
scaffold-20739	chr1	78.68	319	62	2	12175	12487	23163146	23163464	6e-64	254
scaffold-75989	chr1	90.54	74	7	0	4086	4159	23169465	23169392	8e-18	99
scaffold-11008	chr1	76.83	328	57	15	3071	3383	23174280	23173957	4e-50	206
scaffold-222269	chr1	78.92	702	108	39	2529	3211	23177708	23177028	2e-132	479
scaffold-64977	chr1	78.21	725	119	33	9583	10290	23190482	23191184	7e-127	462
scaffold-11409	chr1	80.44	455	73	15	5790	6232	23198885	23199335	3e-102	381
scaffold-11152	chr1	92.36	144	9	2	363	505	23211854	23211712	1e-49	204
scaffold-58768	chr1	86.75	166	18	4	7330	7493	23217374	23217537	1e-42	182
scaffold-8938	chr1	88.68	795	80	9	29599	30390	23224725	23223938	0	1000
scaffold-40369	chr1	77.35	362	72	7	6769	7124	23273814	23273457	3e-71	278
scaffold-76142	chr1	81.36	440	50	20	6730	7152	23288181	23288605	5e-87	329
scaffold-222969	chr1	79.77	529	75	23	1862	2382	23293248	23292744	2e-107	396
scaffold-78391	chr1	78.97	214	18	20	364	563	23304693	23304493	6e-25	121
scaffold-236960	chr1	85.88	177	18	7	7204	7377	23306534	23306362	2e-42	182
scaffold-59181	chr1	78.68	380	75	5	6472	6847	23319675	23320052	2e-75	291
scaffold-18829	chr1	83.71	313	33	13	184	492	23321120	23321418	6e-73	279
scaffold-7031	chr1	76.59	1333	238	46	263	1561	23326853	23325561	0	776
scaffold-15183	chr1	85.04	361	38	13	10049	10399	23331686	23331332	6e-94	353
scaffold-219843	chr1	80	790	124	29	1892	2666	23357896	23357126	4e-180	638
scaffold-220519	chr1	90.09	1997	190	8	8287	10278	23368919	23370912	0	2625
scaffold-22287	chr1	77.93	299	53	10	3287	3582	23376608	23376896	1e-52	215
scaffold-29921	chr1	85.71	287	30	11	972	1252	23382384	23382665	4e-76	292
scaffold-13606	chr1	82.28	316	47	8	6356	6665	23396944	23396632	2e-67	265
scaffold-53079	chr1	79.74	612	81	28	25167	25754	23428641	23429233	1e-119	440
scaffold-61276	chr1	82.67	479	69	10	585	1053	23451173	23451647	8e-124	451
scaffold-58558	chr1	82.67	479	69	10	1731	2199	23451647	23451173	1e-123	451
scaffold-218242	chr1	78.93	394	52	24	2650	3030	23470770	23470395	6e-60	239
scaffold-483	chr1	81.55	748	111	18	484	1209	23500821	23500079	0	662
scaffold-230218	chr1	87.74	155	14	5	1753	1906	23502891	23503041	2e-41	176
scaffold-46832	chr1	93.93	379	19	4	2136	2512	23508635	23509011	3e-159	569
scaffold-62366	chr1	77.79	1432	208	89	7754	9141	23523336	23524701	0	837
scaffold-234234	chr1	81.6	489	60	22	404	873	23536063	23535586	1e-101	377
scaffold-43203	chr1	84.5	413	52	11	7538	7944	23549746	23549340	4e-107	398
scaffold-43865	chr1	87.27	377	35	10	4704	5071	23558054	23558426	2e-113	418
scaffold-45904	chr1	73.4	1233	218	71	841	2013	23567076	23568258	7e-119	435
scaffold-237914	chr1	78.84	1172	191	42	4376	5523	23573789	23572651	0	857
scaffold-41825	chr1	78.84	1172	191	42	12710	13857	23573789	23572651	0	857
scaffold-218638	chr1	85.08	1086	147	13	1551	2628	23593918	23592840	0	1247
scaffold-221393	chr1	89.6	202	19	2	446	646	23602774	23602574	9e-65	255
scaffold-23931	chr1	85.87	467	43	15	12035	12493	23613454	23613003	2e-130	475
scaffold-26602	chr1	78.25	722	97	44	13709	14391	23636634	23637334	5e-121	444
scaffold-52181	chr1	81.6	163	18	11	2449	2606	23646844	23646999	1e-25	124
scaffold-57260	chr1	89.25	214	22	1	30913	31126	23653382	23653170	2e-71	279
scaffold-38981	chr1	85.85	509	61	10	15547	16051	23683247	23682746	9e-162	579
scaffold-239873	chr1	77.31	238	32	17	975	1203	23695438	23695662	1e-24	121
scaffold-44663	chr1	95.36	151	7	0	6197	6347	23706748	23706898	7e-60	241
scaffold-11751	chr1	83.09	485	64	16	2974	3452	23734700	23734228	5e-116	425
scaffold-23283	chr1	92.59	81	6	0	3335	3415	23741630	23741710	2e-23	117
scaffold-40150	chr1	88.85	314	26	6	14242	14548	23756015	23756326	7e-101	377
scaffold-42980	chr1	78.78	872	110	54	1868	2709	23780621	23779795	2e-152	547
scaffold-97920	chr1	79.57	832	110	36	253	1052	23783265	23782462	3e-162	577
scaffold-46583	chr1	83.42	368	38	17	2515	2864	23802367	23802005	8e-84	320
scaffold-7166	chr1	88.8	393	38	5	13046	13438	23806138	23805752	3e-131	477
scaffold-239408	chr1	81.87	910	155	8	1882	2785	23829774	23830679	0	920
scaffold-211220	chr1	81.87	910	155	8	3474	4377	23830679	23829774	0	920
scaffold-224576	chr1	78.66	314	56	8	460	766	23835324	23835633	7e-61	241
scaffold-218829	chr1	76.78	900	131	67	112	971	23837551	23838412	5e-128	466
scaffold-56661	chr1	83.77	653	85	16	32121	32761	23858231	23857588	4e-179	638
scaffold-20736	chr1	82.68	231	17	12	4582	4790	23895532	23895303	4e-43	183
scaffold-235398	chr1	78.28	396	74	10	1855	2244	23911514	23911903	5e-72	278
scaffold-42704	chr1	86.51	830	89	21	13661	14480	23937844	23937028	0	959
scaffold-225206	chr1	80.37	963	124	53	6842	7766	23946954	23947889	0	725
scaffold-219834	chr1	75.64	509	106	14	524	1027	23955081	23954586	7e-83	315
scaffold-219047	chr1	83.04	224	38	0	1779	2002	23956085	23955862	3e-60	239
scaffold-76908	chr1	88.46	182	12	7	13	191	23959828	23959653	4e-52	211
scaffold-40687	chr1	88.1	504	44	7	15746	16235	23974343	23974844	2e-163	584
scaffold-24165	chr1	87.19	648	60	20	18521	19159	24000596	24001229	0	715
scaffold-53398	chr1	80.04	942	130	46	14890	15790	24009331	24008407	0	728
scaffold-52313	chr1	81.43	797	89	40	5970	6737	24023030	24023796	2e-176	627
scaffold-48637	chr1	78.39	597	115	13	2421	3012	24027913	24028500	6e-124	451
scaffold-46594	chr1	81.58	711	85	30	19212	19908	24046372	24047050	2e-151	545
scaffold-218737	chr1	81.58	711	85	30	10241	10937	24047050	24046372	2e-151	545
scaffold-40722	chr1	84.1	805	110	14	3675	4477	24071678	24072466	0	800
scaffold-39323	chr1	87.22	1628	167	33	776	2380	24135244	24133635	0	1855
scaffold-136525	chr1	92.95	156	11	0	16	171	24136052	24136207	5e-58	228
scaffold-52586	chr1	90.1	485	40	7	20867	21345	24159187	24159669	7e-175	623
scaffold-61167	chr1	74.61	1670	303	85	8775	10392	24201626	24200026	0	828
scaffold-232169	chr1	85.16	128	11	6	853	973	24210136	24210010	9e-26	124
scaffold-65772	chr1	78.3	1106	182	43	2367	3446	24263183	24262110	0	697
scaffold-45112	chr1	85	600	75	12	22301	22890	24285779	24286373	1e-177	632
scaffold-225545	chr1	76.78	1723	298	75	3743	5410	24295280	24296955	0	1000
scaffold-48747	chr1	76.78	1723	298	75	39840	41507	24296955	24295280	0	1000
scaffold-76841	chr1	94.23	52	3	0	87	138	24328312	24328363	1e-12	80.5
scaffold-13416	chr1	79.46	258	48	5	1788	2043	24347730	24347984	2e-56	226
scaffold-41101	chr1	75.59	1016	177	51	12034	13006	24358764	24359751	5e-154	553
scaffold-45625	chr1	88.85	260	21	7	1397	1653	24362522	24362776	5e-82	313
scaffold-42068	chr1	77.07	1221	207	55	9917	11097	24385916	24384729	0	750
scaffold-38787	chr1	77.16	845	148	37	3332	4152	24400848	24400025	2e-148	532
scaffold-21997	chr1	79.03	782	117	44	209	965	24405048	24404289	3e-147	527
scaffold-40944	chr1	79.6	1054	148	48	9366	10375	24421582	24422612	0	693
scaffold-78529	chr1	75.16	306	46	24	1348	1643	24441369	24441654	9e-24	117
scaffold-45485	chr1	80.1	623	88	25	4939	5541	24446514	24447120	3e-127	464
scaffold-219585	chr1	80.1	623	88	25	4544	5146	24447120	24446514	2e-127	464
scaffold-218182	chr1	77.37	981	161	46	18695	19656	24477786	24478724	4e-176	627
scaffold-222900	chr1	77.37	981	161	46	566	1527	24477786	24478724	2e-176	627
scaffold-59262	chr1	79.89	537	79	20	5257	5783	24491456	24491973	5e-107	396
scaffold-16851	chr1	78.27	359	45	22	621	953	24495440	24495089	8e-49	200
scaffold-54327	chr1	82.17	718	93	29	40678	41384	24523858	24523165	5e-175	625
scaffold-218291	chr1	83.46	659	73	28	8683	9329	24567588	24566954	2e-162	580
scaffold-41796	chr1	76.89	502	79	27	17513	17998	24588161	24587681	5e-66	261
scaffold-102869	chr1	92.77	83	6	0	1124	1206	24591360	24591278	5e-25	121
scaffold-143192	chr1	94.89	137	7	0	65	201	24592731	24592595	6e-54	215
scaffold-227549	chr1	75.43	879	143	53	1458	2288	24613256	24614109	2e-116	425
scaffold-228230	chr1	83.8	179	18	9	962	1138	24617269	24617100	2e-36	159
scaffold-49948	chr1	77.26	1064	173	58	8374	9395	24626139	24625103	5e-174	619
scaffold-206880	chr1	96.77	155	4	1	1	154	24637522	24637676	5e-67	257
scaffold-143509	chr1	98.5	133	2	0	1	133	24637530	24637398	2e-60	235
scaffold-47122	chr1	77.87	845	142	31	10344	11172	24648194	24649009	9e-157	564
scaffold-67976	chr1	86.51	556	56	16	1642	2188	24696595	24697140	4e-179	634
scaffold-73600	chr1	86.51	556	56	16	2575	3121	24697140	24696595	4e-179	634
scaffold-69951	chr1	86.93	482	43	17	6671	7142	24719096	24719567	6e-145	523
scaffold-76292	chr1	89.01	91	9	1	1	90	24734329	24734239	9e-22	111
scaffold-67952	chr1	78.14	590	100	20	1444	2021	24738446	24739018	4e-104	387
scaffold-14654	chr1	81.41	382	62	9	41	418	24748357	24748733	4e-102	377
scaffold-47623	chr1	87.87	940	105	6	2582	3512	24751515	24752454	0	1194
scaffold-126942	chr1	78.74	301	48	16	41	333	24758852	24759144	2e-45	187
scaffold-145657	chr1	97.73	44	1	0	350	393	24760554	24760597	4e-12	76.8
scaffold-245265	chr1	80.85	376	35	26	2163	2527	24760624	24760275	7e-67	261
scaffold-17166	chr1	84.13	624	62	31	11210	11817	24775922	24776524	7e-159	569
scaffold-64139	chr1	83.16	291	37	10	3820	4102	24788281	24788567	7e-65	255
scaffold-42154	chr1	89.63	829	83	3	17160	17986	24808937	24809764	0	1173
scaffold-71172	chr1	92.13	89	6	1	1142	1230	24831623	24831536	1e-25	124
scaffold-48715	chr1	77.08	1117	184	48	18875	19943	24850573	24851665	0	649
scaffold-49995	chr1	77.46	1127	197	39	9739	10849	24866850	24865765	0	737
scaffold-136986	chr1	82.8	186	22	5	1	181	24872464	24872284	1e-47	193
scaffold-124414	chr1	95.51	89	4	0	1	89	24887383	24887471	4e-32	143
scaffold-5370	chr1	79.81	639	85	25	14614	15243	24889540	24888937	1e-127	466
scaffold-6340	chr1	85.23	440	46	17	14754	15184	24915701	24916130	4e-118	435
scaffold-40053	chr1	81.57	521	89	6	9071	9589	24937126	24937641	3e-140	507
scaffold-44181	chr1	77.19	526	60	44	1496	1978	24940905	24941413	3e-64	252
scaffold-65942	chr1	82.76	493	41	36	7260	7720	24943646	24943166	4e-108	399
scaffold-33071	chr1	84.49	445	54	10	6627	7059	24954455	24954896	7e-128	466
scaffold-92781	chr1	93.3	179	11	1	280	457	24963636	24963814	9e-68	263
scaffold-11228	chr1	96.81	565	10	7	8358	8919	24971838	24972397	0	937
scaffold-52158	chr1	85.69	1041	114	24	6611	7636	25009547	25010567	0	1153
scaffold-50489	chr1	93.46	1162	73	2	5695	6856	25032000	25033158	0	1832
scaffold-68850	chr1	84.25	654	78	22	1817	2458	25063809	25064449	1e-172	614
scaffold-49441	chr1	91.89	111	9	0	551	661	25078888	25078998	4e-35	156
scaffold-8401	chr1	92.25	761	39	15	10816	11568	25092686	25093434	0	1061
scaffold-53502	chr1	85.57	409	53	6	10207	10611	25108405	25108811	6e-125	457
scaffold-33752	chr1	85.5	1131	142	18	82214	83333	25125486	25124367	0	1284
scaffold-29466	chr1	83.05	118	13	4	7978	8095	25161057	25160947	6e-18	100
scaffold-130687	chr1	85.06	87	10	3	39	124	25165364	25165448	4e-15	86.1
scaffold-38991	chr1	93.76	1298	70	11	10992	12284	25219641	25220932	0	1973
scaffold-220520	chr1	93.76	1298	70	11	1475	2767	25220932	25219641	0	1973
scaffold-529	chr1	98.18	55	1	0	1926	1980	25257099	25257153	1e-17	97.1
scaffold-57449	chr1	74.45	1648	291	105	15211	16799	25269826	25271402	0	773
scaffold-34736	chr1	78.16	490	81	22	2125	2600	25283784	25284261	4e-87	329
scaffold-223642	chr1	86.49	703	75	12	4124	4809	25297553	25296854	0	754
scaffold-58547	chr1	86.49	703	75	12	10721	11406	25297553	25296854	0	754
scaffold-37607	chr1	82.37	964	140	27	93	1044	25310414	25309469	0	929
scaffold-65829	chr1	85.55	512	61	10	562	1069	25319399	25318897	2e-156	560
scaffold-240037	chr1	85.88	85	9	3	4351	4434	25321199	25321117	3e-14	87.9
scaffold-10180	chr1	79.41	136	17	11	2059	2190	25321640	25321768	5e-14	86.1
scaffold-14956	chr1	83	100	9	8	608	703	25321760	25321665	1e-13	84.2
scaffold-42857	chr1	82.5	1177	166	24	22659	23815	25326179	25325023	0	1144
scaffold-23551	chr1	76.63	796	112	59	414	1178	25351043	25350291	3e-112	411
scaffold-46638	chr1	84.89	1211	131	44	12880	14062	25360998	25362184	0	1216
scaffold-40601	chr1	80.92	1431	218	48	13327	14728	25381405	25382809	0	1166
scaffold-88026	chr1	85.83	734	93	11	752	1480	25386831	25386104	0	833
scaffold-139163	chr1	94.35	177	4	4	565	735	25388491	25388315	4e-69	267
scaffold-84022	chr1	82.52	738	85	38	45	766	25389291	25390000	7e-172	608
scaffold-228314	chr1	91.38	348	28	2	537	883	25393570	25393224	3e-145	521
scaffold-30857	chr1	87.94	199	21	1	188	386	25398837	25399032	2e-58	231
scaffold-15228	chr1	91.78	876	71	1	6347	7222	25409590	25410464	0	1297
scaffold-111825	chr1	83.33	180	14	8	139	303	25413282	25413460	1e-36	158
scaffold-111285	chr1	91.76	449	29	6	28	474	25414791	25414349	1e-174	617
scaffold-10749	chr1	88.34	763	64	19	10354	11110	25425152	25425895	0	893
scaffold-43041	chr1	92.2	436	34	0	7823	8258	25442185	25442620	0	654
scaffold-230986	chr1	87.98	549	46	15	1308	1849	25453755	25454290	3e-178	630
scaffold-64397	chr1	87.98	549	46	15	6005	6546	25453755	25454290	1e-177	630
scaffold-72202	chr1	83.58	341	37	16	971	1301	25455545	25455876	1e-78	302
scaffold-49104	chr1	83.37	842	118	22	37689	38520	25462170	25461341	0	837
scaffold-15215	chr1	90.38	572	45	9	19	586	25500145	25500710	0	743
scaffold-66260	chr1	83.74	1058	143	21	12572	13622	25524299	25525334	0	1092
scaffold-66592	chr1	89.13	561	43	12	4343	4899	25539330	25538784	0	725
scaffold-99598	chr1	87.86	173	10	8	613	776	25542214	25542384	1e-46	193
scaffold-91229	chr1	81.58	266	44	5	241	503	25543165	25543428	1e-53	215
scaffold-231359	chr1	94.95	198	7	3	2861	3055	25545788	25545591	1e-80	307
scaffold-97581	chr1	77.94	612	105	27	198	796	25551344	25551938	1e-106	392
scaffold-70387	chr1	88.34	429	41	9	16345	16768	25567538	25567962	6e-140	507
scaffold-69443	chr1	97.14	315	9	0	8156	8470	25585998	25585684	8e-148	532
scaffold-12871	chr1	75.13	1524	261	92	35966	37445	25625028	25626477	0	758
scaffold-92253	chr1	81.85	314	51	6	302	613	25630681	25630990	5e-78	296
scaffold-44917	chr1	86.09	230	23	9	565	790	25633168	25633392	1e-59	239
scaffold-245471	chr1	75.01	1705	293	89	7559	9234	25645250	25643650	0	828
scaffold-48625	chr1	79.52	747	113	33	14065	14793	25666914	25666190	1e-136	496
scaffold-53888	chr1	79.53	557	63	39	2194	2724	25682910	25683441	2e-93	350
scaffold-55371	chr1	80.27	294	52	6	6325	6615	25689262	25689552	1e-63	252
scaffold-71284	chr1	78.52	633	75	45	8521	9128	25695323	25694727	1e-95	359
scaffold-70718	chr1	86.16	159	9	9	3882	4030	25706148	25705993	6e-36	159
scaffold-55550	chr1	95.68	139	6	0	16384	16522	25731488	25731626	6e-55	224
scaffold-241836	chr1	91.22	205	12	5	1071	1272	25734437	25734236	6e-71	274
scaffold-11172	chr1	84.35	703	64	27	17742	18429	25774767	25774096	0	647
scaffold-35503	chr1	77.43	452	44	42	11819	12260	25801147	25800744	1e-52	217
scaffold-153173	chr1	81	221	28	14	5	219	25802761	25802973	1e-38	163
scaffold-130167	chr1	84.35	115	12	6	51	163	25802892	25803002	1e-21	108
scaffold-12350	chr1	80.62	160	23	7	124	280	25803002	25802848	4e-23	117
scaffold-69122	chr1	85.24	393	40	12	14003	14381	25821124	25821512	2e-104	388
scaffold-21909	chr1	84.43	244	33	5	14198	14438	25825405	25825164	2e-68	268
scaffold-55943	chr1	83.46	544	78	12	8935	9471	25869676	25869138	2e-147	532
scaffold-72204	chr1	82.41	432	68	8	1156	1583	25894553	25894126	6e-110	407
scaffold-225709	chr1	79.56	597	91	23	3986	4575	25900720	25901292	5e-120	438
scaffold-64762	chr1	80.12	835	149	11	4547	5367	25917166	25916335	0	793
scaffold-113171	chr1	92.41	79	6	0	2	80	25943029	25943107	3e-23	113
scaffold-27862	chr1	82.48	1410	184	44	37540	38927	25962696	25964064	0	1218
scaffold-149780	chr1	83.67	300	39	8	329	626	25963773	25964064	5e-71	274
scaffold-75371	chr1	78.31	590	95	32	2836	3406	25970246	25969671	5e-97	363
scaffold-70372	chr1	80.66	486	58	26	25	490	25970521	25970990	8e-92	344
scaffold-58895	chr1	79.5	1112	147	61	3176	4254	25976368	25975305	0	728
scaffold-26607	chr1	77.16	1515	252	76	8250	9700	26009588	26011072	0	922
scaffold-97665	chr1	94.62	93	4	1	7	99	26027366	26027457	4e-32	143
scaffold-43426	chr1	88.34	283	30	3	2107	2388	26032277	26032557	7e-89	337
scaffold-242483	chr1	76.59	863	128	52	7784	8619	26048605	26047790	1e-131	479
scaffold-39760	chr1	82.67	629	82	20	11765	12380	26063177	26062563	1e-158	569
scaffold-75138	chr1	76.08	715	126	37	1070	1756	26076733	26077430	8e-111	407
scaffold-47403	chr1	81.83	1139	142	44	9516	10641	26085580	26086666	0	977
scaffold-229722	chr1	82.56	258	31	10	416	663	26099741	26099994	1e-52	215
scaffold-57457	chr1	84.29	261	27	7	2371	2624	26105877	26105624	1e-60	243
scaffold-237655	chr1	70.86	652	127	37	341	980	26114642	26114042	2e-41	176
scaffold-229278	chr1	90.12	243	24	0	90	332	26114921	26115163	1e-83	316
scaffold-53853	chr1	95.48	155	7	0	3691	3845	26121116	26121270	9e-63	248
scaffold-71156	chr1	81.56	705	91	28	21751	22445	26145984	26146659	2e-164	588
scaffold-36863	chr1	82.77	447	58	17	2376	2814	26149195	26149630	7e-103	381
scaffold-234789	chr1	82.82	745	109	15	277	1011	26151040	26151775	0	717
scaffold-50091	chr1	78.31	1134	151	66	1134	2229	26167770	26168846	0	643
scaffold-240177	chr1	74.46	505	102	20	354	846	26199543	26199054	3e-67	263
scaffold-7159	chr1	96.11	386	13	2	1837	2221	26202547	26202931	2e-177	628
scaffold-85249	chr1	74.11	506	79	42	37	517	26203835	26204313	2e-37	161
scaffold-102912	chr1	86.78	628	82	1	249	875	26210312	26209685	0	741
scaffold-242856	chr1	78.93	636	92	31	1128	1747	26213577	26214186	1e-117	429
scaffold-229504	chr1	82.13	470	64	18	1364	1820	26215372	26215834	6e-115	422
scaffold-34701	chr1	88.84	224	19	5	2255	2473	26221868	26221646	1e-69	270
scaffold-227852	chr1	91.36	220	19	0	2027	2246	26226187	26225968	5e-79	302
scaffold-17631	chr1	89.2	287	13	9	5998	6280	26233948	26234220	9e-91	342
scaffold-57425	chr1	77.52	783	117	49	5638	6401	26247121	26247863	4e-113	416
scaffold-59050	chr1	76.15	675	92	46	12867	13515	26249171	26249802	4e-87	331
scaffold-244718	chr1	96.17	235	9	0	1346	1580	26281828	26281594	1e-103	385
scaffold-230578	chr1	84.01	344	33	16	61	396	26285757	26285428	5e-82	311
scaffold-237308	chr1	97.14	175	5	0	620	794	26286147	26286321	1e-77	296
scaffold-36490	chr1	97.75	89	2	0	350	438	26286864	26286952	1e-34	154
scaffold-229106	chr1	92.96	497	31	2	1673	2168	26289644	26290137	0	754
scaffold-111613	chr1	86.65	442	41	15	606	1035	26289702	26290137	3e-141	507
scaffold-27713	chr1	97.22	72	2	0	3137	3208	26290333	26290262	4e-25	122
scaffold-232667	chr1	76.78	478	76	26	1519	1976	26290827	26290365	2e-70	272
scaffold-55415	chr1	84.31	650	68	29	36057	36683	26357984	26358622	4e-169	604
scaffold-29197	chr1	77.46	599	98	35	9328	9907	26366412	26365832	1e-95	359
scaffold-74379	chr1	87.21	344	34	10	8352	8690	26382774	26382436	5e-103	383
scaffold-67799	chr1	79.27	984	158	37	29401	30365	26420804	26421760	0	717
scaffold-66199	chr1	83.29	742	95	25	8160	8891	26426816	26426094	0	701
scaffold-63829	chr1	85.38	301	25	12	2537	2826	26437416	26437708	4e-76	294
scaffold-162141	chr1	81.47	286	28	18	787	1067	26450648	26450913	3e-52	211
scaffold-89929	chr1	95.15	165	8	0	251	415	26451695	26451531	2e-67	261
scaffold-108172	chr1	100	49	0	0	36	84	26452076	26452028	8e-17	91.6
scaffold-229628	chr1	81.87	182	25	8	1173	1350	26455310	26455487	3e-32	147
scaffold-94021	chr1	83.19	119	16	3	890	1005	26460015	26460132	2e-20	106
scaffold-126621	chr1	83.19	119	16	3	884	999	26460132	26460015	1e-20	106
scaffold-219258	chr1	76.06	589	103	30	6489	7056	26467348	26467919	1e-82	315
scaffold-77998	chr1	94.12	51	3	0	861	911	26469174	26469124	4e-12	78.7
scaffold-68914	chr1	80.43	690	111	19	21383	22058	26506708	26507387	3e-173	617
scaffold-228503	chr1	82.39	1028	153	22	6343	7355	26527284	26528298	0	952
scaffold-53655	chr1	82.49	1028	152	22	19153	20165	26527284	26528298	0	957
scaffold-69574	chr1	85.15	357	40	11	8492	8840	26536089	26535738	4e-94	353
scaffold-22622	chr1	87.14	210	22	5	1284	1490	26541761	26541554	8e-59	233
scaffold-56029	chr1	86.01	193	22	5	3119	3308	26546086	26546276	2e-48	202
scaffold-119408	chr1	85.11	188	17	11	105	286	26548987	26548805	5e-44	182
scaffold-16920	chr1	80.78	463	77	10	3808	4267	26555207	26554754	1e-106	394
scaffold-15393	chr1	81	737	93	36	27422	28134	26599717	26600430	6e-162	580
scaffold-70165	chr1	86.39	338	32	11	5463	5792	26628098	26627767	6e-95	357
scaffold-27103	chr1	84.55	123	11	7	56	175	26633181	26633298	3e-23	115
scaffold-69859	chr1	81.71	328	46	12	1411	1728	26636628	26636951	2e-76	294
scaffold-227798	chr1	94.81	212	7	2	1378	1589	26643092	26643299	8e-87	327
scaffold-103268	chr1	76.48	591	78	50	23	592	26645572	26646122	2e-68	265
scaffold-93794	chr1	81.48	135	12	10	200	328	26647424	26647297	2e-18	99
scaffold-237679	chr1	89.55	67	5	2	985	1049	26648713	26648647	1e-13	84.2
scaffold-243994	chr1	91.85	135	9	2	1973	2106	26697898	26698031	9e-45	187
scaffold-38741	chr1	80.23	703	115	23	9606	10298	26702066	26701378	3e-161	577
scaffold-57102	chr1	92.76	359	24	2	19936	20293	26715209	26714852	3e-143	518
scaffold-230461	chr1	81.06	359	57	10	1742	2097	26737892	26737542	4e-83	315
scaffold-86131	chr1	85.74	610	60	14	678	1272	26740594	26741191	0	662
scaffold-56285	chr1	86.69	2043	245	25	5259	7289	26761773	26763800	0	2423
scaffold-75586	chr1	79.08	368	63	13	4685	5044	26786882	26787243	8e-72	279
scaffold-19075	chr1	89.5	181	14	5	7204	7382	26798172	26797995	3e-55	224
scaffold-223768	chr1	86.26	524	59	13	1129	1646	26805973	26806489	9e-156	556
scaffold-66187	chr1	80.19	429	50	20	6894	7314	26817090	26817491	1e-74	289
scaffold-18994	chr1	82.84	204	20	12	1281	1474	26823411	26823213	4e-39	169
scaffold-64573	chr1	77.07	1535	264	67	1345	2844	26863317	26861836	0	926
scaffold-220453	chr1	79.85	1732	252	77	10970	12659	26864018	26865694	0	1256
scaffold-237930	chr1	92.08	341	23	4	1858	2196	26868935	26869273	6e-132	477
scaffold-58125	chr1	79.34	963	149	40	7555	8490	26873272	26874211	0	686
scaffold-4246	chr1	77.2	1877	317	89	3562	5386	26886116	26887933	0	1090
scaffold-102336	chr1	82	100	16	2	61	159	26903955	26904053	4e-14	84.2
scaffold-58449	chr1	80.87	847	128	30	17008	17836	26927008	26926178	0	671
scaffold-69759	chr1	88.54	419	43	4	7858	8274	26944687	26944272	3e-139	503
scaffold-70253	chr1	81.53	834	109	29	13273	14079	26956425	26957240	0	682
scaffold-69710	chr1	84.59	532	64	14	7587	8109	26988455	26987933	1e-151	545
scaffold-151014	chr1	81.56	141	18	8	455	591	26989500	26989636	1e-21	110
scaffold-52357	chr1	82.32	543	81	14	726	1261	26997185	26996651	1e-135	490
scaffold-59684	chr1	74.11	1093	186	59	6496	7542	27003031	27001990	7e-117	429
scaffold-236254	chr1	84.98	426	44	19	2689	3103	27010955	27010539	5e-113	414
scaffold-241904	chr1	71.35	384	76	29	263	633	27011803	27012165	3e-20	106
scaffold-97608	chr1	84.82	461	41	22	191	646	27015433	27014997	4e-120	436
scaffold-46276	chr1	79.24	1161	166	62	42624	43759	27054125	27055235	0	828
scaffold-61919	chr1	88.43	562	47	18	5957	6508	27079798	27079245	0	662
scaffold-42095	chr1	86.89	351	33	12	2149	2493	27101569	27101226	2e-102	381
scaffold-51509	chr1	83.13	913	105	35	12488	13367	27125289	27124393	0	819
scaffold-21248	chr1	77.23	909	167	31	1	886	27144853	27145744	4e-170	604
scaffold-55319	chr1	84.8	684	90	7	3936	4614	27151655	27152329	0	763
scaffold-74240	chr1	78.18	1439	235	59	13730	15126	27167776	27169177	0	935
scaffold-223535	chr1	79.51	1659	223	83	11434	13040	27213271	27214864	0	1155
scaffold-64614	chr1	79.51	1659	223	83	17017	18623	27213271	27214864	0	1155
scaffold-2028	chr1	85.03	334	34	14	706	1033	27217637	27217960	3e-86	326
scaffold-58353	chr1	89.18	268	25	3	22682	22949	27238403	27238140	5e-87	331
scaffold-225841	chr1	94.15	410	19	5	1000	1407	27255482	27255888	1e-174	619
scaffold-238831	chr1	82.08	480	68	14	4639	5114	27260689	27260224	4e-117	429
scaffold-66154	chr1	86.71	1196	144	13	7279	8464	27271246	27270056	0	1391
scaffold-61859	chr1	81.35	949	104	50	9136	10037	27279237	27278315	0	704
scaffold-38106	chr1	97.76	134	3	0	3832	3965	27292630	27292763	2e-57	231
scaffold-82734	chr1	94.95	99	3	2	575	672	27297994	27298091	6e-35	154
scaffold-37064	chr1	83.49	648	81	20	14311	14946	27311666	27312299	2e-173	617
scaffold-69884	chr1	83.49	648	81	20	2852	3487	27311666	27312299	2e-173	617
scaffold-65547	chr1	78.21	491	70	25	6304	6771	27325808	27326284	2e-80	309
scaffold-10691	chr1	74.12	452	72	34	4178	4610	27338161	27338586	7e-42	180
scaffold-67702	chr1	79.49	429	57	27	6807	7226	27353009	27353415	4e-83	316
scaffold-61459	chr1	85.98	107	9	5	8834	8938	27365249	27365351	2e-20	110
scaffold-42792	chr1	85.61	820	110	8	4754	5569	27392656	27391841	0	928
scaffold-138278	chr1	87.06	85	7	3	57	140	27407461	27407380	1e-16	93.5
scaffold-56529	chr1	81.12	699	109	20	17359	18049	27421090	27420407	3e-173	617
scaffold-46154	chr1	82.08	614	73	23	5186	5778	27448393	27447796	4e-135	490
scaffold-6103	chr1	76.48	506	74	36	655	1138	27454631	27455113	6e-59	233
scaffold-71448	chr1	85.1	349	44	8	6099	6444	27460045	27460388	7e-93	350
scaffold-229338	chr1	87.65	162	16	4	652	811	27462463	27462622	1e-43	185
scaffold-27210	chr1	82.1	782	122	18	2903	3675	27484297	27485069	0	761
scaffold-58373	chr1	91.56	628	51	2	43436	44062	27527007	27526381	0	865
scaffold-19402	chr1	80.12	171	27	7	50	216	27585657	27585490	5e-25	121
scaffold-54076	chr1	83.77	493	77	2	15297	15789	27602018	27602507	1e-151	545
scaffold-174261	chr1	78.21	179	35	3	52	227	27621153	27621330	8e-36	154
scaffold-219231	chr1	77.39	690	90	40	8698	9351	27649326	27648667	8e-97	363
scaffold-233898	chr1	77.39	690	90	40	2619	3272	27649326	27648667	4e-97	363
scaffold-74510	chr1	79.86	978	127	60	2415	3360	27660555	27659616	0	651
scaffold-75773	chr1	81.94	155	13	12	3848	3997	27671755	27671899	2e-23	117
scaffold-225152	chr1	88.71	815	76	14	27245	28050	27709842	27710649	0	981
scaffold-48738	chr1	88.71	815	76	14	36979	37784	27709842	27710649	0	981
scaffold-75207	chr1	79.6	1245	173	62	19149	20362	27732136	27730942	0	850
scaffold-49817	chr1	78.92	963	120	57	1272	2204	27756570	27757479	7e-161	577
scaffold-84808	chr1	78.85	558	97	20	271	819	27816062	27816607	4e-120	436
scaffold-227607	chr1	75.89	875	153	53	98	936	27818083	27818935	9e-139	499
scaffold-45425	chr1	83.11	302	32	18	9667	9960	27828630	27828920	4e-65	257
scaffold-11705	chr1	83.07	254	35	8	12707	12957	27843987	27844235	5e-55	224
scaffold-23314	chr1	81.83	622	78	27	1580	2178	27848599	27849208	5e-135	490
scaffold-35482	chr1	91.71	205	13	4	189	391	27864544	27864746	6e-73	281
scaffold-219535	chr1	84.14	681	84	20	97	761	27869520	27870192	0	673
scaffold-63459	chr1	78.27	1822	256	99	2774	4530	27877982	27876236	0	1122
scaffold-73708	chr1	81.46	426	64	14	2705	3122	27884348	27884766	2e-99	370
scaffold-38643	chr1	87.07	317	36	4	6701	7014	27896270	27896584	8e-105	388
scaffold-29914	chr1	79.76	1161	166	60	1	1131	27897404	27898525	0	846
scaffold-59727	chr1	89.85	325	23	10	1007	1326	27900751	27900432	2e-111	409
scaffold-91245	chr1	80.79	682	93	22	83	759	27901324	27901972	5e-143	512
[truncated: 63,536 more rows]

## Sheet: Summary
Total alignment (bp)	41692815
Average alignment length (bp)	490.324
Average gaps	16.449
Avg. percent identity	84.528
Avg bit score	431.078
