# Supplementary material for: A locally funded Puerto Rican parrot (Amazona vittata) genome sequencing project increases avian data and advances young researcher education
Source: Gigascience. 2012 Sep 28;1:14. doi: 10.1186/2047-217X-1-14 (PMC3626513; doi:10.1186/2047-217X-1-14)
Supplement: Additional file 8 — Table S4C. The database of the alignment information of A. vittata sequences to G. gallus and T. guttata genome sequence by BLAST. [file 2047-217X-1-14-S8.txt]

query_id	Finch_Chrom_A	finch_start	finch_end	finch_bit_score	chicken_chr	chicken_start	chicken_end	chicken_bit_score	match (-1 chicken only, 0 uncmatch, 1 finch only, 3 mismatch, 6 both match)	scaffold_length
scaffold-0	chrZ	14551803	14552540	436	chrZ	56843672	56842949	760	6	10615
scaffold-1		.	.	.		.	.	.	0	1852
scaffold-10	chr4	19880887	19881473	501	chr4	61011214	61011849	880	6	24991
scaffold-100	chr1A	46355561	46355745	143	chr1	48894247	48895798	1007	6	8238
scaffold-1000	chr5	14950430	14948906	752	chr5	16092228	16091119	632	6	19871
scaffold-10000	chr3	51256820	51257361	466	chr3	55891382	55890776	396	6	1648
scaffold-100000	chr1	33086854	33086663	219	chr1	190224435	190224348	91.6	6	1715
scaffold-100001		.	.	.		.	.	.	0	366
scaffold-100002		.	.	.		.	.	.	0	695
scaffold-100003	chr9	18242514	18242856	209		.	.	.	1	1800
scaffold-100004	chrUn	94018858	94018985	145		.	.	.	1	1806
scaffold-100005	chr11	6429243	6429415	180		.	.	.	1	1064
scaffold-100006	chr3	44507491	44507657	276	chr3	40012279	40011904	556	6	377
scaffold-100007		.	.	.		.	.	.	0	1223
scaffold-100008		.	.	.		.	.	.	0	638
scaffold-100009		.	.	.	chrZ	38855638	38855727	78.7	-1	1276
scaffold-10001		.	.	.	chr2	104331267	104330991	113	-1	7651
scaffold-100010	chr1A	2690110	2689662	385	chr1	3208350	3207746	433	6	1932
scaffold-100011		.	.	.	chr1	26597752	26597488	237	-1	763
scaffold-100012		.	.	.		.	.	.	0	426
scaffold-100013	chr5	58728850	58728947	110		.	.	.	1	961
scaffold-100014		.	.	.	chr1	193245593	193245665	89.8	-1	1973
scaffold-100015		.	.	.		.	.	.	0	431
scaffold-100016	chr3	52767683	52767780	76.8	chr3	99873196	99873599	193	6	1864
scaffold-100017		.	.	.		.	.	.	0	573
scaffold-100018		.	.	.		.	.	.	0	656
scaffold-100019	chr19	7494939	7495123	243	chr19	6022293	6022720	361	6	446
scaffold-10002	chr2	21327813	21327254	453	chr2	19187341	19187065	300	6	24347
scaffold-100020	chrUn	69345469	69345559	111	chrZ	13790665	13790419	207	3	1164
scaffold-100021		.	.	.		.	.	.	0	427
scaffold-100022		.	.	.		.	.	.	0	890
scaffold-100023	chr1	53012863	53012485	289	chr1	176635429	176636095	401	6	1428
scaffold-100024		.	.	.		.	.	.	0	931
scaffold-100025		.	.	.	chr4	56647183	56646911	145	-1	740
scaffold-100026	chr11	18455993	18455366	320	chr11	10815850	10815496	368	6	700
scaffold-100027		.	.	.		.	.	.	0	398
scaffold-100028		.	.	.	chr5	59486211	59486120	104	-1	1018
scaffold-100029		.	.	.		.	.	.	0	854
scaffold-10003		.	.	.		.	.	.	0	1549
scaffold-100030		.	.	.		.	.	.	0	636
scaffold-100031		.	.	.	chr2	90114779	90114612	111	-1	709
scaffold-100032		.	.	.		.	.	.	0	364
scaffold-100033		.	.	.	chr1	123532216	123532826	270	-1	956
scaffold-100034		.	.	.		.	.	.	0	382
scaffold-100035		.	.	.	chr11	21002463	21002565	122	-1	2017
scaffold-100036		.	.	.		.	.	.	0	824
scaffold-100037		.	.	.		.	.	.	0	1332
scaffold-100038	chr5	17131291	17131520	163	chr5	20662965	20663350	222	6	1478
scaffold-100039	chrUn	32489219	32489066	174	chr11	11855600	11855988	405	3	1889
scaffold-10004		.	.	.		.	.	.	0	3326
scaffold-100040		.	.	.		.	.	.	0	971
scaffold-100041		.	.	.		.	.	.	0	1324
scaffold-100042		.	.	.		.	.	.	0	463
scaffold-100043		.	.	.		.	.	.	0	655
scaffold-100044		.	.	.	chr1	47770065	47770219	117	-1	1540
scaffold-100045		.	.	.		.	.	.	0	425
scaffold-100046		.	.	.		.	.	.	0	516
scaffold-100047		.	.	.	chr3	59653486	59653103	230	-1	1651
scaffold-100048		.	.	.	chr6	10540687	10540510	134	-1	1830
scaffold-100049		.	.	.		.	.	.	0	401
scaffold-10005		.	.	.		.	.	.	0	2942
scaffold-100050		.	.	.	chr3	17221709	17221654	82.4	-1	1982
scaffold-100051		.	.	.		.	.	.	0	988
scaffold-100052		.	.	.		.	.	.	0	353
scaffold-100053		.	.	.		.	.	.	0	1596
scaffold-100054		.	.	.		.	.	.	0	549
scaffold-100055		.	.	.		.	.	.	0	780
scaffold-100056		.	.	.	chr4	94030157	94030570	431	-1	1547
scaffold-100057	chr4	14590665	14590570	78.7	chrZ	11164905	11165051	134	3	544
scaffold-100058	chr11	5907118	5907365	377	chr11	1955197	1955413	329	6	432
scaffold-100059		.	.	.		.	.	.	0	1224
scaffold-10006	chrUn	81739310	81739035	364	chr1	100683579	100684266	787	3	1873
scaffold-100060		.	.	.	chr1	125589263	125589356	130	-1	844
scaffold-100061		.	.	.		.	.	.	0	508
scaffold-100062		.	.	.		.	.	.	0	942
scaffold-100063		.	.	.	chr2	133679496	133679391	124	-1	521
scaffold-100064		.	.	.		.	.	.	0	533
scaffold-100065		.	.	.		.	.	.	0	381
scaffold-100066		.	.	.		.	.	.	0	733
scaffold-100067	chrZ	45174844	45174737	78.7		.	.	.	1	533
scaffold-100068		.	.	.		.	.	.	0	390
scaffold-100069		.	.	.		.	.	.	0	679
scaffold-10007		.	.	.	chr2	90114621	90114808	176	-1	9136
scaffold-100070	chr8	13443094	13442352	710	chr8	17492990	17492190	763	6	1771
scaffold-100071	chrUn	115905813	115905526	156	chr16	375881	375632	124	3	1222
scaffold-100072		.	.	.	chr1	175614437	175614281	113	-1	973
scaffold-100073		.	.	.	chr1	179920959	179920880	76.8	-1	403
scaffold-100074		.	.	.	chr1	112000622	111999902	390	-1	908
scaffold-100075		.	.	.		.	.	.	0	782
scaffold-100076		.	.	.		.	.	.	0	381
scaffold-100077		.	.	.		.	.	.	0	443
scaffold-100078		.	.	.		.	.	.	0	834
scaffold-100079		.	.	.		.	.	.	0	521
scaffold-10008		.	.	.		.	.	.	0	3332
scaffold-100080		.	.	.		.	.	.	0	399
scaffold-100081		.	.	.		.	.	.	0	448
scaffold-100082	chr11	5629443	5630014	459	chr11	1744224	1744632	401	6	1100
scaffold-100083		.	.	.		.	.	.	0	380
scaffold-100084		.	.	.		.	.	.	0	470
scaffold-100085		.	.	.		.	.	.	0	1118
scaffold-100086		.	.	.		.	.	.	0	581
scaffold-100087		.	.	.		.	.	.	0	425
scaffold-100088	chr3	12928844	12929054	163		.	.	.	1	1875
scaffold-100089		.	.	.		.	.	.	0	540
scaffold-10009		.	.	.		.	.	.	0	654
scaffold-100090		.	.	.	chrZ	32227916	32228074	126	-1	1579
scaffold-100091		.	.	.	chrZ	44815928	44816053	128	-1	574
scaffold-100092		.	.	.		.	.	.	0	402
scaffold-100093	chr1A	44435556	44435341	294	chr3	84431898	84431689	206	3	1810
scaffold-100094		.	.	.		.	.	.	0	624
scaffold-100095		.	.	.	chr7	34013458	34013161	211	-1	1344
scaffold-100096		.	.	.		.	.	.	0	617
scaffold-100097		.	.	.	chr3	291574	291650	104	-1	1158
scaffold-100098		.	.	.		.	.	.	0	499
scaffold-100099	chr5	30303430	30303597	191		.	.	.	1	816
scaffold-1001		.	.	.	chr1	47770040	47770231	134	-1	2807
scaffold-10010	chr3	106557034	106556751	152	chrZ	73496412	73496140	167	3	5003
scaffold-100100		.	.	.		.	.	.	0	567
scaffold-100101		.	.	.	chr3	55426301	55426364	78.7	-1	1027
scaffold-100102		.	.	.		.	.	.	0	429
scaffold-100103		.	.	.	chr3	106799238	106799171	82.4	-1	907
scaffold-100104		.	.	.		.	.	.	0	831
scaffold-100105		.	.	.		.	.	.	0	397
scaffold-100106		.	.	.		.	.	.	0	950
scaffold-100107		.	.	.		.	.	.	0	434
scaffold-100108		.	.	.		.	.	.	0	721
scaffold-100109		.	.	.		.	.	.	0	848
scaffold-10011	chr1A	1785071	1784799	237	chr2	5486382	5486254	135	3	1500
scaffold-100110		.	.	.	chr4	17121573	17121852	178	-1	1117
scaffold-100111		.	.	.		.	.	.	0	836
scaffold-100112		.	.	.		.	.	.	0	1045
scaffold-100113		.	.	.		.	.	.	0	610
scaffold-100114		.	.	.		.	.	.	0	529
scaffold-100115		.	.	.		.	.	.	0	758
scaffold-100116		.	.	.	chr7	36540465	36540394	99	-1	1085
scaffold-100117		.	.	.		.	.	.	0	470
scaffold-100118		.	.	.		.	.	.	0	1777
scaffold-100119		.	.	.		.	.	.	0	948
scaffold-10012	chr1	71658054	71658735	560	chr1	156873252	156872792	510	6	7340
scaffold-100120		.	.	.	chr2	48351739	48351473	226	-1	1042
scaffold-100121		.	.	.	chr1	8626043	8625969	76.8	-1	963
scaffold-100122		.	.	.	chr15	10311115	10311008	117	-1	1692
scaffold-100123		.	.	.	chr1	139806086	139805857	113	-1	692
scaffold-100124		.	.	.		.	.	.	0	394
scaffold-100125		.	.	.	chr3	41116126	41115274	512	-1	1841
scaffold-100126		.	.	.		.	.	.	0	479
scaffold-100127		.	.	.		.	.	.	0	497
scaffold-100128		.	.	.		.	.	.	0	511
scaffold-100129	chr4	47043487	47043408	82.4	chr3	107256132	107255893	183	3	1466
scaffold-10013		.	.	.	chr3	8254464	8254399	82.4	-1	1264
scaffold-100130		.	.	.		.	.	.	0	397
scaffold-100131		.	.	.		.	.	.	0	356
scaffold-100132		.	.	.		.	.	.	0	947
scaffold-100133		.	.	.		.	.	.	0	463
scaffold-100134		.	.	.	chr2	25062931	25063439	335	-1	1177
scaffold-100135		.	.	.	chr3	3155259	3154869	477	-1	709
scaffold-100136	chrUn	13224390	13223425	627		.	.	.	1	1582
scaffold-100137	chr3	17315633	17315987	329	chr3	27192951	27193657	606	6	1093
scaffold-100138	chr4	41873784	41873507	383	chr4	65518850	65518404	472	6	963
scaffold-100139		.	.	.	chr2	5486256	5486345	122	-1	437
scaffold-10014	chr6	9467589	9467363	327	chr6	4882726	4879974	1832	6	4911
scaffold-100140		.	.	.		.	.	.	0	1665
scaffold-100141		.	.	.		.	.	.	0	1331
scaffold-100142		.	.	.		.	.	.	0	440
scaffold-100143		.	.	.	chr2	151410975	151411061	111	-1	1712
scaffold-100144		.	.	.		.	.	.	0	912
scaffold-100145		.	.	.	chr1	15920252	15920364	95.3	-1	1013
scaffold-100146		.	.	.	chr2	116760860	116761086	237	-1	915
scaffold-100147	chr9	18165598	18165185	464	chr9	16981357	16981068	265	6	1207
scaffold-100148		.	.	.		.	.	.	0	493
scaffold-100149		.	.	.	chr25	1775461	1775319	174	-1	571
scaffold-10015	chr5	56553964	56553520	665	chr5	56981852	56981044	725	6	11664
scaffold-100150		.	.	.		.	.	.	0	1090
scaffold-100151		.	.	.		.	.	.	0	1474
scaffold-100152		.	.	.		.	.	.	0	1085
scaffold-100153		.	.	.		.	.	.	0	1252
scaffold-100154	chr8	2958684	2958462	246		.	.	.	1	1723
scaffold-100155		.	.	.		.	.	.	0	702
scaffold-100156		.	.	.		.	.	.	0	790
scaffold-100157	chr10	13345398	13345537	254	chr10	14919662	14919853	292	6	384
scaffold-100158	chrUn	162078772	162078666	154		.	.	.	1	1408
scaffold-100159	chr19	6213218	6213128	135	chr19	4913313	4912723	536	6	1380
scaffold-10016		.	.	.		.	.	.	0	744
scaffold-100160		.	.	.		.	.	.	0	966
scaffold-100161	chrUn	126310316	126310810	274		.	.	.	1	638
scaffold-100162		.	.	.		.	.	.	0	1248
scaffold-100163	chr5	2940910	2941322	451		.	.	.	1	583
scaffold-100164	chr2	115874145	115873986	183	chr2	113368442	113367875	279	6	912
scaffold-100165	chr2	129102842	129102918	76.8	chrZ	32228013	32227924	95.3	3	501
scaffold-100166		.	.	.	chr1	162353914	162353716	104	-1	1574
scaffold-100167		.	.	.	chr3	84431827	84431880	89.8	-1	493
scaffold-100168		.	.	.		.	.	.	0	745
scaffold-100169		.	.	.		.	.	.	0	623
scaffold-10017	chr4	44692229	44692484	196	chr4	68075071	68075590	326	6	8050
scaffold-100170		.	.	.	chr1	70034488	70034578	86.1	-1	445
scaffold-100171	chr21	1668899	1668759	148		.	.	.	1	904
scaffold-100172		.	.	.		.	.	.	0	387
scaffold-100173		.	.	.		.	.	.	0	1642
scaffold-100174		.	.	.	chr2	126129267	126129175	80.5	-1	569
scaffold-100175		.	.	.		.	.	.	0	609
scaffold-100176		.	.	.	chr2	126136811	126136922	108	-1	1082
scaffold-100177		.	.	.		.	.	.	0	713
scaffold-100178	chrZ	9417790	9417699	126	chrZ	41648515	41649081	278	6	1807
scaffold-100179	chr2	140690711	140690637	106	chr2	139676295	139675556	292	6	1114
scaffold-10018	chr6	9348555	9348493	82.4	chr1	192130808	192130861	82.4	3	2926
scaffold-100180	chr8	22739229	22739296	99	chr8	25851931	25852084	158	6	540
scaffold-100181		.	.	.	chr11	20985871	20986361	686	-1	1739
scaffold-100182	chr4A	15973647	15973717	110		.	.	.	1	1152
scaffold-100183		.	.	.		.	.	.	0	463
scaffold-100184	chr3	96717630	96717260	230		.	.	.	1	1221
scaffold-100185		.	.	.		.	.	.	0	455
scaffold-100186	chr11	11420796	11420942	228	chr11	20590333	20590476	195	6	1538
scaffold-100187		.	.	.		.	.	.	0	374
scaffold-100188		.	.	.	chr2	70210622	70210475	156	-1	656
scaffold-100189	chr2	67385571	67385670	128		.	.	.	1	604
scaffold-10019	chr4A	18602812	18602328	457	chr4	13379946	13377695	1018	6	17760
scaffold-100190		.	.	.		.	.	.	0	459
scaffold-100191		.	.	.		.	.	.	0	434
scaffold-100192		.	.	.		.	.	.	0	1238
scaffold-100193		.	.	.	chrZ	13790655	13790451	202	-1	1387
scaffold-100194	chr1A	18428867	18429150	398	chr1	20467666	20467949	364	6	400
scaffold-100195	chr1A	30858033	30857858	145	chr1	179228312	179228386	104	6	438
scaffold-100196	chr1	84665623	84665764	213	chr1	195054899	195055473	603	6	1316
scaffold-100197	chr10	6050590	6050418	244	chr10	7370889	7370090	359	6	1003
scaffold-100198	chr2	48984753	48984412	339	chr2	29300075	29299358	422	6	1843
scaffold-100199		.	.	.		.	.	.	0	356
scaffold-1002	chr11	20907737	20907630	148		.	.	.	1	1269
scaffold-10020	chr25	68463	68771	433	chr25	943398	943706	449	6	16717
scaffold-100200		.	.	.		.	.	.	0	982
scaffold-100201		.	.	.		.	.	.	0	400
scaffold-100202	chr1	87325732	87325359	492	chr1	198146333	198146053	364	6	870
scaffold-100203		.	.	.		.	.	.	0	448
scaffold-100204		.	.	.		.	.	.	0	379
scaffold-100205		.	.	.		.	.	.	0	1779
scaffold-100206		.	.	.		.	.	.	0	1285
scaffold-100207	chrUn	141670500	141670697	102	chr3	84431855	84431673	154	3	1980
scaffold-100208		.	.	.		.	.	.	0	520
scaffold-100209		.	.	.		.	.	.	0	906
scaffold-10021	chr20	6119931	6120070	174	chr20	4981675	4982613	523	6	1515
scaffold-100210		.	.	.	chr2	90114621	90114721	115	-1	1006
scaffold-100211		.	.	.		.	.	.	0	742
scaffold-100212		.	.	.		.	.	.	0	402
scaffold-100213		.	.	.		.	.	.	0	1296
scaffold-100214		.	.	.		.	.	.	0	395
scaffold-100215		.	.	.	chr23	1142976	1142777	200	-1	1007
scaffold-100216		.	.	.	chr1	179920964	179920878	104	-1	597
scaffold-100217		.	.	.		.	.	.	0	678
scaffold-100218		.	.	.		.	.	.	0	700
scaffold-100219		.	.	.	chr3	84432087	84431709	318	-1	1644
scaffold-10022		.	.	.		.	.	.	0	2725
scaffold-100220		.	.	.	chrZ	37917041	37916973	99	-1	686
scaffold-100221		.	.	.		.	.	.	0	404
scaffold-100222		.	.	.		.	.	.	0	742
scaffold-100223		.	.	.	chr3	84431829	84431917	86.1	-1	747
scaffold-100224		.	.	.		.	.	.	0	735
scaffold-100225		.	.	.	chr23	3623207	3623148	84.2	-1	1627
scaffold-100226		.	.	.	chr2	148281614	148281450	143	-1	949
scaffold-100227		.	.	.		.	.	.	0	468
scaffold-100228		.	.	.		.	.	.	0	369
scaffold-100229		.	.	.	chr1	168064396	168064314	113	-1	673
scaffold-10023	chrZ	41748358	41748081	235	chrZ	10403259	10402902	302	6	20744
scaffold-100230	chrZ	54954444	54954698	281	chrZ	37202783	37202656	152	6	1272
scaffold-100231	chr1	47909059	47908831	243	chr1	196003182	196003123	82.4	6	1014
scaffold-100232	chr11	16170779	16170589	152		.	.	.	1	892
scaffold-100233		.	.	.		.	.	.	0	438
scaffold-100234		.	.	.		.	.	.	0	377
scaffold-100235		.	.	.	chr2	151411039	151410975	93.5	-1	655
scaffold-100236		.	.	.		.	.	.	0	350
scaffold-100237		.	.	.	chr3	93068936	93068847	110	-1	491
scaffold-100238		.	.	.		.	.	.	0	390
scaffold-100239		.	.	.	chr1	148077649	148077596	82.4	-1	451
scaffold-10024	chr2	2656296	2656113	211	chr20	246378	246281	121	3	787
scaffold-100240		.	.	.		.	.	.	0	452
scaffold-100241		.	.	.		.	.	.	0	901
scaffold-100242		.	.	.	chr28	4318261	4318191	102	-1	1925
scaffold-100243	chr2	65034359	65034247	159	chr2	42918166	42918812	159	6	1292
scaffold-100244		.	.	.		.	.	.	0	394
scaffold-100245		.	.	.	chr3	66869931	66870039	117	-1	628
scaffold-100246		.	.	.		.	.	.	0	687
scaffold-100247		.	.	.		.	.	.	0	1515
scaffold-100248		.	.	.		.	.	.	0	953
scaffold-100249		.	.	.		.	.	.	0	1256
scaffold-10025		.	.	.		.	.	.	0	2929
scaffold-100250		.	.	.	chr2	105935101	105934993	108	-1	464
scaffold-100251		.	.	.		.	.	.	0	530
scaffold-100252		.	.	.		.	.	.	0	1459
scaffold-100253		.	.	.		.	.	.	0	1521
scaffold-100254		.	.	.		.	.	.	0	980
scaffold-100255		.	.	.	chr11	11608694	11608299	307	-1	1122
scaffold-100256		.	.	.		.	.	.	0	729
scaffold-100257		.	.	.		.	.	.	0	473
scaffold-100258		.	.	.		.	.	.	0	512
scaffold-100259	chrZ	349280	349077	204		.	.	.	1	976
scaffold-10026	chr3	89000285	89000460	220	chr3	89454591	89455073	270	6	2142
scaffold-100260		.	.	.	chr1	181378962	181379046	102	-1	733
scaffold-100261	chr27	4290346	4290411	95.3		.	.	.	1	1326
scaffold-100262		.	.	.		.	.	.	0	453
scaffold-100263	chr2	52577022	52577269	309	chr2	32538827	32539078	361	6	380
scaffold-100264		.	.	.		.	.	.	0	1018
scaffold-100265		.	.	.		.	.	.	0	420
scaffold-100266	chr5	11180074	11180174	176	chr5	12558845	12559222	651	6	401
scaffold-100267		.	.	.	chr3	90859664	90859789	139	-1	718
scaffold-100268	chr3	42114479	42114219	272		.	.	.	1	760
scaffold-100269		.	.	.	chr4	12411019	12410951	93.5	-1	792
scaffold-10027		.	.	.		.	.	.	0	1750
scaffold-100270		.	.	.		.	.	.	0	402
scaffold-100271		.	.	.		.	.	.	0	404
scaffold-100272		.	.	.	chr1	20483787	20483894	91.6	-1	878
scaffold-100273		.	.	.	chr5	3516856	3517063	115	-1	759
scaffold-100274		.	.	.		.	.	.	0	720
scaffold-100275	chr14	1779846	1780450	425	chr14	13826922	13826681	248	6	1474
scaffold-100276		.	.	.		.	.	.	0	415
scaffold-100277		.	.	.		.	.	.	0	454
scaffold-100278	chr1A	37065468	37065136	145		.	.	.	1	1495
scaffold-100279	chr11	11908004	11908210	326	chr11	21132498	21132761	231	6	1458
scaffold-10028		.	.	.	chr8	6677141	6676597	217	-1	4271
scaffold-100280		.	.	.		.	.	.	0	468
scaffold-100281	chr5	49053901	49053598	287		.	.	.	1	502
scaffold-100282	chrZ	35824132	35824426	363	chrZ	4654173	4654511	401	6	967
scaffold-100283		.	.	.		.	.	.	0	853
scaffold-100284		.	.	.		.	.	.	0	695
scaffold-100285		.	.	.	chr4	44316557	44316475	102	-1	957
scaffold-100286		.	.	.	chr1	80034742	80034816	91.6	-1	1229
scaffold-100287	chr3	42657037	42657179	110	chr1	35015171	35015244	95.3	3	744
scaffold-100288		.	.	.		.	.	.	0	498
scaffold-100289		.	.	.		.	.	.	0	1342
scaffold-10029		.	.	.	chr4	48764679	48764770	108	-1	893
scaffold-100290		.	.	.		.	.	.	0	412
scaffold-100291		.	.	.		.	.	.	0	645
scaffold-100292		.	.	.		.	.	.	0	343
scaffold-100293	chr8	26728950	26729028	108		.	.	.	1	1917
scaffold-100294		.	.	.	chr28	717078	716979	80.5	-1	531
scaffold-100295		.	.	.		.	.	.	0	418
scaffold-100296		.	.	.	chr4	28586086	28585988	115	-1	788
scaffold-100297		.	.	.		.	.	.	0	772
scaffold-100298	chr3	73766651	73766718	115	chr3	74177414	74177740	374	6	1365
scaffold-100299		.	.	.		.	.	.	0	411
scaffold-1003	chr2	132603348	132603037	433	chr2	130941881	130941068	525	6	14364
scaffold-10030	chr4	52847963	52848784	676	chr4	76119443	76121455	1182	6	10414
scaffold-100300		.	.	.	chr1	88680814	88680688	106	-1	1646
scaffold-100301	chr5	36753970	36754203	289	chr5	39104891	39105127	278	6	982
scaffold-100302		.	.	.	chrZ	19360540	19361092	368	-1	1973
scaffold-100303		.	.	.		.	.	.	0	1100
scaffold-100304	chr10	3180048	3179947	145	chr10	679510	679799	195	6	1913
scaffold-100305	chr3	4801840	4801625	204		.	.	.	1	354
scaffold-100306		.	.	.	chr2	89557086	89556997	128	-1	1575
scaffold-100307	chr8	9191454	9191064	226	chr8	13589957	13589902	82.4	6	427
scaffold-100308		.	.	.		.	.	.	0	691
scaffold-100309		.	.	.		.	.	.	0	695
scaffold-10031	chr7	27708244	27708314	78.7		.	.	.	1	876
scaffold-100310		.	.	.		.	.	.	0	639
scaffold-100311		.	.	.	chrZ	33050091	33050022	86.1	-1	557
scaffold-100312	chr1A	17752805	17752575	183		.	.	.	1	1453
scaffold-100313		.	.	.	chr1	81725354	81725512	111	-1	1652
scaffold-100314		.	.	.	chr2	119701574	119701776	213	-1	1571
scaffold-100315	chr4	1595720	1595601	148		.	.	.	1	422
scaffold-100316		.	.	.	chrZ	58281268	58281205	78.7	-1	397
scaffold-100317		.	.	.	chr3	66869949	66870020	82.4	-1	1639
scaffold-100318		.	.	.		.	.	.	0	568
scaffold-100319	chr4	16207943	16208190	302	chr4	50626004	50626213	165	6	1750
scaffold-10032	chr3	27407530	27407902	396	chr3	1113184	1111316	1592	6	13395
scaffold-100320		.	.	.		.	.	.	0	777
scaffold-100321		.	.	.		.	.	.	0	977
scaffold-100322	chrZ	24071790	24071858	78.7		.	.	.	1	763
scaffold-100323		.	.	.		.	.	.	0	409
scaffold-100324		.	.	.		.	.	.	0	879
scaffold-100325		.	.	.	chr3	90863200	90863414	169	-1	1627
scaffold-100326		.	.	.	chr18	4881643	4881589	78.7	-1	432
scaffold-100327		.	.	.	chrW	25335	25421	93.5	-1	578
scaffold-100328		.	.	.		.	.	.	0	1214
scaffold-100329		.	.	.		.	.	.	0	417
scaffold-10033	chr2	103204309	103204672	442	chr2	100249052	100249824	612	6	4570
scaffold-100330		.	.	.		.	.	.	0	1211
scaffold-100331		.	.	.		.	.	.	0	396
scaffold-100332		.	.	.		.	.	.	0	851
scaffold-100333		.	.	.	chr2	139773984	139774033	82.4	-1	1392
scaffold-100334	chr11	19442000	19441720	320	chr11	11756005	11755120	784	6	1546
scaffold-100335	chr1	95630981	95630113	684	chr1	86329498	86328432	582	6	1240
scaffold-100336		.	.	.		.	.	.	0	563
scaffold-100337		.	.	.		.	.	.	0	1838
scaffold-100338		.	.	.		.	.	.	0	935
scaffold-100339		.	.	.	chr2	90114621	90114721	110	-1	1093
scaffold-10034		.	.	.		.	.	.	0	2388
scaffold-100340		.	.	.		.	.	.	0	1350
scaffold-100341		.	.	.		.	.	.	0	659
scaffold-100342	chr11	20033885	20033938	95.3	chr11	12286423	12286522	180	6	810
scaffold-100343		.	.	.		.	.	.	0	466
scaffold-100344		.	.	.		.	.	.	0	490
scaffold-100345		.	.	.		.	.	.	0	422
scaffold-100346		.	.	.		.	.	.	0	994
scaffold-100347		.	.	.		.	.	.	0	839
scaffold-100348		.	.	.		.	.	.	0	1023
scaffold-100349		.	.	.		.	.	.	0	745
scaffold-10035	chr15	3057524	3057810	414	chr15	5551150	5552158	712	6	1003
scaffold-100350		.	.	.		.	.	.	0	496
scaffold-100351		.	.	.	chr1	146500115	146500029	110	-1	1113
scaffold-100352		.	.	.	chr2	146383721	146383643	89.8	-1	1201
scaffold-100353	chrZ	56699393	56699536	211	chrZ	22590941	22591288	438	6	405
scaffold-100354		.	.	.		.	.	.	0	388
scaffold-100355		.	.	.		.	.	.	0	1735
scaffold-100356		.	.	.	chr18	3540447	3540533	104	-1	970
scaffold-100357		.	.	.		.	.	.	0	426
scaffold-100358		.	.	.	chr2	133679348	133679496	187	-1	1881
scaffold-100359		.	.	.		.	.	.	0	385
scaffold-10036		.	.	.	chr2	130600588	130600516	97.1	-1	684
scaffold-100360		.	.	.		.	.	.	0	1346
scaffold-100361	chrZ	21836678	21836534	91.6		.	.	.	1	730
scaffold-100362	chr4	48324042	48323862	209	chr4	71514023	71512879	568	6	1574
scaffold-100363		.	.	.		.	.	.	0	567
scaffold-100364		.	.	.	chr1	126490977	126491039	93.5	-1	424
scaffold-100365	chr11	11874764	11874850	161	chr11	21099468	21099548	134	6	403
scaffold-100366		.	.	.	chr1	159651185	159651391	128	-1	1226
scaffold-100367		.	.	.	chr4	42245981	42246228	281	-1	1523
scaffold-100368		.	.	.		.	.	.	0	386
scaffold-100369		.	.	.	chr11	20808788	20808891	171	-1	390
scaffold-10037	chr1	31050350	31051358	1267	chr1	136799772	136795474	2928	6	51220
scaffold-100370		.	.	.		.	.	.	0	1461
scaffold-100371		.	.	.		.	.	.	0	627
scaffold-100372		.	.	.		.	.	.	0	843
scaffold-100373	chr11	12430419	12430118	425	chr11	21712460	21711135	531	6	2011
scaffold-100374		.	.	.	chr1	193245585	193245664	86.1	-1	472
scaffold-100375		.	.	.	chr2	148151255	148151447	95.3	-1	1666
scaffold-100376		.	.	.		.	.	.	0	537
scaffold-100377		.	.	.		.	.	.	0	442
scaffold-100378	chr4A	18554943	18555783	553		.	.	.	1	1904
scaffold-100379		.	.	.		.	.	.	0	1108
scaffold-10038		.	.	.		.	.	.	0	1006
scaffold-100380		.	.	.	chr17	644012	644097	76.8	-1	1441
scaffold-100381	chr2	94785111	94784893	215	chr2	13684497	13684774	198	6	1714
scaffold-100382		.	.	.	chrZ	47840358	47840550	163	-1	571
scaffold-100383		.	.	.		.	.	.	0	356
scaffold-100384		.	.	.		.	.	.	0	551
scaffold-100385		.	.	.		.	.	.	0	1384
scaffold-100386		.	.	.	chr2	2286239	2285953	130	-1	928
scaffold-100387		.	.	.	chr4	46010500	46010568	84.2	-1	828
scaffold-100388		.	.	.		.	.	.	0	712
scaffold-100389		.	.	.		.	.	.	0	811
scaffold-10039	chrUn	81227587	81227317	255	chr5	43280578	43280276	265	3	3432
scaffold-100390		.	.	.		.	.	.	0	382
scaffold-100391	chr2	149256971	149256770	158	chr2	48865179	48865249	99	6	1656
scaffold-100392	chr7	26713407	26713253	141		.	.	.	1	1979
scaffold-100393		.	.	.	chr11	21703612	21703098	342	-1	1361
scaffold-100394	chr11	5605791	5606097	335	chr11	1723248	1723412	254	6	1204
scaffold-100395		.	.	.	chr2	76398757	76399208	414	-1	1712
scaffold-100396		.	.	.		.	.	.	0	376
scaffold-100397	chr1	66592248	66592512	180		.	.	.	1	892
scaffold-100398	chr1	90435194	90435598	110	chr3	5384074	5384278	126	3	1166
scaffold-100399		.	.	.	chr11	21532515	21532852	274	-1	387
scaffold-1004	chr25	89491	89821	479	chr25	959225	959537	407	6	2017
scaffold-10040	chrZ	4687886	4688782	693	chrZ	53544272	53546117	1236	6	8216
scaffold-100400	chrUn	143471842	143471939	137		.	.	.	1	845
scaffold-100401		.	.	.		.	.	.	0	451
scaffold-100402		.	.	.	chr5	21757998	21757872	130	-1	1873
scaffold-100403		.	.	.	chrZ	32228013	32227924	108	-1	650
scaffold-100404	chr2	117867665	117867864	193		.	.	.	1	1313
scaffold-100405		.	.	.		.	.	.	0	762
scaffold-100406		.	.	.		.	.	.	0	400
scaffold-100407		.	.	.		.	.	.	0	565
scaffold-100408		.	.	.		.	.	.	0	649
scaffold-100409		.	.	.		.	.	.	0	585
scaffold-10041	chr2	140415515	140415735	122		.	.	.	1	2229
scaffold-100410		.	.	.		.	.	.	0	919
scaffold-100411		.	.	.		.	.	.	0	1914
scaffold-100412		.	.	.		.	.	.	0	623
scaffold-100413		.	.	.	chr2	131640432	131640323	106	-1	631
scaffold-100414		.	.	.		.	.	.	0	1250
scaffold-100415		.	.	.		.	.	.	0	1638
scaffold-100416		.	.	.	chr3	59790331	59791155	424	-1	1506
scaffold-100417		.	.	.	chr1	67494692	67494781	121	-1	444
scaffold-100418		.	.	.		.	.	.	0	385
scaffold-100419	chr7	8199180	8199467	289	chr7	25817722	25817439	390	6	365
scaffold-10042	chr5	57745167	57745492	237	chr5	57953387	57954025	211	6	3569
scaffold-100420		.	.	.		.	.	.	0	646
scaffold-100421		.	.	.		.	.	.	0	619
scaffold-100422		.	.	.		.	.	.	0	461
scaffold-100423		.	.	.		.	.	.	0	880
scaffold-100424		.	.	.		.	.	.	0	966
scaffold-100425		.	.	.	chr2	72044740	72044412	198	-1	1246
scaffold-100426		.	.	.		.	.	.	0	911
scaffold-100427		.	.	.		.	.	.	0	503
scaffold-100428		.	.	.	chr3	27611094	27611144	84.2	-1	682
scaffold-100429		.	.	.	chr1	139835411	139835648	180	-1	612
scaffold-10043	chr6	35811058	35811425	412	chr6	36928718	36929098	359	6	10570
scaffold-100430	chr27	566723	566417	303		.	.	.	1	1271
scaffold-100431	chrUn	99745435	99745294	193	chr11	10679635	10680156	300	3	1432
scaffold-100432	chr11	5976008	5975673	313	chr11	2011370	2010980	239	6	1376
scaffold-100433	chr11	11141774	11141952	180	chr11	20340413	20340572	183	6	677
scaffold-100434		.	.	.		.	.	.	0	361
scaffold-100435		.	.	.		.	.	.	0	1210
scaffold-100436		.	.	.		.	.	.	0	446
scaffold-100437		.	.	.		.	.	.	0	898
scaffold-100438		.	.	.		.	.	.	0	679
scaffold-100439		.	.	.		.	.	.	0	334
scaffold-10044	chrUn	105259814	105259378	250	chr20	8305296	8304174	407	3	7041
scaffold-100440		.	.	.	chr4	70479044	70479120	102	-1	1050
scaffold-100441		.	.	.	chr4	44011205	44011135	80.5	-1	852
scaffold-100442		.	.	.	chr2	93473167	93472962	119	-1	1103
scaffold-100443		.	.	.		.	.	.	0	638
scaffold-100444		.	.	.		.	.	.	0	1081
scaffold-100445	chr11	4875585	4875438	152	chr11	1111398	1111982	322	6	1583
scaffold-100446	chr4	26557594	26557695	106	chr2	129582469	129582190	122	3	2005
scaffold-100447		.	.	.		.	.	.	0	995
scaffold-100448		.	.	.		.	.	.	0	419
scaffold-100449		.	.	.	chrZ	73494502	73494699	115	-1	679
scaffold-10045	chr2	35494223	35495398	610	chr2	48772936	48771335	1382	6	88700
scaffold-100450	chrUn	71125453	71125340	183		.	.	.	1	780
scaffold-100451		.	.	.	chr1	116903991	116903838	139	-1	1506
scaffold-100452		.	.	.		.	.	.	0	668
scaffold-100453	chrZ	37021573	37021444	178	chrZ	5856512	5856098	479	6	406
scaffold-100454	chrUn	73539226	73539462	147	chr4	85801696	85801499	167	3	1354
scaffold-100455		.	.	.		.	.	.	0	713
scaffold-100456		.	.	.		.	.	.	0	797
scaffold-100457	chr27	1916989	1916871	187		.	.	.	1	440
scaffold-100458		.	.	.		.	.	.	0	1018
scaffold-100459		.	.	.		.	.	.	0	1314
scaffold-10046		.	.	.	chrZ	25888175	25888484	183	-1	3845
scaffold-100460		.	.	.		.	.	.	0	386
scaffold-100461		.	.	.	chr2	87679986	87679897	97.1	-1	1158
scaffold-100462		.	.	.		.	.	.	0	647
scaffold-100463		.	.	.		.	.	.	0	408
scaffold-100464		.	.	.		.	.	.	0	381
scaffold-100465		.	.	.		.	.	.	0	425
scaffold-100466		.	.	.		.	.	.	0	984
scaffold-100467		.	.	.		.	.	.	0	638
scaffold-100468		.	.	.	chr2	128258609	128258661	82.4	-1	1121
scaffold-100469		.	.	.		.	.	.	0	826
scaffold-10047	chr10	6678222	6677557	351	chr10	7987522	7986948	313	6	16507
scaffold-100470		.	.	.	chr4	10836690	10836779	130	-1	542
scaffold-100471	chr11	7469110	7468966	183		.	.	.	1	896
scaffold-100472		.	.	.		.	.	.	0	363
scaffold-100473		.	.	.		.	.	.	0	1170
scaffold-100474		.	.	.		.	.	.	0	448
scaffold-100475		.	.	.	chr3	66870039	66869936	119	-1	889
scaffold-100476		.	.	.	chr1	164550311	164550378	87.9	-1	411
scaffold-100477		.	.	.		.	.	.	0	378
scaffold-100478		.	.	.	chr2	90114783	90114621	130	-1	1105
scaffold-100479		.	.	.		.	.	.	0	583
scaffold-10048	chr4	68897894	68898345	545	chr4	91909505	91910128	547	6	4616
scaffold-100480		.	.	.	chr1	199476757	199476903	148	-1	590
scaffold-100481		.	.	.	chr2	72076204	72076342	108	-1	1142
scaffold-100482		.	.	.	chrZ	10271567	10271642	113	-1	485
scaffold-100483		.	.	.		.	.	.	0	867
scaffold-100484		.	.	.		.	.	.	0	435
scaffold-100485		.	.	.		.	.	.	0	382
scaffold-100486		.	.	.		.	.	.	0	697
scaffold-100487		.	.	.		.	.	.	0	1744
scaffold-100488		.	.	.		.	.	.	0	495
scaffold-100489		.	.	.		.	.	.	0	824
scaffold-10049		.	.	.	chr1	104268062	104267676	217	-1	3282
scaffold-100490		.	.	.		.	.	.	0	543
scaffold-100491	chrUn	134892220	134892676	444	chr5	26059386	26058923	449	3	993
scaffold-100492		.	.	.		.	.	.	0	485
scaffold-100493		.	.	.		.	.	.	0	942
scaffold-100494	chrZ	40019786	40020035	204	chrZ	8639169	8639414	289	6	407
scaffold-100495	chr4	16232515	16232415	130	chr3	104463854	104463792	95.3	3	1298
scaffold-100496	chr8	15392848	15393216	327		.	.	.	1	1348
scaffold-100497		.	.	.		.	.	.	0	1045
scaffold-100498		.	.	.	chr1	167687815	167687758	84.2	-1	693
scaffold-100499		.	.	.		.	.	.	0	835
scaffold-1005	chr2	64886016	64885469	243	chr2	43071715	43072004	180	6	8715
scaffold-10050	chrZ	66870951	66871308	309	chrZ	23906334	23905993	377	6	4846
scaffold-100500		.	.	.		.	.	.	0	1135
scaffold-100501		.	.	.		.	.	.	0	487
scaffold-100502		.	.	.		.	.	.	0	472
scaffold-100503		.	.	.	chr13	2514441	2514314	126	-1	451
scaffold-100504		.	.	.	chr3	84431987	84431824	121	-1	583
scaffold-100505		.	.	.		.	.	.	0	1780
scaffold-100506	chr3	65321714	65322026	276	chr2	117855135	117854887	171	3	1880
scaffold-100507		.	.	.		.	.	.	0	625
scaffold-100508		.	.	.	chr1	197149892	197149624	196	-1	1252
scaffold-100509		.	.	.		.	.	.	0	1100
scaffold-10051		.	.	.	chr4	41563112	41563158	76.8	-1	692
scaffold-100510		.	.	.		.	.	.	0	372
scaffold-100511		.	.	.	chr1	126366021	126365810	180	-1	903
scaffold-100512		.	.	.		.	.	.	0	1264
scaffold-100513		.	.	.	chr3	66870034	66869933	126	-1	608
scaffold-100514	chrUn	164499792	164499894	174		.	.	.	1	1135
scaffold-100515		.	.	.	chr1	60272025	60272095	76.8	-1	1187
scaffold-100516	chr2	54121653	54122955	839		.	.	.	1	1582
scaffold-100517		.	.	.		.	.	.	0	1022
scaffold-100518	chr4	48109984	48110192	154		.	.	.	1	672
scaffold-100519		.	.	.	chr1	146284269	146284195	87.9	-1	398
scaffold-10052		.	.	.	chr11	5604105	5604163	93.5	-1	2568
scaffold-100520		.	.	.		.	.	.	0	853
scaffold-100521	chr5	51725718	51725791	132	chr5	52785124	52785198	122	6	998
scaffold-100522		.	.	.	chr3	87341984	87341280	350	-1	1800
scaffold-100523		.	.	.	chr11	8198180	8197232	462	-1	1498
scaffold-100524		.	.	.	chr2	78976139	78976057	99	-1	905
scaffold-100525		.	.	.		.	.	.	0	1405
scaffold-100526	chr11	4161543	4161420	152	chr11	448389	448207	174	6	328
scaffold-100527		.	.	.	chrZ	12453981	12453828	128	-1	825
scaffold-100528		.	.	.		.	.	.	0	866
scaffold-100529		.	.	.		.	.	.	0	497
scaffold-10053		.	.	.	chr1	175221913	175221790	119	-1	2646
scaffold-100530	chr11	12962142	12961524	503	chr11	7238956	7237955	675	6	1934
scaffold-100531		.	.	.		.	.	.	0	400
scaffold-100532	chr8	27490531	27490309	198	chr8	30166327	30166044	252	6	1983
scaffold-100533		.	.	.	chr2	132159110	132159186	95.3	-1	788
scaffold-100534	chrZ	67367840	67367698	248	chrZ	23434706	23434902	298	6	684
scaffold-100535		.	.	.		.	.	.	0	417
scaffold-100536		.	.	.		.	.	.	0	422
scaffold-100537		.	.	.		.	.	.	0	1080
scaffold-100538		.	.	.		.	.	.	0	481
scaffold-100539	chr11	4973555	4973918	252		.	.	.	1	1741
scaffold-10054	chr3	108281199	108281297	87.9	chr3	112720717	112720145	302	6	7866
scaffold-100540	chr4	52854077	52853750	340	chr1	179920977	179920878	100	3	1847
scaffold-100541		.	.	.		.	.	.	0	491
scaffold-100542		.	.	.	chr5	4276466	4276631	111	-1	1006
scaffold-100543		.	.	.		.	.	.	0	429
scaffold-100544		.	.	.		.	.	.	0	1550
scaffold-100545		.	.	.		.	.	.	0	753
scaffold-100546	chr23	4667437	4667016	381	chr23	3811430	3811005	503	6	1432
scaffold-100547		.	.	.	chr3	33765835	33765771	82.4	-1	1118
scaffold-100548		.	.	.		.	.	.	0	785
scaffold-100549		.	.	.		.	.	.	0	1743
scaffold-10055		.	.	.		.	.	.	0	657
scaffold-100550		.	.	.		.	.	.	0	578
scaffold-100551		.	.	.		.	.	.	0	460
scaffold-100552		.	.	.		.	.	.	0	736
scaffold-100553		.	.	.		.	.	.	0	734
scaffold-100554	chr3	18936348	18936397	93.5	chr3	18100035	18099219	381	6	1392
scaffold-100555		.	.	.		.	.	.	0	407
scaffold-100556		.	.	.	chr2	152051626	152051568	76.8	-1	398
scaffold-100557		.	.	.	chrZ	68911738	68911501	172	-1	618
scaffold-100558		.	.	.		.	.	.	0	1901
scaffold-100559		.	.	.	chr3	84432204	84431808	246	-1	1426
scaffold-10056	chrZ	50291797	50292270	217	chr1	148791652	148791593	82.4	3	4971
scaffold-100560	chrUn	69275296	69275548	206		.	.	.	1	466
scaffold-100561		.	.	.		.	.	.	0	380
scaffold-100562		.	.	.		.	.	.	0	1699
scaffold-100563		.	.	.		.	.	.	0	982
scaffold-100564		.	.	.	chr3	23606133	23606798	322	-1	1951
scaffold-100565	chr11	21117830	21117654	145		.	.	.	1	488
scaffold-100566		.	.	.		.	.	.	0	1310
scaffold-100567		.	.	.		.	.	.	0	606
scaffold-100568		.	.	.		.	.	.	0	573
scaffold-100569		.	.	.		.	.	.	0	449
scaffold-10057	chr7	18785312	18785653	263	chr1	160009253	160008449	324	3	3343
scaffold-100570		.	.	.		.	.	.	0	371
scaffold-100571	chr6	13775010	13775266	322		.	.	.	1	392
scaffold-100572		.	.	.		.	.	.	0	408
scaffold-100573		.	.	.		.	.	.	0	601
scaffold-100574		.	.	.		.	.	.	0	668
scaffold-100575	chr20	4601751	4601975	261	chr1	15331099	15331023	97.1	3	757
scaffold-100576		.	.	.		.	.	.	0	638
scaffold-100577	chr3	106276511	106276577	82.4	chrZ	28008323	28008499	148	3	1370
scaffold-100578		.	.	.		.	.	.	0	1633
scaffold-100579		.	.	.		.	.	.	0	362
scaffold-10058		.	.	.		.	.	.	0	2640
scaffold-100580		.	.	.		.	.	.	0	698
scaffold-100581		.	.	.		.	.	.	0	613
scaffold-100582		.	.	.	chr4	36004277	36004366	128	-1	616
scaffold-100583	chr9	21890636	21891123	405	chr9	20536255	20536776	470	6	749
scaffold-100584		.	.	.		.	.	.	0	583
scaffold-100585	chr3	61327823	61327952	158	chr3	61366419	61366776	375	6	868
scaffold-100586		.	.	.		.	.	.	0	462
scaffold-100587		.	.	.	chr2	68400744	68400822	89.8	-1	1116
scaffold-100588		.	.	.	chr4	13165208	13164753	339	-1	462
scaffold-100589		.	.	.	chrZ	23986920	23987240	158	-1	806
scaffold-10059	chr1	98808981	98809434	250	chr1	200356008	200355560	248	6	3713
scaffold-100590	chr8	13236669	13236419	204		.	.	.	1	1703
scaffold-100591		.	.	.		.	.	.	0	961
scaffold-100592		.	.	.		.	.	.	0	538
scaffold-100593		.	.	.		.	.	.	0	871
scaffold-100594		.	.	.		.	.	.	0	369
scaffold-100595		.	.	.		.	.	.	0	376
scaffold-100596		.	.	.		.	.	.	0	475
scaffold-100597		.	.	.	chr1	88680497	88680744	111	-1	622
scaffold-100598		.	.	.		.	.	.	0	1954
scaffold-100599		.	.	.		.	.	.	0	812
scaffold-1006		.	.	.		.	.	.	0	7170
scaffold-10060		.	.	.	chr1	177088229	177087915	230	-1	7134
scaffold-100600		.	.	.	chr1	112000126	111999982	158	-1	1136
scaffold-100601		.	.	.	chr2	137264162	137264234	95.3	-1	1632
scaffold-100602		.	.	.	chr1	100169565	100169172	239	-1	1269
scaffold-100603		.	.	.	chrZ	38515714	38515772	87.9	-1	1155
scaffold-100604		.	.	.		.	.	.	0	676
scaffold-100605		.	.	.		.	.	.	0	1305
scaffold-100606		.	.	.		.	.	.	0	408
scaffold-100607	chr2	145542370	145542738	316	chr2	144418468	144419019	211	6	719
scaffold-100608		.	.	.	chr2	46854809	46854656	174	-1	1702
scaffold-100609		.	.	.	chr4	54326087	54326262	95.3	-1	919
scaffold-10061		.	.	.	chr9	10748242	10748034	163	-1	7294
scaffold-100610		.	.	.		.	.	.	0	681
scaffold-100611		.	.	.		.	.	.	0	377
scaffold-100612		.	.	.		.	.	.	0	1250
scaffold-100613		.	.	.	chr2	6300859	6300778	95.3	-1	1142
scaffold-100614		.	.	.	chr11	5798690	5799183	627	-1	609
scaffold-100615		.	.	.		.	.	.	0	1212
scaffold-100616		.	.	.		.	.	.	0	1004
scaffold-100617		.	.	.	chr11	14292839	14293168	316	-1	1914
scaffold-100618		.	.	.	chr2	90114717	90114621	113	-1	1407
scaffold-100619		.	.	.		.	.	.	0	1235
scaffold-10062		.	.	.	chr1	197865024	197864861	121	-1	1265
scaffold-100620	chrZ	43683994	43683765	298	chrZ	12436846	12436556	311	6	433
scaffold-100621		.	.	.		.	.	.	0	615
scaffold-100622	chrZ	42057091	42057482	675	chrZ	10750633	10751746	920	6	1292
scaffold-100623		.	.	.		.	.	.	0	932
scaffold-100624	chr5	3926044	3925718	204	chr5	6120953	6120334	549	6	989
scaffold-100625		.	.	.	chrZ	36715507	36715698	182	-1	609
scaffold-100626		.	.	.	chr2	35772800	35772537	189	-1	1105
scaffold-100627		.	.	.	chr4	77760988	77761053	93.5	-1	1865
scaffold-100628		.	.	.		.	.	.	0	1108
scaffold-100629		.	.	.		.	.	.	0	1789
scaffold-10063	chr2	156325871	156325669	228	chr2	154811260	154810964	211	6	3665
scaffold-100630		.	.	.		.	.	.	0	436
scaffold-100631	chr2	137203547	137203748	294	chr2	135994712	135995178	728	6	476
scaffold-100632		.	.	.		.	.	.	0	413
scaffold-100633	chr2	86212956	86212707	174	chr4	22222250	22222808	300	3	1174
scaffold-100634		.	.	.	chr13	12516971	12516771	267	-1	1344
scaffold-100635	chr11	754200	754382	219	chr11	18916481	18915917	351	6	1731
scaffold-100636		.	.	.		.	.	.	0	374
scaffold-100637		.	.	.	chr1	150145178	150144978	104	-1	1058
scaffold-100638		.	.	.		.	.	.	0	1035
scaffold-100639		.	.	.		.	.	.	0	382
scaffold-10064	chrUn	34874738	34874626	159	chr4	54406948	54406713	200	3	6447
scaffold-100640		.	.	.		.	.	.	0	573
scaffold-100641		.	.	.		.	.	.	0	920
scaffold-100642		.	.	.	chr11	9218921	9219252	532	-1	1086
scaffold-100643		.	.	.	chr6	18101866	18101911	80.5	-1	1054
scaffold-100644		.	.	.		.	.	.	0	662
scaffold-100645		.	.	.		.	.	.	0	1019
scaffold-100646		.	.	.		.	.	.	0	396
scaffold-100647		.	.	.	chr1	153019649	153019771	115	-1	718
scaffold-100648		.	.	.	chr1	47770120	47769954	124	-1	673
scaffold-100649		.	.	.		.	.	.	0	409
scaffold-10065	chrZ	15762886	15763697	665	chrZ	36015981	36014687	769	6	6875
scaffold-100650		.	.	.	chr3	33765842	33765761	102	-1	469
scaffold-100651		.	.	.		.	.	.	0	1653
scaffold-100652		.	.	.	chr25	835224	835601	409	-1	1442
scaffold-100653		.	.	.		.	.	.	0	1017
scaffold-100654		.	.	.	chr2	43254213	43254127	93.5	-1	1016
scaffold-100655		.	.	.		.	.	.	0	445
scaffold-100656		.	.	.		.	.	.	0	1180
scaffold-100657		.	.	.		.	.	.	0	353
scaffold-100658	chrZ	47249232	47248591	403		.	.	.	1	1836
scaffold-100659	chr17	272873	272708	219	chr17	906409	906133	274	6	857
scaffold-10066		.	.	.		.	.	.	0	671
scaffold-100660		.	.	.		.	.	.	0	943
scaffold-100661		.	.	.		.	.	.	0	859
scaffold-100662	chrZ	53338899	53339219	363	chrZ	38820446	38819665	898	6	908
scaffold-100663		.	.	.		.	.	.	0	408
scaffold-100664		.	.	.		.	.	.	0	447
scaffold-100665		.	.	.		.	.	.	0	955
scaffold-100666		.	.	.		.	.	.	0	833
scaffold-100667		.	.	.		.	.	.	0	433
scaffold-100668		.	.	.		.	.	.	0	1498
scaffold-100669	chr10	2121221	2121111	172		.	.	.	1	933
scaffold-10067	chr5	45924058	45923723	300	chr5	47432208	47431289	399	6	6121
scaffold-100670		.	.	.		.	.	.	0	374
scaffold-100671		.	.	.		.	.	.	0	383
scaffold-100672		.	.	.	chr20	1981400	1980219	429	-1	1477
scaffold-100673	chr3	10576265	10576764	401	chr3	20770543	20770871	276	6	1293
scaffold-100674		.	.	.		.	.	.	0	1038
scaffold-100675		.	.	.		.	.	.	0	776
scaffold-100676		.	.	.	chr1	33539461	33539507	76.8	-1	728
scaffold-100677	chr2	141180049	141179918	135	chrZ	73021738	73022032	255	3	932
scaffold-100678		.	.	.		.	.	.	0	693
scaffold-100679	chr3	52230440	52230739	220		.	.	.	1	1717
scaffold-10068	chr7	31386811	31386718	124	chr1	197147703	197147480	126	3	9241
scaffold-100680		.	.	.	chr2	133679500	133679391	159	-1	564
scaffold-100681		.	.	.	chr3	84431829	84431883	91.6	-1	1461
scaffold-100682		.	.	.		.	.	.	0	1016
scaffold-100683		.	.	.		.	.	.	0	1185
scaffold-100684	chrZ	9469636	9469949	387	chrZ	41583642	41583330	302	6	367
scaffold-100685		.	.	.		.	.	.	0	757
scaffold-100686		.	.	.		.	.	.	0	405
scaffold-100687		.	.	.	chr2	55896424	55896631	86.1	-1	607
scaffold-100688	chr25	1238559	1238781	261		.	.	.	1	904
scaffold-100689	chr3	70124166	70124004	263	chr3	70486972	70486716	300	6	1979
scaffold-10069		.	.	.	chr7	29826384	29826327	86.1	-1	1581
scaffold-100690		.	.	.	chr2	147225688	147225744	76.8	-1	1627
scaffold-100691		.	.	.		.	.	.	0	1971
scaffold-100692		.	.	.		.	.	.	0	385
scaffold-100693		.	.	.		.	.	.	0	539
scaffold-100694		.	.	.		.	.	.	0	377
scaffold-100695		.	.	.		.	.	.	0	391
scaffold-100696		.	.	.		.	.	.	0	360
scaffold-100697		.	.	.	chr5	4276631	4276432	169	-1	1274
scaffold-100698		.	.	.		.	.	.	0	1830
scaffold-100699		.	.	.		.	.	.	0	1268
scaffold-1007		.	.	.	chrZ	65466994	65467350	270	-1	9814
scaffold-10070		.	.	.	chr1	48926391	48927018	226	-1	884
scaffold-100700		.	.	.		.	.	.	0	1200
scaffold-100701		.	.	.	chr3	30570486	30570561	84.2	-1	1676
scaffold-100702		.	.	.	chr1	167988338	167988552	182	-1	1845
scaffold-100703		.	.	.		.	.	.	0	905
scaffold-100704		.	.	.	chr1	100650026	100650083	80.5	-1	1545
scaffold-100705	chr1A	41418936	41419116	219		.	.	.	1	1730
scaffold-100706		.	.	.		.	.	.	0	369
scaffold-100707	chr2	96538117	96538227	156	chr2	93477224	93477459	156	6	1645
scaffold-100708	chrUn	20860939	20861015	104	chr2	151410975	151411061	100	3	1204
scaffold-100709	chr2	107602592	107602378	215	chr1	197149876	197149616	171	3	1790
scaffold-10071	chrUn	166577636	166577998	305	chr5	25924046	25924731	444	3	8005
scaffold-100710		.	.	.		.	.	.	0	989
scaffold-100711		.	.	.		.	.	.	0	1313
scaffold-100712	chr4	14590651	14590604	78.7	chrZ	11164905	11164977	97.1	3	1385
scaffold-100713		.	.	.	chrZ	61383258	61383136	106	-1	1865
scaffold-100714	chr25	312473	312286	158		.	.	.	1	755
scaffold-100715		.	.	.	chr5	58727023	58726954	80.5	-1	679
scaffold-100716		.	.	.	chr2	13684499	13684744	159	-1	907
scaffold-100717	chr27	257199	257250	97.1		.	.	.	1	1117
scaffold-100718		.	.	.		.	.	.	0	376
scaffold-100719	chrZ	8215352	8215753	315		.	.	.	1	838
scaffold-10072	chr2	146437071	146438031	922	chr2	145308929	145312450	1659	6	27133
scaffold-100720		.	.	.		.	.	.	0	443
scaffold-100721		.	.	.		.	.	.	0	417
scaffold-100722	chr2	29271131	29271263	163	chr2	45173925	45173602	285	6	413
scaffold-100723		.	.	.	chr1	197149838	197149616	178	-1	1820
scaffold-100724	chr8	25843296	25843540	287		.	.	.	1	1747
scaffold-100725		.	.	.	chr11	18772007	18772661	246	-1	1765
scaffold-100726		.	.	.	chrZ	39406177	39405595	331	-1	1068
scaffold-100727		.	.	.		.	.	.	0	376
scaffold-100728		.	.	.		.	.	.	0	591
scaffold-100729		.	.	.	chr20	1532578	1532326	169	-1	959
scaffold-10073	chr1A	40297405	40296926	584	chr1	42854848	42852023	1899	6	7070
scaffold-100730		.	.	.		.	.	.	0	406
scaffold-100731		.	.	.		.	.	.	0	1085
scaffold-100732		.	.	.		.	.	.	0	1302
scaffold-100733		.	.	.		.	.	.	0	1314
scaffold-100734		.	.	.		.	.	.	0	1006
scaffold-100735		.	.	.	chr1	60062992	60063059	86.1	-1	1912
scaffold-100736		.	.	.		.	.	.	0	1279
scaffold-100737		.	.	.		.	.	.	0	348
scaffold-100738		.	.	.	chr4	89110303	89110502	176	-1	1664
scaffold-100739		.	.	.		.	.	.	0	1156
scaffold-10074	chr10	2589163	2589718	638	chr10	1177726	1176501	929	6	4093
scaffold-100740		.	.	.		.	.	.	0	594
scaffold-100741		.	.	.	chr2	147488193	147488111	102	-1	905
scaffold-100742		.	.	.		.	.	.	0	403
scaffold-100743		.	.	.		.	.	.	0	1245
scaffold-100744		.	.	.	chrZ	73455212	73455276	97.1	-1	516
scaffold-100745		.	.	.		.	.	.	0	629
scaffold-100746		.	.	.		.	.	.	0	487
scaffold-100747		.	.	.		.	.	.	0	1619
scaffold-100748		.	.	.		.	.	.	0	804
scaffold-100749		.	.	.		.	.	.	0	745
scaffold-10075		.	.	.	chrZ	27213195	27213701	99	-1	3337
scaffold-100750		.	.	.		.	.	.	0	712
scaffold-100751		.	.	.		.	.	.	0	348
scaffold-100752		.	.	.		.	.	.	0	386
scaffold-100753	chr11	18812048	18811852	147	chr2	92717027	92716687	244	3	1615
scaffold-100754		.	.	.		.	.	.	0	904
scaffold-100755		.	.	.		.	.	.	0	941
scaffold-100756		.	.	.		.	.	.	0	709
scaffold-100757		.	.	.		.	.	.	0	1315
scaffold-100758		.	.	.		.	.	.	0	519
scaffold-100759	chrZ	52937436	52937268	191	chrZ	39297236	39297354	154	6	954
scaffold-10076	chr3	59045356	59045121	198		.	.	.	1	2253
scaffold-100760		.	.	.	chr3	66870005	66869936	78.7	-1	570
scaffold-100761		.	.	.		.	.	.	0	1084
scaffold-100762		.	.	.	chr3	90817584	90817663	115	-1	794
scaffold-100763		.	.	.	chr1	78656421	78656308	104	-1	1118
scaffold-100764		.	.	.	chrZ	49147215	49147377	139	-1	637
scaffold-100765		.	.	.		.	.	.	0	734
scaffold-100766		.	.	.	chr2	151410975	151411058	100	-1	1095
scaffold-100767		.	.	.		.	.	.	0	370
scaffold-100768		.	.	.		.	.	.	0	1245
scaffold-100769		.	.	.		.	.	.	0	640
scaffold-10077	chr1A	42564778	42563906	625	chr1	45114386	45112390	893	6	9190
scaffold-100770		.	.	.		.	.	.	0	1345
scaffold-100771		.	.	.	chr5	4276547	4276631	100	-1	910
scaffold-100772	chr2	97993356	97992965	363		.	.	.	1	1178
scaffold-100773		.	.	.		.	.	.	0	361
scaffold-100774		.	.	.		.	.	.	0	654
scaffold-100775		.	.	.		.	.	.	0	993
scaffold-100776	chr11	14687545	14687956	481	chr11	9151817	9152400	595	6	1007
scaffold-100777	chr4	14590599	14590665	86.1	chr1	155772438	155772648	191	3	1535
scaffold-100778		.	.	.	chr1	176514022	176513815	152	-1	1233
scaffold-100779	chr1	63276755	63277378	488		.	.	.	1	1823
scaffold-10078	chr1	95179948	95181439	1240	chr1	85875670	85876856	1421	6	24350
scaffold-100780		.	.	.		.	.	.	0	1415
scaffold-100781	chr11	11266244	11266474	294	chr11	20456345	20456979	739	6	1495
scaffold-100782	chr5	22641770	22641917	213		.	.	.	1	386
scaffold-100783	chr11	154936	154551	446	chr11	19530921	19531218	309	6	1025
scaffold-100784	chr1	113020971	113021474	270	chr2	6300774	6300843	99	3	1903
scaffold-100785		.	.	.		.	.	.	0	433
scaffold-100786	chr1	97850811	97850349	453		.	.	.	1	1028
scaffold-100787		.	.	.		.	.	.	0	1021
scaffold-100788		.	.	.	chr4	18422209	18422266	78.7	-1	1039
scaffold-100789		.	.	.		.	.	.	0	1132
scaffold-10079	chr28	2194171	2194326	189	chr28	1171366	1171093	257	6	1069
scaffold-100790		.	.	.	chr1	26597475	26597680	148	-1	1013
scaffold-100791		.	.	.		.	.	.	0	474
scaffold-100792		.	.	.		.	.	.	0	735
scaffold-100793		.	.	.		.	.	.	0	1458
scaffold-100794		.	.	.		.	.	.	0	455
scaffold-100795		.	.	.		.	.	.	0	823
scaffold-100796		.	.	.		.	.	.	0	1071
scaffold-100797		.	.	.	chrZ	73455274	73455212	87.9	-1	477
scaffold-100798		.	.	.	chr5	3516884	3516791	87.9	-1	1193
scaffold-100799		.	.	.		.	.	.	0	406
scaffold-1008	chrZ	34089776	34089901	119	chrZ	3133926	3134698	614	6	9057
scaffold-10080	chrZ	59491067	59490755	472	chrZ	32135338	32136953	649	6	6123
scaffold-100800		.	.	.		.	.	.	0	502
scaffold-100801		.	.	.		.	.	.	0	381
scaffold-100802		.	.	.	chr2	13684769	13684501	196	-1	1990
scaffold-100803		.	.	.		.	.	.	0	432
scaffold-100804		.	.	.		.	.	.	0	403
scaffold-100805		.	.	.	chr11	402152	402031	159	-1	862
scaffold-100806		.	.	.	chr1	176903454	176903183	193	-1	1291
scaffold-100807		.	.	.		.	.	.	0	432
scaffold-100808		.	.	.		.	.	.	0	681
scaffold-100809	chr27	2643383	2643106	200	chr27	4688003	4687576	200	6	458
scaffold-10081	chr1	39459966	39459572	442	chr1	148495614	148495315	388	6	5028
scaffold-100810		.	.	.		.	.	.	0	847
scaffold-100811		.	.	.		.	.	.	0	1046
scaffold-100812		.	.	.	chr1	134414243	134414509	178	-1	1026
scaffold-100813		.	.	.		.	.	.	0	612
scaffold-100814		.	.	.		.	.	.	0	404
scaffold-100815	chr11	13915596	13915753	209	chr11	8299669	8300390	477	6	1488
scaffold-100816	chr5	34793239	34792786	483	chr5	37275459	37274883	431	6	1132
scaffold-100817		.	.	.	chr4	12455401	12454960	220	-1	1285
scaffold-100818		.	.	.		.	.	.	0	1440
scaffold-100819		.	.	.		.	.	.	0	1406
scaffold-10082	chrZ	40575579	40575439	178	chrZ	9166473	9165308	592	6	2376
scaffold-100820		.	.	.	chr2	30428107	30427962	119	-1	784
scaffold-100821		.	.	.		.	.	.	0	521
scaffold-100822		.	.	.		.	.	.	0	844
scaffold-100823		.	.	.	chrZ	47732617	47732672	82.4	-1	478
scaffold-100824		.	.	.	chr3	85525020	85524601	169	-1	1052
scaffold-100825		.	.	.		.	.	.	0	975
scaffold-100826		.	.	.	chr1	103778075	103778379	200	-1	2006
scaffold-100827		.	.	.	chr22	2465562	2465265	305	-1	383
scaffold-100828	chr3	92222964	92223065	110		.	.	.	1	772
scaffold-100829	chr5	6995313	6995170	167		.	.	.	1	645
scaffold-10083	chr2	47036427	47035899	520	chr2	27413258	27411384	1258	6	19252
scaffold-100830		.	.	.		.	.	.	0	660
scaffold-100831		.	.	.		.	.	.	0	748
scaffold-100832	chr11	5022082	5022205	196		.	.	.	1	637
scaffold-100833		.	.	.	chr2	76330449	76329715	403	-1	1040
scaffold-100834		.	.	.		.	.	.	0	509
scaffold-100835		.	.	.		.	.	.	0	488
scaffold-100836		.	.	.		.	.	.	0	661
scaffold-100837		.	.	.		.	.	.	0	806
scaffold-100838		.	.	.		.	.	.	0	996
scaffold-100839		.	.	.	chr4	65074360	65074485	87.9	-1	561
scaffold-10084	chrZ	199331	200055	680	chrZ	1486235	1485578	717	6	5651
scaffold-100840		.	.	.		.	.	.	0	583
scaffold-100841		.	.	.		.	.	.	0	706
scaffold-100842		.	.	.	chr1	61944930	61945016	108	-1	1463
scaffold-100843	chr14	4238751	4238657	176	chr14	11535946	11536318	531	6	399
scaffold-100844		.	.	.		.	.	.	0	391
scaffold-100845	chr7	321499	321048	335		.	.	.	1	1673
scaffold-100846		.	.	.		.	.	.	0	1507
scaffold-100847		.	.	.	chr8	6589628	6589684	84.2	-1	1031
scaffold-100848		.	.	.		.	.	.	0	547
scaffold-100849	chr1	64378646	64378818	248	chr1	164879358	164879077	322	6	1663
scaffold-10085	chrZ	6841859	6842121	250		.	.	.	1	12748
scaffold-100850		.	.	.	chr2	90114717	90114621	102	-1	597
scaffold-100851		.	.	.	chrZ	72936959	72937021	84.2	-1	790
scaffold-100852	chr11	11397290	11397085	207	chr11	20571148	20570872	457	6	879
scaffold-100853		.	.	.		.	.	.	0	485
scaffold-100854		.	.	.		.	.	.	0	1096
scaffold-100855		.	.	.		.	.	.	0	349
scaffold-100856		.	.	.		.	.	.	0	406
scaffold-100857		.	.	.	chr1	162726502	162726415	111	-1	989
scaffold-100858	chr18	7616319	7616412	135		.	.	.	1	1219
scaffold-100859		.	.	.	chr23	4396222	4395753	171	-1	533
scaffold-10086	chr11	19282732	19282598	178	chr11	11604568	11603973	355	6	3447
scaffold-100860		.	.	.	chr3	103812453	103812603	104	-1	929
scaffold-100861		.	.	.	chr2	138389260	138389473	206	-1	899
scaffold-100862		.	.	.	chr1	36980009	36979820	134	-1	893
scaffold-100863		.	.	.	chr4	60218113	60217871	156	-1	648
scaffold-100864		.	.	.		.	.	.	0	893
scaffold-100865		.	.	.	chr1	82705986	82706077	84.2	-1	449
scaffold-100866		.	.	.		.	.	.	0	605
scaffold-100867		.	.	.		.	.	.	0	577
scaffold-100868	chr20	2567956	2567809	152		.	.	.	1	1226
scaffold-100869		.	.	.		.	.	.	0	407
scaffold-10087	chr1	15959197	15958672	313	chr5	4276631	4276429	147	3	3850
scaffold-100870		.	.	.		.	.	.	0	469
scaffold-100871		.	.	.	chr4	10039280	10039212	78.7	-1	615
scaffold-100872		.	.	.	chr27	1921711	1921626	76.8	-1	1636
scaffold-100873		.	.	.		.	.	.	0	1045
scaffold-100874		.	.	.		.	.	.	0	402
scaffold-100875	chr5	38825563	38825359	279		.	.	.	1	1443
scaffold-100876		.	.	.		.	.	.	0	1787
scaffold-100877		.	.	.	chr2	92240540	92240669	108	-1	1334
scaffold-100878		.	.	.		.	.	.	0	1111
scaffold-100879		.	.	.		.	.	.	0	557
scaffold-10088	chr4	14590570	14590665	89.8	chr10	1078252	1078069	152	3	2095
scaffold-100880		.	.	.	chr4	82139078	82139306	202	-1	1627
scaffold-100881	chrUn	64033712	64034010	298	chr4	88883022	88883296	309	3	823
scaffold-100882		.	.	.		.	.	.	0	611
scaffold-100883	chr3	92633833	92633347	416	chrZ	39395870	39396263	302	3	1896
scaffold-100884		.	.	.		.	.	.	0	592
scaffold-100885		.	.	.		.	.	.	0	572
scaffold-100886		.	.	.		.	.	.	0	1613
scaffold-100887		.	.	.		.	.	.	0	1469
scaffold-100888		.	.	.		.	.	.	0	561
scaffold-100889		.	.	.		.	.	.	0	1212
scaffold-10089		.	.	.	chr4	28586086	28585986	122	-1	819
scaffold-100890		.	.	.	chr21	828421	828236	171	-1	1318
scaffold-100891		.	.	.	chr3	3333464	3332954	468	-1	1482
scaffold-100892		.	.	.	chr2	102640147	102640280	132	-1	1356
scaffold-100893		.	.	.		.	.	.	0	683
scaffold-100894		.	.	.		.	.	.	0	1564
scaffold-100895		.	.	.		.	.	.	0	1507
scaffold-100896	chr27	2440893	2441335	435	chr27	4484818	4485147	346	6	824
scaffold-100897		.	.	.		.	.	.	0	397
scaffold-100898	chrZ	42772434	42773019	337	chr3	66870034	66869937	119	3	1431
scaffold-100899	chr2	64633853	64633581	200	chr3	111633844	111633932	104	3	1930
scaffold-1009	chr28	4574114	4573769	403	chr2	70807381	70807303	91.6	3	13814
scaffold-10090	chr5	41438415	41439155	571	chr5	43514218	43515401	712	6	50328
scaffold-100900	chr1	52213158	52212874	265	chr1	177448216	177448340	180	6	443
scaffold-100901	chr6	28710543	28710291	327	chr6	30066237	30065051	830	6	1293
scaffold-100902		.	.	.		.	.	.	0	523
scaffold-100903		.	.	.	chr2	112179403	112179961	448	-1	1628
scaffold-100904		.	.	.	chr3	66870111	66869936	97.1	-1	1436
scaffold-100905		.	.	.		.	.	.	0	535
scaffold-100906	chr2	64703757	64703827	76.8	chr2	111890943	111891169	163	6	686
scaffold-100907		.	.	.		.	.	.	0	1022
scaffold-100908	chrZ	33393972	33393799	261	chrZ	2511253	2510940	329	6	360
scaffold-100909		.	.	.	chr11	20055707	20054932	660	-1	1639
scaffold-10091		.	.	.	chr4	40612295	40612020	124	-1	1174
scaffold-100910		.	.	.		.	.	.	0	438
scaffold-100911		.	.	.	chrZ	29058437	29059170	673	-1	1290
scaffold-100912		.	.	.		.	.	.	0	1208
scaffold-100913		.	.	.		.	.	.	0	1328
scaffold-100914	chrZ	36363344	36363578	379	chrZ	5168965	5169233	381	6	374
scaffold-100915		.	.	.		.	.	.	0	905
scaffold-100916		.	.	.	chr11	21688189	21686910	606	-1	1603
scaffold-100917		.	.	.		.	.	.	0	494
scaffold-100918		.	.	.		.	.	.	0	482
scaffold-100919		.	.	.		.	.	.	0	367
scaffold-10092		.	.	.		.	.	.	0	2415
scaffold-100920		.	.	.		.	.	.	0	1159
scaffold-100921		.	.	.		.	.	.	0	345
scaffold-100922		.	.	.		.	.	.	0	609
scaffold-100923		.	.	.	chr3	3441275	3441489	316	-1	1803
scaffold-100924		.	.	.	chr1	151284224	151284178	76.8	-1	713
scaffold-100925		.	.	.		.	.	.	0	557
scaffold-100926		.	.	.		.	.	.	0	367
scaffold-100927		.	.	.		.	.	.	0	533
scaffold-100928		.	.	.		.	.	.	0	874
scaffold-100929		.	.	.		.	.	.	0	463
scaffold-10093	chr4	44754228	44754024	263	chr3	90863414	90863203	202	3	6792
scaffold-100930		.	.	.		.	.	.	0	403
scaffold-100931		.	.	.		.	.	.	0	1171
scaffold-100932		.	.	.		.	.	.	0	980
scaffold-100933		.	.	.	chr3	84895631	84895681	78.7	-1	421
scaffold-100934		.	.	.		.	.	.	0	337
scaffold-100935		.	.	.	chr11	20882491	20882385	159	-1	396
scaffold-100936		.	.	.	chr4	92420435	92420342	111	-1	449
scaffold-100937		.	.	.		.	.	.	0	505
scaffold-100938		.	.	.		.	.	.	0	677
scaffold-100939		.	.	.		.	.	.	0	352
scaffold-10094	chr2	133921783	133921472	350	chr2	132209040	132208208	255	6	1776
scaffold-100940		.	.	.		.	.	.	0	662
scaffold-100941	chrUn	147562944	147563079	135	chr1	159651157	159651702	254	3	1876
scaffold-100942		.	.	.		.	.	.	0	462
scaffold-100943		.	.	.		.	.	.	0	536
scaffold-100944		.	.	.		.	.	.	0	735
scaffold-100945		.	.	.	chr4	40804841	40804916	108	-1	556
scaffold-100946	chr4	47043408	47043487	76.8	chr3	84431767	84431931	161	3	578
scaffold-100947		.	.	.		.	.	.	0	615
scaffold-100948		.	.	.		.	.	.	0	773
scaffold-100949		.	.	.		.	.	.	0	1228
scaffold-10095	chr3	103401517	103402630	1275	chr3	103369321	103370464	1404	6	8225
scaffold-100950	chr1	5590366	5590070	244	chr5	4364271	4364214	78.7	3	1109
scaffold-100951		.	.	.		.	.	.	0	349
scaffold-100952	chr1A	15914256	15914399	145		.	.	.	1	576
scaffold-100953		.	.	.	chr23	3315904	3315569	261	-1	1668
scaffold-100954		.	.	.	chr2	30427951	30428000	76.8	-1	448
scaffold-100955		.	.	.		.	.	.	0	428
scaffold-100956	chr3	61839081	61839567	252	chr3	62015363	62016111	134	6	982
scaffold-100957		.	.	.		.	.	.	0	384
scaffold-100958		.	.	.		.	.	.	0	378
scaffold-100959	chr28	335104	334962	226	chr28	636133	636334	220	6	1690
scaffold-10096		.	.	.	chr1	104530484	104530388	91.6	-1	2142
scaffold-100960	chr1A	111341	111425	119	chr4	44316475	44316554	97.1	3	944
scaffold-100961		.	.	.		.	.	.	0	1905
scaffold-100962		.	.	.	chr2	21313151	21313214	78.7	-1	638
scaffold-100963		.	.	.		.	.	.	0	1507
scaffold-100964		.	.	.		.	.	.	0	619
scaffold-100965	chr5	21661199	21661038	244	chr5	25233167	25232929	289	6	640
scaffold-100966		.	.	.	chr5	60156783	60157175	305	-1	723
scaffold-100967		.	.	.	chrZ	73455271	73455212	87.9	-1	971
scaffold-100968		.	.	.		.	.	.	0	403
scaffold-100969		.	.	.		.	.	.	0	825
scaffold-10097	chrZ	37607136	37606611	505	chrZ	6452011	6448676	2747	6	8400
scaffold-100970		.	.	.		.	.	.	0	467
scaffold-100971		.	.	.		.	.	.	0	559
scaffold-100972		.	.	.	chr2	102258569	102258673	132	-1	840
scaffold-100973		.	.	.		.	.	.	0	437
scaffold-100974		.	.	.		.	.	.	0	340
scaffold-100975		.	.	.		.	.	.	0	542
scaffold-100976		.	.	.	chr1	193377910	193378126	161	-1	898
scaffold-100977		.	.	.		.	.	.	0	1101
scaffold-100978		.	.	.	chr5	53555228	53554710	263	-1	746
scaffold-100979		.	.	.		.	.	.	0	774
scaffold-10098	chr3	103391390	103392513	800	chr3	103362371	103363540	983	6	9630
scaffold-100980		.	.	.		.	.	.	0	1792
scaffold-100981	chr27	199952	199575	309	chr2	281134	280631	222	3	1563
scaffold-100982		.	.	.		.	.	.	0	498
scaffold-100983	chr24	890558	890310	224	chr24	5343801	5343465	294	6	1461
scaffold-100984	chr20	8894335	8894517	141		.	.	.	1	1112
scaffold-100985		.	.	.	chr2	13684513	13684767	182	-1	1639
scaffold-100986		.	.	.		.	.	.	0	1186
scaffold-100987		.	.	.		.	.	.	0	1344
scaffold-100988		.	.	.		.	.	.	0	1161
scaffold-100989		.	.	.		.	.	.	0	785
scaffold-10099		.	.	.	chr2	35772432	35772863	228	-1	1900
scaffold-100990		.	.	.		.	.	.	0	354
scaffold-100991		.	.	.	chr3	66870039	66869937	117	-1	625
scaffold-100992		.	.	.		.	.	.	0	1116
scaffold-100993	chr14	15132324	15131856	272		.	.	.	1	1785
scaffold-100994		.	.	.		.	.	.	0	366
scaffold-100995	chr5	12515891	12515608	346		.	.	.	1	1373
scaffold-100996		.	.	.	chr3	104463794	104463853	100	-1	1669
scaffold-100997	chr11	7063659	7063593	113	chr11	3251314	3250880	161	6	669
scaffold-100998		.	.	.	chr3	3013610	3013744	150	-1	1396
scaffold-100999		.	.	.		.	.	.	0	862
scaffold-101	chr11	9048840	9048292	523	chr11	5346159	5345039	1088	6	7495
scaffold-1010	chrZ	16463293	16462768	335	chrZ	35319604	35320099	405	6	5390
scaffold-10100		.	.	.		.	.	.	0	2177
scaffold-101000		.	.	.		.	.	.	0	583
scaffold-101001		.	.	.		.	.	.	0	1498
scaffold-101002	chr11	4326112	4326378	233	chr11	551343	552025	292	6	861
scaffold-101003		.	.	.		.	.	.	0	622
scaffold-101004		.	.	.		.	.	.	0	399
scaffold-101005	chrZ	38570265	38570840	399	chrZ	7431619	7431800	224	6	694
scaffold-101006		.	.	.		.	.	.	0	492
scaffold-101007		.	.	.	chr1	8691454	8691119	115	-1	397
scaffold-101008		.	.	.	chr14	13990167	13990289	139	-1	807
scaffold-101009		.	.	.		.	.	.	0	524
scaffold-10101	chr4	64893333	64894496	920	chr4	87953685	87954695	1171	6	44349
scaffold-101010	chrZ	24071863	24071790	93.5	chr1	162752535	162752642	87.9	3	517
scaffold-101011		.	.	.	chr2	131640418	131640316	113	-1	603
scaffold-101012		.	.	.		.	.	.	0	770
scaffold-101013		.	.	.	chr4	70479122	70479044	95.3	-1	1310
scaffold-101014		.	.	.	chr1	193243351	193243278	80.5	-1	462
scaffold-101015		.	.	.		.	.	.	0	429
scaffold-101016		.	.	.		.	.	.	0	818
scaffold-101017		.	.	.		.	.	.	0	413
scaffold-101018		.	.	.		.	.	.	0	837
scaffold-101019		.	.	.		.	.	.	0	435
scaffold-10102	chr4	3268619	3268396	250	chr4	57931838	57933825	477	6	19958
scaffold-101020		.	.	.	chr2	32324974	32325026	76.8	-1	431
scaffold-101021		.	.	.	chrZ	2264311	2264074	171	-1	1035
scaffold-101022		.	.	.		.	.	.	0	519
scaffold-101023		.	.	.		.	.	.	0	326
scaffold-101024		.	.	.		.	.	.	0	1194
scaffold-101025		.	.	.		.	.	.	0	636
scaffold-101026		.	.	.		.	.	.	0	591
scaffold-101027		.	.	.		.	.	.	0	524
scaffold-101028		.	.	.		.	.	.	0	413
scaffold-101029		.	.	.		.	.	.	0	428
scaffold-10103	chr1	98901183	98901269	145		.	.	.	1	3230
scaffold-101030		.	.	.		.	.	.	0	534
scaffold-101031		.	.	.	chr2	151411038	151410975	91.6	-1	614
scaffold-101032	chrUn	34195164	34194736	250	chr11	1716425	1717530	370	3	1307
scaffold-101033		.	.	.	chr3	53532644	53532543	110	-1	704
scaffold-101034		.	.	.		.	.	.	0	813
scaffold-101035		.	.	.		.	.	.	0	620
scaffold-101036		.	.	.		.	.	.	0	1615
scaffold-101037	chr1	31378312	31378125	126		.	.	.	1	1216
scaffold-101038		.	.	.	chr1	170960152	170960263	113	-1	1527
scaffold-101039	chr6	21644694	21644160	575	chr6	23841428	23841101	484	6	1594
scaffold-10104		.	.	.	chr18	8330931	8330510	344	-1	4096
scaffold-101040	chr5	7067969	7068119	224	chr5	1506786	1506931	204	6	858
scaffold-101041		.	.	.	chr3	29380702	29380616	76.8	-1	698
scaffold-101042		.	.	.	chr6	36064088	36063841	235	-1	1399
scaffold-101043		.	.	.		.	.	.	0	432
scaffold-101044		.	.	.		.	.	.	0	1045
scaffold-101045		.	.	.	chr5	14303775	14303645	122	-1	1389
scaffold-101046		.	.	.		.	.	.	0	985
scaffold-101047	chrZ	52732597	52732496	126	chrZ	39553993	39554241	217	6	374
scaffold-101048		.	.	.	chr1	7592903	7593145	163	-1	1081
scaffold-101049		.	.	.		.	.	.	0	919
scaffold-10105	chr8	23686962	23687372	390	chr8	26637207	26638727	1031	6	19991
scaffold-101050		.	.	.		.	.	.	0	399
scaffold-101051		.	.	.		.	.	.	0	943
scaffold-101052	chr1	97950535	97950787	279		.	.	.	1	859
scaffold-101053		.	.	.	chr2	110429512	110429710	185	-1	971
scaffold-101054		.	.	.		.	.	.	0	667
scaffold-101055		.	.	.		.	.	.	0	637
scaffold-101056	chr3	108884669	108884522	207	chr3	112170575	112170692	134	6	504
scaffold-101057		.	.	.		.	.	.	0	788
scaffold-101058	chr28	1152520	1152606	139	chr28	1899832	1899454	327	6	1623
scaffold-101059		.	.	.		.	.	.	0	488
scaffold-10106	chrZ	68387410	68386883	344		.	.	.	1	1801
scaffold-101060		.	.	.		.	.	.	0	507
scaffold-101061	chr4	47043408	47043487	82.4	chr3	84431699	84431987	207	3	1325
scaffold-101062		.	.	.		.	.	.	0	840
scaffold-101063		.	.	.		.	.	.	0	440
scaffold-101064		.	.	.	chr1	179920878	179921038	113	-1	1190
scaffold-101065		.	.	.		.	.	.	0	626
scaffold-101066	chrZ	24071863	24071808	87.9		.	.	.	1	1803
scaffold-101067		.	.	.		.	.	.	0	406
scaffold-101068		.	.	.		.	.	.	0	364
scaffold-101069		.	.	.		.	.	.	0	562
scaffold-10107	chr8	13534842	13535100	407	chr8	17580307	17581543	1312	6	19369
scaffold-101070		.	.	.	chr4	93101194	93100782	283	-1	1705
scaffold-101071		.	.	.		.	.	.	0	1399
scaffold-101072		.	.	.		.	.	.	0	848
scaffold-101073		.	.	.		.	.	.	0	420
scaffold-101074		.	.	.		.	.	.	0	853
scaffold-101075		.	.	.	chrZ	37633246	37633727	544	-1	1568
scaffold-101076	chr8	17742574	17742449	200	chr8	21497370	21497267	137	6	435
scaffold-101077		.	.	.		.	.	.	0	1140
scaffold-101078		.	.	.	chr2	90114621	90114721	99	-1	708
scaffold-101079		.	.	.	chr2	38727512	38727461	84.2	-1	1957
scaffold-10108	chr4A	1760543	1760900	313	chr4	6000569	6000942	296	6	3919
scaffold-101080		.	.	.	chr25	1774806	1774963	220	-1	341
scaffold-101081	chr11	10378851	10379242	695	chr11	19669138	19669610	765	6	504
scaffold-101082		.	.	.		.	.	.	0	925
scaffold-101083	chrZ	33608114	33608306	291	chrZ	2727112	2727624	401	6	1941
scaffold-101084	chr6	3961696	3961417	363		.	.	.	1	534
scaffold-101085		.	.	.	chr3	57902319	57901427	472	-1	1346
scaffold-101086	chr4	54971766	54971384	368	chr4	78380042	78379650	484	6	602
scaffold-101087	chr11	9022041	9021758	287	chr11	5308972	5308496	518	6	903
scaffold-101088		.	.	.		.	.	.	0	500
scaffold-101089	chr2	90483646	90483732	100	chr2	25837676	25837809	148	6	1240
scaffold-10109		.	.	.	chr2	60813577	60813682	130	-1	1612
scaffold-101090		.	.	.		.	.	.	0	423
scaffold-101091		.	.	.	chrZ	13790655	13790423	209	-1	1987
scaffold-101092		.	.	.	chr3	66870039	66869936	113	-1	642
scaffold-101093		.	.	.		.	.	.	0	408
scaffold-101094		.	.	.	chr5	39106207	39106392	207	-1	1498
scaffold-101095		.	.	.		.	.	.	0	359
scaffold-101096		.	.	.	chr11	20466348	20465867	252	-1	453
scaffold-101097		.	.	.		.	.	.	0	517
scaffold-101098		.	.	.	chrZ	18521133	18521196	76.8	-1	572
scaffold-101099		.	.	.	chr6	36461224	36461127	76.8	-1	764
scaffold-1011	chrZ	44869224	44869065	163		.	.	.	1	6735
scaffold-10110	chr14	12264597	12264725	134	chr4	93483074	93482384	614	3	4422
scaffold-101100		.	.	.	chr20	10100307	10099941	235	-1	381
scaffold-101101		.	.	.		.	.	.	0	634
scaffold-101102		.	.	.		.	.	.	0	532
scaffold-101103		.	.	.	chrZ	57356725	57356279	270	-1	687
scaffold-101104		.	.	.	chr3	30597184	30597306	128	-1	1989
scaffold-101105		.	.	.	chr1	179920977	179920880	102	-1	643
scaffold-101106		.	.	.		.	.	.	0	521
scaffold-101107		.	.	.		.	.	.	0	707
scaffold-101108		.	.	.		.	.	.	0	557
scaffold-101109		.	.	.		.	.	.	0	1043
scaffold-10111	chr1	59165975	59166339	257	chr1	93971509	93970975	326	6	16515
scaffold-101110	chr5	14207330	14207415	82.4	chr2	11955245	11955332	97.1	3	769
scaffold-101111	chr11	4159756	4159669	89.8		.	.	.	1	1011
scaffold-101112		.	.	.		.	.	.	0	1824
scaffold-101113	chr12	16523139	16523842	503	chr12	15785216	15785919	599	6	1373
scaffold-101114		.	.	.	chr4	70479046	70479118	89.8	-1	414
scaffold-101115		.	.	.		.	.	.	0	419
scaffold-101116		.	.	.		.	.	.	0	812
scaffold-101117	chrZ	33217392	33216851	538	chrZ	2344601	2343914	534	6	1069
scaffold-101118		.	.	.	chr2	90114621	90114851	145	-1	868
scaffold-101119		.	.	.	chr4	41541345	41541421	102	-1	1712
scaffold-10112	chr4	45232187	45231937	265	chr4	68542037	68541323	396	6	11776
scaffold-101120		.	.	.		.	.	.	0	1680
scaffold-101121		.	.	.	chr1	179920977	179920878	106	-1	1050
scaffold-101122		.	.	.	chr3	102356856	102356509	206	-1	1281
scaffold-101123		.	.	.	chr2	127732937	127732822	100	-1	849
scaffold-101124		.	.	.	chrZ	49140697	49141302	464	-1	1682
scaffold-101125		.	.	.		.	.	.	0	673
scaffold-101126		.	.	.	chr3	84431964	84431788	172	-1	689
scaffold-101127	chr2	42423565	42423442	167	chr2	68198758	68199018	156	6	1163
scaffold-101128		.	.	.		.	.	.	0	615
scaffold-101129		.	.	.	chr4	74020565	74020657	95.3	-1	1581
scaffold-10113	chr4	69491872	69491320	475	chr4	92488299	92487260	852	6	15793
scaffold-101130		.	.	.		.	.	.	0	1002
scaffold-101131		.	.	.		.	.	.	0	323
scaffold-101132	chr1A	29163770	29163863	102	chr2	1306335	1306239	124	3	1273
scaffold-101133		.	.	.		.	.	.	0	484
scaffold-101134	chr11	12992541	12992835	385	chr11	7273580	7273992	255	6	2024
scaffold-101135		.	.	.		.	.	.	0	395
scaffold-101136		.	.	.		.	.	.	0	585
scaffold-101137		.	.	.		.	.	.	0	1159
scaffold-101138	chr28	1099648	1099879	206	chr3	5378510	5378565	82.4	3	953
scaffold-101139	chr4	48901144	48901210	86.1		.	.	.	1	745
scaffold-10114	chr7	10584885	10585873	717	chr7	23751834	23751738	150	6	17179
scaffold-101140	chr15	4945384	4945089	228		.	.	.	1	1117
scaffold-101141		.	.	.	chr2	143583815	143583862	76.8	-1	889
scaffold-101142		.	.	.		.	.	.	0	739
scaffold-101143	chr1A	3697722	3698026	228	chrZ	43368901	43368784	135	3	1585
scaffold-101144		.	.	.	chr4	41032308	41032222	97.1	-1	1862
scaffold-101145		.	.	.		.	.	.	0	897
scaffold-101146	chr6	36291008	36290795	189	chr1	185222821	185223127	115	3	1677
scaffold-101147		.	.	.	chrZ	58436358	58436230	99	-1	1401
scaffold-101148		.	.	.		.	.	.	0	857
scaffold-101149		.	.	.	chrZ	59321260	59321089	76.8	-1	1014
scaffold-10115	chr2	132580371	132579954	466	chr2	130924002	130923301	730	6	4245
scaffold-101150	chrZ	66569319	66569065	383		.	.	.	1	722
scaffold-101151	chr8	26140099	26140321	263	chr8	28905412	28905842	313	6	1006
scaffold-101152	chr8	21758308	21758489	185	chr8	24974084	24974630	433	6	628
scaffold-101153	chr3	41716844	41716169	527	chr3	42910896	42911804	911	6	1243
scaffold-101154		.	.	.	chr11	14048079	14047632	385	-1	863
scaffold-101155		.	.	.		.	.	.	0	907
scaffold-101156		.	.	.	chr2	47112885	47112797	113	-1	806
scaffold-101157		.	.	.		.	.	.	0	1459
scaffold-101158		.	.	.	chrZ	73455213	73455280	82.4	-1	404
scaffold-101159		.	.	.		.	.	.	0	1049
scaffold-10116	chr11	8912197	8911387	573	chr11	5161471	5159832	747	6	19517
scaffold-101160		.	.	.		.	.	.	0	484
scaffold-101161		.	.	.		.	.	.	0	655
scaffold-101162		.	.	.	chr2	90114808	90114617	183	-1	1352
scaffold-101163		.	.	.		.	.	.	0	492
scaffold-101164		.	.	.	chr2	140594462	140594380	87.9	-1	752
scaffold-101165		.	.	.	chr3	110417879	110417822	86.1	-1	452
scaffold-101166		.	.	.		.	.	.	0	693
scaffold-101167	chrZ	39896935	39897155	108		.	.	.	1	582
scaffold-101168	chr11	19607190	19607052	174	chr11	11899325	11898873	388	6	1842
scaffold-101169		.	.	.		.	.	.	0	429
scaffold-10117		.	.	.	chr6	35399847	35399487	339	-1	2648
scaffold-101170	chr11	15501285	15500969	305		.	.	.	1	449
scaffold-101171		.	.	.	chr8	21566502	21566545	76.8	-1	976
scaffold-101172		.	.	.		.	.	.	0	1238
scaffold-101173		.	.	.		.	.	.	0	394
scaffold-101174		.	.	.		.	.	.	0	429
scaffold-101175		.	.	.	chr3	3115808	3115582	124	-1	1075
scaffold-101176		.	.	.	chr5	33406386	33406183	165	-1	1503
scaffold-101177		.	.	.		.	.	.	0	609
scaffold-101178		.	.	.	chr5	164977	164854	185	-1	446
scaffold-101179		.	.	.		.	.	.	0	562
scaffold-10118		.	.	.		.	.	.	0	1371
scaffold-101180	chr24	6342228	6342426	296	chr24	2115781	2115401	405	6	818
scaffold-101181	chr2	3529023	3529164	195		.	.	.	1	521
scaffold-101182		.	.	.	chr7	6590177	6590236	84.2	-1	1288
scaffold-101183		.	.	.		.	.	.	0	396
scaffold-101184		.	.	.		.	.	.	0	452
scaffold-101185		.	.	.		.	.	.	0	432
scaffold-101186		.	.	.	chr4	13790221	13790020	147	-1	949
scaffold-101187		.	.	.		.	.	.	0	756
scaffold-101188		.	.	.	chr4	82139306	82139092	154	-1	637
scaffold-101189		.	.	.		.	.	.	0	351
scaffold-10119	chr5	17318754	17318631	95.3	chr5	20859453	20858888	372	6	3529
scaffold-101190	chrUn	7641378	7641496	78.7		.	.	.	1	725
scaffold-101191	chr5	44862285	44861931	394	chr5	46489465	46488933	340	6	1798
scaffold-101192		.	.	.		.	.	.	0	384
scaffold-101193		.	.	.		.	.	.	0	631
scaffold-101194		.	.	.	chr1	140218452	140218314	130	-1	1471
scaffold-101195		.	.	.		.	.	.	0	531
scaffold-101196		.	.	.		.	.	.	0	491
scaffold-101197	chr2	108756351	108756668	385	chr2	106181376	106181837	309	6	845
scaffold-101198		.	.	.		.	.	.	0	905
scaffold-101199		.	.	.		.	.	.	0	467
scaffold-1012	chr1A	67402028	67402406	422	chr1	67051038	67050930	122	6	4461
scaffold-10120		.	.	.	chr4	28586086	28585988	119	-1	1941
scaffold-101200		.	.	.		.	.	.	0	1091
scaffold-101201		.	.	.		.	.	.	0	1221
scaffold-101202		.	.	.		.	.	.	0	498
scaffold-101203		.	.	.		.	.	.	0	391
scaffold-101204		.	.	.		.	.	.	0	650
scaffold-101205		.	.	.		.	.	.	0	623
scaffold-101206		.	.	.		.	.	.	0	959
scaffold-101207	chr4	11890282	11890446	137	chr2	131875268	131875405	111	3	1521
scaffold-101208		.	.	.	chr11	3391812	3391710	117	-1	1126
scaffold-101209		.	.	.		.	.	.	0	921
scaffold-10121	chr2	91876847	91876166	665	chr2	89032613	89031723	822	6	12870
scaffold-101210	chrZ	6156618	6156494	84.2		.	.	.	1	557
scaffold-101211		.	.	.	chr2	1731442	1731304	111	-1	773
scaffold-101212		.	.	.		.	.	.	0	510
scaffold-101213		.	.	.		.	.	.	0	396
scaffold-101214		.	.	.	chr1	171594870	171595236	510	-1	417
scaffold-101215		.	.	.		.	.	.	0	889
scaffold-101216		.	.	.	chr4	88117438	88117635	143	-1	1582
scaffold-101217	chr5	20943183	20942809	270	chr5	24550557	24549492	361	6	1663
scaffold-101218		.	.	.		.	.	.	0	912
scaffold-101219		.	.	.	chr23	1298031	1298129	128	-1	582
scaffold-10122	chr6	24604427	24603874	375	chr6	26344522	26343960	568	6	1764
scaffold-101220		.	.	.		.	.	.	0	925
scaffold-101221		.	.	.	chr23	1298023	1298082	95.3	-1	395
scaffold-101222		.	.	.		.	.	.	0	1360
scaffold-101223		.	.	.		.	.	.	0	446
scaffold-101224		.	.	.	chr1	158814187	158813946	167	-1	479
scaffold-101225		.	.	.		.	.	.	0	1986
scaffold-101226		.	.	.		.	.	.	0	440
scaffold-101227	chr2	120094418	120094086	228		.	.	.	1	600
scaffold-101228		.	.	.	chr2	90114618	90114812	189	-1	641
scaffold-101229	chr23	4099195	4099059	215	chr23	5470431	5470577	189	6	467
scaffold-10123	chr6	32376026	32375879	172	chr6	33402775	33402044	366	6	9871
scaffold-101230		.	.	.		.	.	.	0	720
scaffold-101231	chr20	1439298	1439867	501		.	.	.	1	1068
scaffold-101232		.	.	.		.	.	.	0	376
scaffold-101233		.	.	.		.	.	.	0	715
scaffold-101234		.	.	.	chr4	28585987	28586086	137	-1	1008
scaffold-101235		.	.	.		.	.	.	0	1717
scaffold-101236		.	.	.	chr1	88866884	88867349	235	-1	993
scaffold-101237		.	.	.	chr2	13684517	13684767	169	-1	804
scaffold-101238	chr11	14082038	14081471	363	chr3	59043636	59043474	132	3	1459
scaffold-101239	chrZ	36487909	36487521	379	chrZ	5319329	5318919	420	6	660
scaffold-10124	chr4	19481067	19481469	484	chr4	60612670	60614200	959	6	7661
scaffold-101240	chr11	288234	288313	132	chr11	19387665	19387251	348	6	623
scaffold-101241		.	.	.		.	.	.	0	613
scaffold-101242		.	.	.		.	.	.	0	1122
scaffold-101243		.	.	.		.	.	.	0	320
scaffold-101244		.	.	.		.	.	.	0	450
scaffold-101245		.	.	.		.	.	.	0	406
scaffold-101246		.	.	.		.	.	.	0	1339
scaffold-101247		.	.	.	chr4	41032311	41032209	100	-1	451
scaffold-101248		.	.	.	chr1	80025865	80025780	102	-1	1172
scaffold-101249		.	.	.	chr2	124429072	124429168	139	-1	472
scaffold-10125		.	.	.		.	.	.	0	1414
scaffold-101250	chr11	9136267	9135886	375	chr11	5435322	5434775	507	6	597
scaffold-101251		.	.	.		.	.	.	0	772
scaffold-101252		.	.	.		.	.	.	0	427
scaffold-101253		.	.	.	chrZ	23266125	23266244	110	-1	813
scaffold-101254		.	.	.		.	.	.	0	931
scaffold-101255		.	.	.		.	.	.	0	980
scaffold-101256		.	.	.		.	.	.	0	380
scaffold-101257		.	.	.		.	.	.	0	734
scaffold-101258		.	.	.		.	.	.	0	462
scaffold-101259	chr11	11752385	11751983	353	chr11	20964120	20963639	433	6	1236
scaffold-10126	chr7	23012867	23011790	652	chr7	11584042	11584940	505	6	15024
scaffold-101260		.	.	.		.	.	.	0	824
scaffold-101261		.	.	.	chr3	49724186	49724085	110	-1	528
scaffold-101262		.	.	.	chr28	4318175	4318262	122	-1	1480
scaffold-101263		.	.	.		.	.	.	0	567
scaffold-101264		.	.	.		.	.	.	0	1526
scaffold-101265		.	.	.		.	.	.	0	1561
scaffold-101266		.	.	.		.	.	.	0	489
scaffold-101267		.	.	.	chr4	56185648	56186233	512	-1	1236
scaffold-101268		.	.	.	chr28	717125	716939	152	-1	881
scaffold-101269		.	.	.		.	.	.	0	437
scaffold-10127	chr28	1535478	1535413	91.6		.	.	.	1	800
scaffold-101270		.	.	.		.	.	.	0	540
scaffold-101271	chr6	762492	762336	169	chr3	86347688	86347783	100	3	518
scaffold-101272		.	.	.		.	.	.	0	666
scaffold-101273		.	.	.		.	.	.	0	811
scaffold-101274		.	.	.		.	.	.	0	712
scaffold-101275	chr1A	19808488	19808409	76.8		.	.	.	1	1112
scaffold-101276		.	.	.		.	.	.	0	382
scaffold-101277		.	.	.		.	.	.	0	990
scaffold-101278		.	.	.	chr4	21720012	21719908	82.4	-1	497
scaffold-101279		.	.	.		.	.	.	0	1098
scaffold-10128		.	.	.	chr1	92481901	92481681	180	-1	2190
scaffold-101280		.	.	.		.	.	.	0	656
scaffold-101281	chrZ	54043590	54043318	230		.	.	.	1	808
scaffold-101282		.	.	.		.	.	.	0	1602
scaffold-101283		.	.	.		.	.	.	0	530
scaffold-101284	chr5	47911404	47911696	309	chr5	49240660	49241070	501	6	712
scaffold-101285		.	.	.		.	.	.	0	404
scaffold-101286		.	.	.	chr13	6409423	6409358	76.8	-1	746
scaffold-101287		.	.	.		.	.	.	0	660
scaffold-101288	chrUn	4895637	4894873	507		.	.	.	1	1089
scaffold-101289		.	.	.		.	.	.	0	510
scaffold-10129		.	.	.		.	.	.	0	4350
scaffold-101290	chr1A	66357699	66357907	198		.	.	.	1	367
scaffold-101291		.	.	.		.	.	.	0	372
scaffold-101292	chr3	67578821	67579289	300		.	.	.	1	830
scaffold-101293	chr1	68022115	68022794	514		.	.	.	1	893
scaffold-101294		.	.	.		.	.	.	0	564
scaffold-101295		.	.	.	chr2	24073894	24074196	305	-1	994
scaffold-101296		.	.	.		.	.	.	0	484
scaffold-101297		.	.	.	chrZ	12453839	12453983	108	-1	1786
scaffold-101298		.	.	.	chr2	106142577	106142402	134	-1	663
scaffold-101299		.	.	.		.	.	.	0	845
scaffold-1013	chrUn	85107001	85106517	309	chr4	27496403	27496932	627	3	19801
scaffold-10130		.	.	.	chr1	25593953	25594830	416	-1	11255
scaffold-101300		.	.	.	chr5	34254711	34254919	159	-1	1266
scaffold-101301	chr4	47409250	47409307	86.1		.	.	.	1	370
scaffold-101302		.	.	.		.	.	.	0	762
scaffold-101303		.	.	.		.	.	.	0	395
scaffold-101304		.	.	.		.	.	.	0	559
scaffold-101305		.	.	.	chr3	37966304	37966497	152	-1	831
scaffold-101306		.	.	.		.	.	.	0	1495
scaffold-101307		.	.	.		.	.	.	0	1299
scaffold-101308		.	.	.		.	.	.	0	392
scaffold-101309	chr1	88767766	88767689	82.4	chr3	1288828	1288951	130	3	825
scaffold-10131		.	.	.	chr1	182956950	182957388	320	-1	984
scaffold-101310	chr1A	35841902	35841768	156	chr1	38354028	38353641	307	6	1237
scaffold-101311		.	.	.		.	.	.	0	794
scaffold-101312		.	.	.		.	.	.	0	1507
scaffold-101313		.	.	.	chr1	184244312	184243939	222	-1	1130
scaffold-101314		.	.	.	chr2	3287474	3287573	122	-1	466
scaffold-101315		.	.	.	chr9	19930995	19930396	381	-1	735
scaffold-101316	chr4	7640459	7640183	209		.	.	.	1	1831
scaffold-101317		.	.	.		.	.	.	0	671
scaffold-101318		.	.	.		.	.	.	0	568
scaffold-101319		.	.	.		.	.	.	0	338
scaffold-10132		.	.	.		.	.	.	0	4747
scaffold-101320		.	.	.	chr3	113183555	113183472	82.4	-1	728
scaffold-101321		.	.	.		.	.	.	0	1923
scaffold-101322		.	.	.		.	.	.	0	597
scaffold-101323	chr7	10555803	10555703	137		.	.	.	1	793
scaffold-101324	chr5	43356	43528	187	chr5	2258049	2258311	171	6	1319
scaffold-101325		.	.	.		.	.	.	0	1484
scaffold-101326		.	.	.		.	.	.	0	935
scaffold-101327		.	.	.		.	.	.	0	1121
scaffold-101328	chr1	29715660	29715832	215	chr1	192663457	192663358	122	6	759
scaffold-101329		.	.	.	chr1	47770120	47770007	84.2	-1	1734
scaffold-10133	chr5	15639634	15640247	431		.	.	.	1	939
scaffold-101330	chr2	94871522	94871244	446	chr2	91950051	91948842	955	6	1738
scaffold-101331		.	.	.		.	.	.	0	425
scaffold-101332		.	.	.		.	.	.	0	346
scaffold-101333		.	.	.		.	.	.	0	329
scaffold-101334		.	.	.	chr18	9801454	9801303	143	-1	948
scaffold-101335		.	.	.	chr13	12087084	12087003	130	-1	660
scaffold-101336		.	.	.	chr1	182399225	182398938	130	-1	1004
scaffold-101337		.	.	.	chr3	100302323	100302440	130	-1	571
scaffold-101338		.	.	.		.	.	.	0	441
scaffold-101339		.	.	.		.	.	.	0	587
scaffold-10134	chr3	77149329	77149407	102		.	.	.	1	975
scaffold-101340	chrZ	54686936	54686687	161	chr1	104019295	104018799	257	3	1775
scaffold-101341		.	.	.		.	.	.	0	844
scaffold-101342		.	.	.		.	.	.	0	1106
scaffold-101343		.	.	.		.	.	.	0	1390
scaffold-101344		.	.	.		.	.	.	0	564
scaffold-101345		.	.	.		.	.	.	0	937
scaffold-101346		.	.	.		.	.	.	0	451
scaffold-101347		.	.	.	chr8	6265076	6264513	612	-1	1730
scaffold-101348		.	.	.		.	.	.	0	517
scaffold-101349		.	.	.		.	.	.	0	616
scaffold-10135	chr2	87647422	87647078	298		.	.	.	1	3322
scaffold-101350		.	.	.	chrZ	62677121	62677167	76.8	-1	901
scaffold-101351		.	.	.		.	.	.	0	394
scaffold-101352		.	.	.		.	.	.	0	327
scaffold-101353		.	.	.	chrZ	33538601	33538317	324	-1	1161
scaffold-101354		.	.	.	chr3	84431881	84431680	163	-1	1941
scaffold-101355	chrZ	52945436	52945111	425	chrZ	39283259	39284200	569	6	1517
scaffold-101356		.	.	.		.	.	.	0	1306
scaffold-101357		.	.	.		.	.	.	0	1322
scaffold-101358		.	.	.		.	.	.	0	400
scaffold-101359		.	.	.		.	.	.	0	921
scaffold-10136	chr1	54291469	54290843	593	chr1	175288194	175291507	2026	6	15554
scaffold-101360	chr1	42741391	42741006	492		.	.	.	1	1740
scaffold-101361		.	.	.	chr2	25837713	25837805	134	-1	596
scaffold-101362		.	.	.		.	.	.	0	517
scaffold-101363		.	.	.		.	.	.	0	1042
scaffold-101364	chr11	3621870	3622180	381	chr11	15862526	15862144	394	6	476
scaffold-101365	chr11	16428526	16427778	627		.	.	.	1	1585
scaffold-101366		.	.	.	chr3	55409053	55408852	106	-1	563
scaffold-101367		.	.	.		.	.	.	0	698
scaffold-101368	chr2	64911768	64912009	309	chr2	43046166	43045843	401	6	1184
scaffold-101369		.	.	.		.	.	.	0	1156
scaffold-10137		.	.	.		.	.	.	0	1412
scaffold-101370		.	.	.		.	.	.	0	1333
scaffold-101371	chr1	83366638	83367308	527	chr2	41553507	41553827	165	3	1937
scaffold-101372		.	.	.		.	.	.	0	728
scaffold-101373		.	.	.		.	.	.	0	425
scaffold-101374	chr14	11485664	11485747	134	chr14	4123266	4122820	473	6	472
scaffold-101375	chr5	25794057	25794335	111	chr1	185470197	185470364	134	3	1502
scaffold-101376		.	.	.		.	.	.	0	502
scaffold-101377	chr1	89769433	89769072	350	chr1	80569690	80569919	270	6	1743
scaffold-101378		.	.	.	chr3	66869937	66870005	93.5	-1	1217
scaffold-101379		.	.	.	chr1	170265350	170265273	89.8	-1	620
scaffold-10138	chr1A	28084426	28084767	396	chr1	30582465	30582889	475	6	6688
scaffold-101380		.	.	.		.	.	.	0	1417
scaffold-101381		.	.	.	chr1	164550357	164550260	113	-1	607
scaffold-101382	chr2	154084737	154084935	200		.	.	.	1	1102
scaffold-101383		.	.	.		.	.	.	0	925
scaffold-101384		.	.	.		.	.	.	0	1596
scaffold-101385		.	.	.		.	.	.	0	364
scaffold-101386		.	.	.		.	.	.	0	552
scaffold-101387		.	.	.		.	.	.	0	428
scaffold-101388		.	.	.	chr7	16691089	16691178	121	-1	572
scaffold-101389		.	.	.		.	.	.	0	416
scaffold-10139		.	.	.	chr12	17655538	17656094	575	-1	2332
scaffold-101390		.	.	.		.	.	.	0	538
scaffold-101391		.	.	.	chr1	197149726	197149882	124	-1	1050
scaffold-101392		.	.	.		.	.	.	0	426
scaffold-101393		.	.	.		.	.	.	0	822
scaffold-101394		.	.	.		.	.	.	0	908
scaffold-101395		.	.	.		.	.	.	0	433
scaffold-101396	chr4	44986602	44986920	305	chr4	68330050	68330278	313	6	776
scaffold-101397		.	.	.		.	.	.	0	1327
scaffold-101398		.	.	.	chr3	55408987	55409051	86.1	-1	635
scaffold-101399		.	.	.	chr3	77474145	77474082	97.1	-1	1755
scaffold-1014	chr9	10420413	10420556	113		.	.	.	1	2936
scaffold-10140		.	.	.	chr2	15776709	15777177	193	-1	1553
scaffold-101400		.	.	.	chr1	186503169	186503249	93.5	-1	474
scaffold-101401		.	.	.		.	.	.	0	506
scaffold-101402		.	.	.		.	.	.	0	1247
scaffold-101403		.	.	.		.	.	.	0	502
scaffold-101404	chr11	6463449	6463859	294		.	.	.	1	489
scaffold-101405	chr3	63415542	63415466	87.9	chr3	90897073	90897128	76.8	6	1725
scaffold-101406	chr3	30168471	30168268	152	chr3	84432059	84431827	198	6	1456
scaffold-101407		.	.	.	chr1	181379046	181378957	106	-1	764
scaffold-101408		.	.	.	chr5	18787061	18787149	97.1	-1	390
scaffold-101409		.	.	.		.	.	.	0	1191
scaffold-10141	chr3	25078619	25079034	409	chr15	7982717	7982761	78.7	3	1204
scaffold-101410		.	.	.		.	.	.	0	647
scaffold-101411		.	.	.	chr1	169952593	169952852	130	-1	737
scaffold-101412		.	.	.		.	.	.	0	442
scaffold-101413		.	.	.		.	.	.	0	1133
scaffold-101414		.	.	.		.	.	.	0	665
scaffold-101415		.	.	.	chr5	4276540	4276631	108	-1	595
scaffold-101416		.	.	.	chr6	35222245	35222043	91.6	-1	641
scaffold-101417		.	.	.		.	.	.	0	345
scaffold-101418		.	.	.	chr2	70807399	70807291	106	-1	717
scaffold-101419		.	.	.		.	.	.	0	416
scaffold-10142		.	.	.	chr7	29210241	29210431	137	-1	2211
scaffold-101420		.	.	.		.	.	.	0	543
scaffold-101421		.	.	.		.	.	.	0	349
scaffold-101422	chr6	27120234	27120163	134	chr6	28643460	28643176	390	6	336
scaffold-101423	chr5	833876	833712	145		.	.	.	1	1415
scaffold-101424		.	.	.		.	.	.	0	968
scaffold-101425		.	.	.	chr4	70479121	70479044	93.5	-1	465
scaffold-101426		.	.	.		.	.	.	0	315
scaffold-101427	chr7	36781239	36781415	226	chr7	35514987	35515344	459	6	395
scaffold-101428		.	.	.		.	.	.	0	353
scaffold-101429	chr1	94633536	94633957	270	chr2	90114779	90114616	113	3	1811
scaffold-10143		.	.	.	chrZ	36716017	36716082	87.9	-1	3688
scaffold-101430		.	.	.		.	.	.	0	409
scaffold-101431	chr2	113082712	113082490	285		.	.	.	1	1202
scaffold-101432		.	.	.		.	.	.	0	1046
scaffold-101433	chr1	83014922	83014748	169		.	.	.	1	534
scaffold-101434		.	.	.		.	.	.	0	474
scaffold-101435		.	.	.		.	.	.	0	382
scaffold-101436		.	.	.		.	.	.	0	551
scaffold-101437		.	.	.		.	.	.	0	849
scaffold-101438		.	.	.		.	.	.	0	423
scaffold-101439	chr20	15022934	15023037	165	chr20	13848328	13848415	147	6	730
scaffold-10144		.	.	.	chr2	40753867	40754045	143	-1	5445
scaffold-101440		.	.	.		.	.	.	0	403
scaffold-101441		.	.	.	chr8	29201538	29201948	429	-1	1272
scaffold-101442		.	.	.		.	.	.	0	680
scaffold-101443		.	.	.		.	.	.	0	407
scaffold-101444		.	.	.		.	.	.	0	487
scaffold-101445		.	.	.		.	.	.	0	1296
scaffold-101446		.	.	.	chr5	4276547	4276632	91.6	-1	432
scaffold-101447		.	.	.	chr7	33968359	33968423	99	-1	1251
scaffold-101448		.	.	.		.	.	.	0	1700
scaffold-101449	chrZ	68221836	68222167	359		.	.	.	1	1543
scaffold-10145	chrZ	65305769	65306980	1029		.	.	.	1	4798
scaffold-101450	chr11	5915163	5915282	158		.	.	.	1	1053
scaffold-101451	chrUn	95893312	95893054	209		.	.	.	1	974
scaffold-101452	chr8	19218364	19218796	545	chr8	22685964	22686505	566	6	2025
scaffold-101453	chr5	20143824	20142834	651	chr1	197149616	197149846	182	3	1718
scaffold-101454		.	.	.	chr2	67687760	67687709	86.1	-1	1602
scaffold-101455		.	.	.	chr25	1329382	1330006	392	-1	995
scaffold-101456		.	.	.	chr1	197473326	197473160	95.3	-1	2029
scaffold-101457	chr1	44854042	44853766	198		.	.	.	1	1693
scaffold-101458		.	.	.		.	.	.	0	451
scaffold-101459		.	.	.		.	.	.	0	335
scaffold-10146	chr3	58042906	58042228	353	chr3	57752572	57752033	355	6	1932
scaffold-101460		.	.	.		.	.	.	0	443
scaffold-101461	chrZ	59287520	59287815	368	chrZ	32356795	32356464	374	6	799
scaffold-101462	chr11	2657049	2656761	424	chr11	16905301	16906217	658	6	1179
scaffold-101463	chr3	106556978	106556717	161	chr28	717195	717500	174	3	526
scaffold-101464	chr2	98364374	98364063	226	chr2	95332576	95332813	267	6	818
scaffold-101465	chr2	129372929	129372840	122	chr5	57118411	57118483	86.1	3	1122
scaffold-101466		.	.	.	chr1	26597510	26597606	124	-1	443
scaffold-101467		.	.	.		.	.	.	0	678
scaffold-101468		.	.	.		.	.	.	0	570
scaffold-101469		.	.	.		.	.	.	0	824
scaffold-10147	chr2	85035125	85035041	78.7	chrZ	18612327	18612711	128	3	4902
scaffold-101470		.	.	.		.	.	.	0	747
scaffold-101471		.	.	.		.	.	.	0	736
scaffold-101472	chr1	41981675	41981587	87.9	chr1	166964859	166964780	86.1	6	615
scaffold-101473		.	.	.		.	.	.	0	1311
scaffold-101474		.	.	.		.	.	.	0	850
scaffold-101475		.	.	.		.	.	.	0	1164
scaffold-101476		.	.	.		.	.	.	0	391
scaffold-101477		.	.	.	chr2	47556920	47556874	76.8	-1	1255
scaffold-101478		.	.	.		.	.	.	0	398
scaffold-101479		.	.	.		.	.	.	0	690
scaffold-10148	chr23	4111760	4112161	527	chr23	5460247	5459066	1195	6	21368
scaffold-101480	chrZ	36042987	36042439	556	chrZ	4788219	4786901	760	6	1724
scaffold-101481		.	.	.	chr2	98397069	98396980	89.8	-1	1166
scaffold-101482		.	.	.		.	.	.	0	611
scaffold-101483		.	.	.		.	.	.	0	465
scaffold-101484	chr5	6563822	6564171	451		.	.	.	1	829
scaffold-101485		.	.	.		.	.	.	0	359
scaffold-101486		.	.	.	chr10	21907014	21906811	300	-1	401
scaffold-101487	chr27	1154741	1154485	278		.	.	.	1	1078
scaffold-101488		.	.	.		.	.	.	0	401
scaffold-101489		.	.	.	chr4	92420435	92420340	110	-1	1043
scaffold-10149		.	.	.	chr11	10931993	10932202	265	-1	1349
scaffold-101490		.	.	.		.	.	.	0	377
scaffold-101491		.	.	.	chr1	179920878	179920977	100	-1	1522
scaffold-101492		.	.	.	chr3	108219626	108219772	124	-1	474
scaffold-101493		.	.	.	chr4	24257349	24257046	219	-1	826
scaffold-101494		.	.	.		.	.	.	0	822
scaffold-101495		.	.	.		.	.	.	0	1021
scaffold-101496	chr2	130937331	130937778	556	chr2	129364074	129364603	669	6	1840
scaffold-101497		.	.	.		.	.	.	0	1320
scaffold-101498		.	.	.		.	.	.	0	760
scaffold-101499	chrUn	63726464	63726537	132	chr1	150679951	150680025	134	3	1052
scaffold-1015		.	.	.	chr4	23166633	23165581	185	-1	1972
scaffold-10150		.	.	.		.	.	.	0	2214
scaffold-101500		.	.	.	chr2	44501238	44501523	333	-1	372
scaffold-101501		.	.	.		.	.	.	0	694
scaffold-101502		.	.	.		.	.	.	0	350
scaffold-101503	chr11	12108768	12108901	122	chr11	21343911	21344303	291	6	1659
scaffold-101504		.	.	.		.	.	.	0	867
scaffold-101505		.	.	.	chr2	54041647	54041128	257	-1	710
scaffold-101506		.	.	.		.	.	.	0	449
scaffold-101507		.	.	.		.	.	.	0	432
scaffold-101508	chr11	6818359	6818570	121	chr4	67072033	67072140	126	3	1816
scaffold-101509		.	.	.	chr6	16114807	16115117	243	-1	386
scaffold-10151	chr8	13660886	13661683	749	chr8	17714547	17716704	1594	6	9645
scaffold-101510		.	.	.	chr2	84973142	84973083	76.8	-1	512
scaffold-101511		.	.	.	chr2	90114721	90114617	115	-1	839
scaffold-101512		.	.	.		.	.	.	0	1756
scaffold-101513	chr1	105722144	105722619	484	chr1	61827786	61827655	126	6	1458
scaffold-101514		.	.	.		.	.	.	0	1379
scaffold-101515		.	.	.		.	.	.	0	492
scaffold-101516		.	.	.		.	.	.	0	1442
scaffold-101517		.	.	.		.	.	.	0	936
scaffold-101518		.	.	.	chr10	8604315	8604390	80.5	-1	961
scaffold-101519		.	.	.	chr2	78976159	78976056	132	-1	1127
scaffold-10152		.	.	.	chr2	133679394	133679698	303	-1	1491
scaffold-101520		.	.	.		.	.	.	0	1009
scaffold-101521		.	.	.	chr3	16783852	16783786	80.5	-1	1453
scaffold-101522		.	.	.		.	.	.	0	402
scaffold-101523		.	.	.		.	.	.	0	1415
scaffold-101524	chrZ	61390917	61391220	278		.	.	.	1	760
scaffold-101525	chr3	103583823	103584172	303	chr3	103569084	103570249	937	6	1834
scaffold-101526		.	.	.		.	.	.	0	939
scaffold-101527		.	.	.		.	.	.	0	596
scaffold-101528		.	.	.	chr8	6039081	6039172	115	-1	1374
scaffold-101529	chr1	115276935	115277273	217		.	.	.	1	1664
scaffold-10153		.	.	.		.	.	.	0	951
scaffold-101530		.	.	.		.	.	.	0	1207
scaffold-101531		.	.	.		.	.	.	0	386
scaffold-101532		.	.	.		.	.	.	0	387
scaffold-101533		.	.	.		.	.	.	0	629
scaffold-101534		.	.	.	chr5	4276632	4276547	102	-1	411
scaffold-101535		.	.	.		.	.	.	0	1056
scaffold-101536		.	.	.		.	.	.	0	779
scaffold-101537		.	.	.	chr4	26436652	26436402	198	-1	1739
scaffold-101538		.	.	.	chr3	91059067	91059145	102	-1	1665
scaffold-101539		.	.	.		.	.	.	0	436
scaffold-10154	chr1	1531268	1531799	477	chr1	110961035	110964184	2078	6	37437
scaffold-101540		.	.	.		.	.	.	0	1273
scaffold-101541		.	.	.	chr2	90114721	90114621	110	-1	563
scaffold-101542		.	.	.	chr1	185439220	185438892	100	-1	854
scaffold-101543		.	.	.		.	.	.	0	502
scaffold-101544		.	.	.	chr8	20697997	20698043	76.8	-1	1131
scaffold-101545		.	.	.		.	.	.	0	608
scaffold-101546		.	.	.	chr1	82327686	82327604	82.4	-1	1421
scaffold-101547		.	.	.	chr6	14489047	14489102	91.6	-1	613
scaffold-101548	chr11	7488499	7488765	331	chr11	3709206	3709599	440	6	1666
scaffold-101549		.	.	.		.	.	.	0	1443
scaffold-10155		.	.	.	chr4	92975431	92974576	261	-1	2719
scaffold-101550		.	.	.		.	.	.	0	564
scaffold-101551		.	.	.	chrZ	13790533	13790404	141	-1	824
scaffold-101552		.	.	.		.	.	.	0	1388
scaffold-101553		.	.	.	chr2	36936369	36936289	99	-1	1134
scaffold-101554		.	.	.		.	.	.	0	393
scaffold-101555		.	.	.	chr5	58063935	58063881	84.2	-1	665
scaffold-101556		.	.	.		.	.	.	0	427
scaffold-101557		.	.	.		.	.	.	0	426
scaffold-101558	chrZ	23392411	23391788	826		.	.	.	1	1034
scaffold-101559		.	.	.		.	.	.	0	610
scaffold-10156	chr10	9190012	9189426	361	chr10	10724655	10723600	503	6	9497
scaffold-101560		.	.	.		.	.	.	0	472
scaffold-101561		.	.	.		.	.	.	0	436
scaffold-101562		.	.	.	chrZ	38515821	38515713	108	-1	914
scaffold-101563		.	.	.		.	.	.	0	739
scaffold-101564		.	.	.		.	.	.	0	596
scaffold-101565		.	.	.		.	.	.	0	625
scaffold-101566		.	.	.		.	.	.	0	785
scaffold-101567		.	.	.		.	.	.	0	1138
scaffold-101568		.	.	.		.	.	.	0	923
scaffold-101569		.	.	.		.	.	.	0	915
scaffold-10157	chr12	20553993	20553724	263	chr12	19433081	19432142	676	6	54314
scaffold-101570		.	.	.	chr1	134414509	134414265	171	-1	844
scaffold-101571		.	.	.	chr3	66870039	66869934	113	-1	431
scaffold-101572		.	.	.	chrZ	17309767	17309841	82.4	-1	978
scaffold-101573		.	.	.		.	.	.	0	1427
scaffold-101574		.	.	.	chr4	84274883	84274958	95.3	-1	1266
scaffold-101575		.	.	.		.	.	.	0	1343
scaffold-101576		.	.	.	chr2	127732876	127732723	104	-1	1036
scaffold-101577		.	.	.		.	.	.	0	448
scaffold-101578	chrUn	40132975	40132881	143		.	.	.	1	934
scaffold-101579		.	.	.	chr6	24104669	24104317	265	-1	496
scaffold-10158	chrZ	66493932	66493531	599	chrZ	25688039	25689418	1840	6	2628
scaffold-101580		.	.	.	chr10	21731174	21730994	189	-1	405
scaffold-101581	chr1A	21096869	21097305	265		.	.	.	1	630
scaffold-101582		.	.	.		.	.	.	0	406
scaffold-101583		.	.	.		.	.	.	0	1009
scaffold-101584		.	.	.		.	.	.	0	864
scaffold-101585		.	.	.	chr3	104463872	104463793	110	-1	1510
scaffold-101586		.	.	.		.	.	.	0	345
scaffold-101587		.	.	.		.	.	.	0	1639
scaffold-101588	chrZ	45174730	45175019	163	chr4	28585980	28586086	128	3	1054
scaffold-101589		.	.	.		.	.	.	0	425
scaffold-10159		.	.	.	chr1	155556014	155556890	435	-1	9738
scaffold-101590	chr1	19268282	19268479	267	chr1	127912994	127913836	490	6	1369
scaffold-101591	chr12	12328863	12328561	265	chr12	11984273	11983086	569	6	1543
scaffold-101592		.	.	.		.	.	.	0	422
scaffold-101593		.	.	.		.	.	.	0	415
scaffold-101594		.	.	.		.	.	.	0	1577
scaffold-101595		.	.	.		.	.	.	0	368
scaffold-101596		.	.	.		.	.	.	0	483
scaffold-101597		.	.	.	chr1	13187504	13187450	89.8	-1	1981
scaffold-101598		.	.	.		.	.	.	0	424
scaffold-101599		.	.	.		.	.	.	0	727
scaffold-1016	chr2	82653047	82653312	274	chr2	79895654	79896117	496	6	4945
scaffold-10160	chr5	43691845	43692334	381	chr5	45430427	45433838	749	6	15513
scaffold-101600		.	.	.		.	.	.	0	534
scaffold-101601		.	.	.	chr6	10540687	10540510	115	-1	505
scaffold-101602	chr20	8106663	8105828	1074	chr20	10053783	10054687	1149	6	1109
scaffold-101603		.	.	.		.	.	.	0	1990
scaffold-101604		.	.	.		.	.	.	0	520
scaffold-101605		.	.	.		.	.	.	0	313
scaffold-101606		.	.	.	chr5	4276631	4276527	115	-1	1634
scaffold-101607	chr2	91950503	91949786	542	chr2	89104131	89103469	577	6	1274
scaffold-101608		.	.	.		.	.	.	0	453
scaffold-101609		.	.	.		.	.	.	0	444
scaffold-10161	chrUn	101202495	101201634	606	chr6	27798024	27800641	1122	3	90431
scaffold-101610		.	.	.	chr4	18712766	18712891	121	-1	468
scaffold-101611		.	.	.		.	.	.	0	362
scaffold-101612		.	.	.		.	.	.	0	418
scaffold-101613		.	.	.		.	.	.	0	663
scaffold-101614		.	.	.		.	.	.	0	1209
scaffold-101615		.	.	.		.	.	.	0	615
scaffold-101616		.	.	.		.	.	.	0	489
scaffold-101617		.	.	.		.	.	.	0	421
scaffold-101618		.	.	.		.	.	.	0	353
scaffold-101619		.	.	.		.	.	.	0	462
scaffold-10162		.	.	.		.	.	.	0	971
scaffold-101620		.	.	.		.	.	.	0	774
scaffold-101621		.	.	.		.	.	.	0	1756
scaffold-101622		.	.	.	chr11	21722461	21722209	296	-1	414
scaffold-101623		.	.	.		.	.	.	0	1899
scaffold-101624		.	.	.	chr4	78158135	78157919	158	-1	963
scaffold-101625	chrUn	82814378	82814515	102	chr4	83965369	83965206	215	3	1901
scaffold-101626		.	.	.	chr1	116394521	116394573	86.1	-1	916
scaffold-101627		.	.	.		.	.	.	0	554
scaffold-101628		.	.	.		.	.	.	0	873
scaffold-101629		.	.	.	chr23	655212	655125	93.5	-1	1244
scaffold-10163		.	.	.		.	.	.	0	2095
scaffold-101630	chrZ	9743305	9742948	405	chrZ	41326197	41326524	346	6	576
scaffold-101631		.	.	.	chr23	4368362	4368479	115	-1	406
scaffold-101632		.	.	.		.	.	.	0	878
scaffold-101633	chr11	20008922	20009523	274		.	.	.	1	879
scaffold-101634		.	.	.		.	.	.	0	340
scaffold-101635		.	.	.		.	.	.	0	1213
scaffold-101636		.	.	.		.	.	.	0	719
scaffold-101637	chr17	912636	912887	326		.	.	.	1	1630
scaffold-101638		.	.	.		.	.	.	0	1254
scaffold-101639	chrZ	63999267	63999410	222		.	.	.	1	797
scaffold-10164	chr2	125884453	125883745	867	chr2	124325648	124324342	1127	6	15910
scaffold-101640		.	.	.		.	.	.	0	599
scaffold-101641		.	.	.		.	.	.	0	507
scaffold-101642	chr5	17197588	17197989	392		.	.	.	1	933
scaffold-101643	chrZ	66571795	66571944	159		.	.	.	1	2012
scaffold-101644		.	.	.		.	.	.	0	416
scaffold-101645		.	.	.		.	.	.	0	1747
scaffold-101646		.	.	.		.	.	.	0	362
scaffold-101647		.	.	.		.	.	.	0	767
scaffold-101648		.	.	.		.	.	.	0	715
scaffold-101649	chr1	109021640	109021220	150	chr1	101803062	101802102	363	6	1434
scaffold-10165		.	.	.		.	.	.	0	2083
scaffold-101650		.	.	.		.	.	.	0	432
scaffold-101651		.	.	.		.	.	.	0	658
scaffold-101652		.	.	.	chr1	61918463	61918326	106	-1	771
scaffold-101653	chr1A	10354735	10354858	178	chr1	12333773	12333897	193	6	525
scaffold-101654		.	.	.		.	.	.	0	357
scaffold-101655		.	.	.	chr4	12410954	12411022	104	-1	560
scaffold-101656		.	.	.		.	.	.	0	624
scaffold-101657		.	.	.		.	.	.	0	825
scaffold-101658		.	.	.		.	.	.	0	475
scaffold-101659		.	.	.		.	.	.	0	1183
scaffold-10166		.	.	.	chr6	10540642	10540687	80.5	-1	1267
scaffold-101660		.	.	.		.	.	.	0	1764
scaffold-101661	chr1A	47504610	47504926	420	chr1	49951334	49951851	483	6	1882
scaffold-101662		.	.	.		.	.	.	0	910
scaffold-101663		.	.	.		.	.	.	0	375
scaffold-101664		.	.	.		.	.	.	0	817
scaffold-101665		.	.	.	chrZ	73455272	73455215	84.2	-1	1096
scaffold-101666		.	.	.	chr2	110429993	110429512	180	-1	1575
scaffold-101667	chrZ	22922984	22923130	228		.	.	.	1	642
scaffold-101668		.	.	.		.	.	.	0	815
scaffold-101669		.	.	.		.	.	.	0	544
scaffold-10167		.	.	.		.	.	.	0	3150
scaffold-101670		.	.	.		.	.	.	0	727
scaffold-101671		.	.	.		.	.	.	0	599
scaffold-101672		.	.	.		.	.	.	0	375
scaffold-101673		.	.	.		.	.	.	0	390
scaffold-101674		.	.	.		.	.	.	0	417
scaffold-101675		.	.	.	chrZ	61996691	61996498	104	-1	1475
scaffold-101676		.	.	.		.	.	.	0	500
scaffold-101677		.	.	.		.	.	.	0	827
scaffold-101678		.	.	.		.	.	.	0	403
scaffold-101679		.	.	.		.	.	.	0	1381
scaffold-10168	chr2	104122760	104123236	399	chrZ	64753058	64752893	147	3	1804
scaffold-101680		.	.	.		.	.	.	0	1366
scaffold-101681		.	.	.	chr1	71521941	71521992	80.5	-1	1170
scaffold-101682	chr18	5536650	5536564	117		.	.	.	1	1119
scaffold-101683	chr11	6311370	6311293	99		.	.	.	1	472
scaffold-101684		.	.	.		.	.	.	0	528
scaffold-101685		.	.	.	chr3	43228185	43227833	311	-1	414
scaffold-101686		.	.	.		.	.	.	0	1352
scaffold-101687	chrUn	89473252	89473024	206	chr4	55880707	55880949	233	3	917
scaffold-101688		.	.	.		.	.	.	0	621
scaffold-101689		.	.	.	chr1	188673345	188673242	108	-1	467
scaffold-10169		.	.	.	chr14	8830747	8830629	126	-1	4828
scaffold-101690		.	.	.		.	.	.	0	1045
scaffold-101691		.	.	.	chrZ	38515704	38515868	134	-1	1344
scaffold-101692	chr10	3628659	3628879	100	chr1	189550915	189550831	86.1	3	583
scaffold-101693		.	.	.		.	.	.	0	722
scaffold-101694		.	.	.	chr1	134414450	134414243	196	-1	816
scaffold-101695		.	.	.		.	.	.	0	468
scaffold-101696		.	.	.		.	.	.	0	640
scaffold-101697		.	.	.		.	.	.	0	335
scaffold-101698	chr4	55463652	55463487	135	chr1	8625957	8626042	108	3	450
scaffold-101699		.	.	.		.	.	.	0	454
scaffold-1017	chrZ	34711385	34712605	719	chrZ	3686381	3688301	1110	6	10694
scaffold-10170		.	.	.		.	.	.	0	2635
scaffold-101700		.	.	.		.	.	.	0	566
scaffold-101701		.	.	.	chr3	15218070	15218760	448	-1	1478
scaffold-101702		.	.	.	chr4	70479044	70479120	97.1	-1	1675
scaffold-101703		.	.	.		.	.	.	0	1263
scaffold-101704		.	.	.		.	.	.	0	582
scaffold-101705		.	.	.		.	.	.	0	996
scaffold-101706	chr3	40497684	40497610	86.1	chr2	46326568	46326381	145	3	598
scaffold-101707		.	.	.		.	.	.	0	731
scaffold-101708		.	.	.	chr11	12569949	12569405	409	-1	796
scaffold-101709		.	.	.		.	.	.	0	546
scaffold-10171		.	.	.	chr6	10437698	10437604	113	-1	5165
scaffold-101710		.	.	.		.	.	.	0	1399
scaffold-101711		.	.	.	chrZ	2491496	2491696	89.8	-1	454
scaffold-101712		.	.	.		.	.	.	0	842
scaffold-101713	chrUn	157893354	157892998	483		.	.	.	1	364
scaffold-101714		.	.	.		.	.	.	0	352
scaffold-101715		.	.	.		.	.	.	0	387
scaffold-101716		.	.	.		.	.	.	0	391
scaffold-101717		.	.	.		.	.	.	0	935
scaffold-101718	chrZ	24071863	24071808	87.9	chrZ	58555123	58555403	244	6	1100
scaffold-101719		.	.	.		.	.	.	0	422
scaffold-10172		.	.	.		.	.	.	0	2495
scaffold-101720	chr1	21118862	21118953	106	chr1	125635304	125635398	99	6	1922
scaffold-101721		.	.	.		.	.	.	0	423
scaffold-101722		.	.	.		.	.	.	0	1174
scaffold-101723		.	.	.		.	.	.	0	874
scaffold-101724		.	.	.		.	.	.	0	1409
scaffold-101725	chr5	37624378	37624213	202	chr5	39976181	39975557	311	6	800
scaffold-101726		.	.	.		.	.	.	0	1402
scaffold-101727		.	.	.		.	.	.	0	482
scaffold-101728		.	.	.		.	.	.	0	1044
scaffold-101729	chr19	11579728	11579519	178		.	.	.	1	438
scaffold-10173		.	.	.	chr2	138697116	138697523	414	-1	8129
scaffold-101730	chr1A	1175178	1175287	121	chr1	1805682	1806678	564	6	1253
scaffold-101731		.	.	.		.	.	.	0	462
scaffold-101732		.	.	.		.	.	.	0	441
scaffold-101733	chr11	11530285	11529996	364	chr11	20659241	20658414	595	6	1426
scaffold-101734	chrUn	25490842	25490915	113		.	.	.	1	817
scaffold-101735		.	.	.		.	.	.	0	429
scaffold-101736		.	.	.	chr1	18476761	18476616	82.4	-1	1247
scaffold-101737		.	.	.		.	.	.	0	1032
scaffold-101738	chr7	10666681	10666447	207		.	.	.	1	1032
scaffold-101739		.	.	.	chr2	91048103	91048044	93.5	-1	1469
scaffold-10174		.	.	.	chr1	156114769	156114253	231	-1	3642
scaffold-101740		.	.	.		.	.	.	0	979
scaffold-101741	chr5	36931851	36931792	89.8		.	.	.	1	816
scaffold-101742	chr7	1508781	1508552	191	chr7	6070248	6069829	348	6	1179
scaffold-101743	chrZ	24071863	24071808	87.9	chr1	162752523	162752664	82.4	3	668
scaffold-101744		.	.	.	chr11	19774199	19774415	265	-1	522
scaffold-101745		.	.	.		.	.	.	0	536
scaffold-101746		.	.	.		.	.	.	0	406
scaffold-101747		.	.	.		.	.	.	0	1012
scaffold-101748		.	.	.		.	.	.	0	389
scaffold-101749		.	.	.	chr2	40623140	40623391	150	-1	1299
scaffold-10175		.	.	.	chr11	8313247	8313025	202	-1	4616
scaffold-101750		.	.	.	chr28	717229	716939	200	-1	880
scaffold-101751	chr11	12762991	12763354	287	chr11	7042919	7043775	322	6	1567
scaffold-101752	chrUn	98285101	98284842	268		.	.	.	1	1255
scaffold-101753		.	.	.		.	.	.	0	1697
scaffold-101754		.	.	.		.	.	.	0	460
scaffold-101755	chr9	19347316	19347025	507	chr9	18001092	18000772	532	6	594
scaffold-101756		.	.	.		.	.	.	0	369
scaffold-101757		.	.	.		.	.	.	0	346
scaffold-101758	chr3	87137759	87137912	143	chrZ	32227920	32228013	99	3	1222
scaffold-101759		.	.	.		.	.	.	0	674
scaffold-10176		.	.	.		.	.	.	0	982
scaffold-101760		.	.	.		.	.	.	0	1028
scaffold-101761	chrUn	77006359	77006431	119		.	.	.	1	1216
scaffold-101762		.	.	.		.	.	.	0	403
scaffold-101763		.	.	.		.	.	.	0	1030
scaffold-101764		.	.	.		.	.	.	0	726
scaffold-101765		.	.	.	chr4	67072038	67072142	137	-1	523
scaffold-101766		.	.	.	chr2	81102878	81102827	80.5	-1	470
scaffold-101767		.	.	.	chr1	188445293	188445542	237	-1	1959
scaffold-101768		.	.	.	chr2	110151532	110151462	91.6	-1	450
scaffold-101769	chr11	11300649	11300511	235	chr11	20496581	20496388	204	6	412
scaffold-10177	chr9	2386721	2387795	915	chr9	3615320	3615214	126	6	2920
scaffold-101770		.	.	.		.	.	.	0	650
scaffold-101771		.	.	.		.	.	.	0	528
scaffold-101772		.	.	.		.	.	.	0	906
scaffold-101773		.	.	.		.	.	.	0	469
scaffold-101774		.	.	.		.	.	.	0	371
scaffold-101775		.	.	.		.	.	.	0	607
scaffold-101776		.	.	.		.	.	.	0	1240
scaffold-101777		.	.	.	chr5	4276631	4276527	115	-1	629
scaffold-101778	chr19	7487386	7487492	171		.	.	.	1	664
scaffold-101779		.	.	.		.	.	.	0	833
scaffold-10178	chr4A	16207704	16207990	219	chr4	11118526	11119032	388	6	1675
scaffold-101780		.	.	.	chr4	52060802	52060692	89.8	-1	613
scaffold-101781		.	.	.	chr1	3412352	3412529	132	-1	961
scaffold-101782		.	.	.	chr1	115269422	115269494	91.6	-1	1261
scaffold-101783	chr4	69307674	69307746	86.1	chr1	61945024	61944922	110	3	1301
scaffold-101784	chr3	94363132	94363967	785	chr3	94720599	94721700	841	6	1940
scaffold-101785	chr3	40497684	40497610	91.6	chr3	84431774	84431968	167	6	1494
scaffold-101786		.	.	.	chr2	13684776	13684553	163	-1	1329
scaffold-101787		.	.	.	chrZ	56682776	56682636	187	-1	764
scaffold-101788		.	.	.	chr3	90863418	90863185	176	-1	1524
scaffold-101789		.	.	.		.	.	.	0	484
scaffold-10179	chr2	40794791	40794614	231	chr2	69733909	69734557	536	6	1890
scaffold-101790		.	.	.		.	.	.	0	1626
scaffold-101791		.	.	.		.	.	.	0	348
scaffold-101792		.	.	.		.	.	.	0	1017
scaffold-101793		.	.	.		.	.	.	0	366
scaffold-101794	chrUn	126862421	126862265	117		.	.	.	1	455
scaffold-101795		.	.	.		.	.	.	0	356
[truncated: 243,948 more rows]
