# Supplementary material for: A locally funded Puerto Rican parrot (Amazona vittata) genome sequencing project increases avian data and advances young researcher education
Source: Gigascience. 2012 Sep 28;1:14. doi: 10.1186/2047-217X-1-14 (PMC3626513; doi:10.1186/2047-217X-1-14)
Supplement: Additional file 9 — Table S5.Proportions of sequences with some similarity that mapped to chromosomes of two reference avian genomes(G. gallus and T. guttata). [file 2047-217X-1-14-S9.xls]

## Sheet: LEGEND
Table S1. Density of reads mapped to the chicken and zebra finch chromosome.
Light blue indicates values calculated for chromosomes that are not designated in that species

## Sheet: TABLE
G. gallus crhomosome	T. guttata chromosome	G.g. only	%	G.g= T.g.	%2	G.g.≠T.g.	%3	Total G.g.	T.g. only	%4	T.g.=G.g.	%5	T.g.≠G.g.	%6	Total T.g.
chr1	chr1	11699	48.6	2248	9.3	10132	42.1	24079	2595	28	1433	15.4	5249	56.6	9277
chr1A	chr1A			805	15.8	2980	58.3	5109	1324	25.9	805	15.8	2980	58.3	5109
chr1B	chr1B			10	11	44	48.4	91	37	40.7	10	11	44	48.4	91
chr2	chr2	9404	48.1	1463	7.5	8693	44.4	19560	3314	28.6	1463	12.6	6806	58.8	11583
chr3	chr3	6104	45.8	837	6.3	6376	47.9	13317	2580	27.7	837	9	5903	63.3	9320
chr4	chr4	4444	44.8	526	5.3	4959	49.9	9929	1285	25.6	422	8.4	3303	65.9	5010
chr4A	chr4A			104	7.1	948	64.4	1472	420	28.5	104	7.1	948	64.4	1472
chr5	chr5	2945	44.7	280	4.2	3370	51.1	6595	1475	29.1	280	5.5	3320	65.4	5075
chr6	chr6	1157	39.2	84	2.8	1709	57.9	2950	636	27	84	3.6	1637	69.5	2357
chr7	chr7	1446	41.7	101	2.9	1922	55.4	3469	774	26.6	101	3.5	2037	70	2912
chr8	chr8	1069	41.1	66	2.5	1463	56.3	2598	568	27.6	66	3.2	1422	69.2	2056
chr9	chr9	838	39.6	53	2.5	1223	57.9	2114	522	27.4	53	2.8	1333	69.9	1908
chr10	chr10	565	40.3	26	1.9	811	57.8	1402	350	28.6	26	2.1	848	69.3	1224
chr11	chr11	2544	52.4	262	5.4	2046	42.2	4852	1969	40.6	262	5.4	2621	54	4852
chr12	chr12	627	40.6	25	1.6	894	57.8	1546	359	26.2	25	1.8	984	71.9	1368
chr13	chr13	561	40.4	19	1.4	808	58.2	1388	298	27.7	19	1.8	758	70.5	1075
chr14	chr14	507	40	26	2.1	735	58	1268	353	27.4	26	2	911	70.6	1290
chr15	chr15	377	37	27	2.6	616	60.4	1020	274	29.3	27	2.9	634	67.8	935
chr16	chr16	18	54.5			15	45.5	33
chr17	chr17	335	40.7	14	1.7	474	57.6	823	212	27.4	14	1.8	548	70.8	774
chr18	chr18	405	41.7	12	1.2	554	57.1	971	243	30	12	1.5	555	68.5	810
chr19	chr19	265	39.7	12	1.8	390	58.5	667	195	30.4	12	1.9	434	67.7	641
chr20	chr20	495	42.6	18	1.6	648	55.8	1161	316	31.3	18	1.8	677	67	1011
chr21	chr21	259	41.8	3	0.5	357	57.7	619	127	30.8	3	0.7	282	68.4	412
chr22	chr22	176	43.3	2	0.5	228	56.2	406	79	30	2	0.8	182	69.2	263
chr23	chr23	326	46.8	11	1.6	359	51.6	696	135	27.7	11	2.3	341	70	487
chr24	chr24	138	33.2	14	3.4	264	63.5	416	99	25.5	14	3.6	275	70.9	388
chr25	chr25	104	53.6	5	2.6	85	43.8	194	72	48	5	3.3	73	48.7	150
chr26	chr26	230	41.1	5	0.9	325	58	560	124	29.5	5	1.2	291	69.3	420
chr27	chr27	258	49.9	9	1.7	250	48.4	517	141	36.5	9	2.3	236	61.1	386
chr28	chr28	399	52.6	8	1.1	351	46.3	758	169	34.8	8	1.6	309	63.6	486
chrE22C1		52	49.1			54	50.9	106
chrE64		1	100					1
chrLG2	chrLG2					7	63.6	11	4	36.4			7	63.6	11
chrLGE2	chrLGE2					46	57.5	80	34	42.5			46	57.5	80
chrZ	chrZ	5539	51.6	717	6.7	4473	41.7	10729	3209	36.3	717	8.1	4903	55.5	8829
chrW	chrW	55	62.5			33	37.5	88
chrM	chrM	3	42.9			4	57.1	7	2	40			3	60	5
chrUn	chrUn					3721	67.6	5505	1784	32.4			3721	67.6	5505
Mapped	Mapped							114839							87572
Unmapped	Unmapped							131078							158345
Total	Total	53345	21.6923	6873	2.79485	54621	22.2112	245917	26078	10.6044	6873	2.79485	54621	22.2112	245917
