# Supplementary material for: A locally funded Puerto Rican parrot (Amazona vittata) genome sequencing project increases avian data and advances young researcher education
Source: Gigascience. 2012 Sep 28;1:14. doi: 10.1186/2047-217X-1-14 (PMC3626513; doi:10.1186/2047-217X-1-14)
Supplement: Additional file 10 — Table S6A.The summary of the database of GenBank sequences with more than 95% similarity with the parrot scaffolds. [file 2047-217X-1-14-S10.xls]

## Sheet: Summary by Class
Species	Class	Aves	Mammalia
Chicken	Aves	0.240298
Human	Mammalia		0.173213
Mouse	Mammalia		0.122693
Zebra finch	Aves	0.0411737
Cormorant	Aves	0.0275674
Synthetic DNA	n/a
Chimp	Mammalia		0.0138429
Cow	Mammalia		0.012778
Spoonbill	Aves	0.0118315
Mousebird	Aves	0.0118315
Pitta	Aves	0.0113583		more than 1%
Ostrich	Aves	0.00958353		less than 1%
Emu	Aves	0.00922858
Rat	Mammalia		0.00745386
American sparrow	Aves	0.00567913
Rhesus	Mammalia		0.00485092
Tinamou	Aves	0.00473261
Condor	Aves	0.00414103
Orangutang	Mammalia		0.0039044
Duck	Aves	0.00331283
Fairywren	Aves	0.00331283
Goose	Aves	0.00307619
Dog	Mammalia		0.00307619
African grey	Aves	0.00260293
Grasswren	Aves	0.00248462

## Sheet: Summary by Genus
Genus	Count	Average alignment (bp)	StdDev	percentage of scaffolds	cumulative percentage
Gallus	2031	1638.94	785.532	0.240298	0.240298
Homo	1464	1416.47	527.12	0.173213	0.413512
Mus	1037	1405.15	466.465	0.122693	0.536204
Taeniopygia	348	1714.12	807.735	0.0411737	0.577378
Phalacrocorax	233	1173.33	140.751	0.0275674	0.604946
Synthetic	171	1432.32	457.441	0.0202319	0.625177
Pan	117	1464.99	458.827	0.0138429	0.63902
Bos	108	1146.4	300.978	0.012778	0.651798
Platalea	100	1086.26	56.2867	0.0118315	0.66363
Urocolius	100	1140.2	128.86	0.0118315	0.675461
Pitta	96	1410.19	872.347	0.0113583	0.68682	more than 1%
Struthio	81	1151.01	181.996	0.00958353	0.696403	less than 1%
Dromaius	78	1105.6	78.1094	0.00922858	0.705632
Rattus	63	1247.84	322.487	0.00745386	0.713086
Zonotrichia	48	1202.12	170.85	0.00567913	0.718765
Macaca	41	1136.15	153.887	0.00485092	0.723616
Eudromia	40	1079.75	78.6276	0.00473261	0.728348
Gymnogyps	35	3523.56	2870.14	0.00414103	0.732489
Pongo	33	1356.61	388.745	0.0039044	0.736394
Anas	28	1637.5	808.972	0.00331283	0.739707
Malurus	28	1104.71	123.849	0.00331283	0.743019
Anser	26	1308.54	498.497	0.00307619	0.746096
Canis	26	1384.1	347.892	0.00307619	0.749172
Psittacus	22	1767.5	1002.53	0.00260293	0.751775
Amytornis	21	1066.14	12.9934	0.00248462	0.754259
Rhesus	21	1325.3	477.253	0.00248462	0.756744
Xenopus	21	1290.9	281.595	0.00248462	0.759229
Columba	18	1822.56	890.82	0.00212967	0.761358
Falco	18	2013.67	1262.87	0.00212967	0.763488
Alisterus	16	1588.19	431.624	0.00189304	0.765381
Coturnix	16	1749	630.898	0.00189304	0.767274
Micropsitta	16	1521.44	439.012	0.00189304	0.769167
Cacatua	15	1914.07	1028.07	0.00177473	0.770942
Platycercus	15	1568.8	377.881	0.00177473	0.772717
Trachemys	15	1433.2	242.138	0.00177473	0.774491
Amazona	14	1925.43	1311.66	0.00165641	0.776148
Callithrix	14	1310.79	584.846	0.00165641	0.777804
Chalcopsitta	13	1533.69	381.373	0.0015381	0.779342
Felis	13	1285.31	215.794	0.0015381	0.78088
Cathartes	12	1699.25	1203.14	0.00141978	0.7823
Chrysemys	12	1269.25	195.046	0.00141978	0.78372
Meleagris	12	1393	403	0.00141978	0.78514
Ornithorhynchus	12	1519.67	634.302	0.00141978	0.786559
Psittacula	12	1509.83	369.304	0.00141978	0.787979
Gavia	11	1858.09	1115.15	0.00130147	0.789281
Buteo	10	2419.4	1417.12	0.00118315	0.790464
Ciconia	10	1515.5	962.111	0.00118315	0.791647
Nyctibius	10	1533.1	954.357	0.00118315	0.79283
Phaethon	10	1262.1	279.185	0.00118315	0.794013
Agapornis	9	2659.22	1303.97	0.00106484	0.795078
Burhinus	9	2574.78	1471.79	0.00106484	0.796143
Caprimulgus	9	2834.22	1322.22	0.00106484	0.797208
Salmo	9	1209.11	18.3742	0.00106484	0.798273
Chlorocebus	8	1436	245.127	0.000946522	0.799219
Corvus	8	2053	1169.83	0.000946522	0.800166
Haematopus	8	1605.5	1050.58	0.000946522	0.801112
Oceanodroma	8	1292.88	286.518	0.000946522	0.802059
Panthera	8	1211.25	24.1942	0.000946522	0.803005
Phoenicopterus	8	1552.12	602.721	0.000946522	0.803952
Puffinus	8	1338.12	354.582	0.000946522	0.804898
Sus	8	1537.75	684.398	0.000946522	0.805845
Turdus	8	1447.75	294.4	0.000946522	0.806791
Ara	7	2049.43	1231.58	0.000828206	0.807619
Arenaria	7	1579.14	1061.92	0.000828206	0.808448
Charadrius	7	2095.57	1415.53	0.000828206	0.809276
Danio	7	1202.86	64.1987	0.000828206	0.810104
Daptrius	7	2040.86	1373.04	0.000828206	0.810932
Eudyptula	7	2120.29	1354.35	0.000828206	0.811761
Larus	7	1732.29	1094.44	0.000828206	0.812589
Melopsittacus	7	2346.29	1523.01	0.000828206	0.813417
Neophema	7	1858.43	348.91	0.000828206	0.814245
Nesospiza	7	1150.43	150.902	0.000828206	0.815073
Strix	7	2118	1351.29	0.000828206	0.815902
Alligator	6	1261.5	122.34	0.000709891	0.816611
Ardea	6	1386.83	306.715	0.000709891	0.817321
Balaeniceps	6	1249.5	303.577	0.000709891	0.818031
Coracias	6	1737	1135.83	0.000709891	0.818741
Eudocimus	6	1231.5	226.174	0.000709891	0.819451
Eudyptes	6	4063.33	5.75036	0.000709891	0.820161
Fregata	6	1143.67	107.972	0.000709891	0.820871
Gampsonyx	6	1722.17	1188.29	0.000709891	0.821581
Halcyon	6	3562.83	895.012	0.000709891	0.822291
Herpetotheres	6	1761.17	1167.67	0.000709891	0.823
Leopardus	6	1205.83	18.5409	0.000709891	0.82371
Megalaima	6	1199.17	285.224	0.000709891	0.82442
Micrastur	6	2173.17	1489.91	0.000709891	0.82513
Nestor	6	1386.67	359.384	0.000709891	0.82584
Pandion	6	1732	1152.55	0.000709891	0.82655
Passer	6	1510.5	225.737	0.000709891	0.82726
Pelecanus	6	1539.67	630.162	0.000709891	0.82797
Phegornis	6	1778.83	1217.87	0.000709891	0.82868
Phoebastria	6	1130.83	89.4191	0.000709891	0.829389
Portunus	6	1079.17	35.3011	0.000709891	0.830099
Prionailurus	6	1207.17	14.8918	0.000709891	0.830809
Psittacella	6	1497.67	543.003	0.000709891	0.831519
Pterocles	6	1692.17	1182.2	0.000709891	0.832229
Sagittarius	6	1776.67	1183.57	0.000709891	0.832939
Sylvia	6	1432	305.485	0.000709891	0.833649
Tyto	6	1374.83	330.69	0.000709891	0.834359
Vidua	6	1305	319.508	0.000709891	0.835069
Accipiter	5	3594	1005.31	0.000591576	0.83566
Anhinga	5	1273	276.739	0.000591576	0.836252
Aratinga	5	3736.8	1353.9	0.000591576	0.836843
Asthenes	5	3953	36.5103	0.000591576	0.837435
Automolus	5	3471.4	1016.55	0.000591576	0.838027
Batrachostomus	5	1833.2	1226.48	0.000591576	0.838618
Brachypteracias	5	1261.4	331.921	0.000591576	0.83921
Calyptorhynchus	5	3037.8	1448.33	0.000591576	0.839801
Cariama	5	1302.2	291.115	0.000591576	0.840393
Chelonia	5	1067	140.876	0.000591576	0.840984
Cochlearius	5	1291.8	283.693	0.000591576	0.841576
Colius	5	1363.2	338.593	0.000591576	0.842168
Crocodylus	5	1217	137.839	0.000591576	0.842759
Eurostopodus	5	1814.6	1272.78	0.000591576	0.843351
Grallaria	5	2891	1455.33	0.000591576	0.843942
Grus	5	1861.2	1294.38	0.000591576	0.844534
Hemiprocne	5	1334.2	310.946	0.000591576	0.845125
Lepidothrix	5	2370	1512.13	0.000591576	0.845717
Leptosomus	5	1268.8	328.5	0.000591576	0.846309
Morus	5	1313.6	323.883	0.000591576	0.8469
Oceanites	5	1299.4	269.812	0.000591576	0.847492
Pelecanoides	5	1352.2	327.485	0.000591576	0.848083
Pelodiscus	5	1261.6	107.102	0.000591576	0.848675
Phodilus	5	1327	308.253	0.000591576	0.849266
Pionus	5	2056.8	1651.46	0.000591576	0.849858
Podiceps	5	1431.2	321.197	0.000591576	0.85045
Podocnemis	5	1183	124.091	0.000591576	0.851041
Rat	5	1167.6	136.436	0.000591576	0.851633
Regulus	5	1376.4	308.378	0.000591576	0.852224
Rostratula	5	1774	1230.93	0.000591576	0.852816
Sarcoramphus	5	1378.6	325.269	0.000591576	0.853407
Scopus	5	1116.2	88.9955	0.000591576	0.853999
Smithornis	5	2353	1498.63	0.000591576	0.854591
Spheniscus	5	4088.2	80.5649	0.000591576	0.855182
Steatornis	5	1821.6	1251.73	0.000591576	0.855774
Stipiturus	5	1055.6	4.66905	0.000591576	0.856365
Syrrhaptes	5	1231.8	328.117	0.000591576	0.856957
Tauraco	5	1826.6	1231.16	0.000591576	0.857549
Trogon	5	1496	337.827	0.000591576	0.85814
Tyrannus	5	2442.8	1367.27	0.000591576	0.858732
Aegotheles	4	1280.25	306.352	0.000473261	0.859205
Aerodramus	4	1256	345.868	0.000473261	0.859678
Aethia	4	3458	1103.91	0.000473261	0.860151
Aptenodytes	4	2827.25	1473.97	0.000473261	0.860625
Aramus	4	1309.75	346.438	0.000473261	0.861098
Bucorvus	4	1271.5	361.491	0.000473261	0.861571
Carettochelys	4	1227.75	82.2815	0.000473261	0.862044
Chauna	4	1213.75	310.725	0.000473261	0.862518
Climacteris	4	1406	407.574	0.000473261	0.862991
Columbina	4	1326	241.869	0.000473261	0.863464
Cricetulus	4	1460	760.634	0.000473261	0.863938
Dromas	4	1876	1462.88	0.000473261	0.864411
Eupodotis	4	1288.25	305	0.000473261	0.864884
Fringilla	4	1437.75	268.005	0.000473261	0.865357
Geococcyx	4	1415	346.007	0.000473261	0.865831
Guaruba	4	2208.5	1739.07	0.000473261	0.866304
Hemitriccus	4	3934	17.72	0.000473261	0.866777
Himantornis	4	1265.25	335.476	0.000473261	0.86725
Jacana	4	1958.5	1320.56	0.000473261	0.867724
Latimeria	4	1254	122.112	0.000473261	0.868197
Lynx	4	1216.75	14.2916	0.000473261	0.86867
Macropus	4	1164.5	108.902	0.000473261	0.869143
Menura	4	1373	345.774	0.000473261	0.869617
Mesitornis	4	1265.25	274.187	0.000473261	0.87009
Monias	4	1245	304.264	0.000473261	0.870563
Mustela	4	1382	310.24	0.000473261	0.871036
Numida	4	1278.75	256.864	0.000473261	0.87151
Oncifelis	4	1204.25	18.482	0.000473261	0.871983
Opisthocomus	4	1336.5	280.773	0.000473261	0.872456
Parus	4	1552.75	5.90903	0.000473261	0.872929
Pedionomus	4	1267.75	265.81	0.000473261	0.873403
Pharomachrus	4	1243.75	317.258	0.000473261	0.873876
Picathartes	4	1482.25	275.971	0.000473261	0.874349
Pipra	4	3418.75	1156.12	0.000473261	0.874823
Ploceus	4	1319.75	319.866	0.000473261	0.875296
Podargus	4	1331.5	303.023	0.000473261	0.875769
Polytelis	4	1513.75	548.362	0.000473261	0.876242
Prioniturus	4	1767.75	491.212	0.000473261	0.876716
Psophia	4	1305.25	347.505	0.000473261	0.877189
Pygoscelis	4	3511.25	1078.88	0.000473261	0.877662
Pyrrhura	4	2450	1589.26	0.000473261	0.878135
Rallus	4	1445.75	317.557	0.000473261	0.878609
Rhynochetos	4	1213.5	225.354	0.000473261	0.879082
Sapayoa	4	1935.5	1373.63	0.000473261	0.879555
Scytalopus	4	1948.25	1347.85	0.000473261	0.880028
Speotyto	4	1355.5	279.554	0.000473261	0.880502
Streptoprocne	4	1416	319.242	0.000473261	0.880975
Thamnophilus	4	1403.25	360.788	0.000473261	0.881448
Triclaria	4	2214.75	1715.83	0.000473261	0.881921
Tupaia	4	1737	785.014	0.000473261	0.882395
Acanthisitta	3	1478.67	377.876	0.000354946	0.88275
Agama	3	1006.67	4.04145	0.000354946	0.883105
Alectura	3	1262.33	324.731	0.000354946	0.88346
Anseranas	3	1269.33	367.035	0.000354946	0.883814
Aprosmictus	3	1641.33	532.909	0.000354946	0.884169
Ardeotis	3	1375.67	319.315	0.000354946	0.884524
Aythya	3	1231	321.342	0.000354946	0.884879
Biziura	3	1261.33	328.68	0.000354946	0.885234
Bombycilla	3	1459.67	381.518	0.000354946	0.885589
Brachyramphus	3	4058.33	42.0991	0.000354946	0.885944
Brotogeris	3	2717	1837	0.000354946	0.886299
Bucco	3	1263	273.359	0.000354946	0.886654
Capito	3	1561	361.15	0.000354946	0.887009
Cavia	3	1278.67	71.4586	0.000354946	0.887364
Colibri	3	1307.33	344.886	0.000354946	0.887719
Corythaeola	3	1120.67	62.8198	0.000354946	0.888074
Coua	3	1308.67	358.577	0.000354946	0.888429
Crotaphytus	3	1468	756.906	0.000354946	0.888784
Crotophaga	3	1261.33	212.123	0.000354946	0.889139
Ctenopharyngodon	3	1228.67	78.6469	0.000354946	0.889494
Cuculus	3	1298.33	306.97	0.000354946	0.889849
Cyanocitta	3	2416.33	1286.58	0.000354946	0.890204
Dacelo	3	3904.67	6.35085	0.000354946	0.890558
Deconychura	3	3150.33	1333.13	0.000354946	0.890913
Dermochelys	3	1104.67	174.363	0.000354946	0.891268
Deroptyus	3	2564.67	1925.78	0.000354946	0.891623
Euplectes	3	1215.67	331.141	0.000354946	0.891978
Eurypyga	3	1213.33	182.517	0.000354946	0.892333
Fratercula	3	4069	51.643	0.000354946	0.892688
Gadus	3	1261.33	51.2868	0.000354946	0.893043
Gasterosteus	3	1274.67	25.7358	0.000354946	0.893398
Gekko	3	1502.33	745.118	0.000354946	0.893753
Geotrygon	3	1290.33	308.065	0.000354946	0.894108
Graydidascalus	3	2368.67	2216.42	0.000354946	0.894463
Heliornis	3	1309.33	342.818	0.000354946	0.894818
Heloderma	3	1083.67	63.5793	0.000354946	0.895173
Hypophthalmichthys	3	1300.67	5.50757	0.000354946	0.895528
Lepidochelys	3	1009.67	1.1547	0.000354946	0.895883
Loriculus	3	1761	426.086	0.000354946	0.896238
Malacorhynchus	3	1251.33	329.166	0.000354946	0.896593
Merops	3	1279.33	406.774	0.000354946	0.896947
Mionectes	3	1286	341.712	0.000354946	0.897302
Monodelphis	3	1292.67	183.8	0.000354946	0.897657
Myiarchus	3	3191.67	1321.29	0.000354946	0.898012
Myiopagis	3	3907.33	10.0167	0.000354946	0.898367
Nandayus	3	2600	1902.05	0.000354946	0.898722
Neofelis	3	1255	86.0174	0.000354946	0.899077
Nomascus	3	1446.33	486.631	0.000354946	0.899432
Notothenia	3	1160.67	39.3107	0.000354946	0.899787
Otidiphaps	3	2063	1604.88	0.000354946	0.900142
Oxyura	3	1241.67	309.523	0.000354946	0.900497
Pachyramphus	3	3921.67	26.1024	0.000354946	0.900852
Pezoporus	3	1768	404.731	0.000354946	0.901207
Phaenicophaeus	3	1331.33	335.46	0.000354946	0.901562
Phaethornis	3	1331.33	365.273	0.000354946	0.901917
Phasianus	3	1390.67	71.0023	0.000354946	0.902272
Philydor	3	3921	13.4536	0.000354946	0.902627
Phylloscartes	3	3918	25.5147	0.000354946	0.902982
Pitohui	3	1665.67	18.5562	0.000354946	0.903336
Poicephalus	3	1695	370.671	0.000354946	0.903691
Psephotus	3	1992	12.49	0.000354946	0.904046
Sarothrura	3	1334	334.299	0.000354946	0.904401
Sphenodon	3	1205.67	56.7568	0.000354946	0.904756
Synallaxis	3	3943	24.5561	0.000354946	0.905111
Synthliboramphus	3	3976.33	41.4769	0.000354946	0.905466
Thinocorus	3	1297.33	301.102	0.000354946	0.905821
Tockus	3	1289	345.154	0.000354946	0.906176
Todus	3	1327.33	344.506	0.000354946	0.906531
Treron	3	2070.33	1628.75	0.000354946	0.906886
Turnix	3	1226	238.403	0.000354946	0.907241
Upucerthia	3	3922.67	16.2583	0.000354946	0.907596
Upupa	3	1245.33	301.969	0.000354946	0.907951
Uria	3	4071.33	9.86577	0.000354946	0.908306
Xenosaurus	3	1059.67	54.0401	0.000354946	0.908661
Acinonyx	2	1222.5	9.19239	0.00023663	0.908897
Acipenser	2	1312	0	0.00023663	0.909134
Acontias	2	1047.5	44.5477	0.00023663	0.909371
Aegypius	2	2747.5	1952.32	0.00023663	0.909607
Alauda	2	1605.5	7.77817	0.00023663	0.909844
Alle	2	4064.5	24.7487	0.00023663	0.91008
Anodorhynchus	2	3293	2047.78	0.00023663	0.910317
Anolis	2	1671	892.369	0.00023663	0.910554
Anthus	2	1582	38.1838	0.00023663	0.91079
Atrichornis	2	3910	0	0.00023663	0.911027
Attila	2	3917.5	4.94975	0.00023663	0.911264
Balearica	2	1455.5	516.895	0.00023663	0.9115
Basiliscus	2	1678	868.327	0.00023663	0.911737
Bubalus	2	1149	15.5563	0.00023663	0.911973
Cairina	2	1409	492.146	0.00023663	0.91221
Calyptomena	2	3932.5	23.3345	0.00023663	0.912447
Caracal	2	1208.5	28.9914	0.00023663	0.912683
Carduelis	2	1536	19.799	0.00023663	0.91292
Caretta	2	1011	0	0.00023663	0.913157
Casuarius	2	1051.5	38.8909	0.00023663	0.913393
Catharacta	2	2674.5	1987.68	0.00023663	0.91363
Catharus	2	1628	16.9706	0.00023663	0.913867
Catopuma	2	1214	28.2843	0.00023663	0.914103
Centropus	2	1128	7.07107	0.00023663	0.91434
Cepphus	2	4044	11.3137	0.00023663	0.914576
Certhia	2	1605.5	28.9914	0.00023663	0.914813
Chaetura	2	2836	1518.87	0.00023663	0.91505
Chelydra	2	1147.5	193.04	0.00023663	0.915286
Chiroxiphia	2	3962.5	3.53553	0.00023663	0.915523
Chloropipo	2	2498	2114.25	0.00023663	0.91576
Chloropsis	2	1577.5	10.6066	0.00023663	0.915996
Clytomyias	2	1090	0	0.00023663	0.916233
Coccyzus	2	1143	32.5269	0.00023663	0.916469
Coleonyx	2	1062	50.9117	0.00023663	0.916706
Colinus	2	1302.5	310.42	0.00023663	0.916943
Conopophaga	2	2829.5	1590.28	0.00023663	0.917179
Corcorax	2	2771.5	1597.35	0.00023663	0.917416
Cranioleuca	2	3908.5	7.77817	0.00023663	0.917653
Cyanoramphus	2	2012	0	0.00023663	0.917889
Dendrocolaptes	2	1359.5	297.692	0.00023663	0.918126
Dibamus	2	1052	1.41421	0.00023663	0.918363
Dinemellia	2	1607	18.3848	0.00023663	0.918599
Diomedea	2	2960.5	1608.67	0.00023663	0.918836
Dipsosaurus	2	1684.5	914.289	0.00023663	0.919072
Dryocopus	2	1437	422.85	0.00023663	0.919309
Dugong	2	1120	15.5563	0.00023663	0.919546
Eclectus	2	1505.5	710.642	0.00023663	0.919782
Elgaria	2	1818.5	881.762	0.00023663	0.920019
Eunymphicus	2	1974	29.6985	0.00023663	0.920256
Furnarius	2	1572.5	44.5477	0.00023663	0.920492
Galbula	2	1111.5	14.8492	0.00023663	0.920729
Geositta	2	3956	5.65685	0.00023663	0.920965
Hemidactylus	2	1057	52.3259	0.00023663	0.921202
Herpailurus	2	1206	16.9706	0.00023663	0.921439
Himantopus	2	2734.5	1998.99	0.00023663	0.921675
Hirundapus	2	2837	1566.95	0.00023663	0.921912
Hydrosaurus	2	1572.5	772.868	0.00023663	0.922149
Hypocryptadius	2	1557	0	0.00023663	0.922385
Hypsilurus	2	1011.5	9.19239	0.00023663	0.922622
Indicator	2	1483.5	488.611	0.00023663	0.922858
Irena	2	1613	18.3848	0.00023663	0.923095
Knipolegus	2	3914	18.3848	0.00023663	0.923332
Lacerta	2	1089.5	9.19239	0.00023663	0.923568
Lanius	2	1647.5	7.77817	0.00023663	0.923805
Leiocephalus	2	1201.5	197.283	0.00023663	0.924042
Leptailurus	2	1216.5	24.7487	0.00023663	0.924278
Limnornis	2	3942	16.9706	0.00023663	0.924515
Lorius	2	1494.5	699.329	0.00023663	0.924752
Loxodonta	2	1160.5	208.597	0.00023663	0.924988
Macrochelys	2	1147.5	201.525	0.00023663	0.925225
Manacus	2	3968	4.24264	0.00023663	0.925461
Marsupenaeus	2	1178.5	44.5477	0.00023663	0.925698
Megalobrama	2	1234.5	109.602	0.00023663	0.925935
Megapodius	2	1079	36.7696	0.00023663	0.926171
Mesocricetus	2	1034	45.2548	0.00023663	0.926408
Momotus	2	1082.5	109.602	0.00023663	0.926645
Morunasaurus	2	1749.5	955.301	0.00023663	0.926881
Motacilla	2	1601.5	10.6066	0.00023663	0.927118
Myiodynastes	2	3913.5	4.94975	0.00023663	0.927354
Myiotheretes	2	3929	1.41421	0.00023663	0.927591
Nasica	2	3915.5	4.94975	0.00023663	0.927828
Nectarinia	2	1612.5	26.163	0.00023663	0.928064
Neophron	2	2623.5	2119.2	0.00023663	0.928301
Neopsephotus	2	1473.5	656.902	0.00023663	0.928538
Nipponia	2	1242.5	37.4767	0.00023663	0.928774
Oriolus	2	1650.5	27.5772	0.00023663	0.929011
Otocolobus	2	1223.5	7.77817	0.00023663	0.929248
Otolemur	2	1314.5	6.36396	0.00023663	0.929484
Pachycephala	2	1640.5	7.77817	0.00023663	0.929721
Papio	2	1222.5	113.844	0.00023663	0.929957
Philepitta	2	2780	1632	0.00023663	0.930194
Phoeniculus	2	1067	14.1421	0.00023663	0.930431
Phrynosoma	2	1158.5	180.312	0.00023663	0.930667
Phyllomyias	2	3906.5	10.6066	0.00023663	0.930904
Physignathus	2	1177	203.647	0.00023663	0.931141
Pionopsitta	2	4838	53.7401	0.00023663	0.931377
Pipreola	2	3924	4.24264	0.00023663	0.931614
Plestiodon	2	1805	890.955	0.00023663	0.93185
Poecilotriccus	2	3915.5	16.2635	0.00023663	0.932087
Polychrus	2	1722.5	894.49	0.00023663	0.932324
Porphyrolaema	2	2811.5	1577.56	0.00023663	0.93256
Pristidactylus	2	1755.5	943.988	0.00023663	0.932797
Procnias	2	2671	1757.87	0.00023663	0.933034
Profelis	2	1204.5	26.163	0.00023663	0.93327
Prunella	2	1573.5	26.163	0.00023663	0.933507
Psarisomus	2	2803	1657.46	0.00023663	0.933743
Psittaculirostris	2	1992	4.24264	0.00023663	0.93398
Psittrichas	2	1535	610.94	0.00023663	0.934217
Ptilonorhynchus	2	2780.5	1578.97	0.00023663	0.934453
Puma	2	1204.5	4.94975	0.00023663	0.93469
Pycnonotus	2	1572.5	26.163	0.00023663	0.934927
Rhea	2	1037	33.9411	0.00023663	0.935163
Rhineura	2	1081	39.598	0.00023663	0.9354
Rhipidura	2	1618.5	10.6066	0.00023663	0.935637
Rollulus	2	1304.5	359.917	0.00023663	0.935873
Rupicola	2	3932	2.82843	0.00023663	0.93611
Shinisaurus	2	1040.5	7.77817	0.00023663	0.936346
Smaug	2	1058	14.1421	0.00023663	0.936583
Sturnus	2	1576.5	21.9203	0.00023663	0.93682
Takydromus	2	1088.5	41.7193	0.00023663	0.937056
Thripophaga	2	3930	15.5563	0.00023663	0.937293
Tityra	2	3914	2.82843	0.00023663	0.93753
Todirostrum	2	3910	5.65685	0.00023663	0.937766
Tolmomyias	2	3936	18.3848	0.00023663	0.938003
Trichechus	2	1111.5	27.5772	0.00023663	0.938239
Troglodytes	2	1567.5	0.707107	0.00023663	0.938476
Trogonophis	2	1069	7.07107	0.00023663	0.938713
Vicugna	2	1333	196.576	0.00023663	0.938949
Xantusia	2	1801.5	963.787	0.00023663	0.939186
Xiphorhynchus	2	3900.5	4.94975	0.00023663	0.939423
Zenaida	2	2803	1605.13	0.00023663	0.939659
Zosterops	2	1654	19.799	0.00023663	0.939896
Acanthiza	1	1609	0	0.000118315	0.940014
Acanthosaura	1	1037	0	0.000118315	0.940133
Acrobatornis	1	3954	0	0.000118315	0.940251
Acrocephalus	1	1511	0	0.000118315	0.940369
Acropternis	1	3912	0	0.000118315	0.940487
Actenoides	1	3921	0	0.000118315	0.940606
Actinemys	1	1328	0	0.000118315	0.940724
Actitis	1	1768	0	0.000118315	0.940842
Aechmophorus	1	1801	0	0.000118315	0.940961
Aeronautes	1	1731	0	0.000118315	0.941079
Agriornis	1	3941	0	0.000118315	0.941197
Ailuroedus	1	1657	0	0.000118315	0.941316
Ajaia	1	1845	0	0.000118315	0.941434
Alca	1	4091	0	0.000118315	0.941552
Alcedo	1	1149	0	0.000118315	0.941671
Amblysomus	1	3217	0	0.000118315	0.941789
Ammodramus	1	1605	0	0.000118315	0.941907
Ampelion	1	3954	0	0.000118315	0.942026
Anabacerthia	1	3934	0	0.000118315	0.942144
Anabazenops	1	3925	0	0.000118315	0.942262
Anarhynchus	1	4098	0	0.000118315	0.942381
Ancistrops	1	3919	0	0.000118315	0.942499
Andrias	1	1013	0	0.000118315	0.942617
Anelytropsis	1	1053	0	0.000118315	0.942735
Anilius	1	1024	0	0.000118315	0.942854
Anniella	1	1003	0	0.000118315	0.942972
Anoplopoma	1	1146	0	0.000118315	0.94309
Anous	1	4000	0	0.000118315	0.943209
Antilophia	1	3978	0	0.000118315	0.943327
Anumbius	1	3938	0	0.000118315	0.943445
Aotus	1	1369	0	0.000118315	0.943564
Aphrastura	1	3951	0	0.000118315	0.943682
Apteryx	1	1061	0	0.000118315	0.9438
Apus	1	1762	0	0.000118315	0.943919
Aquila	1	4087	0	0.000118315	0.944037
Arcanator	1	3904	0	0.000118315	0.944155
Archilochus	1	1716	0	0.000118315	0.944274
Artamus	1	1692	0	0.000118315	0.944392
Asio	1	1035	0	0.000118315	0.94451
Aspidites	1	1009	0	0.000118315	0.944628
Asturina	1	4071	0	0.000118315	0.944747
Atalotriccus	1	3943	0	0.000118315	0.944865
Atelerix	1	1264	0	0.000118315	0.944983
Attagis	1	1229	0	0.000118315	0.945102
Avian	1	1177	0	0.000118315	0.94522
Aviceda	1	4065	0	0.000118315	0.945338
Baeolophus	1	1652	0	0.000118315	0.945457
Barnardius	1	1997	0	0.000118315	0.945575
Baryphthengus	1	1683	0	0.000118315	0.945693
Batis	1	1633	0	0.000118315	0.945812
Berlepschia	1	3914	0	0.000118315	0.94593
Bipes	1	1042	0	0.000118315	0.946048
Boa	1	1042	0	0.000118315	0.946167
Bolbopsittacus	1	1973	0	0.000118315	0.946285
Bolborhynchus	1	4674	0	0.000118315	0.946403
Bonasa	1	1478	0	0.000118315	0.946522
Brachylophus	1	1064	0	0.000118315	0.94664
Brookesia	1	1243	0	0.000118315	0.946758
Busarellus	1	4108	0	0.000118315	0.946876
Butastur	1	4111	0	0.000118315	0.946995
Buteogallus	1	4084	0	0.000118315	0.947113
Caecilia	1	1037	0	0.000118315	0.947231
Callaeas	1	1659	0	0.000118315	0.94735
Callicebus	1	1363	0	0.000118315	0.947468
Callinectes	1	1179	0	0.000118315	0.947586
Calonectris	1	1410	0	0.000118315	0.947705
Calotes	1	1009	0	0.000118315	0.947823
Calypte	1	1740	0	0.000118315	0.947941
Campephaga	1	1609	0	0.000118315	0.94806
Campylorhamphus	1	3899	0	0.000118315	0.948178
Capra	1	1009	0	0.000118315	0.948296
Caracara	1	1482	0	0.000118315	0.948415
Carpodacus	1	1216	0	0.000118315	0.948533
Carpornis	1	3956	0	0.000118315	0.948651
Casiornis	1	3930	0	0.000118315	0.94877
Cerorhinca	1	3962	0	0.000118315	0.948888
Certhiaxis	1	3941	0	0.000118315	0.949006
Chalarodon	1	1258	0	0.000118315	0.949124
Chalcophaps	1	3903	0	0.000118315	0.949243
Chamaea	1	1749	0	0.000118315	0.949361
Chamaeza	1	3956	0	0.000118315	0.949479
Charina	1	1046	0	0.000118315	0.949598
Charmosyna	1	1323	0	0.000118315	0.949716
Chionis	1	4019	0	0.000118315	0.949834
Chionodraco	1	1195	0	0.000118315	0.949953
Chlidonias	1	4095	0	0.000118315	0.950071
Chrysochloris	1	3225	0	0.000118315	0.950189
Chthonerpeton	1	1035	0	0.000118315	0.950308
Cichlocolaptes	1	3925	0	0.000118315	0.950426
Cinclus	1	1594	0	0.000118315	0.950544
Circaetus	1	4137	0	0.000118315	0.950663
Circus	1	4078	0	0.000118315	0.950781
Cittura	1	3919	0	0.000118315	0.950899
Cladorhynchus	1	4034	0	0.000118315	0.951018
Clibanornis	1	3910	0	0.000118315	0.951136
Clytoceyx	1	3925	0	0.000118315	0.951254
Cnemarchus	1	3932	0	0.000118315	0.951372
Cnemophilus	1	1635	0	0.000118315	0.951491
Cnemotriccus	1	3903	0	0.000118315	0.951609
Cnipodectes	1	3917	0	0.000118315	0.951727
Coccothraustes	1	1495	0	0.000118315	0.951846
Collocalia	1	1712	0	0.000118315	0.951964
Colluricincla	1	1668	0	0.000118315	0.952082
Colonia	1	3921	0	0.000118315	0.952201
Coluber	1	2156	0	0.000118315	0.952319
Contopus	1	3921	0	0.000118315	0.952437
Coracina	1	1620	0	0.000118315	0.952556
Coracopsis	1	1862	0	0.000118315	0.952674
Corapipo	1	3943	0	0.000118315	0.952792
Cordylosaurus	1	1142	0	0.000118315	0.952911
Cordylus	1	1051	0	0.000118315	0.953029
Cormobates	1	1720	0	0.000118315	0.953147
Coryphistera	1	3940	0	0.000118315	0.953265
Corythopis	1	3912	0	0.000118315	0.953384
Corytophanes	1	1055	0	0.000118315	0.953502
Cracticus	1	1648	0	0.000118315	0.95362
Crax	1	1096	0	0.000118315	0.953739
Creadion	1	3901	0	0.000118315	0.953857
Creagrus	1	4008	0	0.000118315	0.953975
Crinifer	1	1186	0	0.000118315	0.954094
Cryptospiza	1	1526	0	0.000118315	0.954212
Ctenophorus	1	1007	0	0.000118315	0.95433
Cuniculus	1	3109	0	0.000118315	0.954449
Cursorius	1	3980	0	0.000118315	0.954567
Cyanoliseus	1	4748	0	0.000118315	0.954685
Cyanopsitta	1	4706	0	0.000118315	0.954804
Cyclarhis	1	1615	0	0.000118315	0.954922
Cyclorrhynchus	1	4019	0	0.000118315	0.95504
Cyclura	1	1003	0	0.000118315	0.955159
Cygnus	1	1629	0	0.000118315	0.955277
Cyprinus	1	1118	0	0.000118315	0.955395
Dasyurus	1	1214	0	0.000118315	0.955513
Delichon	1	1589	0	0.000118315	0.955632
Dendrexetastes	1	3930	0	0.000118315	0.95575
Dendrocincla	1	3940	0	0.000118315	0.955868
Dicaeum	1	1615	0	0.000118315	0.955987
Dicrurus	1	1622	0	0.000118315	0.956105
Diopsittaca	1	4739	0	0.000118315	0.956223
Discosura	1	1762	0	0.000118315	0.956342
Dixiphia	1	4004	0	0.000118315	0.95646
Doliornis	1	3923	0	0.000118315	0.956578
Ducula	1	3971	0	0.000118315	0.956697
Echinops	1	1177	0	0.000118315	0.956815
Elanoides	1	4111	0	0.000118315	0.956933
Elanus	1	4093	0	0.000118315	0.957052
Elseyornis	1	3940	0	0.000118315	0.95717
Emberiza	1	1572	0	0.000118315	0.957288
Empidonax	1	3921	0	0.000118315	0.957407
Enicognathus	1	4715	0	0.000118315	0.957525
Entomyzon	1	1605	0	0.000118315	0.957643
Enyalioides	1	1074	0	0.000118315	0.957761
Eopsaltria	1	1620	0	0.000118315	0.95788
Eos	1	1978	0	0.000118315	0.957998
Epicrionops	1	1053	0	0.000118315	0.958116
Epimachus	1	1653	0	0.000118315	0.958235
Epinephelus	1	1107	0	0.000118315	0.958353
Eretmochelys	1	1009	0	0.000118315	0.958471
Erithacus	1	1559	0	0.000118315	0.95859
Erpornis	1	1642	0	0.000118315	0.958708
Erythroculter	1	1284	0	0.000118315	0.958826
Erythrogonys	1	4039	0	0.000118315	0.958945
Estrilda	1	1519	0	0.000118315	0.959063
Eublepharis	1	1037	0	0.000118315	0.959181
Eugralla	1	3910	0	0.000118315	0.9593
Eulemur	1	1345	0	0.000118315	0.959418
Eurylaimus	1	4004	0	0.000118315	0.959536
Eutoxeres	1	1740	0	0.000118315	0.959655
Falcunculus	1	1594	0	0.000118315	0.959773
Ficedula	1	1580	0	0.000118315	0.959891
Formicarius	1	1613	0	0.000118315	0.960009
Forpus	1	4501	0	0.000118315	0.960128
Fukomys	1	3094	0	0.000118315	0.960246
Fundulus	1	1275	0	0.000118315	0.960364
Gallid	1	2231	0	0.000118315	0.960483
Gambelia	1	1038	0	0.000118315	0.960601
Garrulax	1	1581	0	0.000118315	0.960719
Gegeneophis	1	1014	0	0.000118315	0.960838
Gelochelidon	1	4041	0	0.000118315	0.960956
Genomic	1	1879	0	0.000118315	0.961074
Geoffroyus	1	1993	0	0.000118315	0.961193
Geopelia	1	3923	0	0.000118315	0.961311
Geotrypetes	1	1026	0	0.000118315	0.961429
Geranoaetus	1	4063	0	0.000118315	0.961548
Geranospiza	1	4093	0	0.000118315	0.961666
Glareola	1	4130	0	0.000118315	0.961784
Glossopsitta	1	1009	0	0.000118315	0.961903
Glyphorynchus	1	3947	0	0.000118315	0.962021
Gobiocypris	1	1171	0	0.000118315	0.962139
Gorilla	1	1247	0	0.000118315	0.962257
Grallaricula	1	3904	0	0.000118315	0.962376
Gubernatrix	1	1162	0	0.000118315	0.962494
Gyalophylax	1	3952	0	0.000118315	0.962612
Gygis	1	4030	0	0.000118315	0.962731
Gymnorhina	1	1618	0	0.000118315	0.962849
Gypaetus	1	4096	0	0.000118315	0.962967
Gypohierax	1	4152	0	0.000118315	0.963086
Gyps	1	4120	0	0.000118315	0.963204
Haematoderus	1	3899	0	0.000118315	0.963322
Haliaeetus	1	4106	0	0.000118315	0.963441
Haliastur	1	4104	0	0.000118315	0.963559
Haliotis	1	1062	0	0.000118315	0.963677
Hamirostra	1	4139	0	0.000118315	0.963796
Harpagus	1	4109	0	0.000118315	0.963914
Harpia	1	4087	0	0.000118315	0.964032
Harpyhaliaetus	1	4054	0	0.000118315	0.96415
Harpyopsis	1	4126	0	0.000118315	0.964269
Heliobletus	1	3945	0	0.000118315	0.964387
Heliothryx	1	1729	0	0.000118315	0.964505
Hellmayrea	1	3921	0	0.000118315	0.964624
Hemiphaga	1	2706	0	0.000118315	0.964742
Heterocephalus	1	3131	0	0.000118315	0.96486
Heterocercus	1	3989	0	0.000118315	0.964979
Hieraaetus	1	4082	0	0.000118315	0.965097
Hippolais	1	1580	0	0.000118315	0.965215
Hirundinea	1	3964	0	0.000118315	0.965334
Hirundo	1	1620	0	0.000118315	0.965452
Hydrochoerus	1	3190	0	0.000118315	0.96557
Hydroprogne	1	4117	0	0.000118315	0.965689
Hydropsalis	1	3969	0	0.000118315	0.965807
Hyloctistes	1	3925	0	0.000118315	0.965925
Hylopezus	1	3910	0	0.000118315	0.966044
Hymenops	1	3938	0	0.000118315	0.966162
Hypogeophis	1	1009	0	0.000118315	0.96628
Hypsipetes	1	1587	0	0.000118315	0.966398
Hypsiprymnodon	1	1203	0	0.000118315	0.966517
Ictidomys	1	1334	0	0.000118315	0.966635
Ictinaetus	1	4084	0	0.000118315	0.966753
Ictinia	1	4089	0	0.000118315	0.966872
Ilicura	1	3964	0	0.000118315	0.96699
Ilyanassa	1	1055	0	0.000118315	0.967108
Iodopleura	1	3947	0	0.000118315	0.967227
Kakamega	1	1642	0	0.000118315	0.967345
Kaupifalco	1	4102	0	0.000118315	0.967463
Kinosternon	1	1293	0	0.000118315	0.967582
Lampornis	1	1690	0	0.000118315	0.9677
Laniisoma	1	3923	0	0.000118315	0.967818
Larosterna	1	4008	0	0.000118315	0.967937
Lates	1	1306	0	0.000118315	0.968055
Lathamus	1	1995	0	0.000118315	0.968173
Lathrotriccus	1	3916	0	0.000118315	0.968292
Leiolepis	1	1319	0	0.000118315	0.96841
Leiosaurus	1	1096	0	0.000118315	0.968528
Lepidophyma	1	1146	0	0.000118315	0.968646
Leptasthenura	1	3971	0	0.000118315	0.968765
Leptodon	1	4082	0	0.000118315	0.968883
Leptopogon	1	3899	0	0.000118315	0.969001
Lessonia	1	3932	0	0.000118315	0.96912
Leucopternis	1	4093	0	0.000118315	0.969238
Leucosticte	1	1676	0	0.000118315	0.969356
Liolaemus	1	1319	0	0.000118315	0.969475
Loboparadisea	1	1640	0	0.000118315	0.969593
Lochmias	1	3912	0	0.000118315	0.969711
Locustella	1	1618	0	0.000118315	0.96983
Lonchura	1	1524	0	0.000118315	0.969948
Lophoictinia	1	4119	0	0.000118315	0.970066
Lophotriccus	1	3928	0	0.000118315	0.970185
Loxia	1	1576	0	0.000118315	0.970303
Lurocalis	1	4041	0	0.000118315	0.970421
Luscinia	1	1572	0	0.000118315	0.97054
Lutjanus	1	1304	0	0.000118315	0.970658
Machaeropterus	1	3989	0	0.000118315	0.970776
Macheiramphus	1	4120	0	0.000118315	0.970894
Machetornis	1	3934	0	0.000118315	0.971013
Mandingoa	1	1417	0	0.000118315	0.971131
Manouria	1	1323	0	0.000118315	0.971249
Mantheyus	1	1303	0	0.000118315	0.971368
Manucodia	1	1628	0	0.000118315	0.971486
Margarornis	1	3914	0	0.000118315	0.971604
Masius	1	3952	0	0.000118315	0.971723
Megaceryle	1	1014	0	0.000118315	0.971841
Megadyptes	1	4060	0	0.000118315	0.971959
Megalurus	1	1663	0	0.000118315	0.972078
Melanopareia	1	3908	0	0.000118315	0.972196
Melidora	1	3951	0	0.000118315	0.972314
Melierax	1	4071	0	0.000118315	0.972433
Meriones	1	1007	0	0.000118315	0.972551
Microcebus	1	1349	0	0.000118315	0.972669
Microeca	1	1622	0	0.000118315	0.972788
Microhierax	1	3967	0	0.000118315	0.972906
Milvago	1	4043	0	0.000118315	0.973024
Milvus	1	4109	0	0.000118315	0.973142
Mimus	1	1688	0	0.000118315	0.973261
Mitrephanes	1	3912	0	0.000118315	0.973379
Modulatrix	1	1653	0	0.000118315	0.973497
Mohoua	1	1687	0	0.000118315	0.973616
Monosiga	1	1031	0	0.000118315	0.973734
Montifringilla	1	1604	0	0.000118315	0.973852
Morphnus	1	4109	0	0.000118315	0.973971
Muntiacus	1	1306	0	0.000118315	0.974089
Muscicapa	1	1605	0	0.000118315	0.974207
Muscisaxicola	1	3914	0	0.000118315	0.974326
Musophaga	1	1158	0	0.000118315	0.974444
Mycteria	1	1463	0	0.000118315	0.974562
Myiophobus	1	3976	0	0.000118315	0.974681
Myiopsitta	1	4691	0	0.000118315	0.974799
Myiornis	1	3921	0	0.000118315	0.974917
Myiotriccus	1	3982	0	0.000118315	0.975035
Myornis	1	3927	0	0.000118315	0.975154
Myotis	1	1153	0	0.000118315	0.975272
Myrmecophaga	1	3384	0	0.000118315	0.97539
Myrmothera	1	3904	0	0.000118315	0.975509
Nannopsittaca	1	4647	0	0.000118315	0.975627
Natator	1	1009	0	0.000118315	0.975745
Necrosyrtes	1	4108	0	0.000118315	0.975864
Neodrepanis	1	3940	0	0.000118315	0.975982
Neopelma	1	3938	0	0.000118315	0.9761
Neopipo	1	3976	0	0.000118315	0.976219
Neoxolmis	1	3928	0	0.000118315	0.976337
Nisaetus	1	4095	0	0.000118315	0.976455
Nonnula	1	1640	0	0.000118315	0.976574
Northiella	1	1206	0	0.000118315	0.976692
Notiomystis	1	1615	0	0.000118315	0.97681
Notophthalmus	1	1075	0	0.000118315	0.976929
Nyctidromus	1	3962	0	0.000118315	0.977047
Nyctiphrynus	1	3910	0	0.000118315	0.977165
Nyctiprogne	1	3910	0	0.000118315	0.977283
Nymphicus	1	2386	0	0.000118315	0.977402
Ochotona	1	1092	0	0.000118315	0.97752
Ochthoeca	1	3910	0	0.000118315	0.977638
Ochthornis	1	3940	0	0.000118315	0.977757
Octodontomys	1	2130	0	0.000118315	0.977875
Oncostoma	1	3930	0	0.000118315	0.977993
Onychorhynchus	1	3908	0	0.000118315	0.978112
Oreoica	1	1659	0	0.000118315	0.97823
Oreopholus	1	4028	0	0.000118315	0.978348
Oreophylax	1	3975	0	0.000118315	0.978467
Oroaetus	1	4087	0	0.000118315	0.978585
Orthonyx	1	1679	0	0.000118315	0.978703
Orthopsittaca	1	4706	0	0.000118315	0.978822
Oryctolagus	1	1330	0	0.000118315	0.97894
Osmerus	1	1234	0	0.000118315	0.979058
Otophanes	1	3914	0	0.000118315	0.979177
Otus	1	1762	0	0.000118315	0.979295
Padda	1	1543	0	0.000118315	0.979413
Pagophila	1	3943	0	0.000118315	0.979531
Parabuteo	1	4054	0	0.000118315	0.97965
Paradisaea	1	3908	0	0.000118315	0.979768
Paralichthys	1	1280	0	0.000118315	0.979886
Passerella	1	1561	0	0.000118315	0.980005
Pavo	1	1496	0	0.000118315	0.980123
Pelargopsis	1	3906	0	0.000118315	0.980241
Pelomedusa	1	1044	0	0.000118315	0.98036
Peltohyas	1	4120	0	0.000118315	0.980478
Pericrocotus	1	1687	0	0.000118315	0.980596
Pernis	1	4130	0	0.000118315	0.980715
Peromyscus	1	1112	0	0.000118315	0.980833
Petromyscus	1	2920	0	0.000118315	0.980951
Petronia	1	1587	0	0.000118315	0.98107
Petrophassa	1	3921	0	0.000118315	0.981188
Phacellodomus	1	3949	0	0.000118315	0.981306
Phaetusa	1	4067	0	0.000118315	0.981425
Phalaenoptilus	1	3901	0	0.000118315	0.981543
Phalcoboenus	1	4041	0	0.000118315	0.981661
Phaps	1	3949	0	0.000118315	0.981779
Phascolarctos	1	1277	0	0.000118315	0.981898
Philohydor	1	3904	0	0.000118315	0.982016
Phleocryptes	1	3919	0	0.000118315	0.982134
Phoenicircus	1	3960	0	0.000118315	0.982253
Phoenicurus	1	1589	0	0.000118315	0.982371
Phylloscopus	1	1611	0	0.000118315	0.982489
Phymaturus	1	1029	0	0.000118315	0.982608
Phytotoma	1	3934	0	0.000118315	0.982726
Pica	1	1628	0	0.000118315	0.982844
Picoides	1	1746	0	0.000118315	0.982963
Pionites	1	4715	0	0.000118315	0.983081
Piprites	1	3906	0	0.000118315	0.983199
Pitangus	1	3912	0	0.000118315	0.983318
Pittasoma	1	3938	0	0.000118315	0.983436
Platysternon	1	1317	0	0.000118315	0.983554
Plica	1	2270	0	0.000118315	0.983673
Pluvialis	1	4115	0	0.000118315	0.983791
Pluvianellus	1	3995	0	0.000118315	0.983909
Pluvianus	1	3971	0	0.000118315	0.984027
Pogona	1	1002	0	0.000118315	0.984146
Polemaetus	1	4082	0	0.000118315	0.984264
Polihierax	1	3973	0	0.000118315	0.984382
Polioxolmis	1	3941	0	0.000118315	0.984501
Polyboroides	1	4128	0	0.000118315	0.984619
Polyborus	1	4078	0	0.000118315	0.984737
Pomatostomus	1	1548	0	0.000118315	0.984856
Premnoplex	1	3901	0	0.000118315	0.984974
Premnornis	1	3941	0	0.000118315	0.985092
Primolius	1	4715	0	0.000118315	0.985211
Prionops	1	3921	0	0.000118315	0.985329
Procavia	1	1096	0	0.000118315	0.985447
Promerops	1	1642	0	0.000118315	0.985566
Psammobates	1	1295	0	0.000118315	0.985684
Pseudeos	1	1005	0	0.000118315	0.985802
Pseudocolaptes	1	3927	0	0.000118315	0.98592
Pseudopus	1	1000	0	0.000118315	0.986039
Pseudoseisura	1	3917	0	0.000118315	0.986157
Psitteuteles	1	1984	0	0.000118315	0.986275
Psittinus	1	1993	0	0.000118315	0.986394
Pterocnemia	1	1055	0	0.000118315	0.986512
Pteroptochos	1	3906	0	0.000118315	0.98663
Ptilinopus	1	1007	0	0.000118315	0.986749
Ptiloprora	1	1637	0	0.000118315	0.986867
Ptiloris	1	3903	0	0.000118315	0.986985
Ptychoramphus	1	3928	0	0.000118315	0.987104
Purpureicephalus	1	1991	0	0.000118315	0.987222
Pygarrhichas	1	3934	0	0.000118315	0.98734
Pyroderus	1	3897	0	0.000118315	0.987459
Pyrrhomyias	1	3928	0	0.000118315	0.987577
Querula	1	3945	0	0.000118315	0.987695
Rana	1	1206	0	0.000118315	0.987814
Recurvirostra	1	4165	0	0.000118315	0.987932
Reinwardtoena	1	3912	0	0.000118315	0.98805
Rhinocrypta	1	3916	0	0.000118315	0.988168
Rhinoptilus	1	4193	0	0.000118315	0.988287
Rhodostethia	1	3988	0	0.000118315	0.988405
Rhynchocyclus	1	3978	0	0.000118315	0.988523
Rhyncholestes	1	1205	0	0.000118315	0.988642
Rhynchopsitta	1	4743	0	0.000118315	0.98876
Rhytipterna	1	3936	0	0.000118315	0.988878
Rissa	1	4113	0	0.000118315	0.988997
Rostrhamus	1	4072	0	0.000118315	0.989115
Rynchops	1	4096	0	0.000118315	0.989233
Saimiri	1	1356	0	0.000118315	0.989352
Saltator	1	1563	0	0.000118315	0.98947
Saltuarius	1	1096	0	0.000118315	0.989588
Sarcogyps	1	4102	0	0.000118315	0.989707
Satrapa	1	3895	0	0.000118315	0.989825
Saxicola	1	1563	0	0.000118315	0.989943
Sayornis	1	3901	0	0.000118315	0.990062
Schiffornis	1	3906	0	0.000118315	0.99018
Schizoeaca	1	3999	0	0.000118315	0.990298
Schoeniophylax	1	3951	0	0.000118315	0.990416
Scincella	1	1005	0	0.000118315	0.990535
Scincus	1	1005	0	0.000118315	0.990653
Sclerurus	1	3930	0	0.000118315	0.990771
Scylla	1	1184	0	0.000118315	0.99089
Serilophus	1	4015	0	0.000118315	0.991008
Serinus	1	2034	0	0.000118315	0.991126
Simoxenops	1	3943	0	0.000118315	0.991245
Siptornopsis	1	3969	0	0.000118315	0.991363
Sirystes	1	3923	0	0.000118315	0.991481
Sitta	1	1567	0	0.000118315	0.9916
Sittasomus	1	3936	0	0.000118315	0.991718
Snowornis	1	3945	0	0.000118315	0.991836
Spartonoica	1	3914	0	0.000118315	0.991955
Spermophilus	1	1002	0	0.000118315	0.992073
Sphecotheres	1	1659	0	0.000118315	0.992191
Spilornis	1	4130	0	0.000118315	0.99231
Spizaetus	1	4108	0	0.000118315	0.992428
Spizastur	1	4109	0	0.000118315	0.992546
Spiziapteryx	1	4030	0	0.000118315	0.992664
Stellula	1	1740	0	0.000118315	0.992783
Stephanoaetus	1	4132	0	0.000118315	0.992901
Stercorarius	1	3967	0	0.000118315	0.993019
Sterna	1	4152	0	0.000118315	0.993138
Sternotherus	1	1299	0	0.000118315	0.993256
Stigmatura	1	3914	0	0.000118315	0.993374
Stiltia	1	4087	0	0.000118315	0.993493
Streptopelia	1	1214	0	0.000118315	0.993611
Sula	1	1007	0	0.000118315	0.993729
Sylviorthorhynchus	1	3962	0	0.000118315	0.993848
Syma	1	3940	0	0.000118315	0.993966
Tachornis	1	1731	0	0.000118315	0.994084
Tachuris	1	3899	0	0.000118315	0.994203
Tachybaptus	1	1238	0	0.000118315	0.994321
Tachyglossus	1	1530	0	0.000118315	0.994439
Takifugu	1	1002	0	0.000118315	0.994558
Tanygnathus	1	2017	0	0.000118315	0.994676
Tanysiptera	1	3927	0	0.000118315	0.994794
Teledromas	1	3967	0	0.000118315	0.994912
Telophorus	1	1653	0	0.000118315	0.995031
Terathopius	1	4156	0	0.000118315	0.995149
Terpsiphone	1	1676	0	0.000118315	0.995267
Testudo	1	1312	0	0.000118315	0.995386
Thalurania	1	1718	0	0.000118315	0.995504
Thinornis	1	4039	0	0.000118315	0.995622
Thraupis	1	1511	0	0.000118315	0.995741
Thripadectes	1	3910	0	0.000118315	0.995859
Thryonomys	1	3197	0	0.000118315	0.995977
Todiramphus	1	2590	0	0.000118315	0.996096
Torgos	1	4137	0	0.000118315	0.996214
Trachyboa	1	1038	0	0.000118315	0.996332
Trachyphonus	1	1009	0	0.000118315	0.996451
Trapelus	1	1290	0	0.000118315	0.996569
Trichoglossus	1	1973	0	0.000118315	0.996687
Trigonoceps	1	4115	0	0.000118315	0.996805
Tringa	1	3984	0	0.000118315	0.996924
Tropidurus	1	1018	0	0.000118315	0.997042
Tumbezia	1	3904	0	0.000118315	0.99716
Turnagra	1	1676	0	0.000118315	0.997279
Turtur	1	3916	0	0.000118315	0.997397
Typhlonectes	1	1081	0	0.000118315	0.997515
Tyranneutes	1	3964	0	0.000118315	0.997634
Tyrannopsis	1	3927	0	0.000118315	0.997752
Uraeginthus	1	1535	0	0.000118315	0.99787
Uraeotyphlus	1	1005	0	0.000118315	0.997989
Uromastyx	1	2113	0	0.000118315	0.998107
Uropelia	1	3921	0	0.000118315	0.998225
Uropsalis	1	3997	0	0.000118315	0.998344
Urostrophus	1	1103	0	0.000118315	0.998462
Vanellus	1	4126	0	0.000118315	0.99858
Varanus	1	1086	0	0.000118315	0.998699
Vermivora	1	1550	0	0.000118315	0.998817
Vultur	1	1448	0	0.000118315	0.998935
X.	1	2257	0	0.000118315	0.999053
Xema	1	3997	0	0.000118315	0.999172
Xenopipo	1	3988	0	0.000118315	0.99929
Xenops	1	4013	0	0.000118315	0.999408
Xipholena	1	3910	0	0.000118315	0.999527
Xiphophorus	1	1284	0	0.000118315	0.999645
Xolmis	1	3962	0	0.000118315	0.999763
Zimmerius	1	3895	0	0.000118315	0.999882
Zoothera	1	1506	0	0.000118315	1

## Sheet: Scaffolds matched to NCBI nt
Scaffold	ID	Species, fragment name, alignment length, and e-value
scaffold-10040
	AC187763.2	Gallus gallus BAC clone CH261-100H12 from chromos... 1236 0.0
	AC188804.4	Gallus gallus BAC clone TAM31-1M3 from chromosome... 1236 0.0
scaffold-10097
	AC189015.2	Gallus gallus BAC clone CH261-114I19 from chromos... 2822 0.0
	AC191645.2	Gallus gallus BAC clone CH261-144L11 from chromos... 2822 0.0
scaffold-10145
	AC188314.1	Taeniopygia guttata chromosome UNK clone TGMCBa-9... 1467 0.0
	AC189113.2	Gallus gallus BAC clone CH261-86C16 from chromoso... 1188 0.0
	AC192785.3	Gallus gallus BAC clone CH261-82L12 from chromoso... 1188 0.0
scaffold-10158
	AC192057.3	Gallus gallus BAC clone CH261-109N3 from chromoso... 1840 0.0
scaffold-1017
	AC192000.3	Gallus gallus BAC clone CH261-6L14 from chromosom... 1110 0.0
scaffold-10182
	AC189105.3	Gallus gallus BAC clone CH261-163F22 from chromos... 2410 0.0
	AC233730.2	Gallus gallus BAC clone CH261-117B15 from chromos... 2410 0.0
	BC149796.1	Bos taurus chondroitin sulfate synthase 3, mRNA (... 1146 0.0
scaffold-10192
	AC011978.6	Homo sapiens chromosome 8, clone RP11-16E18, comp... 2076 0.0
	AC103688.4	Homo sapiens chromosome 8, clone CTD-3046C4, comp... 1218 0.0
	AC122053.3	Mus musculus BAC clone RP24-463C3 from 3, complet... 1945 0.0
	AC163106.4	Mus musculus BAC clone RP23-278O13 from chromosom... 1945 0.0
	BC037492.1	Homo sapiens cDNA clone IMAGE:5260578, containing... 2067 0.0
	BC042627.1	Mus musculus YTH domain family 3, mRNA (cDNA clon... 1906 0.0
	BC052631.1	Mus musculus YTH domain family 3, mRNA (cDNA clon... 1720 0.0
	BC052970.1	Homo sapiens YTH domain family, member 3, mRNA (c... 2071 0.0
	BC057158.1	Mus musculus YTH domain family 3, mRNA (cDNA clon... 1932 0.0
	BC067040.1	Mus musculus YTH domain family 3, mRNA (cDNA clon... 1932 0.0
	BC067042.1	Mus musculus YTH domain family 3, mRNA (cDNA clon... 1927 0.0
scaffold-10316
	AC192475.4	Gallus gallus BAC clone CH261-149D4 from chromoso... 1951 0.0
scaffold-1032
	AC189111.2	Gallus gallus BAC clone CH261-91O3 from chromosom... 1363 0.0
scaffold-1034
	AC188314.1	Taeniopygia guttata chromosome UNK clone TGMCBa-9... 2106 0.0
	AC188819.3	Gallus gallus BAC clone CH261-144B24 from chromos... 2265 0.0
	AC189113.2	Gallus gallus BAC clone CH261-86C16 from chromoso... 2265 0.0
scaffold-10399
	AC188811.2	Gallus gallus BAC clone CH261-65K5 from chromosom... 1286 0.0
	AC192622.2	Gallus gallus BAC clone CH261-108E1 from chromoso... 1286 0.0
scaffold-10459
	AC116580.4	Mus musculus BAC clone RP23-293A11 from 18, compl... 1325 0.0
	AC139300.4	Mus musculus BAC clone RP23-258L8 from chromosome... 1325 0.0
	AF286905.1	Homo sapiens enhancer of polycomb 1 (EPC1) mRNA, ... 1705 0.0
	BC036529.1	Homo sapiens enhancer of polycomb homolog 1 (Dros... 1703 0.0
scaffold-10543
	JQ335241.1	Urocolius indicus ultra-conserved element locus c... 1053 0.0
scaffold-10557
	AC192475.4	Gallus gallus BAC clone CH261-149D4 from chromoso... 1179 0.0
	AC192551.3	Gallus gallus BAC clone CH261-144P3 from chromoso... 1179 0.0
scaffold-1060
	AC193910.3	Gallus gallus BAC clone CH261-118B11 from chromos... 1098 0.0
scaffold-10609
	AC191645.2	Gallus gallus BAC clone CH261-144L11 from chromos... 1834 0.0
scaffold-10613
	AC015819.5	AC015819 Homo sapiens chromosome 18, clone RP11-40... 1007 0.0
	AC100783.2	Homo sapiens chromosome 18, clone RP11-141I4, com... 1007 0.0
scaffold-10839
	AC187761.2	Gallus gallus BAC clone CH261-94I16 from chromoso... 1421 0.0
scaffold-10875
	AC188178.2	Gallus gallus BAC clone CH261-183C10 from chromos... 2549 0.0
	AC188953.2	Gallus gallus BAC clone CH261-138H10 from chromos... 2543 0.0
scaffold-10877
	AC189018.3	Gallus gallus BAC clone CH261-138K4 from chromoso... 1506 0.0
scaffold-10982
	DQ213072.1	Taeniopygia guttata clone 0058P0004D05 mRNA sequence 1568 0.0
scaffold-10983
	AC007428.5	AC007428 Homo sapiens, clone RP11-69A1, complete s... 1415 0.0
	AC132370.9	Mus musculus BAC clone RP23-471F3 from chromosome... 1323 0.0
scaffold-10986
	AC067957.7	Homo sapiens BAC clone RP11-82K13 from 2, complet... 1114 0.0
	AC154217.2	Mus musculus BAC clone RP24-357L19 from chromosom... 1057 0.0
	JQ332571.1	Phalacrocorax carbo ultra-conserved element locus... 1210 0.0
	JQ335152.1	Urocolius indicus ultra-conserved element locus c... 1194 0.0
scaffold-1100
	AC182764.2	Gallus gallus BAC clone CH261-140B3 from chromoso... 1317 0.0
scaffold-11009
	AY768791.1	Columba livia voltage-gated potassium channel (KC... 1175 0.0
scaffold-11081
	AC093152.2	Homo sapiens chromosome 1 clone RP11-455P21, comp... 2159 0.0
	AC193893.3	Pan troglodytes BAC clone CH251-602O21 from chrom... 2154 0.0
	BC011542.1	Homo sapiens dispatched homolog 1 (Drosophila), m... 1622 0.0
scaffold-11089
	AC192781.4	Gallus gallus BAC clone CH261-146O6 from chromoso... 1140 0.0
scaffold-11113
	AC195267.3	Gallus gallus BAC clone CH261-128C17 from chromos... 1092 0.0
scaffold-11154
	AC192622.2	Gallus gallus BAC clone CH261-108E1 from chromoso... 1452 0.0
scaffold-11169
	AC108806.10	Mus musculus chromosome 14, clone RP23-246G7, co... 1081 0.0
	AF107044.1	AF107044 Homo sapiens clone pCL4 DNA-binding prote... 1125 0.0
scaffold-11172
	AC169087.3	Gallus gallus BAC clone CH261-119D18 from chromos... 2082 0.0
scaffold-11200
	AC187275.3	Gallus gallus BAC clone CH261-7I3 from chromosome... 2248 0.0
	AC187596.3	Gallus gallus BAC clone CH261-54H7 from chromosom... 2248 0.0
scaffold-11205
	AC147229.5	Mus musculus BAC clone RP23-236E9 from chromosome... 1304 0.0
	AC186360.2	Gallus gallus BAC clone CH261-55G9 from chromosom... 2041 0.0
	AC186535.3	Gallus gallus BAC clone CH261-166B3 from chromoso... 2041 0.0
scaffold-11293
	AC188469.1	Taeniopygia guttata chromosome UNK clone TGMCBa-3... 1229 0.0
scaffold-11294
	EF692644.1	Gallus gallus D/Bsp120I#1 subtype A mRNA, complet... 1389 0.0
scaffold-11323
	AC064801.10	Homo sapiens chromosome 18, clone RP11-120K19, c... 1064 0.0
	BC137435.1	Homo sapiens zinc finger, CCHC domain containing ... 1022 0.0
scaffold-11374
	AC147437.2	Gallus gallus BAC clone CH261-80L21 from chromoso... 1138 0.0
scaffold-11378
	AC187274.3	Gallus gallus BAC clone CH261-5I17 from chromosom... 1275 0.0
	AC194984.3	Gallus gallus BAC clone CH261-65P6 from chromosom... 1275 0.0
scaffold-11418
	AC093887.3	Homo sapiens BAC clone RP11-667D12 from 4, comple... 1112 0.0
	AC101757.12	Mus musculus chromosome 8, clone RP24-545I11, co... 1068 0.0
	AC133181.2	Mus musculus BAC clone RP24-169F11 from 8, comple... 1068 0.0
	AF526419.1	Gallus gallus class IV POU-domain transcription f... 1186 0.0
	BC136344.1	Homo sapiens POU class 4 homeobox 2, mRNA (cDNA c... 1048 0.0
	BC136345.1	Homo sapiens POU class 4 homeobox 2, mRNA (cDNA c... 1048 0.0
	BC156470.1	Synthetic construct Mus musculus clone IMAGE:1000... 1003 0.0
	BC156891.1	Synthetic construct Mus musculus clone IMAGE:1000... 1003 0.0
	EU439706.1	Homo sapiens POU domain class 4 transcription fac... 1048 0.0
	U06233.1	HSU06233 Human POU domain protein (Brn-3b) mRNA, com... 1042 0.0
scaffold-11431
	AC013437.8	Homo sapiens BAC clone RP11-190J23 from 2, comple... 1070 0.0
scaffold-11441
	AC201945.3	Gallus gallus BAC clone CH261-100J4 from chromoso... 1834 0.0
scaffold-11477
	AC188953.2	Gallus gallus BAC clone CH261-138H10 from chromos... 1105 0.0
scaffold-11531
	AC092612.3	Homo sapiens BAC clone RP11-174F8 from 4, complet... 1033 0.0
scaffold-11543
	AC192337.2	Gallus gallus BAC clone TAM33-7L5 from chromosome... 1554 0.0
	AC198440.4	Gallus gallus BAC clone TAM32-13B14 from chromoso... 1554 0.0
	BC046598.1	Mus musculus ELAV (embryonic lethal, abnormal vis... 1184 0.0
scaffold-11552
	AC202794.3	Gallus gallus BAC clone CH261-137F19 from chromos... 1170 0.0
scaffold-11612
	AC231444.4	Gallus gallus BAC clone CH261-73N16 from chromoso... 1086 0.0
scaffold-11709
	AC188446.2	Gallus gallus BAC clone CH261-122M13 from chromos... 1256 0.0
scaffold-1172
	AC192551.3	Gallus gallus BAC clone CH261-144P3 from chromoso... 1814 0.0
scaffold-11748
	DQ213589.1	Taeniopygia guttata clone 0058P0023B11 putative p... 1406 0.0
scaffold-11751
	AC160645.2	Gallus gallus BAC clone CH261-21L11 from chromoso... 1144 0.0
scaffold-11780
	AC187123.2	Gallus gallus BAC clone TAM31-25K21 from chromoso... 1035 0.0
scaffold-11795
	AC158116.2	Gallus gallus BAC clone CH261-122G21 from chromos... 5986 0.0
	AC160644.2	Gallus gallus BAC clone CH261-44N4 from chromosom... 5986 0.0
scaffold-11799
	AC004886.1	Homo sapiens PAC clone RP4-784G16 from 7, complet... 1367 0.0
	AC125533.4	Mus musculus BAC clone RP23-451C1 from chromosome... 1206 0.0
	AC142284.1	Pan troglodytes BAC clone RP43-163P11 from chromo... 1362 0.0
	AC188432.3	Pan troglodytes BAC clone CH251-676M19 from chrom... 1362 0.0
scaffold-11818
	GQ203625.1	Gallus gallus progestin and adipoQ receptor famil... 1114 0.0
scaffold-11871
	AC187589.3	Gallus gallus BAC clone CH261-131G22 from chromos... 1443 0.0
scaffold-11889
	AC191223.2	Gallus gallus BAC clone CH261-26B9 from chromosom... 1096 0.0
scaffold-11894
	AC116319.4	Mus musculus BAC clone RP23-265J2 from chromosome... 1110 0.0
	AC187492.3	Rhesus macaque BAC clone CH250-73H12 from chromos... 1352 0.0
	BC101070.1	Homo sapiens SLIT and NTRK-like family, member 6,... 1330 0.0
	BC101071.2	Homo sapiens SLIT and NTRK-like family, member 6,... 1325 0.0
	BC101072.2	Homo sapiens SLIT and NTRK-like family, member 6,... 1325 0.0
	BC101073.2	Homo sapiens SLIT and NTRK-like family, member 6,... 1325 0.0
	BC145927.1	Mus musculus SLIT and NTRK-like family, member 6,... 1110 0.0
scaffold-11945
	AC163709.3	Gallus gallus BAC clone CH261-60F22 from chromoso... 1443 0.0
scaffold-11954
	AC188579.3	Gallus gallus BAC clone CH261-132G22 from chromos... 1947 0.0
scaffold-11959
	AC021498.12	Homo sapiens chromosome 8, clone RP11-127H5, com... 1238 0.0
	AC090142.3	Homo sapiens chromosome 8, clone RP11-200A13, com... 1238 0.0
	AC102000.14	Mus musculus chromosome 15, clone RP24-467P24, c... 1133 0.0
scaffold-12064
	AC192748.2	Gallus gallus BAC clone CH261-166H21 from chromos... 1013 0.0
	AC193910.3	Gallus gallus BAC clone CH261-118B11 from chromos... 1013 0.0
scaffold-12129
	AC163709.3	Gallus gallus BAC clone CH261-60F22 from chromoso... 1286 0.0
scaffold-1214
	AC197851.3	Gallus gallus BAC clone CH261-57M24 from chromoso... 1107 0.0
scaffold-12244
	JQ329134.1	Dromaius novaehollandiae ultra-conserved element ... 1099 0.0
	JQ331296.1	Gallus gallus ultra-conserved element locus chr11... 1042 0.0
	JQ332967.1	Phalacrocorax carbo ultra-conserved element locus... 1077 0.0
	JQ335321.1	Urocolius indicus ultra-conserved element locus c... 1105 0.0
scaffold-12253
	AC186675.3	Gallus gallus BAC clone TAM33-72P19 from chromoso... 1463 0.0
	AC187361.3	Gallus gallus BAC clone CH261-179N3 from chromoso... 1463 0.0
scaffold-12273
	AC140933.1	Gallus gallus BAC clone TAM31-60P10 from chromoso... 2802 0.0
	AC187759.2	Gallus gallus BAC clone CH261-79I12 from chromoso... 2802 0.0
	AC192102.4	Gallus gallus BAC clone CH261-73C23 from chromoso... 2802 0.0
scaffold-12283
	AC140789.2	Gallus gallus BAC clone TAM31-90N23 from chromoso... 4368 0.0
scaffold-1230
	AC149787.2	Gallus gallus BAC clone TAM31-60B9 from chromosom... 1027 0.0
scaffold-1232
	AC129299.3	Mus musculus BAC clone RP24-420E16 from chromosom... 1208 0.0
	AC151910.4	Mus musculus BAC clone RP23-67A17 from 14, comple... 1208 0.0
	AE013600.1	Mus musculus piebald deletion region complete seq... 1208 0.0
scaffold-12327
	AC186868.3	Gallus gallus BAC clone TAM33-56P22 from chromoso... 1181 0.0
scaffold-12358
	AC145945.2	Gallus gallus chromosome UNK clone CH261-23M4, co... 1083 0.0
scaffold-12389
	AC158368.2	Gallus gallus BAC clone CH261-77E11 from chromoso... 1746 0.0
scaffold-1240
	AC187997.1	Gallus gallus BAC clone TAM31-44C23 from chromoso... 1118 0.0
scaffold-12429
	AC192057.3	Gallus gallus BAC clone CH261-109N3 from chromoso... 1000 0.0
scaffold-12477
	AC144531.2	Homo sapiens 3 BAC RP11-945M2 (Roswell Park Cance... 1262 0.0
scaffold-12494
	AC174163.2	Gallus gallus BAC clone CH261-69O1 from chromosom... 1382 0.0
scaffold-1257
	AC192758.2	Gallus gallus BAC clone CH261-13F17 from chromoso... 1085 0.0
scaffold-12614
	AC194625.3	Ornithorhynchus anatinus BAC clone CH236-165F5 fr... 1181 0.0
scaffold-12618
	AC188178.2	Gallus gallus BAC clone CH261-183C10 from chromos... 1221 0.0
scaffold-12691
	AC023200.6	Homo sapiens chromosome 8, clone RP11-48D4, compl... 1009 0.0
	AC087110.3	Homo sapiens chromosome 8, clone CTD-2033B22, com... 1009 0.0
	AC090711.3	Homo sapiens chromosome 8 clone RP11-89H1 map 8q2... 1009 0.0
scaffold-12731
	AC189683.5	Gallus gallus BAC clone CH261-13C13 from chromoso... 1304 0.0
	AC192959.3	Gallus gallus BAC clone CH261-111O17 from chromos... 1304 0.0
scaffold-12748
	AC193006.3	Gallus gallus BAC clone CH261-48I22 from chromoso... 1375 0.0
	AC200761.3	Gallus gallus BAC clone CH261-10G11 from chromoso... 1375 0.0
scaffold-12754
	AC023200.6	Homo sapiens chromosome 8, clone RP11-48D4, compl... 1347 0.0
	AC087110.3	Homo sapiens chromosome 8, clone CTD-2033B22, com... 1347 0.0
	AC090711.3	Homo sapiens chromosome 8 clone RP11-89H1 map 8q2... 1347 0.0
	AC118246.15	Mus musculus chromosome 3, clone RP23-302N4, com... 1149 0.0
	AY260762.1	Homo sapiens zinc finger homeodomain 4 protein mR... 1347 0.0
scaffold-12764
	BC030508.1	Homo sapiens arginine and glutamate rich 1, mRNA ... 1105 0.0
	BC071587.1	Homo sapiens arginine and glutamate rich 1, mRNA ... 1140 0.0
scaffold-12870
	AC193222.4	Gallus gallus BAC clone CH261-163E6 from chromoso... 1365 0.0
scaffold-12871
	AC171274.2	Gallus gallus BAC clone CH261-121C13 from chromos... 1611 0.0
scaffold-12902
	FJ196874.1	Gallus gallus microphthalmia-associated transcrip... 1146 0.0
scaffold-12940
	AC011456.2	AC011456 Homo sapiens chromosome 19 clone CTC-360P... 1428 0.0
	AC123713.13	Mus musculus chromosome 7, clone RP23-391D20, co... 1179 0.0
	AC160540.7	Mus musculus chromosome 7, clone RP23-44O19, comp... 1179 0.0
scaffold-13020
	AC239512.2	Chrysemys picta BAC clone CHY3-45H12 from chromos... 1046 0.0
scaffold-13031
	AC191225.2	Gallus gallus BAC clone CH261-162E23 from chromos... 1493 0.0
scaffold-13087
	AC188606.2	Gallus gallus BAC clone CH261-53B4 from chromosom... 1474 0.0
	AC197816.4	Gallus gallus BAC clone CH261-7E4 from chromosome... 1474 0.0
scaffold-13096
	AC092856.26	Mus musculus strain C57BL/6J chromosome 10 clone... 1347 0.0
	AC126242.3	Mus musculus BAC clone RP24-249E21 from chromosom... 1347 0.0
	AF241230.1	AF241230 Homo sapiens TAK1-binding protein 2 mRNA,... 1471 0.0
	BC004813.1	Mus musculus mitogen-activated protein kinase kin... 1338 0.0
	BC035910.2	Homo sapiens mitogen-activated protein kinase kin... 1465 0.0
	DQ314877.1	Homo sapiens mitogen-activated protein kinase kin... 1482 0.0
	JN956525.1	Mus musculus targeted non-conditional, lacZ-tagge... 1347 0.0
	JN961658.1	Mus musculus targeted KO-first, conditional ready... 1347 0.0
scaffold-1313
	AC186876.2	Gallus gallus BAC clone TAM31-23L23 from chromoso... 1905 0.0
	AC187599.2	Gallus gallus BAC clone CH261-12A19 from chromoso... 1905 0.0
scaffold-13148
	AC188807.3	Gallus gallus BAC clone CH261-1M16 from chromosom... 1356 0.0
scaffold-13172
	AC190191.1	Gallus gallus BAC clone CH261-178D15 from chromos... 1103 0.0
	AC213383.3	Gallus gallus BAC clone CH261-105J16 from chromos... 1103 0.0
scaffold-13177
	AC186876.2	Gallus gallus BAC clone TAM31-23L23 from chromoso... 1524 0.0
	DQ786759.1	Bos taurus BTA07 scaffold235985_4468 genomic sequ... 1088 0.0
scaffold-13204
	GU080343.1	Gallus gallus neuroligin 4 isoform A2 (NLGN4) mRN... 1334 0.0
	GU080344.1	Gallus gallus neuroligin 4 isoform (NLGN4) mRNA, ... 1334 0.0
	GU080345.1	Gallus gallus neuroligin 4 isoform x3 (NLGN4) mRN... 1334 0.0
scaffold-13275
	AC020606.7	Homo sapiens BAC clone RP11-563O5 from 7, complet... 1967 0.0
	AC122630.5	Rattus norvegicus 4 BAC CH230-131B2 (Children's H... 1594 0.0
	AC144932.6	Mus musculus BAC clone RP24-462H2 from chromosome... 1766 0.0
	AC146090.2	Pan troglodytes BAC clone RP43-47O15 from chromos... 1984 0.0
	AC150569.4	Bos taurus BAC CH240-223K16 (Children's Hospital ... 1925 0.0
	AC157483.2	Pan troglodytes BAC clone CH251-287G22 from chrom... 1984 0.0
	AC157668.2	Xenopus (Silurana) tropicalis clone CH216-145P11,... 1120 0.0
	AC160640.2	Gallus gallus BAC clone CH261-166L21 from chromos... 2654 0.0
	AC163724.4	Mus musculus BAC clone RP23-464C19 from chromosom... 1766 0.0
	AC184811.7	Canis Familiaris chromosome 14, clone XX-49M14, c... 2002 0.0
	AC199014.3	Pongo abelii BAC clone CH276-149K22 from chromoso... 1984 0.0
scaffold-13361
	AC187366.2	Gallus gallus BAC clone CH261-3P1 from chromosome... 1110 0.0
scaffold-13365
	AC188691.2	Gallus gallus BAC clone TAM31-62C15 from chromoso... 1040 0.0
	AC192783.2	Gallus gallus BAC clone CH261-144P8 from chromoso... 1040 0.0
scaffold-13380
	AC148919.1	Gallus gallus BAC clone CH261-43B19 from chromoso... 1391 0.0
scaffold-13384
	AC188470.2	Taeniopygia guttata BAC clone TGMCBa-41H12 from c... 1707 0.0
scaffold-1342
	AC205080.1	Taeniopygia guttata BAC clone TGMCBa-47H12 from c... 1432 0.0
scaffold-13431
	AC186345.2	Gallus gallus BAC clone CH261-170A16 from chromos... 1131 0.0
scaffold-13446
	AC188697.2	Taeniopygia guttata BAC clone TGMCBa-6H12 from ch... 1321 0.0
scaffold-1345
	AC078992.23	Homo sapiens 12q BAC RP11-144F15 (Roswell Park C... 1035 0.0
scaffold-13495
	DQ213915.1	Taeniopygia guttata clone 0061P0012F05 mRNA sequence 1134 0.0
scaffold-13503
	AC192337.2	Gallus gallus BAC clone TAM33-7L5 from chromosome... 1543 0.0
	AC198440.4	Gallus gallus BAC clone TAM32-13B14 from chromoso... 1543 0.0
scaffold-13596
	AC192867.2	Gallus gallus BAC clone CH261-72L1 from chromosom... 1024 0.0
scaffold-13684
	AC010997.12	Homo sapiens chromosome 10 clone RP11-399K21, co... 1352 0.0
	AC091464.8	Mus musculus chromosome 14, clone RP23-97N1, comp... 1184 0.0
	AC129590.4	Mus musculus BAC clone RP24-428B12 from chromosom... 1184 0.0
	AC175690.7	Otolemur garnetti, clone XX-8162D2, complete sequ... 1319 0.0
	JQ329459.1	Dromaius novaehollandiae ultra-conserved element ... 1068 0.0
	JQ330347.1	Eudromia elegans ultra-conserved element locus ch... 1005 0.0
	JQ333198.1	Phalacrocorax carbo ultra-conserved element locus... 1452 0.0
	JQ335659.1	Urocolius indicus ultra-conserved element locus c... 1192 0.0
scaffold-13745
	AC186362.2	Gallus gallus BAC clone CH261-50C5 from chromosom... 1293 0.0
scaffold-13925
	AC188176.2	Gallus gallus BAC clone CH261-115E11 from chromos... 2108 0.0
scaffold-13952
	AC134535.4	Mus musculus BAC clone RP24-371E20 from chromosom... 1116 0.0
scaffold-13963
	AC192791.3	Gallus gallus BAC clone TAM31-48K11 from chromoso... 1177 0.0
scaffold-13981
	AC005748.10	Homo sapiens X BAC GS1-293I18 (Genome Systems Hu... 1162 0.0
	AC193680.3	Pan troglodytes BAC clone CH251-720N4 from chromo... 1179 0.0
scaffold-13984
	HM150792.1	Ara macao SWS1 opsin protein gene, exons 1, 2 and... 1845 0.0
	HM150793.1	Amazona versicolor SWS1 opsin protein gene, exons... 1513 0.0
	HM150795.1	Amazona guildingii SWS1 opsin protein variant 1 g... 1110 0.0
	HM150796.1	Amazona guildingii SWS1 opsin protein variant 2 g... 1533 0.0
	HM150803.1	Ara ararauna SWS1 opsin protein gene, exons 1, 2 ... 1857 0.0
	HM150804.1	Psittacus erithacus SWS1 opsin protein gene, exon... 1631 0.0
	HM150805.1	Ara chloropterus SWS1 opsin protein gene, exons 1... 1853 0.0
	HM150806.1	Anodorhynchus hyacinthinus SWS1 opsin protein gen... 1845 0.0
scaffold-13998
	AC171006.3	Gallus gallus BAC clone CH261-172K16 from chromos... 1171 0.0
scaffold-14040
	AC159013.2	Gallus gallus BAC clone CH261-33A3 from chromosom... 2368 0.0
	AC160643.2	Gallus gallus BAC clone CH261-123L21 from chromos... 2368 0.0
scaffold-14063
	AC074378.4	Homo sapiens BAC clone RP11-4I17 from 4, complete... 1688 0.0
	AC102016.4	Mus musculus chromosome 5, clone RP24-567O8, comp... 1498 0.0
	BC037593.1	Mus musculus YTH domain containing 1, mRNA (cDNA ... 1456 0.0
	BC044650.1	Mus musculus YTH domain containing 1, mRNA (cDNA ... 1495 0.0
	JN954738.1	Mus musculus targeted KO-first, conditional ready... 1498 0.0
	JN958763.1	Mus musculus targeted non-conditional, lacZ-tagge... 1498 0.0
scaffold-14102
	AC193635.3	Gallus gallus BAC clone CH261-110K21 from chromos... 1341 0.0
	AC201857.3	Gallus gallus BAC clone CH261-97O8 from chromosom... 1341 0.0
scaffold-14131
	AC188697.2	Taeniopygia guttata BAC clone TGMCBa-6H12 from ch... 1528 0.0
scaffold-14139
	AC006971.2	Homo sapiens PAC clone RP4-791C19 from 7, complet... 2996 0.0
	AC114002.4	Mus musculus BAC clone RP23-165H7 from 12, comple... 3450 0.0
	AC155819.2	Mus musculus BAC clone RP23-402F16 from chromosom... 3450 0.0
	AC188409.4	Pan troglodytes BAC clone CH251-50D12 from chromo... 2955 0.0
	BC032723.2	Homo sapiens Rho GTPase activating protein 5, mRN... 3432 0.0
	BC050059.1	Homo sapiens Rho GTPase activating protein 5, mRN... 3592 0.0
	BC150823.1	Mus musculus Rho GTPase activating protein 5, mRN... 3456 0.0
scaffold-1414
	AC145947.3	Gallus gallus BAC clone CH261-24O5 from chromosom... 1011 0.0
	AC145978.3	Gallus gallus BAC clone CH261-10K7 from chromosom... 1011 0.0
scaffold-14168
	AC192787.3	Gallus gallus BAC clone CH261-82A19 from chromoso... 1024 0.0
scaffold-14200
	AC189108.3	Gallus gallus BAC clone CH261-162K7 from chromoso... 1192 0.0
	AC192787.3	Gallus gallus BAC clone CH261-82A19 from chromoso... 1192 0.0
scaffold-14375
	AC093262.2	Homo sapiens chromosome 5 clone RP11-252F20, comp... 1498 0.0
	AC108456.7	Homo sapiens chromosome 11, clone CTD-2514C7, com... 1493 0.0
	AC140946.1	Gallus gallus BAC clone TAM33-20F15 from chromoso... 1975 0.0
scaffold-14410
	AC193222.4	Gallus gallus BAC clone CH261-163E6 from chromoso... 1083 0.0
scaffold-14442
	AC158368.2	Gallus gallus BAC clone CH261-77E11 from chromoso... 1214 0.0
	AC160019.2	Gallus gallus BAC clone CH261-50H15 from chromoso... 1679 0.0
scaffold-14444
	AC187596.3	Gallus gallus BAC clone CH261-54H7 from chromosom... 1580 0.0
scaffold-14476
	AC186349.3	Gallus gallus BAC clone CH261-146A22 from chromos... 2015 0.0
	AC188449.2	Gallus gallus BAC clone CH261-144B1 from chromoso... 2015 0.0
scaffold-14498
	JQ332527.1	Phalacrocorax carbo ultra-conserved element locus... 1373 0.0
	JQ333835.1	Pitta guajana ultra-conserved element locus chr2_... 1090 0.0
	JQ334224.1	Struthio camelus ultra-conserved element locus ch... 1110 0.0
	JQ335656.1	Urocolius indicus ultra-conserved element locus c... 1092 0.0
scaffold-1459
	AC187350.2	Gallus gallus BAC clone CH261-172A20 from chromos... 1591 0.0
scaffold-14633
	AC191645.2	Gallus gallus BAC clone CH261-144L11 from chromos... 2425 0.0
scaffold-14694
	AC147448.2	Gallus gallus BAC clone CH261-2D18 from chromosom... 1827 0.0
scaffold-14733
	AC146753.1	Gallus gallus BAC clone CH261-4N19 from chromosom... 1557 0.0
scaffold-14765
	AC010090.7	Homo sapiens BAC clone RP11-294G19 from 2, comple... 1740 0.0
scaffold-14832
	AC012619.6	Homo sapiens chromosome 5 clone CTD-2022K1, compl... 1051 0.0
	AC186362.2	Gallus gallus BAC clone CH261-50C5 from chromosom... 1332 0.0
	AC187596.3	Gallus gallus BAC clone CH261-54H7 from chromosom... 1332 0.0
scaffold-14870
	AC190413.3	Gallus gallus BAC clone CH261-126M23 from chromos... 1338 0.0
	AC200528.3	Gallus gallus BAC clone CH261-23N22 from chromoso... 1338 0.0
scaffold-14890
	AC174384.2	Gallus gallus BAC clone CH261-128H23 from chromos... 1447 0.0
scaffold-14919
	AC192551.3	Gallus gallus BAC clone CH261-144P3 from chromoso... 1277 0.0
scaffold-14948
	AC236509.3	Gallus gallus FOSMID clone J_AD-60F7 from chromos... 1205 0.0
scaffold-14989
	JQ332731.1	Phalacrocorax carbo ultra-conserved element locus... 1218 0.0
	JQ334133.1	Pitta guajana ultra-conserved element locus chr4_... 1083 0.0
	JQ335322.1	Urocolius indicus ultra-conserved element locus c... 1203 0.0
scaffold-15009
	AC159010.2	Gallus gallus BAC clone CH261-115H16 from chromos... 1387 0.0
	AC160141.2	Gallus gallus BAC clone CH261-182D6 from chromoso... 1387 0.0
	AC183353.4	Taeniopygia guttata clone TG_Ba-175F1, complete s... 3210 0.0
	AC183448.3	Gymnogyps californianus clone CH262-20P14, comple... 7238 0.0
scaffold-15077
	AC189113.2	Gallus gallus BAC clone CH261-86C16 from chromoso... 1062 0.0
	AC192785.3	Gallus gallus BAC clone CH261-82L12 from chromoso... 1062 0.0
scaffold-15087
	AC018797.4	Homo sapiens BAC clone RP11-10L12 from 4, complet... 1578 0.0
	AC120718.4	Rattus norvegicus BAC CH230-125I15 (Children's Ho... 1450 0.0
	AC156618.5	Mus musculus chromosome 3, clone RP24-372J15, com... 1485 0.0
	AC161786.5	Bos taurus Y Chr BAC CH240-25K5 (Children's Hospi... 1000 0.0
	AC169344.5	Bos taurus Y Chr BAC CH240-232L8 (Children's Hosp... 1013 0.0
	AC170222.4	Bos taurus Y Chr BAC CH240-228D12 (Children's Hos... 1007 0.0
	AC213446.4	Bos taurus Y Chr BAC CH240-14G15 (Children's Hosp... 1005 0.0
	AC213447.3	Bos taurus Y Chr BAC CH240-13F6 (Children's Hospi... 1013 0.0
	AC213449.3	Bos taurus Y Chr BAC CH240-5C4 (Children's Hospit... 1002 0.0
	AC213451.4	Bos taurus Y Chr BAC CH240-103G13 (Children's Hos... 1007 0.0
	AC213491.7	Bos taurus Y Chr BAC CH240-120N10 (Children's Hos... 1016 0.0
	AC213702.10	Bos taurus Y Chr BAC CH240-26H21 (Children's Hos... 1020 0.0
	AC213703.5	Bos taurus Y Chr BAC CH240-23P16 (Children's Hosp... 1026 0.0
	AC213718.3	Bos taurus Y Chr BAC CH240-123G19 (Children's Hos... 1002 0.0
	AC213723.11	Bos taurus Y Chr BAC CH240-107C10 (Children's Ho... 1018 0.0
	AC213825.5	Bos taurus Y Chr BAC CH240-92C5 (Children's Hospi... 1016 0.0
	AC215665.3	Bos taurus Y Chr BAC CH240-103H4 (Children's Hosp... 1009 0.0
	AC215844.2	Bos taurus Y Chr BAC CH240-410F2 (Children's Hosp... 1002 0.0
	AC216697.5	Bos taurus Y Chr BAC CH240-308G13 (Children's Hos... 1005 0.0
	AC216714.5	Bos taurus Y Chr BAC CH240-210L22 (Children's Hos... 1013 0.0
	AC216720.4	Bos taurus Y Chr BAC CH240-297D6 (Children's Hosp... 1005 0.0
	AC216758.6	Bos taurus Y Chr BAC CH240-190L3 (Children's Hosp... 1005 0.0
	AC216979.3	Bos taurus Y Chr BAC CH240-366J7 (Children's Hosp... 1002 0.0
	AC217070.3	Bos taurus Y Chr BAC CH240-362K2 (Children's Hosp... 1016 0.0
	AC217332.4	Bos taurus Y Chr BAC CH240-197L15 (Children's Hos... 1002 0.0
	AC217493.4	Bos taurus Y Chr BAC CH240-248G16 (Children's Hos... 1009 0.0
	AC225842.3	Bos taurus Y Chr BAC CH240-271H10 (Children's Hos... 1000 0.0
	AC225845.5	Bos taurus Y Chr BAC CH240-407N3 (Children's Hosp... 1002 0.0
	AC226026.6	Bos taurus Y Chr BAC CH240-423B4 (Children's Hosp... 1007 0.0
	AC226027.3	Bos taurus Y Chr BAC CH240-430G12 (Children's Hos... 1002 0.0
	AC226028.3	Bos taurus Y Chr BAC CH240-255L16 (Children's Hos... 1002 0.0
	AC226188.3	Bos taurus Y Chr BAC CH240-258C18 (Children's Hos... 1002 0.0
	AC226435.4	Bos taurus Y Chr BAC CH240-281D1 (Children's Hosp... 1005 0.0
	AC226436.4	Bos taurus Y Chr BAC CH240-283P4 (Children's Hosp... 1018 0.0
	AC229800.3	Bos taurus Y Chr BAC CH240-374E19 (Children's Hos... 1013 0.0
	AC229801.5	Bos taurus Y Chr BAC CH240-431E22 (Children's Hos... 1024 0.0
	AC229870.5	Bos taurus Y Chr BAC CH240-367D19 (Children's Hos... 1002 0.0
	AC229871.5	Bos taurus Y Chr BAC CH240-342G16 (Children's Hos... 1007 0.0
	AC229872.5	Bos taurus Y Chr BAC CH240-141L4 (Children's Hosp... 1020 0.0
	AC231396.3	Bos taurus Y Chr BAC CH240-380I16 (Children's Hos... 1026 0.0
	AC231398.4	Bos taurus Y Chr BAC CH240-7A17 (Children's Hospi... 1020 0.0
	AC231449.8	Bos taurus Y Chr BAC CH240-440J6 (Children's Hosp... 1011 0.0
	AC231520.5	Bos taurus Y Chr BAC CH240-381N8 (Children's Hosp... 1002 0.0
	AC231834.3	Bos taurus Y Chr BAC CH240-168D24 (Children's Hos... 1018 0.0
	AC231847.4	Bos taurus Y Chr BAC CH240-453O24 (Children's Hos... 1002 0.0
	AC231869.4	Bos taurus Y Chr BAC CH240-97C1 (Children's Hospi... 1013 0.0
	AC232313.3	Bos taurus Y Chr BAC CH240-280C17 (Children's Hos... 1000 0.0
	AC232932.3	Bos taurus Y Chr BAC CH240-185G16 (Children's Hos... 1002 0.0
	AC232938.6	Bos taurus Y Chr BAC CH240-348B16 (Children's Hos... 1003 0.0
	AC232942.5	Bos taurus Y Chr BAC CH240-111N8 (Children's Hosp... 1005 0.0
	AC232984.2	Bos taurus Y Chr BAC CH240-242I18 (Children's Hos... 1016 0.0
	AC233167.3	Bos taurus Y Chr BAC CH240-507F20 (Children's Hos... 1007 0.0
	AC233169.3	Bos taurus Y Chr BAC CH240-513H12 (Children's Hos... 1014 0.0
	AC233218.5	Bos taurus Y Chr BAC CH240-278M1 (Children's Hosp... 1018 0.0
	AC233552.3	Bos taurus Y Chr BAC CH240-315F8 (Children's Hosp... 1007 0.0
	AC233692.4	Bos taurus Y Chr BAC CH240-72K12 (Children's Hosp... 1013 0.0
	AC234101.5	Bos taurus Y Chr BAC CH240-45M17 (Children's Hosp... 1013 0.0
	AC234210.5	Bos taurus Y Chr BAC CH240-404H20 (Children's Hos... 1009 0.0
	AC234322.5	Bos taurus Y Chr BAC CH240-288C17 (Children's Hos... 1016 0.0
	AC234323.2	Bos taurus Y Chr BAC CH240-402H15 (Children's Hos... 1016 0.0
	AC234326.4	Bos taurus Y Chr BAC CH240-512E22 (Children's Hos... 1018 0.0
	AC234327.3	Bos taurus Y Chr BAC CH240-492H1 (Children's Hosp... 1018 0.0
	AC234949.2	Bos taurus Y Chr BAC CH240-412F18 (Children's Hos... 1020 0.0
	AC234950.2	Bos taurus Y Chr BAC CH240-289J10 (Children's Hos... 1024 0.0
	AC235956.3	Bos taurus Y Chr BAC CH240-365G8 (Children's Hosp... 1018 0.0
	AC235958.4	Bos taurus Y Chr BAC CH240-521B3 (Children's Hosp... 1016 0.0
	AC236015.3	Bos taurus Y Chr BAC CH240-47M17 (Children's Hosp... 1009 0.0
	AC237554.2	Bos taurus Y Chr BAC BTDAEX-102K1 (Amplicon Expre... 1014 0.0
	AC237564.3	Bos taurus Y Chr BAC BTDAEX-219B09 (Amplicon Expr... 1014 0.0
	AC237570.4	Bos taurus Y Chr BAC BTDAEX-13F21 (Amplicon Expre... 1029 0.0
	AC238846.2	Bos taurus Y Chr BAC BTDAEX-73L05 (Amplicon Expre... 1020 0.0
	AC240753.6	Bos taurus Y Chr BAC BTDAEX-325G03 (Amplicon Expr... 1018 0.0
	AC241262.2	Bos taurus Y Chr BAC BTDAEX-63H22 (Amplicon Expre... 1005 0.0
	AC245773.3	Bos taurus Y Chr BAC CH240-407M10 (Children's Hos... 1016 0.0
	AF213884.2	AF213884S1 Homo sapiens nuclear factor of kappa li... 1578 0.0
	AY724500.1	Rattus norvegicus clone UI-R-FJ0-cpx-a-24-0-UI un... 1445 0.0
	BC003395.1	Homo sapiens ubiquitin-conjugating enzyme E2D 3 (... 1140 0.0
	BC023266.1	Mus musculus ubiquitin-conjugating enzyme E2D 3 (... 1129 0.0
	BC037894.2	Homo sapiens ubiquitin-conjugating enzyme E2D 3 (... 1559 0.0
	BC057941.1	Mus musculus ubiquitin-conjugating enzyme E2D 3 (... 1123 0.0
	BC066917.1	Homo sapiens ubiquitin-conjugating enzyme E2D 3 (... 1140 0.0
	BC072696.1	Rattus norvegicus ubiquitin-conjugating enzyme E2... 1098 0.0
	BC098220.1	Mus musculus ubiquitin-conjugating enzyme E2D 3 (... 1118 0.0
scaffold-15126
	AC192781.4	Gallus gallus BAC clone CH261-146O6 from chromoso... 1249 0.0
	AC201945.3	Gallus gallus BAC clone CH261-100J4 from chromoso... 1249 0.0
scaffold-15181
	AC002404.1	AC002404 Human Chromosome X PAC RPCI1-290C9 from t... 1279 0.0
	AC006157.2	Homo sapiens BAC clone RP11-414C23 from Y, comple... 1225 0.0
	AC146206.3	Pan troglodytes BAC clone CH251-395K13 from Y, co... 1230 0.0
	AC147344.2	Pan troglodytes BAC clone CH251-4O16 from Y, comp... 1230 0.0
	AC153948.5	Mus musculus 10 BAC RP24-507K2 (Roswell Park Canc... 1105 0.0
	AC187773.2	Pongo abelii BAC clone CH276-98H12 from chromosom... 1284 0.0
	AC234325.2	Bos taurus Y Chr BAC CH240-468D16 (Children's Hos... 1151 0.0
	AF032866.1	AF032866 Bos taurus X-linked zinc finger protein (... 1219 0.0
	AF114156.1	AF114156 Homo sapiens Y-linked zinc finger protein... 1225 0.0
	AF252969.1	AF252969 Oncifelis colocolo strain lcoX zinc finge... 1212 0.0
	AF252970.1	AF252970 Leopardus pardalis strain LpaX zinc finge... 1223 0.0
	AF252971.1	AF252971 Leopardus tigrinus strain LtiX zinc finge... 1192 0.0
	AF252972.1	AF252972 Leopardus wiedii strain Lwix zinc finger ... 1223 0.0
	AF252973.1	AF252973 Oncifelis geoffroyi strain ogeX zinc fing... 1218 0.0
	AF252974.1	AF252974 Lynx lynx strain llyx zinc finger protein... 1223 0.0
	AF252975.1	AF252975 Lynx rufus strain lrux zinc finger protei... 1234 0.0
	AF252976.1	AF252976 Prionailurus planiceps strain Iplx zinc f... 1234 0.0
	AF252977.1	AF252977 Prionailurus bengalensis strain PbeX zinc... 1206 0.0
	AF252978.1	AF252978 Prionailurus viverrinus strain Pvix zinc ... 1212 0.0
	AF252979.1	AF252979 Neofelis nebulosa strain nnex zinc finger... 1225 0.0
	AF252980.1	AF252980 Panthera leo strain plex zinc finger prot... 1240 0.0
	AF252981.1	AF252981 Panthera onca strain ponX zinc finger pro... 1223 0.0
	AF252982.1	AF252982 Panthera pardus strain ppax zinc finger p... 1229 0.0
	AF252983.1	AF252983 Panthera tigris strain ptiX zinc finger p... 1240 0.0
	AF252984.1	AF252984 Catopuma temminckii strain pteX zinc fing... 1234 0.0
	AF252985.1	AF252985 Profelis aurata strain pauX zinc finger p... 1223 0.0
	AF252986.1	AF252986 Acinonyx jubatus strain ajuX zinc finger ... 1229 0.0
	AF252987.1	AF252987 Herpailurus yaguarondi strain hyaX zinc f... 1218 0.0
	AF252988.1	AF252988 Puma concolor strain pcoX zinc finger pro... 1201 0.0
	AF252989.1	AF252989 Felis catus strain fcaX zinc finger prote... 1229 0.0
	AF252990.1	AF252990 Felis chaus strain fchx zinc finger prote... 1229 0.0
	AF252991.1	AF252991 Felis silvestris strain fsix zinc finger ... 1234 0.0
	AF252992.1	AF252992 Caracal caracal strain ccax zinc finger p... 1229 0.0
	AF252993.1	AF252993 Leptailurus serval strain lsex zinc finge... 1234 0.0
	AF252994.1	AF252994 Otocolobus manul strain omaX zinc finger ... 1229 0.0
	AF252995.1	AF252995 Otocolobus manul strain omay zinc finger ... 1218 0.0
	AF252996.1	AF252996 Oncifelis colocolo strain lcoy zinc finge... 1177 0.0
	AF252997.1	AF252997 Leopardus pardalis strain Lpay zinc finge... 1221 0.0
	AF252998.1	AF252998 Leopardus tigrinus strain Ltiy zinc finge... 1182 0.0
	AF252999.1	AF252999 Leopardus wiedii strain Lwiy zinc finger ... 1194 0.0
	AF253000.1	AF253000 Oncifelis geoffroyi strain ogey zinc fing... 1210 0.0
	AF253001.1	AF253001 Lynx lynx strain llyy zinc finger protein... 1205 0.0
	AF253002.1	AF253002 Lynx rufus strain lruy zinc finger protei... 1205 0.0
	AF253003.1	AF253003 Prionailurus planiceps strain Iply zinc f... 1194 0.0
	AF253004.1	AF253004 Prionailurus bengalensis strain Pbey zinc... 1194 0.0
	AF253005.1	AF253005 Prionailurus viverrinus strain Pviy zinc ... 1203 0.0
	AF253006.1	AF253006 Neofelis nebulosa strain nney zinc finger... 1188 0.0
	AF253007.1	AF253007 Panthera leo strain pley zinc finger prot... 1182 0.0
	AF253008.1	AF253008 Panthera onca strain pony zinc finger pro... 1194 0.0
	AF253009.1	AF253009 Panthera pardus strain ppay zinc finger p... 1194 0.0
	AF253010.1	AF253010 Panthera tigris strain ptiy zinc finger p... 1188 0.0
	AF253011.1	AF253011 Profelis aurata strain pauy zinc finger p... 1186 0.0
	AF253012.1	AF253012 Catopuma temminckii strain ptey zinc fing... 1194 0.0
	AF253013.1	AF253013 Felis chaus strain fchy zinc finger prote... 1199 0.0
	AF253014.1	AF253014 Felis catus strain fcay zinc finger prote... 1194 0.0
	AF253015.1	AF253015 Felis silvestris strain fsiy zinc finger ... 1205 0.0
	AF253016.1	AF253016 Acinonyx jubatus strain ajuy zinc finger ... 1216 0.0
	AF253017.1	AF253017 Herpailurus yaguarondi strain hyay zinc f... 1194 0.0
	AF253018.1	AF253018 Puma concolor strain pcoy zinc finger pro... 1208 0.0
	AF253019.1	AF253019 Caracal caracal strain ccay zinc finger p... 1188 0.0
	AF253020.1	AF253020 Leptailurus serval strain lsey zinc finge... 1199 0.0
	AF454950.1	Homo sapiens X-linked zinc finger protein (ZFX) m... 1264 0.0
	AY072770.1	Homo sapiens zinc finger protein ZFX isoform 4 (Z... 1266 0.0
	AY552939.1	Meleagris gallopavo clone MNT-371 microsatellite ... 1050 0.0
	AY913765.1	AY913764S2 Gorilla gorilla ZFY (ZFY) gene, complet... 1247 0.0
	BC114526.1	Homo sapiens zinc finger protein, Y-linked, mRNA ... 1227 0.0
	BC114960.1	Homo sapiens zinc finger protein, Y-linked, mRNA ... 1227 0.0
	BC136308.1	Homo sapiens zinc finger protein, X-linked, mRNA ... 1275 0.0
	BC136309.1	Homo sapiens zinc finger protein, X-linked, mRNA ... 1275 0.0
	BC137859.1	Mus musculus zinc finger protein X-linked, mRNA (... 1144 0.0
	BC144979.1	Mus musculus zinc finger protein X-linked, mRNA (... 1144 0.0
	BC148594.1	Synthetic construct Mus musculus clone IMAGE:1000... 1096 0.0
	BC153158.1	Synthetic construct Mus musculus clone IMAGE:1000... 1098 0.0
	EU078399.1	Dugong dugon X-linked zinc finger protein (ZFX) g... 1131 0.0
	EU078400.1	Dugong dugon Y-linked zinc finger protein (ZFY) g... 1109 0.0
	EU078401.1	Trichechus manatus X-linked zinc finger protein (... 1131 0.0
	EU078402.1	Trichechus manatus Y-linked zinc finger protein (... 1092 0.0
	GQ259329.1	Bubalus carabanensis ZFY protein (ZFY) gene, intr... 1160 0.0
	GQ259330.1	Bubalus bubalis ZFY protein (ZFY) gene, intron an... 1138 0.0
	L10393.1	HUMTDFA Human testis determining factor mRNA, comple... 1227 0.0
	M30607.1	HUMZFY Human zinc finger protein Y-linked (ZFY) mRNA... 1221 0.0
	M30608.1	HUMZFX Human zinc finger protein X-linked (ZFX) mRNA... 1275 0.0
	M32308.1	MUSZFXAA Mouse zinc finger protein (Zfx) mRNA, compl... 1144 0.0
	M32309.1	MUSZFXAB Mouse zinc finger protein (Zfx) mRNA, compl... 1005 0.0
scaffold-15207
	AC192622.2	Gallus gallus BAC clone CH261-108E1 from chromoso... 1033 0.0
scaffold-15219
	AC087110.3	Homo sapiens chromosome 8, clone CTD-2033B22, com... 1461 0.0
	AC090711.3	Homo sapiens chromosome 8 clone RP11-89H1 map 8q2... 1461 0.0
	AC115031.11	Mus musculus chromosome 3, clone RP24-257J5, com... 1474 0.0
	AC152171.2	Ornithorhynchus anatinus BAC clone OABb-313A1 fro... 1094 0.0
scaffold-15289
	AC188697.2	Taeniopygia guttata BAC clone TGMCBa-6H12 from ch... 1192 0.0
scaffold-15411
	AC187997.1	Gallus gallus BAC clone TAM31-44C23 from chromoso... 1531 0.0
	AC188387.2	Gallus gallus BAC clone TAM31-18F2 from chromosom... 1531 0.0
	JQ332708.1	Phalacrocorax carbo ultra-conserved element locus... 1005 0.0
scaffold-15472
	AC147645.3	Gallus gallus BAC clone CH261-121C23 from chromos... 1786 0.0
scaffold-15496
	AC092864.5	Homo sapiens 12p BAC RP11-653A22 (Roswell Park Ca... 1016 0.0
	JQ332866.1	Phalacrocorax carbo ultra-conserved element locus... 1024 0.0
scaffold-15512
	AC079789.7	Homo sapiens BAC clone RP11-475B2 from 4, complet... 1151 0.0
	AC234246.1	Tupaia belangeri BAC clone CH275-50H12 from chrom... 1186 0.0
	JQ329329.1	Dromaius novaehollandiae ultra-conserved element ... 1051 0.0
	JQ332706.1	Phalacrocorax carbo ultra-conserved element locus... 1356 0.0
	JQ334565.1	Struthio camelus ultra-conserved element locus ch... 1044 0.0
	JQ335102.1	Urocolius indicus ultra-conserved element locus c... 1120 0.0
scaffold-15514
	AC189115.3	Gallus gallus BAC clone CH261-56N13 from chromoso... 1079 0.0
scaffold-15581
	AC186536.4	Gallus gallus BAC clone CH261-117N13 from chromos... 1083 0.0
	AC186876.2	Gallus gallus BAC clone TAM31-23L23 from chromoso... 1083 0.0
scaffold-15582
	AC104655.4	Homo sapiens BAC clone RP11-383P6 from 2, complet... 1094 0.0
	AC163673.2	Mus musculus BAC clone RP24-143B16 from chromosom... 1009 0.0
	JN945977.1	Mus musculus targeted non-conditional, lacZ-tagge... 1009 0.0
	JN953835.1	Mus musculus targeted KO-first, conditional ready... 1009 0.0
	JQ335260.1	Urocolius indicus ultra-conserved element locus c... 1009 0.0
scaffold-15590
	AC027510.7	Homo sapiens chromosome 18, clone RP11-118I2, com... 1489 0.0
	AC105104.7	Homo sapiens chromosome 18, clone RP11-909J22, co... 1489 0.0
	AC116857.11	Mus musculus chromosome 18, clone RP24-403E17, c... 1312 0.0
	AC119181.11	Mus musculus chromosome 18, clone RP24-111I16, c... 1312 0.0
	AC134978.4	Homo sapiens chromosome 18, clone RP11-671C19, co... 1495 0.0
	AC148919.1	Gallus gallus BAC clone CH261-43B19 from chromoso... 2296 0.0
scaffold-15643
	AC192783.2	Gallus gallus BAC clone CH261-144P8 from chromoso... 1074 0.0
	AC203184.1	Gallus gallus BAC clone CH261-109I8 from chromoso... 1074 0.0
scaffold-1569
	AC145974.4	Gallus gallus BAC clone CH261-3L16 from chromosom... 1066 0.0
scaffold-15727
	AC079115.7	Homo sapiens BAC clone RP11-102M8 from 2, complet... 1676 0.0
	AC140788.4	Mus musculus BAC clone RP23-452K24 from chromosom... 1408 0.0
scaffold-15750
	AC187275.3	Gallus gallus BAC clone CH261-7I3 from chromosome... 1430 0.0
	AC187596.3	Gallus gallus BAC clone CH261-54H7 from chromosom... 1430 0.0
scaffold-15762
	AC188191.2	Taeniopygia guttata BAC clone TGMCBa-46H12 from c... 1356 0.0
scaffold-15823
	AC201857.3	Gallus gallus BAC clone CH261-97O8 from chromosom... 1676 0.0
scaffold-15866
	AC192105.3	Gallus gallus BAC clone CH261-50K12 from chromoso... 1297 0.0
scaffold-1595
	AC186357.2	Gallus gallus BAC clone CH261-98H10 from chromoso... 1105 0.0
scaffold-15967
	AC197851.3	Gallus gallus BAC clone CH261-57M24 from chromoso... 2001 0.0
scaffold-15977
	AC186846.2	Gallus gallus BAC clone CH261-38D3 from chromosom... 1029 0.0
	AC189082.5	Gallus gallus BAC clone CH261-148F1 from chromoso... 1029 0.0
scaffold-16018
	JQ332557.1	Phalacrocorax carbo ultra-conserved element locus... 1133 0.0
	JQ332675.1	Phalacrocorax carbo ultra-conserved element locus... 1391 0.0
	JQ335446.1	Urocolius indicus ultra-conserved element locus c... 1050 0.0
scaffold-1603
	AC186853.2	Gallus gallus BAC clone CH261-17M18 from chromoso... 1208 0.0
	AC192553.2	Gallus gallus BAC clone CH261-128A6 from chromoso... 1208 0.0
scaffold-16031
	AC192621.2	Gallus gallus BAC clone CH261-107P20 from chromos... 1064 0.0
scaffold-16068
	AC025918.7	Homo sapiens chromosome 15 clone RP11-313H3 map 1... 1227 0.0
	AC091263.15	Mus musculus chromosome 9, clone RP23-134F1, com... 1046 0.0
	AC158995.2	Mus musculus BAC clone RP24-81K2 from chromosome ... 1046 0.0
	JN948454.1	Mus musculus targeted non-conditional, lacZ-tagge... 1046 0.0
	JN964243.1	Mus musculus targeted KO-first, conditional ready... 1046 0.0
scaffold-16082
	AC186841.3	Gallus gallus BAC clone CH261-74D22 from chromoso... 1796 0.0
scaffold-16084
	AC188387.2	Gallus gallus BAC clone TAM31-18F2 from chromosom... 1755 0.0
	AC188944.2	Gallus gallus BAC clone CH261-61B9 from chromosom... 1755 0.0
	JQ332826.1	Phalacrocorax carbo ultra-conserved element locus... 1249 0.0
scaffold-16111
	AC186346.2	Gallus gallus BAC clone CH261-175M10 from chromos... 1070 0.0
	AC192287.2	Gallus gallus BAC clone CH261-20J24 from chromoso... 1070 0.0
scaffold-16202
	AC187350.2	Gallus gallus BAC clone CH261-172A20 from chromos... 1123 0.0
	AC188178.2	Gallus gallus BAC clone CH261-183C10 from chromos... 1123 0.0
scaffold-16204
	AC187108.2	Gallus gallus BAC clone CH261-103G12 from chromos... 1570 0.0
	AC202798.3	Gallus gallus BAC clone CH261-61P8 from chromosom... 1570 0.0
scaffold-16278
	AC164654.4	Gallus gallus BAC clone CH261-5H7 from chromosome... 1443 0.0
	AC183960.3	Gallus gallus BAC clone CH261-110E10 from chromos... 1443 0.0
scaffold-16323
	AC124067.10	Homo sapiens chromosome 8, clone RP11-150O12, co... 1035 0.0
	AC134527.5	Mus musculus BAC clone RP24-502D8 from chromosome... 1013 0.0
scaffold-16367
	JF916129.1	Nestor notabilis bio-material LWL<DEU>:DNA:00472 ... 1013 0.0
scaffold-16401
	AC187114.3	Gallus gallus BAC clone CH261-74A7 from chromosom... 1026 0.0
scaffold-16427
	AC231444.4	Gallus gallus BAC clone CH261-73N16 from chromoso... 1000 0.0
	AC233729.2	Gallus gallus BAC clone CH261-90L9 from chromosom... 1000 0.0
scaffold-16435
	AC163712.3	Gallus gallus BAC clone CH261-29M9 from chromosom... 1122 0.0
	AC165369.3	Gallus gallus BAC clone CH261-58G18 from chromoso... 1122 0.0
scaffold-16579
	AC200696.3	Gallus gallus BAC clone CH261-163M23 from chromos... 1007 0.0
scaffold-16602
	DQ213795.1	Taeniopygia guttata clone 0058P0047E09 thymopoiet... 1177 0.0
scaffold-16630
	AC044873.13	Homo sapiens chromosome 18, clone RP11-715C4, co... 1397 0.0
	AC105065.14	Mus musculus chromosome 18, clone RP24-459E1, co... 1122 0.0
scaffold-16666
	AC183449.3	Gymnogyps californianus clone CH262-28D17, comple... 1000 0.0
	AC191192.3	Gymnogyps californianus clone CH262-154B5, comple... 1016 0.0
scaffold-16694
	AC187366.2	Gallus gallus BAC clone CH261-3P1 from chromosome... 1971 0.0
scaffold-1677
	AC187274.3	Gallus gallus BAC clone CH261-5I17 from chromosom... 2237 0.0
	AC191336.3	Gallus gallus BAC clone CH261-157I6 from chromoso... 2237 0.0
scaffold-16770
	AC206426.3	Taeniopygia guttata BAC clone TGMCBa-23P18 from c... 1899 0.0
scaffold-16789
	AF452238.1	AF452238 Ajaia ajaja T-cell receptor alpha chain (... 1845 0.0
scaffold-16855
	JQ329286.1	Dromaius novaehollandiae ultra-conserved element ... 1098 0.0
	JQ330463.1	Eudromia elegans ultra-conserved element locus ch... 1232 0.0
	JQ332615.1	Phalacrocorax carbo ultra-conserved element locus... 1293 0.0
	JQ333690.1	Pitta guajana ultra-conserved element locus chr4_... 1053 0.0
	JQ334273.1	Struthio camelus ultra-conserved element locus ch... 1245 0.0
	JQ335453.1	Urocolius indicus ultra-conserved element locus c... 1040 0.0
scaffold-16860
	AC171212.3	Gallus gallus BAC clone CH261-72C23 from chromoso... 3825 0.0
scaffold-16953
	AC191938.3	Gallus gallus BAC clone TAM32-65N17 from chromoso... 1053 0.0
	AC202136.4	Gallus gallus BAC clone TAM32-67B10 from chromoso... 1053 0.0
	AC202799.3	Gallus gallus BAC clone CH261-64F3 from chromosom... 1053 0.0
scaffold-16982
	AC194620.3	Ornithorhynchus anatinus BAC clone CH236-271I19 f... 1563 0.0
scaffold-17000
	AC188472.1	Taeniopygia guttata chromosome UNK clone TGMCBa-5... 1242 0.0
scaffold-17003
	AC171009.3	Gallus gallus BAC clone CH261-146H18 from chromos... 1530 0.0
	AC183980.2	Gallus gallus BAC clone CH261-97P7 from chromosom... 1530 0.0
scaffold-17019
	AC188810.3	Gallus gallus BAC clone CH261-17O3 from chromosom... 1051 0.0
scaffold-1704
	AC188467.2	Taeniopygia guttata BAC clone TGMCBa-28H12 from c... 1410 0.0
scaffold-17095
	AC163708.3	Gallus gallus BAC clone CH261-58P10 from chromoso... 1127 0.0
	AC171008.2	Gallus gallus BAC clone CH261-169D8 from chromoso... 1127 0.0
scaffold-17144
	AC190415.3	Gallus gallus BAC clone CH261-189M20 from chromos... 1007 0.0
scaffold-17149
	AC188805.5	Gallus gallus BAC clone TAM31-17M13 from chromoso... 1050 0.0
	AC192756.2	Gallus gallus BAC clone CH261-48C1 from chromosom... 1050 0.0
	AC197814.3	Gallus gallus BAC clone CH261-49I19 from chromoso... 1050 0.0
scaffold-17153
	AC187274.3	Gallus gallus BAC clone CH261-5I17 from chromosom... 1136 0.0
	AC191336.3	Gallus gallus BAC clone CH261-157I6 from chromoso... 1136 0.0
scaffold-17181
	AC124729.4	Mus musculus BAC clone RP23-479H9 from chromosome... 1349 0.0
	AC234830.1	Felis catus BAC clone FCAB-19H12 from chromosome ... 1487 0.0
	JQ333550.1	Pitta guajana ultra-conserved element locus chr6_... 1016 0.0
scaffold-17187
	AC149787.2	Gallus gallus BAC clone TAM31-60B9 from chromosom... 1312 0.0
scaffold-17255
	AC197203.1	Gallus gallus BAC clone TAM31-15L4 from chromosom... 1147 0.0
scaffold-1730
	AC186826.2	Gallus gallus BAC clone CH261-136P11 from chromos... 1225 0.0
	AC190398.1	Gallus gallus BAC clone CH261-55O13 from chromoso... 1225 0.0
scaffold-17368
	AC187596.3	Gallus gallus BAC clone CH261-54H7 from chromosom... 1122 0.0
scaffold-17383
	AC193213.3	Gallus gallus BAC clone TAM31-41F20 from chromoso... 1279 0.0
	AC193889.4	Gallus gallus BAC clone CH261-147F20 from chromos... 1279 0.0
scaffold-17514
	AC007497.6	Homo sapiens chromosome 16 clone RP11-36I17, comp... 1046 0.0
	AC188307.1	Pongo abelii chromosome UNK clone CH276-79H12, co... 1051 0.0
scaffold-17602
	AC187595.2	Gallus gallus BAC clone CH261-69P10 from chromoso... 1024 0.0
scaffold-17686
	AC188188.2	Taeniopygia guttata BAC clone TGMCBa-39H12 from c... 1048 0.0
scaffold-17707
	AC163702.3	Gallus gallus BAC clone CH261-124A8 from chromoso... 1698 0.0
scaffold-17716
	AC192786.5	Gallus gallus BAC clone CH261-89M17 from chromoso... 1133 0.0
scaffold-17720
	AC104371.4	Homo sapiens chromosome 8, clone RP11-383N10, com... 1151 0.0
	AC105008.5	Homo sapiens chromosome 8, clone CTD-2589E21, com... 1151 0.0
scaffold-1775
	AC147973.3	Gallus gallus BAC clone CH261-44G9 from chromosom... 1151 0.0
scaffold-1776
	AC194743.2	Gallus gallus BAC clone CH261-31D18 from chromoso... 1157 0.0
	AC200451.2	Gallus gallus BAC clone CH261-95A20 from chromoso... 1157 0.0
scaffold-17798
	AC104461.2	Homo sapiens chromosome 1 clone RP11-469A15, comp... 2254 0.0
	AC125186.6	Mus musculus BAC clone RP23-302C16 from chromosom... 1242 0.0
	AC126606.16	Mus musculus chromosome 1, clone RP24-68C1, comp... 2134 0.0
	AF125158.1	AF125158 Homo sapiens zinc finger DNA binding prot... 2254 0.0
	BC003243.1	Mus musculus zinc finger protein 281, mRNA (cDNA ... 2134 0.0
	BC051905.1	Homo sapiens zinc finger protein 281, mRNA (cDNA ... 2254 0.0
	BC062153.1	Mus musculus zinc finger protein 281, mRNA (cDNA ... 2134 0.0
	JN954944.1	Mus musculus targeted KO-first, conditional ready... 2134 0.0
	JN958976.1	Mus musculus targeted non-conditional, lacZ-tagge... 2134 0.0
scaffold-17815
	AC188946.3	Gallus gallus BAC clone CH261-68C18 from chromoso... 1286 0.0
	AC192553.2	Gallus gallus BAC clone CH261-128A6 from chromoso... 1286 0.0
scaffold-17820
	AC189108.3	Gallus gallus BAC clone CH261-162K7 from chromoso... 1925 0.0
scaffold-1787
	AC163712.3	Gallus gallus BAC clone CH261-29M9 from chromosom... 1164 0.0
	AC165369.3	Gallus gallus BAC clone CH261-58G18 from chromoso... 1164 0.0
scaffold-17881
	JQ332874.1	Phalacrocorax carbo ultra-conserved element locus... 1173 0.0
	JQ335209.1	Urocolius indicus ultra-conserved element locus c... 1013 0.0
scaffold-17892
	AC192748.2	Gallus gallus BAC clone CH261-166H21 from chromos... 1410 0.0
scaffold-17895
	AC187596.3	Gallus gallus BAC clone CH261-54H7 from chromosom... 1476 0.0
scaffold-17938
	AC010283.5	AC010283 Homo sapiens chromosome 5 clone CTC-555J2... 1212 0.0
	AC010448.7	Homo sapiens chromosome 5 clone CTD-2237D2, compl... 1212 0.0
	AC117521.2	Homo sapiens chromosome 5 clone RP11-1015H3, comp... 1212 0.0
	AC186358.3	Gallus gallus BAC clone CH261-99P4 from chromosom... 1666 0.0
	AC191336.3	Gallus gallus BAC clone CH261-157I6 from chromoso... 1666 0.0
scaffold-17946
	AF443296.1	Coturnix japonica steroid receptor coactivator-1 ... 1330 0.0
scaffold-1796
	JQ333260.1	Phalacrocorax carbo ultra-conserved element locus... 1075 0.0
scaffold-17991
	AC186843.2	Gallus gallus BAC clone CH261-64I12 from chromoso... 3230 0.0
	AC187599.2	Gallus gallus BAC clone CH261-12A19 from chromoso... 3230 0.0
scaffold-17993
	AC193648.3	Gallus gallus BAC clone CH261-104F4 from chromoso... 1415 0.0
scaffold-18061
	AC023102.6	Homo sapiens chromosome 8, clone RP11-414L17, com... 1980 0.0
	BC014681.1	Homo sapiens chromodomain helicase DNA binding pr... 1967 0.0
	BC033116.1	Homo sapiens chromodomain helicase DNA binding pr... 1868 0.0
	BC041018.1	Homo sapiens chromodomain helicase DNA binding pr... 1868 0.0
	BC053890.1	Homo sapiens chromodomain helicase DNA binding pr... 1967 0.0
	BC068000.1	Homo sapiens chromodomain helicase DNA binding pr... 1967 0.0
	BC080627.1	Homo sapiens chromodomain helicase DNA binding pr... 1845 0.0
	BC110818.1	Homo sapiens chromodomain helicase DNA binding pr... 1967 0.0
	BC172443.1	Synthetic construct Homo sapiens clone IMAGE:1000... 1818 0.0
	FJ644939.1	Vicugna vicugna chromodomain helicase DNA-binding... 1472 0.0
	GU060498.1	Homo sapiens chromodomain helicase DNA binding pr... 1829 0.0
scaffold-18250
	AC191192.3	Gymnogyps californianus clone CH262-154B5, comple... 1026 0.0
scaffold-18277
	AC016766.6	Homo sapiens BAC clone RP11-558I6 from 2, complet... 1153 0.0
	AC018667.7	Homo sapiens BAC clone RP11-10J9 from 2, complete... 1153 0.0
	JQ332871.1	Phalacrocorax carbo ultra-conserved element locus... 1291 0.0
	JQ334956.1	Struthio camelus ultra-conserved element locus ch... 1000 0.0
scaffold-1844
	AC186538.3	Gallus gallus BAC clone CH261-94B10 from chromoso... 1216 0.0
	AC197854.4	Gallus gallus BAC clone CH261-57G10 from chromoso... 1216 0.0
scaffold-18445
	JF916229.1	Nestor notabilis bio-material LWL<DEU>:DNA:00472 ... 1319 0.0
scaffold-18499
	AC013595.11	Homo sapiens chromosome 11, clone RP11-8L12, com... 1303 0.0
	AC027016.4	AC027016 Homo sapiens chromosome 11, clone RP11-43... 2215 0.0
	AC068405.5	Homo sapiens chromosome 11, clone RP11-71F16, com... 1303 0.0
	AC110187.11	Mus musculus chromosome 7, clone RP24-541E23, co... 1838 0.0
	AC158579.7	Mus musculus chromosome 7, clone RP24-180F12, com... 1838 0.0
	AC158947.4	Mus musculus chromosome 7, clone RP23-230A4, comp... 1838 0.0
scaffold-18520
	AC188444.2	Gallus gallus BAC clone CH261-78K2 from chromosom... 2001 0.0
scaffold-18540
	AC157495.2	Gallus gallus BAC clone CH261-13P20 from chromoso... 2442 0.0
scaffold-18545
	AC186858.2	Gallus gallus BAC clone TAM33-86F2 from chromosom... 1199 0.0
	AC192790.3	Gallus gallus BAC clone CH261-37L5 from chromosom... 1199 0.0
scaffold-18567
	AC147598.2	Gallus gallus BAC clone CH261-121K14 from chromos... 1650 0.0
scaffold-18594
	AC188574.3	Gallus gallus BAC clone TAM31-7O7 from chromosome... 1792 0.0
scaffold-18664
	AC192868.2	Gallus gallus BAC clone CH261-73K10 from chromoso... 1155 0.0
	AC200579.4	Gallus gallus BAC clone CH261-78N23 from chromoso... 1155 0.0
scaffold-18677
	AC189107.5	Gallus gallus BAC clone CH261-140C3 from chromoso... 1328 0.0
scaffold-18701
	JQ329112.1	Dromaius novaehollandiae ultra-conserved element ... 1044 0.0
	JQ330247.1	Eudromia elegans ultra-conserved element locus ch... 1005 0.0
	JQ332578.1	Phalacrocorax carbo ultra-conserved element locus... 1267 0.0
scaffold-18717
	AC187585.2	Gallus gallus BAC clone CH261-167J24 from chromos... 1517 0.0
scaffold-18725
	AC147443.4	Gallus gallus BAC clone CH261-18C16 from chromoso... 1753 0.0
scaffold-18875
	AC087446.13	Homo sapiens chromosome 11, clone RP11-651M4, co... 1057 0.0
	AC104563.14	Homo sapiens chromosome 11, clone RP11-587D21, c... 1057 0.0
	AF411339.1	Homo sapiens brain-derived neurotrophic factor op... 1051 0.0
	AF416634.1	Falco sparverius brain-derived neurotrophic facto... 1026 0.0
	AF416637.1	Chloropipo holochlora brain-derived neurotrophic ... 1003 0.0
	AY054392.2	Homo sapiens brain-derived neurotrophic factor BD... 1046 0.0
	AY054393.2	Homo sapiens brain-derived neurotrophic factor BD... 1050 0.0
	AY054394.2	Homo sapiens brain-derived neurotrophic factor BD... 1046 0.0
	AY054395.2	Homo sapiens brain-derived neurotrophic factor BD... 1048 0.0
	AY054396.2	Homo sapiens brain-derived neurotrophic factor BD... 1050 0.0
	AY054397.2	Homo sapiens brain-derived neurotrophic factor BD... 1048 0.0
	AY054398.2	Homo sapiens brain-derived neurotrophic factor BD... 1048 0.0
	AY054399.2	Homo sapiens brain-derived neurotrophic factor BD... 1050 0.0
	AY054400.2	Homo sapiens brain-derived neurotrophic factor BD... 1046 0.0
	AY057907.1	Mus musculus brain-derived neurotrophic factor (B... 1035 0.0
	AY057908.1	Mus musculus brain-derived neurotrophic factor BD... 1033 0.0
	AY057909.1	Mus musculus brain-derived neurotrophic factor BD... 1037 0.0
	AY057910.1	Mus musculus brain-derived neurotrophic factor BD... 1033 0.0
	AY057911.1	Mus musculus brain-derived neurotrophic factor BD... 1035 0.0
	AY057912.1	Mus musculus brain-derived neurotrophic factor BD... 1037 0.0
	AY057913.1	Mus musculus brain-derived neurotrophic factor BD... 1035 0.0
	AY057914.1	Mus musculus brain-derived neurotrophic factor BD... 1035 0.0
	AY169771.1	Nipponia nippon brain-derived neurotrophic factor... 1269 0.0
	AY231131.1	Mus musculus brain-derived neurotrophic factor BD... 1031 0.0
	AY231132.1	Mus musculus brain-derived neurotrophic factor BD... 1037 0.0
	AY559248.1	Rattus norvegicus brain-derived neurotrophic fact... 1033 0.0
	AY559249.1	Rattus norvegicus brain-derived neurotrophic fact... 1027 0.0
	AY559250.1	Rattus norvegicus brain-derived neurotrophic fact... 1031 0.0
	AY646114.1	Spermophilus citellus brain-derived neurotrophic ... 1002 0.0
	AY988079.1	Podocnemis expansa brain-derived neurotrophic fac... 1000 0.0
	BC029795.1	Homo sapiens brain-derived neurotrophic factor, m... 1031 0.0
	BC034862.1	Mus musculus brain derived neurotrophic factor, m... 1035 0.0
	BC087634.1	Rattus norvegicus brain derived neurotrophic fact... 1031 0.0
	DQ213413.2	Taeniopygia guttata clone 0065P0005E12 putative b... 1256 0.0
	EF125669.1	Mus musculus brain-derived neurotrophic factor pr... 1033 0.0
	EF125670.1	Mus musculus brain-derived neurotrophic factor pr... 1037 0.0
	EF125671.1	Mus musculus brain-derived neurotrophic factor pr... 1033 0.0
	EF125672.1	Mus musculus brain-derived neurotrophic factor pr... 1035 0.0
	EF125673.1	Mus musculus brain-derived neurotrophic factor pr... 1035 0.0
	EF125674.1	Mus musculus brain-derived neurotrophic factor pr... 1035 0.0
	EF125676.1	Rattus norvegicus brain-derived neurotrophic fact... 1033 0.0
	EF125677.1	Rattus norvegicus brain-derived neurotrophic fact... 1029 0.0
	EF125678.1	Rattus norvegicus brain-derived neurotrophic fact... 1031 0.0
	EF125679.1	Rattus norvegicus brain-derived neurotrophic fact... 1031 0.0
	EF125680.1	Rattus norvegicus brain-derived neurotrophic fact... 1031 0.0
	EF125681.1	Mus musculus brain-derived neurotrophic factor pr... 1037 0.0
	EF125682.1	Mus musculus brain-derived neurotrophic factor pr... 1035 0.0
	EF125683.1	Mus musculus brain-derived neurotrophic factor pr... 1031 0.0
	EF125684.1	Mus musculus brain-derived neurotrophic factor pr... 1037 0.0
	EF125685.1	Mus musculus brain-derived neurotrophic factor pr... 1038 0.0
	EF125686.1	Rattus norvegicus brain-derived neurotrophic fact... 1033 0.0
	EF125687.1	Rattus norvegicus brain-derived neurotrophic fact... 1031 0.0
	EF125688.1	Rattus norvegicus brain-derived neurotrophic fact... 1031 0.0
	EF125689.1	Rattus norvegicus brain-derived neurotrophic fact... 1031 0.0
	EF125690.1	Rattus norvegicus brain-derived neurotrophic fact... 1035 0.0
	EF689009.1	Homo sapiens brain derived neurotrophic factor va... 1051 0.0
	EF689010.1	Homo sapiens brain derived neurotrophic factor va... 1050 0.0
	EF689013.1	Homo sapiens brain derived neurotrophic factor va... 1048 0.0
	EF689017.1	Homo sapiens brain derived neurotrophic factor va... 1050 0.0
	EU737936.1	Apteryx australis brain-derived neurotrophic fact... 1061 0.0
	EU737937.1	Casuarius casuarius brain-derived neurotrophic fa... 1079 0.0
	EU737939.1	Dromaius novaehollandiae brain-derived neurotroph... 1072 0.0
	EU737942.1	Rhea americana brain-derived neurotrophic factor ... 1061 0.0
	EU737943.1	Struthio camelus brain-derived neurotrophic facto... 1016 0.0
	EU737945.1	Anas platyrhynchos brain-derived neurotrophic fac... 1096 0.0
	EU737946.1	Buteo jamaicensis brain-derived neurotrophic fact... 1160 0.0
	EU737947.1	Ciconia ciconia brain-derived neurotrophic factor... 1199 0.0
	EU737948.1	Corvus corone brain-derived neurotrophic factor (... 1068 0.0
	EU737949.1	Gallus gallus brain-derived neurotrophic factor (... 1064 0.0
	EU737950.1	Smithornis rufolateralis brain-derived neurotroph... 1125 0.0
	EU737951.1	Acanthisitta chloris brain-derived neurotrophic f... 1044 0.0
	EU737952.1	Aegotheles insignis brain-derived neurotrophic fa... 1177 0.0
	EU737953.1	Aerodramus vanikorensis brain-derived neurotrophi... 1116 0.0
	EU737954.1	Alcedo leucogaster brain-derived neurotrophic fac... 1149 0.0
	EU737955.1	Alectura lathami brain-derived neurotrophic facto... 1088 0.0
	EU737956.1	Alisterus scapularis brain-derived neurotrophic f... 1205 0.0
	EU737957.1	Anhinga anhinga brain-derived neurotrophic factor... 1184 0.0
	EU737958.1	Anser erythropus brain-derived neurotrophic facto... 1101 0.0
	EU737959.1	Anseranas semipalmata brain-derived neurotrophic ... 1031 0.0
	EU737960.1	Aramus guarauna brain-derived neurotrophic factor... 1179 0.0
	EU737961.1	Ardea herodias brain-derived neurotrophic factor ... 1205 0.0
	EU737962.1	Arenaria interpres brain-derived neurotrophic fac... 1155 0.0
	EU737963.1	Aythya americana brain-derived neurotrophic facto... 1040 0.0
	EU737964.1	Balaeniceps rex brain-derived neurotrophic factor... 1182 0.0
	EU737965.1	Batrachostomus septimus brain-derived neurotrophi... 1155 0.0
	EU737966.1	Biziura lobata brain-derived neurotrophic factor ... 1105 0.0
	EU737967.1	Bombycilla garrulus brain-derived neurotrophic fa... 1022 0.0
	EU737968.1	Brachypteracias squamigera brain-derived neurotro... 1077 0.0
	EU737969.1	Bucco macrodactylus brain-derived neurotrophic fa... 1088 0.0
	EU737970.1	Bucorvus abyssinicus brain-derived neurotrophic f... 1149 0.0
	EU737971.1	Burhinus bistriatus brain-derived neurotrophic fa... 1179 0.0
	EU737972.1	Cacatua sulphurea brain-derived neurotrophic fact... 1201 0.0
	EU737973.1	Capito niger brain-derived neurotrophic factor (B... 1144 0.0
	EU737974.1	Caprimulgus longirostris brain-derived neurotroph... 1140 0.0
	EU737975.1	Cariama cristata brain-derived neurotrophic facto... 1188 0.0
	EU737976.1	Cathartes aura brain-derived neurotrophic factor ... 1195 0.0
	EU737977.1	Centropus viridis brain-derived neurotrophic fact... 1133 0.0
	EU737978.1	Chalcopsitta cardinalis brain-derived neurotrophi... 1216 0.0
	EU737979.1	Charadrius vociferus brain-derived neurotrophic f... 1151 0.0
	EU737980.1	Chauna torquata brain-derived neurotrophic factor... 1081 0.0
	EU737981.1	Ardeotis kori brain-derived neurotrophic factor (... 1177 0.0
	EU737982.1	Climacteris erythrops brain-derived neurotrophic ... 1050 0.0
	EU737983.1	Coccyzus americanus brain-derived neurotrophic fa... 1166 0.0
	EU737984.1	Cochlearius cochlearius brain-derived neurotrophi... 1171 0.0
	EU737985.1	Colibri coruscans brain-derived neurotrophic fact... 1090 0.0
	EU737986.1	Colinus cristatus brain-derived neurotrophic fact... 1083 0.0
	EU737987.1	Colius colius brain-derived neurotrophic factor (... 1127 0.0
	EU737988.1	Columba livia brain-derived neurotrophic factor (... 1103 0.0
	EU737989.1	Columbina passerina brain-derived neurotrophic fa... 1110 0.0
	EU737990.1	Coracias caudata brain-derived neurotrophic facto... 1149 0.0
	EU737991.1	Corythaeola cristata brain-derived neurotrophic f... 1138 0.0
	EU737992.1	Coturnix coturnix brain-derived neurotrophic fact... 1062 0.0
	EU737993.1	Coua cristata brain-derived neurotrophic factor (... 1144 0.0
	EU737994.1	Crax alector brain-derived neurotrophic factor (B... 1096 0.0
	EU737995.1	Crotophaga sulcirostris brain-derived neurotrophi... 1149 0.0
	EU737996.1	Cuculus canorus brain-derived neurotrophic factor... 1142 0.0
	EU737997.1	Daptrius ater brain-derived neurotrophic factor (... 1166 0.0
	EU737998.1	Dendrocolaptes certhia brain-derived neurotrophic... 1149 0.0
	EU737999.1	Phoebastria nigripes brain-derived neurotrophic f... 1188 0.0
	EU738000.1	Dromas ardeola brain-derived neurotrophic factor ... 1171 0.0
	EU738001.1	Dryocopus pileatus brain-derived neurotrophic fac... 1138 0.0
	EU738002.1	Eudocimus albus brain-derived neurotrophic factor... 1182 0.0
	EU738003.1	Eudyptula minor brain-derived neurotrophic factor... 1171 0.0
	EU738004.1	Eupodotis ruficrista brain-derived neurotrophic f... 1177 0.0
	EU738005.1	Eurostopodus macrotis brain-derived neurotrophic ... 1140 0.0
	EU738006.1	Eurypyga helias brain-derived neurotrophic factor... 1127 0.0
	EU738007.1	Falco mexicanus brain-derived neurotrophic factor... 1155 0.0
	EU738008.1	Fregata magnificens brain-derived neurotrophic fa... 1168 0.0
	EU738010.1	Galbula albirostris brain-derived neurotrophic fa... 1122 0.0
	EU738011.1	Gampsonyx swainsonii brain-derived neurotrophic f... 1177 0.0
	EU738012.1	Gavia immer brain-derived neurotrophic factor (BD... 1188 0.0
	EU738013.1	Geococcyx californianus brain-derived neurotrophi... 1155 0.0
	EU738014.1	Geotrygon montana brain-derived neurotrophic fact... 1107 0.0
	EU738015.1	Grallaria varia brain-derived neurotrophic factor... 1055 0.0
	EU738016.1	Grus canadensis brain-derived neurotrophic factor... 1182 0.0
	EU738017.1	Haematopus palliatus brain-derived neurotrophic f... 1160 0.0
	EU738018.1	Heliornis fulica brain-derived neurotrophic facto... 1122 0.0
	EU738019.1	Hemiprocne mystacea brain-derived neurotrophic fa... 1160 0.0
	EU738020.1	Herpetotheres cachinnans brain-derived neurotroph... 1157 0.0
	EU738021.1	Himantornis haematopus brain-derived neurotrophic... 1118 0.0
	EU738022.1	Indicator maculatus brain-derived neurotrophic fa... 1138 0.0
	EU738023.1	Jacana jacana brain-derived neurotrophic factor (... 1138 0.0
	EU738024.1	Larus marinus brain-derived neurotrophic factor (... 1166 0.0
	EU738025.1	Leptosomus discolor brain-derived neurotrophic fa... 1160 0.0
	EU738026.1	Malacorhynchus membranaceus brain-derived neurotr... 1077 0.0
	EU738027.1	Malurus melanocephalus brain-derived neurotrophic... 1094 0.0
	EU738028.1	Megalaima virens brain-derived neurotrophic facto... 1144 0.0
	EU738029.1	Megapodius eremita brain-derived neurotrophic fac... 1105 0.0
	EU738030.1	Menura novaehollandiae brain-derived neurotrophic... 1099 0.0
	EU738032.1	Mesitornis unicolor brain-derived neurotrophic fa... 1127 0.0
	EU738033.1	Micrastur semitorquatus brain-derived neurotrophi... 1136 0.0
	EU738034.1	Micropsitta finschii brain-derived neurotrophic f... 1221 0.0
	EU738035.1	Mionectes macconnelli brain-derived neurotrophic ... 1120 0.0
	EU738036.1	Momotus momota brain-derived neurotrophic factor ... 1160 0.0
	EU738037.1	Monias benschi brain-derived neurotrophic factor ... 1133 0.0
	EU738038.1	Morus bassanus brain-derived neurotrophic factor ... 1182 0.0
	EU738039.1	Numida meleagris brain-derived neurotrophic facto... 1105 0.0
	EU738040.1	Nyctibius bracteatus brain-derived neurotrophic f... 1155 0.0
	EU738041.1	Nyctibius grandis brain-derived neurotrophic fact... 1151 0.0
	EU738042.1	Oceanites oceanicus brain-derived neurotrophic fa... 1194 0.0
	EU738043.1	Oceanodroma tethys brain-derived neurotrophic fac... 1188 0.0
	EU738044.1	Opisthocomus hoazin brain-derived neurotrophic fa... 1162 0.0
	EU738045.1	Otidiphaps nobilis brain-derived neurotrophic fac... 1116 0.0
	EU738046.1	Oxyura jamaicensis brain-derived neurotrophic fac... 1105 0.0
	EU738047.1	Pandion haliaetus brain-derived neurotrophic fact... 1123 0.0
	EU738049.1	Pedionomus torquatus brain-derived neurotrophic f... 1138 0.0
	EU738050.1	Pelecanoides urinatrix brain-derived neurotrophic... 1129 0.0
	EU738051.1	Pelecanus occidentalis brain-derived neurotrophic... 1199 0.0
	EU738052.1	Phaenicophaeus curvirostris brain-derived neurotr... 1158 0.0
	EU738053.1	Phaethon lepturus brain-derived neurotrophic fact... 1171 0.0
	EU738054.1	Phaethon rubricauda brain-derived neurotrophic fa... 1171 0.0
	EU738055.1	Phaethornis griseogularis brain-derived neurotrop... 1112 0.0
	EU738056.1	Phalacrocorax carbo brain-derived neurotrophic fa... 1177 0.0
	EU738057.1	Pharomachrus auriceps brain-derived neurotrophic ... 1127 0.0
	EU738058.1	Phegornis mitchellii brain-derived neurotrophic f... 1160 0.0
	EU738059.1	Phodilus badius brain-derived neurotrophic factor... 1160 0.0
	EU738060.1	Phoenicopterus chilensis brain-derived neurotroph... 1146 0.0
	EU738061.1	Phoeniculus purpureus brain-derived neurotrophic ... 1057 0.0
	EU738062.1	Picathartes gymnocephalus brain-derived neurotrop... 1072 0.0
	EU738063.1	Lepidothrix coronata brain-derived neurotrophic f... 1144 0.0
	EU738064.1	Pitta guajana brain-derived neurotrophic factor (... 1114 0.0
	EU738065.1	Platycercus elegans brain-derived neurotrophic fa... 1177 0.0
	EU738066.1	Ploceus cucullatus brain-derived neurotrophic fac... 1077 0.0
	EU738067.1	Podargus strigoides brain-derived neurotrophic fa... 1188 0.0
	EU738068.1	Podiceps auritus brain-derived neurotrophic facto... 1170 0.0
	EU738069.1	Psittacula alexandri brain-derived neurotrophic f... 1190 0.0
	EU738070.1	Psittacus erithacus brain-derived neurotrophic fa... 1171 0.0
	EU738071.1	Psophia crepitans brain-derived neurotrophic fact... 1182 0.0
	EU738072.1	Pterocles namaqua brain-derived neurotrophic fact... 1173 0.0
	EU738073.1	Puffinus griseus brain-derived neurotrophic facto... 1149 0.0
	EU738074.1	Rallus limicola brain-derived neurotrophic factor... 1144 0.0
	EU738075.1	Regulus calendula brain-derived neurotrophic fact... 1055 0.0
	EU738076.1	Rhynochetos jubatus brain-derived neurotrophic fa... 1144 0.0
	EU738077.1	Rollulus rouloul brain-derived neurotrophic facto... 1050 0.0
	EU738078.1	Rostratula benghalensis brain-derived neurotrophi... 1133 0.0
	EU738079.1	Sagittarius serpentarius brain-derived neurotroph... 1157 0.0
	EU738080.1	Sapayoa aenigma brain-derived neurotrophic factor... 1133 0.0
	EU738081.1	Sarcoramphus papa brain-derived neurotrophic fact... 1194 0.0
	EU738082.1	Sarothrura elegans brain-derived neurotrophic fac... 1144 0.0
	EU738083.1	Scopus umbretta brain-derived neurotrophic factor... 1146 0.0
	EU738084.1	Scytalopus magellanicus brain-derived neurotrophi... 1149 0.0
	EU738085.1	Speotyto cunicularia brain-derived neurotrophic f... 1166 0.0
	EU738086.1	Steatornis caripensis brain-derived neurotrophic ... 1138 0.0
	EU738087.1	Streptoprocne zonaris brain-derived neurotrophic ... 1129 0.0
	EU738088.1	Strix occidentalis brain-derived neurotrophic fac... 1194 0.0
	EU738089.1	Sylvia nana brain-derived neurotrophic factor (BD... 1077 0.0
	EU738090.1	Syrrhaptes paradoxus brain-derived neurotrophic f... 1194 0.0
	EU738091.1	Tauraco erythrolophus brain-derived neurotrophic ... 1155 0.0
	EU738092.1	Thamnophilus nigrocinereus brain-derived neurotro... 1157 0.0
	EU738093.1	Thinocorus orbignyianus brain-derived neurotrophi... 1101 0.0
	EU738094.1	Tockus camurus brain-derived neurotrophic factor ... 1144 0.0
	EU738095.1	Todus angustirostris brain-derived neurotrophic f... 1155 0.0
	EU738096.1	Treron vernans brain-derived neurotrophic factor ... 1118 0.0
	EU738097.1	Trogon personatus brain-derived neurotrophic fact... 1127 0.0
	EU738098.1	Turdus falklandii brain-derived neurotrophic fact... 1002 0.0
	EU738099.1	Turnix sylvatica brain-derived neurotrophic facto... 1066 0.0
	EU738100.1	Tyrannus tyrannus brain-derived neurotrophic fact... 1094 0.0
	EU738101.1	Tyto alba brain-derived neurotrophic factor (BDNF... 1175 0.0
	EU738102.1	Upupa epops brain-derived neurotrophic factor (BD... 1074 0.0
	EU738103.1	Urocolius indicus brain-derived neurotrophic fact... 1129 0.0
	EU738104.1	Vidua chalybeata brain-derived neurotrophic facto... 1026 0.0
	EU805785.1	Pterocnemia pennata brain-derived neurotrophic fa... 1055 0.0
	FJ009022.1	Caretta caretta isolate CC_Pacific brain-derived ... 1011 0.0
	FJ009029.1	Caretta caretta isolate CC_Atlantic brain-derived... 1011 0.0
	FJ039908.1	Dermochelys coriacea isolate DC_Pacific brain-der... 1005 0.0
	FJ039915.1	Dermochelys coriacea isolate DC_Atlantic brain-de... 1003 0.0
	FJ039922.1	Chelonia mydas isolate CM_Pacific brain-derived n... 1005 0.0
	FJ039929.1	Chelonia mydas isolate CM_EasternPacific_1 brain-... 1005 0.0
	FJ039943.1	Chelonia mydas isolate CM_Atlantic_1 brain-derive... 1003 0.0
	FJ039950.1	Chelonia mydas isolate CM_Atlantic_2 brain-derive... 1003 0.0
	FJ039957.1	Natator depressa isolate ND_Pacific brain-derived... 1009 0.0
	FJ039972.1	Eretmochelys imbricata isolate EI_Atlantic brain-... 1009 0.0
	FJ039979.1	Lepidochelys olivacea isolate LO_Pacific brain-de... 1011 0.0
	FJ039986.1	Lepidochelys olivacea isolate LO_Atlantic brain-d... 1009 0.0
	FJ039993.1	Lepidochelys kempii isolate LK_Atlantic brain-der... 1009 0.0
	FJ230854.1	Chelydra serpentina brain-derived neurotrophic fa... 1011 0.0
	FJ230861.1	Macrochelys temminckii brain-derived neurotrophic... 1005 0.0
	FJ645258.1	Mesocricetus auratus brain-derived neurotrophic f... 1066 0.0
	HM055372.1	Trachemys scripta elegans brain-derived neurotrop... 1421 0.0
	HM055374.1	Trachemys scripta elegans brain-derived neurotrop... 1243 0.0
	HM055375.1	Trachemys scripta elegans brain-derived neurotrop... 1421 0.0
	M61175.1	RATBDNF Rat brain-derived neurotrophic factor (BDNF)... 1033 0.0
	M61176.1	HUMBDNFB Homo sapiens brain-derived neurotrophic fac... 1051 0.0
	M61178.1	RATBDNFB Rat brain-derived neurotrophic factor (BDNF... 1035 0.0
	M61181.1	HUMBDNFC Human brain-derived neurotrophic factor (BD... 1046 0.0
	M83377.1	CHKBDNF Gallus gallus brain-derived neurotrophic fac... 1181 0.0
scaffold-1892
	AC008009.5	Homo sapiens 3 BAC RP11-436A20 (Roswell Park Canc... 1133 0.0
	AC068294.26	AC068294 Mus musculus 3 BAC RP23-418O21 (Roswell ... 1022 0.0
	AC079601.25	Homo sapiens 12 BAC RP11-328C8 (Roswell Park Can... 1000 0.0
	AY341428.1	Homo sapiens fragile X mental retardation autosom... 1129 0.0
	BC028983.1	Homo sapiens fragile X mental retardation, autoso... 1131 0.0
	JN949768.1	Mus musculus targeted non-conditional, lacZ-tagge... 1027 0.0
	JN957678.1	Mus musculus targeted KO-first, conditional ready... 1027 0.0
scaffold-1898
	AC093311.2	Homo sapiens chromosome 5 clone RP11-461G12, comp... 1247 0.0
	AC187274.3	Gallus gallus BAC clone CH261-5I17 from chromosom... 1568 0.0
	AC191336.3	Gallus gallus BAC clone CH261-157I6 from chromoso... 1568 0.0
scaffold-19055
	AC188947.2	Gallus gallus BAC clone CH261-69F24 from chromoso... 1639 0.0
	AC189011.2	Gallus gallus BAC clone CH261-73O8 from chromosom... 1639 0.0
scaffold-19070
	AC192622.2	Gallus gallus BAC clone CH261-108E1 from chromoso... 1507 0.0
scaffold-1908
	AC012048.11	Homo sapiens chromosome 10 clone RP11-43N22, com... 1271 0.0
	AC013286.9	Homo sapiens chromosome 10 clone RP11-369F10, com... 1271 0.0
	AC161884.5	Mus musculus BAC clone RP23-77K23 from chromosome... 1212 0.0
scaffold-19188
	AC201945.3	Gallus gallus BAC clone CH261-100J4 from chromoso... 1009 0.0
scaffold-19194
	AC182460.2	Gallus gallus BAC clone CH261-132N3 from chromoso... 1290 0.0
	AC188577.2	Gallus gallus BAC clone CH261-22N23 from chromoso... 1290 0.0
scaffold-1921
	AC186362.2	Gallus gallus BAC clone CH261-50C5 from chromosom... 2603 0.0
scaffold-19237
	FJ548629.1	Gallus gallus isolate FPHmz_1 sex determining reg... 1050 0.0
	FJ548630.1	Gallus gallus isolate FPHmz_2 sex determining reg... 1050 0.0
	FJ548631.1	Gallus gallus isolate HT1 sex determining region ... 1055 0.0
	FJ548632.1	Gallus gallus isolate HT2 sex determining region ... 1055 0.0
	FJ548634.1	Gallus gallus isolate Or2 sex determining region ... 1053 0.0
	FJ548635.1	Gallus gallus isolate FP2_NP sex determining regi... 1048 0.0
	FJ548638.1	Gallus gallus isolate RJF_k sex determining regio... 1048 0.0
scaffold-19268
	AC210531.1	Taeniopygia guttata BAC clone TGMCBa-16H12 from c... 2946 0.0
scaffold-19269
	AC191192.3	Gymnogyps californianus clone CH262-154B5, comple... 1310 0.0
scaffold-19419
	AC186858.2	Gallus gallus BAC clone TAM33-86F2 from chromosom... 1709 0.0
	AC192790.3	Gallus gallus BAC clone CH261-37L5 from chromosom... 1709 0.0
scaffold-19425
	AC190245.3	Gallus gallus BAC clone CH261-15K19 from chromoso... 1016 0.0
	AC192751.2	Gallus gallus BAC clone CH261-100I1 from chromoso... 1016 0.0
scaffold-1944
	AC193006.3	Gallus gallus BAC clone CH261-48I22 from chromoso... 1123 0.0
	AC200761.3	Gallus gallus BAC clone CH261-10G11 from chromoso... 1123 0.0
scaffold-1948
	AC103794.2	Homo sapiens chromosome 11, clone CTD-3096P4, com... 1406 0.0
	JQ332715.1	Phalacrocorax carbo ultra-conserved element locus... 1280 0.0
	JQ333516.1	Pitta guajana ultra-conserved element locus chr5_... 1031 0.0
	JQ334759.1	Struthio camelus ultra-conserved element locus ch... 1007 0.0
	JQ335741.1	Urocolius indicus ultra-conserved element locus c... 1107 0.0
scaffold-19549
	JQ332658.1	Phalacrocorax carbo ultra-conserved element locus... 1005 0.0
scaffold-19585
	AC186354.3	Gallus gallus BAC clone CH261-129F7 from chromoso... 1360 0.0
	AC187118.2	Gallus gallus BAC clone CH261-30J12 from chromoso... 1360 0.0
scaffold-19633
	AC091764.35	Mus musculus strain C57BL/6J chromosome 10 clone... 1402 0.0
	AC092093.34	Mus musculus strain C57BL/6J chromosome 10 clone... 1402 0.0
	AF153836.1	AF153832S5 Homo sapiens human immunodeficiency vir... 1766 0.0
	BC150704.1	Mus musculus human immunodeficiency virus type I ... 1103 0.0
	BC167801.1	Synthetic construct Homo sapiens clone IMAGE:1000... 1216 0.0
	DQ231041.1	Homo sapiens c-myc intron-binding protein 1 (MIBP... 1199 0.0
	JN945415.1	Mus musculus targeted KO-first, conditional ready... 1402 0.0
	JN963582.1	Mus musculus targeted non-conditional, lacZ-tagge... 1402 0.0
	M60119.1	HUMEP2AA Homo sapiens HIV-EP2/Schnurri-2 gene, compl... 1766 0.0
	M65251.1	RATAGIEBP1 Rat angiotensinogen gene-inducible enhanc... 1301 0.0
scaffold-19754
	AC191228.1	Taeniopygia guttata BAC clone TGMCBa-30H12 from c... 1170 0.0
scaffold-19774
	AC187274.3	Gallus gallus BAC clone CH261-5I17 from chromosom... 1238 0.0
	AC194984.3	Gallus gallus BAC clone CH261-65P6 from chromosom... 1238 0.0
scaffold-19806
	AC079163.5	Homo sapiens BAC clone RP11-707K3 from 2, complet... 1670 0.0
scaffold-19882
	AC186830.2	Gallus gallus BAC clone CH261-128D6 from chromoso... 3234 0.0
	AC201859.3	Gallus gallus BAC clone CH261-78E16 from chromoso... 3234 0.0
scaffold-19896
	AC012455.8	Homo sapiens BAC clone RP11-442O5 from 2, complet... 1258 0.0
	AC154475.2	Mus musculus BAC clone RP24-130B12 from 17, compl... 1066 0.0
	AC164981.2	Mus musculus BAC clone RP23-121F5 from chromosome... 1066 0.0
scaffold-19921
	AC009487.3	Homo sapiens BAC clone RP11-334E15 from 2, comple... 1317 0.0
scaffold-20096
	AC206427.3	Taeniopygia guttata BAC clone TGMCBa-283A17 from ... 1094 0.0
scaffold-20173
	AC192867.2	Gallus gallus BAC clone CH261-72L1 from chromosom... 1201 0.0
scaffold-20213
	FJ587348.1	Sula nebouxii clone BOOB-RM2-F05 microsatellite s... 1007 0.0
scaffold-20225
	AC188445.6	Gallus gallus BAC clone CH261-84O21 from chromoso... 1212 0.0
scaffold-2024
	AC189107.5	Gallus gallus BAC clone CH261-140C3 from chromoso... 2811 0.0
	AC197854.4	Gallus gallus BAC clone CH261-57G10 from chromoso... 2811 0.0
	BC156477.1	Synthetic construct Homo sapiens clone IMAGE:1000... 1057 0.0
	BC172513.1	Synthetic construct Homo sapiens clone IMAGE:1000... 1057 0.0
scaffold-20292
	AC191935.3	Gallus gallus BAC clone CH261-137K16 from chromos... 1312 0.0
scaffold-20364
	AC192791.3	Gallus gallus BAC clone TAM31-48K11 from chromoso... 1051 0.0
	AC202735.3	Gallus gallus BAC clone CH261-123E19 from chromos... 1051 0.0
scaffold-20411
	AC188948.2	Gallus gallus BAC clone CH261-71K8 from chromosom... 1022 0.0
scaffold-2055
	AC187589.3	Gallus gallus BAC clone CH261-131G22 from chromos... 1389 0.0
scaffold-20569
	AC094105.3	Homo sapiens chromosome 5 clone RP11-468D11, comp... 1114 0.0
	AC189854.1	Pongo abelii chromosome UNK clone CH276-87H12, co... 1120 0.0
scaffold-20610
	AC197511.4	Gallus gallus BAC clone CH261-4O24 from chromosom... 1210 0.0
scaffold-20626
	AC163712.3	Gallus gallus BAC clone CH261-29M9 from chromosom... 1251 0.0
	AC165369.3	Gallus gallus BAC clone CH261-58G18 from chromoso... 1251 0.0
scaffold-20635
	AC157662.2	Gallus gallus BAC clone CH261-183P12 from chromos... 1031 0.0
scaffold-207
	AC161465.3	Gallus gallus BAC clone CH261-97D4 from chromosom... 1160 0.0
scaffold-20729
	AC192758.2	Gallus gallus BAC clone CH261-13F17 from chromoso... 1038 0.0
	AC202792.4	Gallus gallus BAC clone CH261-137M10 from chromos... 1038 0.0
scaffold-20764
	AC202793.3	Gallus gallus BAC clone CH261-145J18 from chromos... 1399 0.0
scaffold-20777
	DQ213951.1	Taeniopygia guttata clone 0063P0014G11 putative h... 1114 0.0
	M17018.1	CHKH1LH Chicken H1 histone gene lambda-H1.10 (.10 H1... 1210 0.0
scaffold-2081
	AC186358.3	Gallus gallus BAC clone CH261-99P4 from chromosom... 1297 0.0
	AC187275.3	Gallus gallus BAC clone CH261-7I3 from chromosome... 1297 0.0
scaffold-20820
	AC186536.4	Gallus gallus BAC clone CH261-117N13 from chromos... 1474 0.0
	AC186675.3	Gallus gallus BAC clone TAM33-72P19 from chromoso... 1474 0.0
scaffold-20829
	AC093714.2	Homo sapiens BAC clone RP11-458K10 from 7, comple... 1068 0.0
	AC099682.5	Homo sapiens BAC clone RP11-607A10 from 7, comple... 1679 0.0
	AC132249.3	Mus musculus BAC clone RP24-434O21 from chromosom... 1626 0.0
	AC154024.2	Mus musculus 6 BAC RP24-137K15 (Roswell Park Canc... 1626 0.0
	AC187751.3	Pan troglodytes BAC clone CH251-644I24 from chrom... 1707 0.0
	AC193021.3	Pan troglodytes BAC clone CH251-497K18 from chrom... 1079 0.0
scaffold-20861
	JQ333209.1	Phalacrocorax carbo ultra-conserved element locus... 1031 0.0
scaffold-20863
	AC175674.2	Gallus gallus BAC clone CH261-137E22 from chromos... 1273 0.0
	AC182457.2	Gallus gallus BAC clone CH261-191O3 from chromoso... 1279 0.0
scaffold-20879
	AC193635.3	Gallus gallus BAC clone CH261-110K21 from chromos... 1291 0.0
scaffold-2089
	JQ333059.1	Phalacrocorax carbo ultra-conserved element locus... 1151 0.0
	JQ335344.1	Urocolius indicus ultra-conserved element locus c... 1109 0.0
scaffold-2097
	AC192867.2	Gallus gallus BAC clone CH261-72L1 from chromosom... 1009 0.0
	AC202802.2	Gallus gallus BAC clone CH261-9O22 from chromosom... 1009 0.0
scaffold-20990
	AC186363.2	Gallus gallus BAC clone CH261-10O11 from chromoso... 1962 0.0
	AC191935.3	Gallus gallus BAC clone CH261-137K16 from chromos... 1962 0.0
scaffold-21115
	AC188814.3	Gallus gallus BAC clone CH261-93D11 from chromoso... 1186 0.0
scaffold-21152
	JQ332678.1	Phalacrocorax carbo ultra-conserved element locus... 1055 0.0
scaffold-21189
	EU702428.1	Gallus gallus neurexin 3 alpha mRNA, complete cds... 1066 0.0
scaffold-212
	AC186536.4	Gallus gallus BAC clone CH261-117N13 from chromos... 1046 0.0
	AC186675.3	Gallus gallus BAC clone TAM33-72P19 from chromoso... 1046 0.0
scaffold-2122
	AC188953.2	Gallus gallus BAC clone CH261-138H10 from chromos... 1572 0.0
scaffold-21233
	AC146753.1	Gallus gallus BAC clone CH261-4N19 from chromosom... 1000 0.0
scaffold-21263
	AC186843.2	Gallus gallus BAC clone CH261-64I12 from chromoso... 1057 0.0
	AC187599.2	Gallus gallus BAC clone CH261-12A19 from chromoso... 1057 0.0
scaffold-21339
	AC188183.3	Taeniopygia guttata BAC clone TGMCBa-10H12 from c... 1195 0.0
scaffold-21410
	AC188443.2	Gallus gallus BAC clone CH261-65O12 from chromoso... 1221 0.0
scaffold-21459
	JQ332846.1	Phalacrocorax carbo ultra-conserved element locus... 1079 0.0
	JQ333848.1	Pitta guajana ultra-conserved element locus chr11... 1114 0.0
	JQ335266.1	Urocolius indicus ultra-conserved element locus c... 1129 0.0
scaffold-21506
	EU740070.1	Ciconia ciconia nerve growth factor beta polypept... 1051 0.0
	EU740076.1	Aerodramus vanikorensis nerve growth factor beta ... 1007 0.0
	EU740078.1	Alisterus scapularis nerve growth factor beta pol... 1262 0.0
	EU740079.1	Anhinga anhinga nerve growth factor beta polypept... 1059 0.0
	EU740082.1	Aramus guarauna nerve growth factor beta polypept... 1062 0.0
	EU740083.1	Ardea herodias nerve growth factor beta polypepti... 1081 0.0
	EU740084.1	Arenaria interpres nerve growth factor beta polyp... 1014 0.0
	EU740086.1	Balaeniceps rex nerve growth factor beta polypept... 1079 0.0
	EU740090.1	Brachypteracias squamigera nerve growth factor be... 1018 0.0
	EU740092.1	Bucorvus abyssinicus nerve growth factor beta pol... 1003 0.0
	EU740093.1	Burhinus bistriatus nerve growth factor beta poly... 1042 0.0
	EU740094.1	Cacatua sulphurea nerve growth factor beta polype... 1197 0.0
	EU740098.1	Cathartes aura nerve growth factor beta polypepti... 1086 0.0
	EU740100.1	Chalcopsitta cardinalis nerve growth factor beta ... 1225 0.0
	EU740101.1	Charadrius vociferus nerve growth factor beta pol... 1053 0.0
	EU740105.1	Cochlearius cochlearius nerve growth factor beta ... 1024 0.0
	EU740108.1	Colius colius nerve growth factor beta polypeptid... 1050 0.0
	EU740111.1	Coracias caudata nerve growth factor beta polypep... 1046 0.0
	EU740118.1	Daptrius ater nerve growth factor beta polypeptid... 1035 0.0
	EU740120.1	Phoebastria nigripes nerve growth factor beta pol... 1101 0.0
	EU740121.1	Dromas ardeola nerve growth factor beta polypepti... 1074 0.0
	EU740123.1	Eudocimus albus nerve growth factor beta polypept... 1081 0.0
	EU740124.1	Eudyptula minor nerve growth factor beta polypept... 1064 0.0
	EU740126.1	Eurostopodus macrotis nerve growth factor beta po... 1003 0.0
	EU740129.1	Fregata magnificens nerve growth factor beta poly... 1081 0.0
	EU740132.1	Gampsonyx swainsonii nerve growth factor beta pol... 1033 0.0
	EU740133.1	Gavia immer nerve growth factor beta polypeptide ... 1086 0.0
	EU740136.1	Grus canadensis nerve growth factor beta polypept... 1050 0.0
	EU740137.1	Haematopus palliatus nerve growth factor beta pol... 1053 0.0
	EU740139.1	Hemiprocne mystacea nerve growth factor beta poly... 1051 0.0
	EU740140.1	Herpetotheres cachinnans nerve growth factor beta... 1038 0.0
	EU740141.1	Himantornis haematopus nerve growth factor beta p... 1007 0.0
	EU740144.1	Larus marinus nerve growth factor beta polypeptid... 1035 0.0
	EU740145.1	Leptosomus discolor nerve growth factor beta poly... 1077 0.0
	EU740151.1	Merops nubicus nerve growth factor beta polypepti... 1018 0.0
	EU740153.1	Micrastur semitorquatus nerve growth factor beta ... 1033 0.0
	EU740154.1	Micropsitta finschii nerve growth factor beta pol... 1251 0.0
	EU740156.1	Momotus momota nerve growth factor beta polypepti... 1005 0.0
	EU740157.1	Monias benschi nerve growth factor beta polypepti... 1029 0.0
	EU740158.1	Morus bassanus nerve growth factor beta polypepti... 1070 0.0
	EU740160.1	Nyctibius bracteatus nerve growth factor beta pol... 1009 0.0
	EU740161.1	Nyctibius grandis nerve growth factor beta polype... 1022 0.0
	EU740162.1	Oceanites oceanicus nerve growth factor beta poly... 1050 0.0
	EU740163.1	Oceanodroma tethys nerve growth factor beta polyp... 1096 0.0
	EU740170.1	Pelecanoides urinatrix nerve growth factor beta p... 1096 0.0
	EU740171.1	Pelecanus occidentalis nerve growth factor beta p... 1081 0.0
	EU740173.1	Phaethon lepturus nerve growth factor beta polype... 1050 0.0
	EU740174.1	Phaethon rubricauda nerve growth factor beta poly... 1050 0.0
	EU740176.1	Phalacrocorax carbo nerve growth factor beta poly... 1112 0.0
	EU740177.1	Pharomachrus auriceps nerve growth factor beta po... 1003 0.0
	EU740178.1	Phegornis mitchellii nerve growth factor beta pol... 1057 0.0
	EU740179.1	Phodilus badius nerve growth factor beta polypept... 1038 0.0
	EU740180.1	Phoenicopterus chilensis nerve growth factor beta... 1061 0.0
	EU740185.1	Platycercus elegans nerve growth factor beta poly... 1260 0.0
	EU740188.1	Psittacula alexandri nerve growth factor beta pol... 1279 0.0
	EU740189.1	Psittacus erithacus nerve growth factor beta poly... 1238 0.0
	EU740190.1	Psophia crepitans nerve growth factor beta polype... 1046 0.0
	EU740191.1	Pterocles namaqua nerve growth factor beta polype... 1029 0.0
	EU740192.1	Puffinus griseus nerve growth factor beta polypep... 1064 0.0
	EU740198.1	Sagittarius serpentarius nerve growth factor beta... 1053 0.0
	EU740200.1	Sarcoramphus papa nerve growth factor beta polype... 1101 0.0
	EU740202.1	Scopus umbretta nerve growth factor beta polypept... 1050 0.0
	EU740205.1	Steatornis caripensis nerve growth factor beta po... 1055 0.0
	EU740207.1	Strix occidentalis nerve growth factor beta polyp... 1068 0.0
	EU740209.1	Syrrhaptes paradoxus nerve growth factor beta pol... 1035 0.0
	EU740218.1	Tyto alba nerve growth factor beta polypeptide (N... 1009 0.0
	EU740220.1	Urocolius indicus nerve growth factor beta polype... 1061 0.0
scaffold-21553
	AC146336.1	Gallus gallus BAC clone CH261-15P9 from chromosom... 1081 0.0
scaffold-21594
	AY528719.1	Homo sapiens estrogen-related receptor gamma (ESR... 1016 0.0
scaffold-21606
	AC188814.3	Gallus gallus BAC clone CH261-93D11 from chromoso... 1567 0.0
scaffold-21675
	AC186538.3	Gallus gallus BAC clone CH261-94B10 from chromoso... 2712 0.0
	AC186833.3	Gallus gallus BAC clone CH261-100K21 from chromos... 2712 0.0
scaffold-2170
	AC192287.2	Gallus gallus BAC clone CH261-20J24 from chromoso... 1229 0.0
scaffold-21715
	AC186174.2	Gallus gallus BAC clone CH261-92O14 from chromoso... 1122 0.0
	AC186837.4	Gallus gallus BAC clone CH261-79E12 from chromoso... 1122 0.0
scaffold-21727
	AC192752.2	Gallus gallus BAC clone CH261-99E20 from chromoso... 1120 0.0
scaffold-21823
	AC009659.5	Homo sapiens chromosome 11, clone RP11-362G8, com... 1077 0.0
	JQ333201.1	Phalacrocorax carbo ultra-conserved element locus... 1092 0.0
scaffold-21899
	AC187352.2	Gallus gallus BAC clone CH261-93G5 from chromosom... 3683 0.0
scaffold-21913
	AC191192.3	Gymnogyps californianus clone CH262-154B5, comple... 1037 0.0
scaffold-21939
	AY373324.1	Gallus gallus sine oculis related homeobox 3 mRNA... 1003 0.0
scaffold-21951
	AC007336.6	Homo sapiens chromosome 16 clone RP11-212I21, com... 1160 0.0
	AC092352.2	Homo sapiens chromosome 16 clone RP11-2M17, compl... 1160 0.0
	AC092722.5	Homo sapiens chromosome 16 clone RP11-517M14, com... 1160 0.0
	AC121604.3	Mus musculus BAC clone RP23-312E2 from chromosome... 1026 0.0
	AC134337.3	Mus musculus BAC clone RP23-252I24 from 8, comple... 1026 0.0
scaffold-21968
	AC190152.2	Gallus gallus BAC clone CH261-171P12 from chromos... 1116 0.0
scaffold-22059
	AC188186.2	Taeniopygia guttata BAC clone TGMCBa-34H12 from c... 1170 0.0
scaffold-2207
	AC186364.3	Gallus gallus BAC clone CH261-30D5 from chromosom... 1712 0.0
scaffold-22115
	M31143.1	CHKCALBDI5 Gallus gallus vitamin D-induced calbindin... 1504 0.0
scaffold-22177
	AC174163.2	Gallus gallus BAC clone CH261-69O1 from chromosom... 2268 0.0
scaffold-22205
	AC186548.3	Gallus gallus BAC clone TAM33-7F21 from chromosom... 1393 0.0
	AC186868.3	Gallus gallus BAC clone TAM33-56P22 from chromoso... 1393 0.0
scaffold-22227
	AC008836.6	AC008836 Homo sapiens chromosome 5 clone CTD-2150D... 1086 0.0
	AC154503.3	Mus musculus BAC clone RP24-89J21 from chromosome... 1013 0.0
	AC187757.3	Gallus gallus BAC clone CH261-16P14 from chromoso... 2266 0.0
	BC021311.1	Mus musculus zinc finger, SWIM domain containing ... 1011 0.0
	BC021521.1	Mus musculus zinc finger, SWIM domain containing ... 1011 0.0
	DQ888313.1	Bos taurus BTA20 BES1_Contig298_838 genomic seque... 1066 0.0
scaffold-22255
	AC105421.2	Homo sapiens BAC clone RP11-695A18 from 4, comple... 3284 0.0
	AC187571.2	Rhesus macaque BAC clone CH250-14H12 from chromos... 3234 0.0
	BC024725.1	Homo sapiens ankyrin repeat domain 50, mRNA (cDNA... 2287 0.0
	JF432267.1	Synthetic construct Homo sapiens clone IMAGE:1000... 2163 0.0
scaffold-22258
	AC145914.4	Gallus gallus BAC clone CH261-78G10 from chromoso... 3991 0.0
scaffold-22299
	AC187758.3	Gallus gallus BAC clone CH261-78A8 from chromosom... 1369 0.0
scaffold-22324
	AC145974.4	Gallus gallus BAC clone CH261-3L16 from chromosom... 1116 0.0
scaffold-22364
	DQ206644.1	Taeniopygia guttata SRY box3 (SOX3) mRNA, partial... 1406 0.0
	U12467.1	GGU12467 Gallus gallus Sox3 transcription factor (So... 1260 0.0
scaffold-2239
	AC202802.2	Gallus gallus BAC clone CH261-9O22 from chromosom... 1083 0.0
scaffold-22428
	AC186858.2	Gallus gallus BAC clone TAM33-86F2 from chromosom... 1714 0.0
	AC192790.3	Gallus gallus BAC clone CH261-37L5 from chromosom... 1714 0.0
	AC245072.2	Gallus gallus FOSMID clone J_AD-576A21 from chrom... 1266 0.0
scaffold-2244
	AC163702.3	Gallus gallus BAC clone CH261-124A8 from chromoso... 1301 0.0
	AC165369.3	Gallus gallus BAC clone CH261-58G18 from chromoso... 1301 0.0
scaffold-22440
	AC026692.5	Homo sapiens chromosome 5 clone CTC-257L10, compl... 1683 0.0
	AC026717.4	Homo sapiens chromosome 5 clone CTD-2144F13, comp... 1670 0.0
	AC130821.3	Mus musculus BAC clone RP23-205K12 from chromosom... 1725 0.0
	AC192758.2	Gallus gallus BAC clone CH261-13F17 from chromoso... 2073 0.0
	AC202792.4	Gallus gallus BAC clone CH261-137M10 from chromos... 2073 0.0
scaffold-22449
	JF916026.1	Nestor notabilis bio-material LWL<DEU>:DNA:00472 ... 1360 0.0
scaffold-2249
	AC189111.2	Gallus gallus BAC clone CH261-91O3 from chromosom... 1186 0.0
scaffold-22501
	AC145942.4	Gallus gallus BAC clone CH261-21I23 from chromoso... 1059 0.0
scaffold-22626
	AC189015.2	Gallus gallus BAC clone CH261-114I19 from chromos... 1321 0.0
scaffold-22654
	AC188587.2	Callithrix jacchus BAC clone CH259-67H12 from chr... 1007 0.0
scaffold-22721
	AC016595.4	Homo sapiens chromosome 5 clone CTD-2012M11, comp... 1077 0.0
	AC026743.4	AC026743 Homo sapiens chromosome 5 clone RP11-121L... 1072 0.0
	AC194625.3	Ornithorhynchus anatinus BAC clone CH236-165F5 fr... 1146 0.0
	JQ333122.1	Phalacrocorax carbo ultra-conserved element locus... 1083 0.0
scaffold-22751
	AC206426.3	Taeniopygia guttata BAC clone TGMCBa-23P18 from c... 1589 0.0
scaffold-2276
	AC016910.6	Homo sapiens BAC clone RP11-460B1 from 2, complet... 1784 0.0
scaffold-22792
	AC102553.8	Mus musculus chromosome 19, clone RP23-159D6, com... 1101 0.0
scaffold-22854
	AC114316.2	Homo sapiens chromosome 5 clone RP11-348J24, comp... 1077 0.0
	AC116332.2	Homo sapiens chromosome 5 clone CTD-2086E12, comp... 1072 0.0
	AC155303.2	Mus musculus BAC clone RP24-212A21 from chromosom... 1037 0.0
	AC186536.4	Gallus gallus BAC clone CH261-117N13 from chromos... 2394 0.0
	AC186876.2	Gallus gallus BAC clone TAM31-23L23 from chromoso... 2394 0.0
scaffold-22866
	AC002352.1	AC002352 Homo sapiens 12q24 PAC P256D10 complete s... 1157 0.0
scaffold-22984
	AC161885.3	Gallus gallus BAC clone CH261-15B19 from chromoso... 2037 0.0
scaffold-230
	JQ333165.1	Phalacrocorax carbo ultra-conserved element locus... 1062 0.0
	JQ335240.1	Urocolius indicus ultra-conserved element locus c... 1120 0.0
scaffold-23078
	AC192756.2	Gallus gallus BAC clone CH261-48C1 from chromosom... 2290 0.0
	AC197814.3	Gallus gallus BAC clone CH261-49I19 from chromoso... 2290 0.0
scaffold-231
	AC159994.7	Mus musculus chromosome 7, clone RP23-368F23, com... 1007 0.0
	AC238818.4	Mus musculus BAC clone RP23-155D9 from chromosome... 1007 0.0
scaffold-23133
	AY358496.1	Homo sapiens clone DNA35558 PLXNA2 (UNQ209) mRNA,... 1057 0.0
	BC132676.1	Homo sapiens plexin A2, mRNA (cDNA clone MGC:1643... 1062 0.0
	BC136530.1	Homo sapiens plexin A2, mRNA (cDNA clone MGC:1681... 1057 0.0
scaffold-23138
	AC147598.2	Gallus gallus BAC clone CH261-121K14 from chromos... 1648 0.0
scaffold-2314
	JQ329698.1	Dromaius novaehollandiae ultra-conserved element ... 1057 0.0
	JQ333007.1	Phalacrocorax carbo ultra-conserved element locus... 1389 0.0
	JQ334902.1	Struthio camelus ultra-conserved element locus ch... 1011 0.0
scaffold-23158
	AC108806.10	Mus musculus chromosome 14, clone RP23-246G7, co... 1221 0.0
scaffold-23192
	JQ333076.1	Phalacrocorax carbo ultra-conserved element locus... 1203 0.0
scaffold-23204
	AC140934.1	Gallus gallus BAC clone TAM31-90J8 from chromosom... 1179 0.0
scaffold-23261
	AC008628.6	Homo sapiens chromosome 5 clone CTB-161J7, comple... 1336 0.0
	AC192749.2	Gallus gallus BAC clone CH261-157J3 from chromoso... 2955 0.0
	AC200759.3	Gallus gallus BAC clone CH261-38O8 from chromosom... 2955 0.0
	AF391093.1	AF391093 Homo sapiens FEM1A (FEM1A) mRNA, complete... 1240 0.0
	BC028369.2	Homo sapiens fem-1 homolog c (C. elegans), mRNA (... 1343 0.0
	BC098385.1	Homo sapiens cDNA clone IMAGE:5262448, containing... 1319 0.0
	DQ893583.2	Synthetic construct clone IMAGE:100006213; FLH178... 1240 0.0
	DQ894794.2	Synthetic construct Homo sapiens clone IMAGE:1000... 1240 0.0
scaffold-23314
	AC147973.3	Gallus gallus BAC clone CH261-44G9 from chromosom... 1245 0.0
scaffold-2336
	AC192622.2	Gallus gallus BAC clone CH261-108E1 from chromoso... 1190 0.0
scaffold-2341
	AC157664.2	Gallus gallus BAC clone CH261-174B17 from chromos... 2037 0.0
scaffold-23410
	AC008972.8	Homo sapiens chromosome 5 clone CTD-2376I4, compl... 1064 0.0
	AC189018.3	Gallus gallus BAC clone CH261-138K4 from chromoso... 1877 0.0
scaffold-23481
	AC197854.4	Gallus gallus BAC clone CH261-57G10 from chromoso... 2752 0.0
scaffold-23542
	AC190398.1	Gallus gallus BAC clone CH261-55O13 from chromoso... 3746 0.0
scaffold-23552
	AC186833.3	Gallus gallus BAC clone CH261-100K21 from chromos... 1201 0.0
	AC187107.3	Gallus gallus BAC clone CH261-144B12 from chromos... 1201 0.0
	AC233993.4	Gallus gallus BAC clone CH261-174G3 from chromoso... 1201 0.0
scaffold-23556
	AC186675.3	Gallus gallus BAC clone TAM33-72P19 from chromoso... 1016 0.0
	AC187361.3	Gallus gallus BAC clone CH261-179N3 from chromoso... 1016 0.0
scaffold-23643
	AC189086.2	Gallus gallus BAC clone CH261-72K1 from chromosom... 1517 0.0
	AC190152.2	Gallus gallus BAC clone CH261-171P12 from chromos... 1517 0.0
scaffold-23676
	AC092799.2	Homo sapiens chromosome 1 clone RP11-5F19, comple... 1258 0.0
	AC129312.6	Mus musculus BAC clone RP24-405K6 from chromosome... 1098 0.0
scaffold-23755
	AY212285.1	Gallus gallus C/EBP beta transcription factor gen... 1762 0.0
	GU068582.1	Anser anser CCAAT/enhancer binding protein beta (... 1866 0.0
scaffold-23782
	AC188438.3	Gallus gallus BAC clone CH261-18F21 from chromoso... 1035 0.0
scaffold-23810
	JQ332755.1	Phalacrocorax carbo ultra-conserved element locus... 1018 0.0
scaffold-23942
	AC147444.4	Gallus gallus BAC clone CH261-16A3 from chromosom... 3674 0.0
scaffold-23951
	GQ268330.1	Agapornis roseicollis gamma interferon gene, comp... 4822 0.0
scaffold-24073
	AC186360.2	Gallus gallus BAC clone CH261-55G9 from chromosom... 1585 0.0
	AC186535.3	Gallus gallus BAC clone CH261-166B3 from chromoso... 1585 0.0
	JQ328554.1	Anser erythropus ultra-conserved element locus ch... 1192 0.0
	JQ329360.1	Dromaius novaehollandiae ultra-conserved element ... 1153 0.0
	JQ332536.1	Phalacrocorax carbo ultra-conserved element locus... 1096 0.0
scaffold-24087
	AC140944.1	Gallus gallus BAC clone TAM33-20E13 from chromoso... 1227 0.0
scaffold-24106
	AC193648.3	Gallus gallus BAC clone CH261-104F4 from chromoso... 1068 0.0
scaffold-24155
	AC145926.4	Gallus gallus BAC clone CH261-29I12 from chromoso... 1018 0.0
scaffold-24165
	AC190524.1	Taeniopygia guttata BAC clone TGMCBa-8H12 from ch... 3371 0.0
scaffold-24178
	AC096539.2	Homo sapiens chromosome 1 clone RP11-150L22, comp... 1040 0.0
	AC188076.1	Macaca mulatta chromosome UNK clone CH250-46H12, ... 1068 0.0
	AC189022.1	Macaca mulatta chromosome UNK clone CH250-38H12, ... 1068 0.0
scaffold-2423
	AC188387.2	Gallus gallus BAC clone TAM31-18F2 from chromosom... 1279 0.0
	AC188944.2	Gallus gallus BAC clone CH261-61B9 from chromosom... 1279 0.0
scaffold-24276
	AC192619.3	Gallus gallus BAC clone CH261-119I23 from chromos... 1310 0.0
	AC192627.4	Gallus gallus BAC clone TAM31-45H7 from chromosom... 1310 0.0
	AC198082.1	Taeniopygia guttata BAC clone TGMCBa-12H12 from c... 1827 0.0
scaffold-24287
	AC187362.2	Gallus gallus BAC clone CH261-44J2 from chromosom... 1033 0.0
scaffold-24298
	AC188448.3	Gallus gallus BAC clone CH261-141E5 from chromoso... 1179 0.0
	AC192786.5	Gallus gallus BAC clone CH261-89M17 from chromoso... 1179 0.0
scaffold-24335
	AC188579.3	Gallus gallus BAC clone CH261-132G22 from chromos... 1796 0.0
	AC192558.2	Gallus gallus BAC clone TAM32-53B3 from chromosom... 1796 0.0
scaffold-2434
	AC191223.2	Gallus gallus BAC clone CH261-26B9 from chromosom... 2656 0.0
scaffold-24347
	AC200761.3	Gallus gallus BAC clone CH261-10G11 from chromoso... 1306 0.0
scaffold-2436
	AC187599.2	Gallus gallus BAC clone CH261-12A19 from chromoso... 1796 0.0
scaffold-24398
	AC173211.3	Gallus gallus BAC clone CH261-2F13 from chromosom... 2940 0.0
	JQ329609.1	Dromaius novaehollandiae ultra-conserved element ... 1018 0.0
scaffold-24448
	AC163698.3	Gallus gallus BAC clone CH261-189E9 from chromoso... 1020 0.0
scaffold-24502
	AC147972.3	Gallus gallus BAC clone CH261-78M4 from chromosom... 1031 0.0
scaffold-2456
	AC192783.2	Gallus gallus BAC clone CH261-144P8 from chromoso... 1783 0.0
	AC203184.1	Gallus gallus BAC clone CH261-109I8 from chromoso... 1783 0.0
scaffold-24627
	AC145910.2	Gallus gallus BAC clone CH261-44O1 from chromosom... 1482 0.0
scaffold-24648
	AC172370.2	Gallus gallus BAC clone CH261-119J18 from chromos... 2479 0.0
scaffold-24682
	AC192755.2	Gallus gallus BAC clone CH261-46N4 from chromosom... 2043 0.0
scaffold-24718
	JQ329482.1	Dromaius novaehollandiae ultra-conserved element ... 1186 0.0
	JQ330085.1	Eudromia elegans ultra-conserved element locus ch... 1016 0.0
	JQ332597.1	Phalacrocorax carbo ultra-conserved element locus... 1423 0.0
scaffold-24745
	AC140791.4	Gallus gallus BAC clone TAM33-20G4 from chromosom... 1832 0.0
scaffold-24796
	AC189015.2	Gallus gallus BAC clone CH261-114I19 from chromos... 1293 0.0
	AC191645.2	Gallus gallus BAC clone CH261-144L11 from chromos... 1293 0.0
scaffold-24866
	AC138024.2	Homo sapiens chromosome 1 clone RP5-1099E6, compl... 1107 0.0
	AC199455.5	Rhesus Macaque BAC CH250-116N11 () complete sequence 1158 0.0
scaffold-24873
	AY099289.1	Cairina moschata follicle-stimulating hormone rec... 1757 0.0
	U51097.1	GGU51097 Gallus gallus ovarian follicle-stimulating ... 1580 0.0
scaffold-24882
	AC145974.4	Gallus gallus BAC clone CH261-3L16 from chromosom... 1524 0.0
scaffold-2493
	AC186542.3	Gallus gallus BAC clone CH261-65F20 from chromoso... 1214 0.0
	AC187587.2	Gallus gallus BAC clone CH261-152G14 from chromos... 1214 0.0
scaffold-25043
	AC189018.3	Gallus gallus BAC clone CH261-138K4 from chromoso... 1046 0.0
scaffold-25050
	AC114408.18	Mus musculus chromosome 5, clone RP23-51J22, com... 2091 0.0
	BC062655.1	Mus musculus RIKEN cDNA 3110047P20 gene, mRNA (cD... 2050 0.0
scaffold-25094
	AC192755.2	Gallus gallus BAC clone CH261-46N4 from chromosom... 4553 0.0
scaffold-2520
	AC188576.2	Gallus gallus BAC clone CH261-5N19 from chromosom... 1160 0.0
	AC188948.2	Gallus gallus BAC clone CH261-71K8 from chromosom... 1160 0.0
scaffold-25307
	AC188810.3	Gallus gallus BAC clone CH261-17O3 from chromosom... 1033 0.0
scaffold-25317
	AC084265.4	Homo sapiens chromosome 2, clone CTB-2367F13, com... 1026 0.0
	AC108476.5	Homo sapiens BAC clone RP11-1413K20 from 2, compl... 1026 0.0
scaffold-25378
	AC073901.5	Homo sapiens BAC clone RP11-222O23 from 7, comple... 1718 0.0
	AC121938.3	Mus musculus BAC clone RP24-208D21 from chromosom... 1423 0.0
	AC187637.3	Pan troglodytes BAC clone CH251-169H19 from chrom... 1724 0.0
	JQ330753.1	Eudromia elegans ultra-conserved element locus ch... 1081 0.0
	JQ332862.1	Phalacrocorax carbo ultra-conserved element locus... 1153 0.0
	JQ333501.1	Pitta guajana ultra-conserved element locus chr1_... 1072 0.0
scaffold-25381
	AC009336.13	AC009336 Homo sapiens chromosome 2, clone RP11-38... 1306 0.0
	AC116665.1	Papio hamadryas chromosome , clone RP41-119J13, c... 1303 0.0
	AC132943.2	Mus musculus BAC clone RP24-267L11 from chromosom... 1155 0.0
	EU195850.1	Neophron percnopterus clone Np51 microsatellite s... 1125 0.0
	FJ497008.1	Latimeria menadoensis HoxD gene cluster, complete... 1208 0.0
	GU320309.1	Trachemys scripta HOXD13 (HoxD13), HOXD12 (HoxD12... 1075 0.0
	JN960236.1	Mus musculus targeted non-conditional, lacZ-tagge... 1155 0.0
	JN963090.1	Mus musculus targeted non-conditional, lacZ-tagge... 1155 0.0
scaffold-25406
	AC163712.3	Gallus gallus BAC clone CH261-29M9 from chromosom... 1210 0.0
	AC165369.3	Gallus gallus BAC clone CH261-58G18 from chromoso... 1210 0.0
scaffold-25423
	AC239497.2	Chrysemys picta BAC clone CHY3-118H12 from chromo... 1018 0.0
scaffold-25432
	FJ477859.1	Anas platyrhynchos hypothetical protein gene, par... 1989 0.0
scaffold-2544
	JQ332960.1	Phalacrocorax carbo ultra-conserved element locus... 1040 0.0
scaffold-25555
	AC097061.2	Homo sapiens chromosome 1 clone RP11-415L24, comp... 1144 0.0
scaffold-25557
	AC172371.3	Gallus gallus BAC clone CH261-20I24 from chromoso... 1293 0.0
	AC233179.2	Taeniopygia guttata BAC clone TGMCBa-211I14 from ... 1775 0.0
scaffold-25628
	AC187596.3	Gallus gallus BAC clone CH261-54H7 from chromosom... 1014 0.0
scaffold-25672
	AC200761.3	Gallus gallus BAC clone CH261-10G11 from chromoso... 3293 0.0
scaffold-25676
	AC193560.1	Taeniopygia guttata BAC clone TGMCBa-48H12 from c... 1088 0.0
scaffold-25714
	AC145910.2	Gallus gallus BAC clone CH261-44O1 from chromosom... 1022 0.0
scaffold-25754
	AC186534.3	Gallus gallus BAC clone CH261-144M17 from chromos... 1029 0.0
	AC186545.2	Gallus gallus BAC clone TAM33-18K23 from chromoso... 1029 0.0
scaffold-25800
	AC147448.2	Gallus gallus BAC clone CH261-2D18 from chromosom... 3759 0.0
scaffold-25966
	AC188812.2	Gallus gallus BAC clone CH261-79G9 from chromosom... 2671 0.0
	AC192619.3	Gallus gallus BAC clone CH261-119I23 from chromos... 1144 0.0
scaffold-25975
	AC140791.4	Gallus gallus BAC clone TAM33-20G4 from chromosom... 1328 0.0
scaffold-25991
	AC186846.2	Gallus gallus BAC clone CH261-38D3 from chromosom... 1002 0.0
	AC187600.2	Gallus gallus BAC clone CH261-13J19 from chromoso... 1002 0.0
scaffold-26008
	AC113315.8	Mus musculus chromosome 3, clone RP23-441B22, com... 1243 0.0
	AC113949.2	Homo sapiens chromosome 1 clone RP11-563M18, comp... 2165 0.0
	AC114679.10	Mus musculus chromosome 3, clone RP24-235E22, co... 1243 0.0
	AF104266.1	AF104266 Homo sapiens lectomedin-1 alpha (LEC1) mR... 1847 0.0
	AF104938.1	AF104938 Homo sapiens lectomedin-1 beta (LEC1) mRN... 1842 0.0
	AF104939.1	AF104939 Homo sapiens lectomedin-1 gamma (LEC1) mR... 1851 0.0
	BC026898.1	Mus musculus latrophilin 2, mRNA (cDNA clone IMAG... 1230 0.0
	BC034660.1	Mus musculus latrophilin 2, mRNA (cDNA clone IMAG... 1088 0.0
	BC146094.1	Bos taurus latrophilin 2, mRNA (cDNA clone IMAGE:... 2065 0.0
	JQ332918.1	Phalacrocorax carbo ultra-conserved element locus... 1225 0.0
scaffold-26179
	AC187118.2	Gallus gallus BAC clone CH261-30J12 from chromoso... 2257 0.0
scaffold-26285
	AC186847.2	Gallus gallus BAC clone CH261-49E19 from chromoso... 1511 0.0
	AC187123.2	Gallus gallus BAC clone TAM31-25K21 from chromoso... 1027 0.0
	AC189681.2	Gallus gallus BAC clone CH261-25C23 from chromoso... 1511 0.0
scaffold-26300
	AC161819.3	Gallus gallus BAC clone CH261-18N24 from chromoso... 1426 0.0
scaffold-2641
	AC192755.2	Gallus gallus BAC clone CH261-46N4 from chromosom... 1092 0.0
scaffold-26459
	JQ329701.1	Dromaius novaehollandiae ultra-conserved element ... 1151 0.0
	JQ333164.1	Phalacrocorax carbo ultra-conserved element locus... 1134 0.0
scaffold-26475
	AC186343.2	Gallus gallus BAC clone CH261-175O2 from chromoso... 1524 0.0
scaffold-26512
	AC147972.3	Gallus gallus BAC clone CH261-78M4 from chromosom... 1905 0.0
scaffold-26534
	AC116326.5	Mus musculus BAC clone RP24-64C6 from chromosome ... 1282 0.0
	AC151837.4	Mus musculus BAC clone RP23-330A14 from chromosom... 1282 0.0
	BC015256.1	Mus musculus frizzled homolog 4 (Drosophila), mRN... 1280 0.0
	BC025750.1	Homo sapiens frizzled homolog 4 (Drosophila), mRN... 1295 0.0
	BC114527.1	Homo sapiens frizzled homolog 4 (Drosophila), mRN... 1295 0.0
	BC114622.1	Homo sapiens frizzled homolog 4 (Drosophila), mRN... 1295 0.0
	U43317.1	MMU43317 Mus musculus putative transmembrane recepto... 1280 0.0
scaffold-26555
	AC007367.3	Homo sapiens BAC clone RP11-518G12 from 2, comple... 1306 0.0
	AC107076.6	Homo sapiens BAC clone RP11-501N4 from 2, complet... 1312 0.0
scaffold-26574
	AC189108.3	Gallus gallus BAC clone CH261-162K7 from chromoso... 1245 0.0
scaffold-26575
	AC192464.5	Gallus gallus BAC clone CH261-189G10 from chromos... 1803 0.0
scaffold-26651
	AC188174.2	Gallus gallus BAC clone CH261-7F22 from chromosom... 1194 0.0
	AC188312.1	Taeniopygia guttata chromosome UNK clone TGMCBa-3... 1134 0.0
scaffold-26775
	AC157663.2	Gallus gallus BAC clone CH261-38B6 from chromosom... 1692 0.0
scaffold-26782
	AC163705.3	Gallus gallus BAC clone CH261-115D21 from chromos... 1114 0.0
scaffold-26829
	AC186841.3	Gallus gallus BAC clone CH261-74D22 from chromoso... 1386 0.0
	AC186860.3	Gallus gallus BAC clone CH261-3A3 from chromosome... 1386 0.0
scaffold-26869
	AC187997.1	Gallus gallus BAC clone TAM31-44C23 from chromoso... 1236 0.0
	JQ332820.1	Phalacrocorax carbo ultra-conserved element locus... 1149 0.0
scaffold-26910
	AC188441.4	Gallus gallus BAC clone CH261-47N5 from chromosom... 1905 0.0
	AC197816.4	Gallus gallus BAC clone CH261-7E4 from chromosome... 1905 0.0
scaffold-26990
	U40873.1	GGU40873 Gallus gallus cyclin C mRNA, alternatively ... 1103 0.0
	U40874.1	GGU40874 Gallus gallus cyclin C mRNA, alternatively ... 1103 0.0
scaffold-27039
	AC010881.8	Homo sapiens BAC clone RP11-289J14 from 2, comple... 1170 0.0
scaffold-27173
	AC159013.2	Gallus gallus BAC clone CH261-33A3 from chromosom... 2074 0.0
	AC160643.2	Gallus gallus BAC clone CH261-123L21 from chromos... 2074 0.0
	JQ332901.1	Phalacrocorax carbo ultra-conserved element locus... 1026 0.0
	JQ334414.1	Struthio camelus ultra-conserved element locus ch... 1014 0.0
scaffold-27247
	AC190241.2	Gallus gallus BAC clone CH261-71L13 from chromoso... 1788 0.0
scaffold-27270
	AC146336.1	Gallus gallus BAC clone CH261-15P9 from chromosom... 1410 0.0
scaffold-27289
	AC186548.3	Gallus gallus BAC clone TAM33-7F21 from chromosom... 1402 0.0
	AC189106.2	Gallus gallus BAC clone CH261-163G11 from chromos... 1402 0.0
scaffold-27443
	AC192636.3	Gallus gallus BAC clone CH261-21B1 from chromosom... 2350 0.0
scaffold-27468
	AC171177.2	Gallus gallus BAC clone CH261-178G24 from chromos... 1339 0.0
scaffold-27483
	AC007130.2	Homo sapiens BAC clone GS1-98E2 from 7, complete ... 1027 0.0
	AC163702.3	Gallus gallus BAC clone CH261-124A8 from chromoso... 3615 0.0
	AC163758.3	Pan troglodytes BAC clone CH251-221N15 from chrom... 1027 0.0
	AC195643.5	Pan troglodytes BAC clone CH251-328O14 from chrom... 1027 0.0
	JQ329289.1	Dromaius novaehollandiae ultra-conserved element ... 1134 0.0
	JQ329989.1	Eudromia elegans ultra-conserved element locus ch... 1061 0.0
	JQ331452.1	Gallus gallus ultra-conserved element locus chr2_... 1007 0.0
	JQ332561.1	Phalacrocorax carbo ultra-conserved element locus... 1387 0.0
	JQ333986.1	Pitta guajana ultra-conserved element locus chr2_... 1188 0.0
	JQ335331.1	Urocolius indicus ultra-conserved element locus c... 1157 0.0
scaffold-27504
	AC189007.2	Gallus gallus BAC clone CH261-30H20 from chromoso... 1197 0.0
scaffold-27506
	AC140789.2	Gallus gallus BAC clone TAM31-90N23 from chromoso... 1537 0.0
scaffold-27524
	AC120871.12	Mus musculus chromosome 16, clone RP23-121E8, co... 1485 0.0
	AC131152.3	Homo sapiens 3 BAC RP11-162E24 (Roswell Park Canc... 1489 0.0
	AC154408.2	Mus musculus BAC clone RP24-259A5 from 16, comple... 1485 0.0
	AF139460.2	AF139460 Homo sapiens BTB/POZ zinc finger protein ... 1456 0.0
	AF185576.1	Mus musculus BTB/POZ domain zinc finger factor HO... 1489 0.0
	AF194030.1	Mus musculus BTB/POZ domain zinc finger factor HO... 1489 0.0
	AY028963.1	Mus musculus BTB/POZ zinc finger protein DPZF mRN... 1489 0.0
	BC015587.2	Homo sapiens cDNA clone IMAGE:4642585, containing... 1483 0.0
	BC029041.1	Homo sapiens zinc finger and BTB domain containin... 1478 0.0
	BC031114.1	Mus musculus zinc finger and BTB domain containin... 1483 0.0
	BC056446.1	Mus musculus zinc finger and BTB domain containin... 1483 0.0
	BC090936.1	Homo sapiens zinc finger and BTB domain containin... 1483 0.0
	EU446790.1	Synthetic construct Homo sapiens clone IMAGE:1000... 1447 0.0
	JN954743.1	Mus musculus targeted non-conditional, lacZ-tagge... 1485 0.0
	JN958769.1	Mus musculus targeted KO-first, conditional ready... 1485 0.0
scaffold-2756
	AC187757.3	Gallus gallus BAC clone CH261-16P14 from chromoso... 1218 0.0
	AC190161.1	Gallus gallus BAC clone CH261-177O19 from chromos... 1218 0.0
scaffold-2759
	AC012101.7	Homo sapiens chromosome 18, clone RP11-396D4, com... 1147 0.0
	AC116003.7	Homo sapiens chromosome 18, clone RP11-321M21, co... 1147 0.0
	JQ328369.1	Anser erythropus ultra-conserved element locus ch... 1096 0.0
	JQ331330.1	Gallus gallus ultra-conserved element locus chr2_... 1325 0.0
	JQ332111.1	Megalaima virens ultra-conserved element locus ch... 1221 0.0
	JQ333041.1	Phalacrocorax carbo ultra-conserved element locus... 1498 0.0
	JQ335132.1	Urocolius indicus ultra-conserved element locus c... 1042 0.0
scaffold-2769
	AC145948.5	Gallus gallus BAC clone CH261-24O17 from chromoso... 1402 0.0
scaffold-27738
	AC161464.3	Gallus gallus BAC clone CH261-163N1 from chromoso... 1162 0.0
	AC161469.3	Gallus gallus BAC clone CH261-69M17 from chromoso... 1162 0.0
scaffold-27750
	AC186176.3	Gallus gallus BAC clone CH261-39D21 from chromoso... 1736 0.0
	AC192784.3	Gallus gallus BAC clone CH261-128A13 from chromos... 1736 0.0
scaffold-27765
	FJ497007.1	Latimeria menadoensis HoxC gene cluster, complete... 1378 0.0
scaffold-27772
	AC163712.3	Gallus gallus BAC clone CH261-29M9 from chromosom... 1092 0.0
	AC165369.3	Gallus gallus BAC clone CH261-58G18 from chromoso... 1092 0.0
scaffold-27862
	AC163704.4	Gallus gallus BAC clone CH261-114A20 from chromos... 1325 0.0
	AC169087.3	Gallus gallus BAC clone CH261-119D18 from chromos... 1325 0.0
scaffold-27884
	AC163711.3	Gallus gallus BAC clone CH261-27J21 from chromoso... 1626 0.0
scaffold-28001
	AC009487.3	Homo sapiens BAC clone RP11-334E15 from 2, comple... 1042 0.0
	AC182760.3	Tupaia belangeri, clone XX-8238B2, complete sequence 1020 0.0
	BC052737.1	Mus musculus T-box brain gene 1, mRNA (cDNA clone... 1013 0.0
	BC058399.1	Mus musculus T-box brain gene 1, mRNA (cDNA clone... 1013 0.0
	BC104844.1	Homo sapiens T-box, brain, 1, mRNA (cDNA clone MG... 1037 0.0
	BC113418.1	Homo sapiens T-box, brain, 1, mRNA (cDNA clone MG... 1037 0.0
	JN949058.1	Mus musculus targeted deletion, lacZ-tagged mutan... 1018 0.0
scaffold-28130
	AC171011.2	Gallus gallus BAC clone CH261-112C5 from chromoso... 3371 0.0
	AC171242.2	Gallus gallus BAC clone CH261-59O7 from chromosom... 3371 0.0
scaffold-28134
	AC192787.3	Gallus gallus BAC clone CH261-82A19 from chromoso... 1050 0.0
scaffold-28168
	AY331392.1	Gallus gallus insulin-like growth factor I (IGFI)... 1182 0.0
	EU072031.2	Anser anser insulin-like growth factor I (IGF-I) ... 1899 0.0
	EU111743.1	Anser anser insulin-like growth factor I (IGF-I) ... 2241 0.0
	JQ329592.1	Dromaius novaehollandiae ultra-conserved element ... 1026 0.0
	JQ330523.1	Eudromia elegans ultra-conserved element locus ch... 1046 0.0
	JQ333430.1	Pitta guajana ultra-conserved element locus chr1_... 1118 0.0
	JQ334760.1	Struthio camelus ultra-conserved element locus ch... 1090 0.0
	M74176.1	CHKIGFIEX1 Chicken insulin-like growth factor I (IGF... 1195 0.0
scaffold-28180
	AC007428.5	AC007428 Homo sapiens, clone RP11-69A1, complete s... 1580 0.0
	AC122309.5	Mus musculus BAC clone RP23-293G2 from chromosome... 1448 0.0
	AC132370.9	Mus musculus BAC clone RP23-471F3 from chromosome... 1448 0.0
	AC239443.3	Chlorocebus aethiops BAC clone CH252-64L9 from ch... 1594 0.0
	JQ329294.1	Dromaius novaehollandiae ultra-conserved element ... 1243 0.0
	JQ329982.1	Eudromia elegans ultra-conserved element locus ch... 1018 0.0
	JQ332560.1	Phalacrocorax carbo ultra-conserved element locus... 1264 0.0
	JQ333659.1	Pitta guajana ultra-conserved element locus chr1_... 1144 0.0
	JQ334500.1	Struthio camelus ultra-conserved element locus ch... 1077 0.0
scaffold-28251
	AC163698.3	Gallus gallus BAC clone CH261-189E9 from chromoso... 1624 0.0
scaffold-28255
	JQ332949.1	Phalacrocorax carbo ultra-conserved element locus... 1314 0.0
scaffold-283
	AC189108.3	Gallus gallus BAC clone CH261-162K7 from chromoso... 1315 0.0
	AC192787.3	Gallus gallus BAC clone CH261-82A19 from chromoso... 1315 0.0
scaffold-28343
	AC193222.4	Gallus gallus BAC clone CH261-163E6 from chromoso... 1797 0.0
scaffold-28410
	AC189861.1	Gallus gallus BAC clone CH261-177L11 from chromos... 1107 0.0
scaffold-28419
	AC190191.1	Gallus gallus BAC clone CH261-178D15 from chromos... 1598 0.0
	AC213383.3	Gallus gallus BAC clone CH261-105J16 from chromos... 1598 0.0
scaffold-28512
	AC193889.4	Gallus gallus BAC clone CH261-147F20 from chromos... 1360 0.0
scaffold-2854
	AC189683.5	Gallus gallus BAC clone CH261-13C13 from chromoso... 1031 0.0
scaffold-28588
	JQ332844.1	Phalacrocorax carbo ultra-conserved element locus... 1166 0.0
scaffold-28666
	AC186536.4	Gallus gallus BAC clone CH261-117N13 from chromos... 1727 0.0
	AC186876.2	Gallus gallus BAC clone TAM31-23L23 from chromoso... 1727 0.0
scaffold-2874
	AC164653.3	Gallus gallus BAC clone CH261-187D17 from chromos... 1399 0.0
scaffold-28822
	AC192556.2	Gallus gallus BAC clone CH261-69F12 from chromoso... 1225 0.0
scaffold-28824
	AC186675.3	Gallus gallus BAC clone TAM33-72P19 from chromoso... 1652 0.0
	AC187361.3	Gallus gallus BAC clone CH261-179N3 from chromoso... 1652 0.0
	JQ332932.1	Phalacrocorax carbo ultra-conserved element locus... 1051 0.0
scaffold-28880
	AC186843.2	Gallus gallus BAC clone CH261-64I12 from chromoso... 1718 0.0
scaffold-28930
	AC186858.2	Gallus gallus BAC clone TAM33-86F2 from chromosom... 1199 0.0
	AC192790.3	Gallus gallus BAC clone CH261-37L5 from chromosom... 1199 0.0
scaffold-28966
	AC160643.2	Gallus gallus BAC clone CH261-123L21 from chromos... 2132 0.0
scaffold-28981
	AC096639.2	Homo sapiens chromosome 1 clone RP11-323I1, compl... 1142 0.0
	AC121107.19	Mus musculus chromosome 1, clone RP24-240P15, co... 1013 0.0
scaffold-29005
	AC157662.2	Gallus gallus BAC clone CH261-183P12 from chromos... 1736 0.0
scaffold-29110
	AC189683.5	Gallus gallus BAC clone CH261-13C13 from chromoso... 1011 0.0
	AC192959.3	Gallus gallus BAC clone CH261-111O17 from chromos... 1011 0.0
scaffold-29142
	AC190412.2	Gallus gallus BAC clone CH261-106F6 from chromoso... 1122 0.0
scaffold-29175
	AC188805.5	Gallus gallus BAC clone TAM31-17M13 from chromoso... 1408 0.0
	AC192756.2	Gallus gallus BAC clone CH261-48C1 from chromosom... 1408 0.0
scaffold-29180
	AC187590.3	Gallus gallus BAC clone CH261-150P15 from chromos... 1197 0.0
	AC188373.3	Gallus gallus BAC clone CH261-138G9 from chromoso... 1197 0.0
scaffold-29230
	HQ258881.1	Gallus gallus elongation of very long chain fatty... 1354 0.0
scaffold-29250
	M74143.1	CHKACTAC Gallus gallus alpha-actinin mRNA, complete cds 1362 0.0
scaffold-29255
	AC007345.5	AC007345 Homo sapiens chromosome 16 clone RP11-466... 1229 0.0
	AC079416.4	Homo sapiens chromosome 16 clone RP11-454F8, comp... 1229 0.0
	AY243500.1	Homo sapiens chromatin remodeling factor CHROM1 m... 1229 0.0
	AY243504.1	Homo sapiens chromatin remodeling factor CHROM3 m... 1229 0.0
	BC140815.1	Homo sapiens chromodomain helicase DNA binding pr... 1229 0.0
	BC144622.1	Homo sapiens chromodomain helicase DNA binding pr... 1229 0.0
	DQ059482.1	Homo sapiens ciprofibrate bound protein p240 isof... 1229 0.0
scaffold-29280
	AC188183.3	Taeniopygia guttata BAC clone TGMCBa-10H12 from c... 1786 0.0
scaffold-29323
	AC191968.2	Gallus gallus BAC clone CH261-13J22 from chromoso... 2292 0.0
scaffold-29508
	AC188587.2	Callithrix jacchus BAC clone CH259-67H12 from chr... 1458 0.0
	JQ329301.1	Dromaius novaehollandiae ultra-conserved element ... 1077 0.0
	JQ332693.1	Phalacrocorax carbo ultra-conserved element locus... 1323 0.0
	JQ333880.1	Pitta guajana ultra-conserved element locus chr1_... 1101 0.0
	JQ334404.1	Struthio camelus ultra-conserved element locus ch... 1040 0.0
	JQ335683.1	Urocolius indicus ultra-conserved element locus c... 1000 0.0
scaffold-29517
	AC068641.18	Homo sapiens 12 BAC RP11-981P6 (Roswell Park Can... 1051 0.0
	J04027.1	HUMPMPCA Human plasma membrane Ca2+ pumping ATPase m... 1002 0.0
	L14561.1	HUMCAATPX Homo sapiens plasma membrane calcium ATPas... 1051 0.0
scaffold-29534
	AC190136.2	Taeniopygia guttata BAC clone TGMCBa-22H12 from c... 1581 0.0
scaffold-29556
	JQ332981.1	Phalacrocorax carbo ultra-conserved element locus... 1175 0.0
scaffold-29627
	AC132429.2	Mus musculus BAC clone RP23-203O20 from chromosom... 1048 0.0
	AC168116.3	Mus musculus BAC clone RP24-108N24 from chromosom... 1048 0.0
scaffold-29628
	AC161463.3	Gallus gallus BAC clone CH261-127J9 from chromoso... 1805 0.0
scaffold-29651
	AC027674.10	Homo sapiens chromosome 10 clone RP11-255M1, com... 1053 0.0
scaffold-29727
	AC189106.2	Gallus gallus BAC clone CH261-163G11 from chromos... 1585 0.0
	AC190216.1	Gallus gallus BAC clone CH261-94K8 from chromosom... 1585 0.0
scaffold-29915
	AC190152.2	Gallus gallus BAC clone CH261-171P12 from chromos... 1334 0.0
	AC192787.3	Gallus gallus BAC clone CH261-82A19 from chromoso... 1334 0.0
[truncated: 8,901 more rows]
[truncated: 1 more columns]

## Sheet: Unmatched scaffolds
Unmateched scaffolds
scaffold-0
scaffold-1
scaffold-10
scaffold-100
scaffold-1000
scaffold-10000
scaffold-10001
scaffold-10002
scaffold-10003
scaffold-10004
scaffold-10005
scaffold-10006
scaffold-10007
scaffold-10008
scaffold-10009
scaffold-1001
scaffold-10010
scaffold-10011
scaffold-10012
scaffold-10013
scaffold-10014
scaffold-10015
scaffold-10016
scaffold-10017
scaffold-10018
scaffold-10019
scaffold-1002
scaffold-10020
scaffold-10021
scaffold-10022
scaffold-10023
scaffold-10024
scaffold-10025
scaffold-10026
scaffold-10027
scaffold-10028
scaffold-10029
scaffold-1003
scaffold-10030
scaffold-10031
scaffold-10032
scaffold-10033
scaffold-10034
scaffold-10035
scaffold-10036
scaffold-10037
scaffold-10038
scaffold-10039
scaffold-1004
scaffold-10041
scaffold-10042
scaffold-10043
scaffold-10044
scaffold-10045
scaffold-10046
scaffold-10047
scaffold-10048
scaffold-10049
scaffold-1005
scaffold-10050
scaffold-10051
scaffold-10052
scaffold-10053
scaffold-10054
scaffold-10055
scaffold-10056
scaffold-10057
scaffold-10058
scaffold-10059
scaffold-1006
scaffold-10060
scaffold-10061
scaffold-10062
scaffold-10063
scaffold-10064
scaffold-10065
scaffold-10066
scaffold-10067
scaffold-10068
scaffold-10069
scaffold-1007
scaffold-10070
scaffold-10071
scaffold-10072
scaffold-10073
scaffold-10074
scaffold-10075
scaffold-10076
scaffold-10077
scaffold-10078
scaffold-10079
scaffold-1008
scaffold-10080
scaffold-10081
scaffold-10082
scaffold-10083
scaffold-10084
scaffold-10085
scaffold-10086
scaffold-10087
scaffold-10088
scaffold-10089
scaffold-1009
scaffold-10090
scaffold-10091
scaffold-10092
scaffold-10093
scaffold-10094
scaffold-10095
scaffold-10096
scaffold-10098
scaffold-10099
scaffold-101
scaffold-1010
scaffold-10100
scaffold-10101
scaffold-10102
scaffold-10103
scaffold-10104
scaffold-10105
scaffold-10106
scaffold-10107
scaffold-10108
scaffold-10109
scaffold-1011
scaffold-10110
scaffold-10111
scaffold-10112
scaffold-10113
scaffold-10114
scaffold-10115
scaffold-10116
scaffold-10117
scaffold-10118
scaffold-10119
scaffold-1012
scaffold-10120
scaffold-10121
scaffold-10122
scaffold-10123
scaffold-10124
scaffold-10125
scaffold-10126
scaffold-10127
scaffold-10128
scaffold-10129
scaffold-1013
scaffold-10130
scaffold-10131
scaffold-10132
scaffold-10133
scaffold-10134
scaffold-10135
scaffold-10136
scaffold-10137
scaffold-10138
scaffold-10139
scaffold-1014
scaffold-10140
scaffold-10141
scaffold-10142
scaffold-10143
scaffold-10144
scaffold-10146
scaffold-10147
scaffold-10148
scaffold-10149
scaffold-1015
scaffold-10150
scaffold-10151
scaffold-10152
scaffold-10153
scaffold-10154
scaffold-10155
scaffold-10156
scaffold-10157
scaffold-10159
scaffold-1016
scaffold-10160
scaffold-10161
scaffold-10162
scaffold-10163
scaffold-10164
scaffold-10165
scaffold-10166
scaffold-10167
scaffold-10168
scaffold-10169
scaffold-10170
scaffold-10171
scaffold-10172
scaffold-10173
scaffold-10174
scaffold-10175
scaffold-10176
scaffold-10177
scaffold-10178
scaffold-10179
scaffold-1018
scaffold-10180
scaffold-10181
scaffold-10183
scaffold-10184
scaffold-10185
scaffold-10186
scaffold-10187
scaffold-10188
scaffold-10189
scaffold-1019
scaffold-10190
scaffold-10191
scaffold-10193
scaffold-10194
scaffold-10195
scaffold-10196
scaffold-10197
scaffold-10198
scaffold-10199
scaffold-102
scaffold-1020
scaffold-10200
scaffold-10201
scaffold-10202
scaffold-10203
scaffold-10204
scaffold-10205
scaffold-10206
scaffold-10207
scaffold-10208
scaffold-10209
scaffold-1021
scaffold-10210
scaffold-10211
scaffold-10212
scaffold-10213
scaffold-10214
scaffold-10215
scaffold-10216
scaffold-10217
scaffold-10218
scaffold-10219
scaffold-1022
scaffold-10220
scaffold-10221
scaffold-10222
scaffold-10223
scaffold-10224
scaffold-10225
scaffold-10226
scaffold-10227
scaffold-10228
scaffold-10229
scaffold-1023
scaffold-10230
scaffold-10231
scaffold-10232
scaffold-10233
scaffold-10234
scaffold-10235
scaffold-10236
scaffold-10237
scaffold-10238
scaffold-10239
scaffold-1024
scaffold-10240
scaffold-10241
scaffold-10242
scaffold-10243
scaffold-10244
scaffold-10245
scaffold-10246
scaffold-10247
scaffold-10248
scaffold-10249
scaffold-1025
scaffold-10250
scaffold-10251
scaffold-10252
scaffold-10253
scaffold-10254
scaffold-10255
scaffold-10256
scaffold-10257
scaffold-10258
scaffold-10259
scaffold-1026
scaffold-10260
scaffold-10261
scaffold-10262
scaffold-10263
scaffold-10264
scaffold-10265
scaffold-10266
scaffold-10267
scaffold-10268
scaffold-10269
scaffold-1027
scaffold-10270
scaffold-10271
scaffold-10272
scaffold-10273
scaffold-10274
scaffold-10275
scaffold-10276
scaffold-10277
scaffold-10278
scaffold-10279
scaffold-1028
scaffold-10280
scaffold-10281
scaffold-10282
scaffold-10283
scaffold-10284
scaffold-10285
scaffold-10286
scaffold-10287
scaffold-10288
scaffold-10289
scaffold-1029
scaffold-10290
scaffold-10291
scaffold-10292
scaffold-10293
scaffold-10294
scaffold-10295
scaffold-10296
scaffold-10297
scaffold-10298
scaffold-10299
scaffold-103
scaffold-1030
scaffold-10300
scaffold-10301
scaffold-10302
scaffold-10303
scaffold-10304
scaffold-10305
scaffold-10306
scaffold-10307
scaffold-10308
scaffold-10309
scaffold-1031
scaffold-10310
scaffold-10311
scaffold-10312
scaffold-10313
scaffold-10314
scaffold-10315
scaffold-10317
scaffold-10318
scaffold-10319
scaffold-10320
scaffold-10321
scaffold-10322
scaffold-10323
scaffold-10324
scaffold-10325
scaffold-10326
scaffold-10327
scaffold-10328
scaffold-10329
scaffold-1033
scaffold-10330
scaffold-10331
scaffold-10332
scaffold-10333
scaffold-10334
scaffold-10335
scaffold-10336
scaffold-10337
scaffold-10338
scaffold-10339
scaffold-10340
scaffold-10341
scaffold-10342
scaffold-10343
scaffold-10344
scaffold-10345
scaffold-10346
scaffold-10347
scaffold-10348
scaffold-10349
scaffold-1035
scaffold-10350
scaffold-10351
scaffold-10352
scaffold-10353
scaffold-10354
scaffold-10355
scaffold-10356
scaffold-10357
scaffold-10358
scaffold-10359
scaffold-1036
scaffold-10360
scaffold-10361
scaffold-10362
scaffold-10363
scaffold-10364
scaffold-10365
scaffold-10366
scaffold-10367
scaffold-10368
scaffold-10369
scaffold-1037
scaffold-10370
scaffold-10371
scaffold-10372
scaffold-10373
scaffold-10374
scaffold-10375
scaffold-10376
scaffold-10377
scaffold-10378
scaffold-10379
scaffold-1038
scaffold-10380
scaffold-10381
scaffold-10382
scaffold-10383
scaffold-10384
scaffold-10385
scaffold-10386
scaffold-10387
scaffold-10388
scaffold-10389
scaffold-1039
scaffold-10390
scaffold-10391
scaffold-10392
scaffold-10393
scaffold-10394
scaffold-10395
scaffold-10396
scaffold-10397
scaffold-10398
scaffold-104
scaffold-1040
scaffold-10400
scaffold-10401
scaffold-10402
scaffold-10403
scaffold-10404
scaffold-10405
scaffold-10406
scaffold-10407
scaffold-10408
scaffold-10409
scaffold-1041
scaffold-10410
scaffold-10411
scaffold-10412
scaffold-10413
scaffold-10414
scaffold-10415
scaffold-10416
scaffold-10417
scaffold-10418
scaffold-10419
scaffold-1042
scaffold-10420
scaffold-10421
scaffold-10422
scaffold-10423
scaffold-10424
scaffold-10425
scaffold-10426
scaffold-10427
scaffold-10428
scaffold-10429
scaffold-1043
scaffold-10430
scaffold-10431
scaffold-10432
scaffold-10433
scaffold-10434
scaffold-10435
scaffold-10436
scaffold-10437
scaffold-10438
scaffold-10439
scaffold-1044
scaffold-10440
scaffold-10441
scaffold-10442
scaffold-10443
scaffold-10444
scaffold-10445
scaffold-10446
scaffold-10447
scaffold-10448
scaffold-10449
scaffold-1045
scaffold-10450
scaffold-10451
scaffold-10452
scaffold-10453
scaffold-10454
scaffold-10455
scaffold-10456
scaffold-10457
scaffold-10458
scaffold-1046
scaffold-10460
scaffold-10461
scaffold-10462
scaffold-10463
scaffold-10464
scaffold-10465
scaffold-10466
scaffold-10467
scaffold-10468
scaffold-10469
scaffold-1047
scaffold-10470
scaffold-10471
scaffold-10472
scaffold-10473
scaffold-10474
scaffold-10475
scaffold-10476
scaffold-10477
scaffold-10478
scaffold-10479
scaffold-1048
scaffold-10480
scaffold-10481
scaffold-10482
scaffold-10483
scaffold-10484
scaffold-10485
scaffold-10486
scaffold-10487
scaffold-10488
scaffold-10489
scaffold-1049
scaffold-10490
scaffold-10491
scaffold-10492
scaffold-10493
scaffold-10494
scaffold-10495
scaffold-10496
scaffold-10497
scaffold-10498
scaffold-10499
scaffold-105
scaffold-1050
scaffold-10500
scaffold-10501
scaffold-10502
scaffold-10503
scaffold-10504
scaffold-10505
scaffold-10506
scaffold-10507
scaffold-10508
scaffold-10509
scaffold-1051
scaffold-10510
scaffold-10511
scaffold-10512
scaffold-10513
scaffold-10514
scaffold-10515
scaffold-10516
scaffold-10517
scaffold-10518
scaffold-10519
scaffold-1052
scaffold-10520
scaffold-10521
scaffold-10522
scaffold-10523
scaffold-10524
scaffold-10525
scaffold-10526
scaffold-10527
scaffold-10528
scaffold-10529
scaffold-1053
scaffold-10530
scaffold-10531
scaffold-10532
scaffold-10533
scaffold-10534
scaffold-10535
scaffold-10536
scaffold-10537
scaffold-10538
scaffold-10539
scaffold-1054
scaffold-10540
scaffold-10541
scaffold-10542
scaffold-10544
scaffold-10545
scaffold-10546
scaffold-10547
scaffold-10548
scaffold-10549
scaffold-1055
scaffold-10550
scaffold-10551
scaffold-10552
scaffold-10553
scaffold-10554
scaffold-10555
scaffold-10556
scaffold-10558
scaffold-10559
scaffold-1056
scaffold-10560
scaffold-10561
scaffold-10562
scaffold-10563
scaffold-10564
scaffold-10565
scaffold-10566
scaffold-10567
scaffold-10568
scaffold-10569
scaffold-1057
scaffold-10570
scaffold-10571
scaffold-10572
scaffold-10573
scaffold-10574
scaffold-10575
scaffold-10576
scaffold-10577
scaffold-10578
scaffold-10579
scaffold-1058
scaffold-10580
scaffold-10581
scaffold-10582
scaffold-10583
scaffold-10584
scaffold-10585
scaffold-10586
scaffold-10587
scaffold-10588
scaffold-10589
scaffold-1059
scaffold-10590
scaffold-10591
scaffold-10592
scaffold-10593
scaffold-10594
scaffold-10595
scaffold-10596
scaffold-10597
scaffold-10598
scaffold-10599
scaffold-106
scaffold-10600
scaffold-10601
scaffold-10602
scaffold-10603
scaffold-10604
scaffold-10605
scaffold-10606
scaffold-10607
scaffold-10608
scaffold-1061
scaffold-10610
scaffold-10611
scaffold-10612
scaffold-10614
scaffold-10615
scaffold-10616
scaffold-10617
scaffold-10618
scaffold-10619
scaffold-1062
scaffold-10620
scaffold-10621
scaffold-10622
scaffold-10623
scaffold-10624
scaffold-10625
scaffold-10626
scaffold-10627
scaffold-10628
scaffold-10629
scaffold-1063
scaffold-10630
scaffold-10631
scaffold-10632
scaffold-10633
scaffold-10634
scaffold-10635
scaffold-10636
scaffold-10637
scaffold-10638
scaffold-10639
scaffold-1064
scaffold-10640
scaffold-10641
scaffold-10642
scaffold-10643
scaffold-10644
scaffold-10645
scaffold-10646
scaffold-10647
scaffold-10648
scaffold-10649
scaffold-1065
scaffold-10650
scaffold-10651
scaffold-10652
scaffold-10653
scaffold-10654
scaffold-10655
scaffold-10656
scaffold-10657
scaffold-10658
scaffold-10659
scaffold-1066
scaffold-10660
scaffold-10661
scaffold-10662
scaffold-10663
scaffold-10664
scaffold-10665
scaffold-10666
scaffold-10667
scaffold-10668
scaffold-10669
scaffold-1067
scaffold-10670
scaffold-10671
scaffold-10672
scaffold-10673
scaffold-10674
scaffold-10675
scaffold-10676
scaffold-10677
scaffold-10678
scaffold-10679
scaffold-1068
scaffold-10680
scaffold-10681
scaffold-10682
scaffold-10683
scaffold-10684
scaffold-10685
scaffold-10686
scaffold-10687
scaffold-10688
scaffold-10689
scaffold-1069
scaffold-10690
scaffold-10691
scaffold-10692
scaffold-10693
scaffold-10694
scaffold-10695
scaffold-10696
scaffold-10697
scaffold-10698
scaffold-10699
scaffold-107
scaffold-1070
scaffold-10700
scaffold-10701
scaffold-10702
scaffold-10703
scaffold-10704
scaffold-10705
scaffold-10706
scaffold-10707
scaffold-10708
scaffold-10709
scaffold-1071
scaffold-10710
scaffold-10711
scaffold-10712
scaffold-10713
scaffold-10714
scaffold-10715
scaffold-10716
scaffold-10717
scaffold-10718
scaffold-10719
scaffold-1072
scaffold-10720
scaffold-10721
scaffold-10722
scaffold-10723
scaffold-10724
scaffold-10725
scaffold-10726
scaffold-10727
scaffold-10728
scaffold-10729
scaffold-1073
scaffold-10730
scaffold-10731
scaffold-10732
scaffold-10733
scaffold-10734
scaffold-10735
scaffold-10736
scaffold-10737
scaffold-10738
scaffold-10739
scaffold-1074
scaffold-10740
scaffold-10741
scaffold-10742
scaffold-10743
scaffold-10744
scaffold-10745
scaffold-10746
scaffold-10747
scaffold-10748
scaffold-10749
scaffold-1075
scaffold-10750
scaffold-10751
scaffold-10752
scaffold-10753
scaffold-10754
scaffold-10755
scaffold-10756
scaffold-10757
scaffold-10758
scaffold-10759
scaffold-1076
scaffold-10760
scaffold-10761
scaffold-10762
scaffold-10763
scaffold-10764
scaffold-10765
scaffold-10766
scaffold-10767
scaffold-10768
scaffold-10769
scaffold-1077
scaffold-10770
scaffold-10771
scaffold-10772
scaffold-10773
scaffold-10774
scaffold-10775
scaffold-10776
scaffold-10777
scaffold-10778
scaffold-10779
scaffold-1078
scaffold-10780
scaffold-10781
scaffold-10782
scaffold-10783
scaffold-10784
scaffold-10785
scaffold-10786
scaffold-10787
scaffold-10788
scaffold-10789
scaffold-1079
scaffold-10790
scaffold-10791
scaffold-10792
scaffold-10793
scaffold-10794
scaffold-10795
scaffold-10796
scaffold-10797
scaffold-10798
scaffold-10799
scaffold-108
scaffold-1080
scaffold-10800
scaffold-10801
scaffold-10802
scaffold-10803
scaffold-10804
scaffold-10805
scaffold-10806
scaffold-10807
scaffold-10808
scaffold-10809
scaffold-1081
scaffold-10810
scaffold-10811
scaffold-10812
scaffold-10813
scaffold-10814
scaffold-10815
scaffold-10816
scaffold-10817
scaffold-10818
scaffold-10819
scaffold-1082
scaffold-10820
scaffold-10821
scaffold-10822
scaffold-10823
scaffold-10824
scaffold-10825
scaffold-10826
scaffold-10827
scaffold-10828
scaffold-10829
scaffold-1083
scaffold-10830
scaffold-10831
scaffold-10832
scaffold-10833
scaffold-10834
scaffold-10835
scaffold-10836
scaffold-10837
scaffold-10838
scaffold-1084
scaffold-10840
scaffold-10841
scaffold-10842
scaffold-10843
scaffold-10844
scaffold-10845
scaffold-10846
scaffold-10847
scaffold-10848
scaffold-10849
scaffold-1085
scaffold-10850
scaffold-10851
scaffold-10852
scaffold-10853
scaffold-10854
scaffold-10855
scaffold-10856
scaffold-10857
scaffold-10858
scaffold-10859
scaffold-1086
scaffold-10860
scaffold-10861
scaffold-10862
scaffold-10863
scaffold-10864
scaffold-10865
scaffold-10866
scaffold-10867
scaffold-10868
scaffold-10869
scaffold-1087
scaffold-10870
scaffold-10871
scaffold-10872
scaffold-10873
scaffold-10874
scaffold-10876
scaffold-10878
scaffold-10879
scaffold-1088
scaffold-10880
scaffold-10881
scaffold-10882
scaffold-10883
scaffold-10884
scaffold-10885
scaffold-10886
scaffold-10887
scaffold-10888
scaffold-10889
scaffold-1089
scaffold-10890
scaffold-10891
scaffold-10892
scaffold-10893
scaffold-10894
scaffold-10895
scaffold-10896
scaffold-10897
scaffold-10898
scaffold-10899
scaffold-109
scaffold-1090
scaffold-10900
scaffold-10901
scaffold-10902
scaffold-10903
scaffold-10904
scaffold-10905
scaffold-10906
scaffold-10907
scaffold-10908
scaffold-10909
scaffold-1091
scaffold-10910
scaffold-10911
scaffold-10912
scaffold-10913
scaffold-10914
scaffold-10915
scaffold-10916
scaffold-10917
scaffold-10918
scaffold-10919
scaffold-1092
scaffold-10920
scaffold-10921
scaffold-10922
scaffold-10923
scaffold-10924
scaffold-10925
scaffold-10926
scaffold-10927
scaffold-10928
scaffold-10929
scaffold-1093
scaffold-10930
scaffold-10931
scaffold-10932
scaffold-10933
scaffold-10934
scaffold-10935
scaffold-10936
scaffold-10937
scaffold-10938
scaffold-10939
scaffold-1094
scaffold-10940
scaffold-10941
scaffold-10942
scaffold-10943
scaffold-10944
scaffold-10945
scaffold-10946
scaffold-10947
scaffold-10948
scaffold-10949
scaffold-1095
scaffold-10950
scaffold-10951
scaffold-10952
scaffold-10953
scaffold-10954
scaffold-10955
scaffold-10956
scaffold-10957
scaffold-10958
scaffold-10959
scaffold-1096
scaffold-10960
scaffold-10961
scaffold-10962
scaffold-10963
scaffold-10964
scaffold-10965
scaffold-10966
scaffold-10967
scaffold-10968
scaffold-10969
scaffold-1097
scaffold-10970
scaffold-10971
scaffold-10972
scaffold-10973
scaffold-10974
scaffold-10975
scaffold-10976
scaffold-10977
scaffold-10978
scaffold-10979
scaffold-1098
scaffold-10980
scaffold-10981
scaffold-10984
scaffold-10985
scaffold-10987
scaffold-10988
scaffold-10989
scaffold-1099
scaffold-10990
scaffold-10991
scaffold-10992
scaffold-10993
scaffold-10994
scaffold-10995
scaffold-10996
scaffold-10997
scaffold-10998
scaffold-10999
scaffold-11
scaffold-110
scaffold-11000
scaffold-11001
scaffold-11002
scaffold-11003
scaffold-11004
scaffold-11005
scaffold-11006
scaffold-11007
scaffold-11008
scaffold-1101
scaffold-11010
scaffold-11011
scaffold-11012
scaffold-11013
scaffold-11014
scaffold-11015
scaffold-11016
scaffold-11017
scaffold-11018
scaffold-11019
scaffold-1102
scaffold-11020
scaffold-11021
scaffold-11022
scaffold-11023
scaffold-11024
scaffold-11025
scaffold-11026
scaffold-11027
scaffold-11028
scaffold-11029
scaffold-1103
scaffold-11030
scaffold-11031
scaffold-11032
scaffold-11033
scaffold-11034
scaffold-11035
scaffold-11036
scaffold-11037
scaffold-11038
scaffold-11039
scaffold-1104
scaffold-11040
scaffold-11041
scaffold-11042
scaffold-11043
scaffold-11044
scaffold-11045
scaffold-11046
scaffold-11047
scaffold-11048
scaffold-11049
scaffold-1105
scaffold-11050
scaffold-11051
scaffold-11052
scaffold-11053
scaffold-11054
scaffold-11055
scaffold-11056
scaffold-11057
scaffold-11058
scaffold-11059
scaffold-1106
scaffold-11060
scaffold-11061
scaffold-11062
scaffold-11063
scaffold-11064
scaffold-11065
scaffold-11066
scaffold-11067
scaffold-11068
scaffold-11069
scaffold-1107
scaffold-11070
scaffold-11071
scaffold-11072
scaffold-11073
scaffold-11074
scaffold-11075
scaffold-11076
scaffold-11077
scaffold-11078
scaffold-11079
scaffold-1108
scaffold-11080
scaffold-11082
scaffold-11083
scaffold-11084
scaffold-11085
scaffold-11086
scaffold-11087
scaffold-11088
scaffold-1109
scaffold-11090
scaffold-11091
scaffold-11092
scaffold-11093
scaffold-11094
scaffold-11095
scaffold-11096
scaffold-11097
scaffold-11098
scaffold-11099
scaffold-111
scaffold-1110
scaffold-11100
scaffold-11101
scaffold-11102
scaffold-11103
scaffold-11104
scaffold-11105
scaffold-11106
scaffold-11107
scaffold-11108
scaffold-11109
scaffold-1111
scaffold-11110
scaffold-11111
scaffold-11112
scaffold-11114
scaffold-11115
scaffold-11116
scaffold-11117
scaffold-11118
scaffold-11119
scaffold-1112
scaffold-11120
scaffold-11121
scaffold-11122
scaffold-11123
scaffold-11124
scaffold-11125
scaffold-11126
scaffold-11127
scaffold-11128
scaffold-11129
scaffold-1113
scaffold-11130
scaffold-11131
scaffold-11132
scaffold-11133
scaffold-11134
scaffold-11135
scaffold-11136
scaffold-11137
scaffold-11138
scaffold-11139
scaffold-1114
scaffold-11140
scaffold-11141
scaffold-11142
scaffold-11143
scaffold-11144
scaffold-11145
scaffold-11146
scaffold-11147
scaffold-11148
scaffold-11149
scaffold-1115
scaffold-11150
scaffold-11151
scaffold-11152
scaffold-11153
scaffold-11155
scaffold-11156
scaffold-11157
scaffold-11158
scaffold-11159
scaffold-1116
scaffold-11160
scaffold-11161
scaffold-11162
scaffold-11163
scaffold-11164
scaffold-11165
scaffold-11166
scaffold-11167
scaffold-11168
scaffold-1117
scaffold-11170
scaffold-11171
scaffold-11173
scaffold-11174
scaffold-11175
scaffold-11176
scaffold-11177
scaffold-11178
scaffold-11179
scaffold-1118
scaffold-11180
scaffold-11181
scaffold-11182
scaffold-11183
scaffold-11184
scaffold-11185
scaffold-11186
scaffold-11187
scaffold-11188
scaffold-11189
scaffold-1119
scaffold-11190
scaffold-11191
scaffold-11192
scaffold-11193
scaffold-11194
scaffold-11195
scaffold-11196
scaffold-11197
scaffold-11198
scaffold-11199
scaffold-112
scaffold-1120
scaffold-11201
scaffold-11202
scaffold-11203
scaffold-11204
scaffold-11206
scaffold-11207
scaffold-11208
scaffold-11209
scaffold-1121
scaffold-11210
scaffold-11211
scaffold-11212
scaffold-11213
scaffold-11214
scaffold-11215
scaffold-11216
scaffold-11217
scaffold-11218
scaffold-11219
scaffold-1122
scaffold-11220
scaffold-11221
scaffold-11222
scaffold-11223
scaffold-11224
scaffold-11225
scaffold-11226
scaffold-11227
scaffold-11228
scaffold-11229
scaffold-1123
scaffold-11230
scaffold-11231
scaffold-11232
scaffold-11233
scaffold-11234
scaffold-11235
scaffold-11236
scaffold-11237
scaffold-11238
scaffold-11239
scaffold-1124
scaffold-11240
scaffold-11241
scaffold-11242
scaffold-11243
scaffold-11244
scaffold-11245
scaffold-11246
scaffold-11247
scaffold-11248
scaffold-11249
scaffold-1125
scaffold-11250
scaffold-11251
scaffold-11252
scaffold-11253
scaffold-11254
scaffold-11255
scaffold-11256
scaffold-11257
scaffold-11258
scaffold-11259
scaffold-1126
scaffold-11260
scaffold-11261
scaffold-11262
scaffold-11263
scaffold-11264
scaffold-11265
scaffold-11266
scaffold-11267
scaffold-11268
scaffold-11269
scaffold-1127
scaffold-11270
scaffold-11271
scaffold-11272
scaffold-11273
scaffold-11274
scaffold-11275
scaffold-11276
scaffold-11277
scaffold-11278
scaffold-11279
scaffold-1128
scaffold-11280
scaffold-11281
scaffold-11282
scaffold-11283
scaffold-11284
scaffold-11285
scaffold-11286
scaffold-11287
scaffold-11288
scaffold-11289
scaffold-1129
scaffold-11290
scaffold-11291
scaffold-11292
scaffold-11295
scaffold-11296
scaffold-11297
scaffold-11298
scaffold-11299
scaffold-113
scaffold-1130
scaffold-11300
scaffold-11301
scaffold-11302
scaffold-11303
scaffold-11304
scaffold-11305
scaffold-11306
scaffold-11307
scaffold-11308
scaffold-11309
scaffold-1131
scaffold-11310
scaffold-11311
scaffold-11312
scaffold-11313
scaffold-11314
scaffold-11315
scaffold-11316
scaffold-11317
scaffold-11318
scaffold-11319
scaffold-1132
scaffold-11320
scaffold-11321
scaffold-11322
scaffold-11324
scaffold-11325
scaffold-11326
scaffold-11327
scaffold-11328
scaffold-11329
scaffold-1133
scaffold-11330
scaffold-11331
scaffold-11332
scaffold-11333
scaffold-11334
scaffold-11335
scaffold-11336
scaffold-11337
scaffold-11338
scaffold-11339
scaffold-1134
scaffold-11340
scaffold-11341
scaffold-11342
scaffold-11343
scaffold-11344
scaffold-11345
scaffold-11346
scaffold-11347
scaffold-11348
scaffold-11349
scaffold-1135
scaffold-11350
scaffold-11351
scaffold-11352
scaffold-11353
scaffold-11354
scaffold-11355
scaffold-11356
scaffold-11357
scaffold-11358
scaffold-11359
scaffold-1136
scaffold-11360
scaffold-11361
scaffold-11362
scaffold-11363
scaffold-11364
scaffold-11365
scaffold-11366
scaffold-11367
scaffold-11368
scaffold-11369
scaffold-1137
scaffold-11370
scaffold-11371
scaffold-11372
scaffold-11373
scaffold-11375
scaffold-11376
scaffold-11377
scaffold-11379
scaffold-1138
scaffold-11380
scaffold-11381
scaffold-11382
scaffold-11383
scaffold-11384
scaffold-11385
scaffold-11386
scaffold-11387
scaffold-11388
scaffold-11389
scaffold-1139
scaffold-11390
scaffold-11391
scaffold-11392
scaffold-11393
scaffold-11394
scaffold-11395
scaffold-11396
scaffold-11397
scaffold-11398
scaffold-11399
scaffold-114
scaffold-1140
scaffold-11400
scaffold-11401
scaffold-11402
scaffold-11403
scaffold-11404
scaffold-11405
scaffold-11406
scaffold-11407
scaffold-11408
scaffold-11409
scaffold-1141
scaffold-11410
scaffold-11411
scaffold-11412
scaffold-11413
scaffold-11414
scaffold-11415
scaffold-11416
scaffold-11417
scaffold-11419
scaffold-1142
scaffold-11420
scaffold-11421
scaffold-11422
scaffold-11423
scaffold-11424
scaffold-11425
scaffold-11426
scaffold-11427
scaffold-11428
scaffold-11429
scaffold-1143
scaffold-11430
scaffold-11432
scaffold-11433
scaffold-11434
scaffold-11435
scaffold-11436
scaffold-11437
scaffold-11438
scaffold-11439
scaffold-1144
scaffold-11440
scaffold-11442
scaffold-11443
scaffold-11444
scaffold-11445
scaffold-11446
scaffold-11447
scaffold-11448
scaffold-11449
scaffold-1145
scaffold-11450
scaffold-11451
scaffold-11452
scaffold-11453
scaffold-11454
scaffold-11455
scaffold-11456
scaffold-11457
scaffold-11458
scaffold-11459
scaffold-1146
scaffold-11460
scaffold-11461
scaffold-11462
scaffold-11463
scaffold-11464
scaffold-11465
scaffold-11466
scaffold-11467
scaffold-11468
scaffold-11469
scaffold-1147
scaffold-11470
scaffold-11471
scaffold-11472
scaffold-11473
scaffold-11474
scaffold-11475
scaffold-11476
scaffold-11478
scaffold-11479
scaffold-1148
scaffold-11480
scaffold-11481
scaffold-11482
scaffold-11483
scaffold-11484
scaffold-11485
scaffold-11486
scaffold-11487
scaffold-11488
scaffold-11489
scaffold-1149
scaffold-11490
scaffold-11491
scaffold-11492
scaffold-11493
scaffold-11494
scaffold-11495
scaffold-11496
scaffold-11497
scaffold-11498
scaffold-11499
scaffold-115
scaffold-1150
scaffold-11500
scaffold-11501
scaffold-11502
scaffold-11503
scaffold-11504
scaffold-11505
scaffold-11506
scaffold-11507
scaffold-11508
scaffold-11509
scaffold-1151
scaffold-11510
scaffold-11511
scaffold-11512
scaffold-11513
scaffold-11514
scaffold-11515
scaffold-11516
scaffold-11517
scaffold-11518
scaffold-11519
scaffold-1152
scaffold-11520
scaffold-11521
scaffold-11522
scaffold-11523
scaffold-11524
scaffold-11525
scaffold-11526
scaffold-11527
scaffold-11528
scaffold-11529
scaffold-1153
scaffold-11530
scaffold-11532
scaffold-11533
scaffold-11534
scaffold-11535
scaffold-11536
scaffold-11537
scaffold-11538
scaffold-11539
scaffold-1154
scaffold-11540
scaffold-11541
scaffold-11542
scaffold-11544
scaffold-11545
scaffold-11546
scaffold-11547
scaffold-11548
scaffold-11549
scaffold-1155
scaffold-11550
scaffold-11551
scaffold-11553
scaffold-11554
scaffold-11555
scaffold-11556
scaffold-11557
scaffold-11558
scaffold-11559
scaffold-1156
scaffold-11560
scaffold-11561
scaffold-11562
scaffold-11563
scaffold-11564
scaffold-11565
scaffold-11566
scaffold-11567
scaffold-11568
scaffold-11569
scaffold-1157
scaffold-11570
scaffold-11571
scaffold-11572
scaffold-11573
scaffold-11574
scaffold-11575
scaffold-11576
scaffold-11577
scaffold-11578
scaffold-11579
scaffold-1158
scaffold-11580
scaffold-11581
scaffold-11582
scaffold-11583
scaffold-11584
scaffold-11585
scaffold-11586
scaffold-11587
scaffold-11588
scaffold-11589
scaffold-1159
scaffold-11590
scaffold-11591
scaffold-11592
scaffold-11593
scaffold-11594
scaffold-11595
scaffold-11596
scaffold-11597
scaffold-11598
scaffold-11599
scaffold-116
scaffold-1160
scaffold-11600
scaffold-11601
scaffold-11602
scaffold-11603
scaffold-11604
scaffold-11605
scaffold-11606
scaffold-11607
scaffold-11608
scaffold-11609
scaffold-1161
scaffold-11610
scaffold-11611
scaffold-11613
scaffold-11614
scaffold-11615
scaffold-11616
scaffold-11617
scaffold-11618
scaffold-11619
scaffold-1162
scaffold-11620
scaffold-11621
scaffold-11622
scaffold-11623
scaffold-11624
scaffold-11625
scaffold-11626
scaffold-11627
scaffold-11628
scaffold-11629
scaffold-1163
scaffold-11630
scaffold-11631
scaffold-11632
scaffold-11633
scaffold-11634
scaffold-11635
scaffold-11636
scaffold-11637
scaffold-11638
scaffold-11639
scaffold-1164
scaffold-11640
scaffold-11641
scaffold-11642
scaffold-11643
scaffold-11644
scaffold-11645
scaffold-11646
scaffold-11647
scaffold-11648
scaffold-11649
scaffold-1165
scaffold-11650
scaffold-11651
scaffold-11652
scaffold-11653
scaffold-11654
scaffold-11655
scaffold-11656
scaffold-11657
scaffold-11658
scaffold-11659
scaffold-1166
scaffold-11660
scaffold-11661
scaffold-11662
scaffold-11663
scaffold-11664
scaffold-11665
scaffold-11666
scaffold-11667
scaffold-11668
scaffold-11669
scaffold-1167
scaffold-11670
scaffold-11671
scaffold-11672
scaffold-11673
scaffold-11674
scaffold-11675
scaffold-11676
scaffold-11677
scaffold-11678
scaffold-11679
scaffold-1168
scaffold-11680
scaffold-11681
scaffold-11682
scaffold-11683
scaffold-11684
scaffold-11685
scaffold-11686
scaffold-11687
scaffold-11688
scaffold-11689
scaffold-1169
scaffold-11690
scaffold-11691
scaffold-11692
scaffold-11693
scaffold-11694
scaffold-11695
scaffold-11696
scaffold-11697
scaffold-11698
scaffold-11699
scaffold-117
scaffold-1170
scaffold-11700
scaffold-11701
scaffold-11702
scaffold-11703
scaffold-11704
scaffold-11705
scaffold-11706
scaffold-11707
scaffold-11708
scaffold-1171
scaffold-11710
scaffold-11711
scaffold-11712
scaffold-11713
scaffold-11714
scaffold-11715
scaffold-11716
scaffold-11717
scaffold-11718
scaffold-11719
scaffold-11720
scaffold-11721
scaffold-11722
scaffold-11723
scaffold-11724
scaffold-11725
scaffold-11726
scaffold-11727
scaffold-11728
scaffold-11729
scaffold-1173
scaffold-11730
scaffold-11731
scaffold-11732
scaffold-11733
scaffold-11734
scaffold-11735
scaffold-11736
scaffold-11737
scaffold-11738
scaffold-11739
scaffold-1174
scaffold-11740
scaffold-11741
scaffold-11742
scaffold-11743
scaffold-11744
scaffold-11745
scaffold-11746
scaffold-11747
scaffold-11749
scaffold-1175
scaffold-11750
scaffold-11752
scaffold-11753
scaffold-11754
scaffold-11755
scaffold-11756
scaffold-11757
scaffold-11758
scaffold-11759
scaffold-1176
scaffold-11760
scaffold-11761
scaffold-11762
scaffold-11763
scaffold-11764
scaffold-11765
scaffold-11766
scaffold-11767
scaffold-11768
scaffold-11769
scaffold-1177
scaffold-11770
scaffold-11771
scaffold-11772
scaffold-11773
scaffold-11774
scaffold-11775
scaffold-11776
scaffold-11777
scaffold-11778
scaffold-11779
scaffold-1178
scaffold-11781
scaffold-11782
scaffold-11783
scaffold-11784
scaffold-11785
scaffold-11786
scaffold-11787
scaffold-11788
scaffold-11789
scaffold-1179
scaffold-11790
scaffold-11791
scaffold-11792
scaffold-11793
scaffold-11794
scaffold-11796
scaffold-11797
scaffold-11798
scaffold-118
scaffold-1180
scaffold-11800
scaffold-11801
scaffold-11802
scaffold-11803
scaffold-11804
scaffold-11805
scaffold-11806
scaffold-11807
scaffold-11808
scaffold-11809
scaffold-1181
scaffold-11810
scaffold-11811
scaffold-11812
scaffold-11813
scaffold-11814
scaffold-11815
scaffold-11816
scaffold-11817
scaffold-11819
scaffold-1182
scaffold-11820
scaffold-11821
scaffold-11822
scaffold-11823
scaffold-11824
scaffold-11825
scaffold-11826
scaffold-11827
scaffold-11828
scaffold-11829
scaffold-1183
scaffold-11830
scaffold-11831
scaffold-11832
scaffold-11833
scaffold-11834
scaffold-11835
scaffold-11836
scaffold-11837
scaffold-11838
scaffold-11839
scaffold-1184
scaffold-11840
scaffold-11841
scaffold-11842
scaffold-11843
scaffold-11844
[truncated: 58,916 more rows]
