# Supplementary material for: A locally funded Puerto Rican parrot (Amazona vittata) genome sequencing project increases avian data and advances young researcher education
Source: Gigascience. 2012 Sep 28;1:14. doi: 10.1186/2047-217X-1-14 (PMC3626513; doi:10.1186/2047-217X-1-14)
Supplement: Additional file 11 — Table S6B. The database of GenBank sequences with more than 95% similarity with the parrot scaffolds found by BLAST. S7A. A map of G. gallus transcripts from NCBI Entrez Gene database that mapped to one of the A. guttata scaffolds. [file 2047-217X-1-14-S11.txt]

Query=  scaffold-0
Query=  scaffold-1
Query=  scaffold-2
Query=  scaffold-3
gb|AC213112.3|  Gallus gallus BAC clone CH261-138G10 from chromos...  1218    0.0  
gb|AC202793.3|  Gallus gallus BAC clone CH261-145J18 from chromos...  1218    0.0  
Query=  scaffold-4
Query=  scaffold-5
Query=  scaffold-6
Query=  scaffold-7
Query=  scaffold-8
Query=  scaffold-9
Query=  scaffold-10
Query=  scaffold-11
Query=  scaffold-12
Query=  scaffold-13
Query=  scaffold-14
Query=  scaffold-15
Query=  scaffold-16
Query=  scaffold-17
Query=  scaffold-18
Query=  scaffold-19
Query=  scaffold-20
Query=  scaffold-21
Query=  scaffold-22
Query=  scaffold-23
Query=  scaffold-24
Query=  scaffold-25
Query=  scaffold-26
Query=  scaffold-27
Query=  scaffold-28
Query=  scaffold-29
Query=  scaffold-30
Query=  scaffold-31
Query=  scaffold-32
Query=  scaffold-33
Query=  scaffold-34
Query=  scaffold-35
Query=  scaffold-36
Query=  scaffold-37
Query=  scaffold-38
Query=  scaffold-39
Query=  scaffold-40
Query=  scaffold-41
Query=  scaffold-42
Query=  scaffold-43
Query=  scaffold-44
Query=  scaffold-45
Query=  scaffold-46
Query=  scaffold-47
Query=  scaffold-48
Query=  scaffold-49
Query=  scaffold-50
Query=  scaffold-51
gb|JQ332961.1|  Phalacrocorax carbo ultra-conserved element locus...  1284    0.0  
gb|JQ329414.1|  Dromaius novaehollandiae ultra-conserved element ...  1179    0.0  
gb|JQ334232.1|  Struthio camelus ultra-conserved element locus ch...  1050    0.0  
gb|JQ333804.1|  Pitta guajana ultra-conserved element locus chr1_...  1005    0.0  
Query=  scaffold-52
Query=  scaffold-53
Query=  scaffold-54
Query=  scaffold-55
Query=  scaffold-56
Query=  scaffold-57
Query=  scaffold-58
Query=  scaffold-59
Query=  scaffold-60
Query=  scaffold-61
Query=  scaffold-62
Query=  scaffold-63
Query=  scaffold-64
Query=  scaffold-65
Query=  scaffold-66
Query=  scaffold-67
Query=  scaffold-68
Query=  scaffold-69
Query=  scaffold-70
Query=  scaffold-71
Query=  scaffold-72
Query=  scaffold-73
Query=  scaffold-74
Query=  scaffold-75
Query=  scaffold-76
Query=  scaffold-77
Query=  scaffold-78
Query=  scaffold-79
Query=  scaffold-80
Query=  scaffold-81
Query=  scaffold-82
Query=  scaffold-83
Query=  scaffold-84
Query=  scaffold-85
Query=  scaffold-86
Query=  scaffold-87
Query=  scaffold-88
Query=  scaffold-89
Query=  scaffold-90
Query=  scaffold-91
Query=  scaffold-92
Query=  scaffold-93
Query=  scaffold-94
Query=  scaffold-95
Query=  scaffold-96
Query=  scaffold-97
Query=  scaffold-98
Query=  scaffold-99
Query=  scaffold-100
Query=  scaffold-101
Query=  scaffold-102
Query=  scaffold-103
Query=  scaffold-104
Query=  scaffold-105
Query=  scaffold-106
Query=  scaffold-107
Query=  scaffold-108
Query=  scaffold-109
Query=  scaffold-110
Query=  scaffold-111
Query=  scaffold-112
Query=  scaffold-113
Query=  scaffold-114
Query=  scaffold-115
Query=  scaffold-116
Query=  scaffold-117
Query=  scaffold-118
Query=  scaffold-119
Query=  scaffold-120
Query=  scaffold-121
Query=  scaffold-122
Query=  scaffold-123
Query=  scaffold-124
Query=  scaffold-125
Query=  scaffold-126
Query=  scaffold-127
Query=  scaffold-128
Query=  scaffold-129
Query=  scaffold-130
Query=  scaffold-131
Query=  scaffold-132
Query=  scaffold-133
Query=  scaffold-134
Query=  scaffold-135
Query=  scaffold-136
Query=  scaffold-137
Query=  scaffold-138
Query=  scaffold-139
Query=  scaffold-140
Query=  scaffold-141
Query=  scaffold-142
Query=  scaffold-143
Query=  scaffold-144
Query=  scaffold-145
Query=  scaffold-146
Query=  scaffold-147
Query=  scaffold-148
Query=  scaffold-149
Query=  scaffold-150
Query=  scaffold-151
Query=  scaffold-152
Query=  scaffold-153
Query=  scaffold-154
Query=  scaffold-155
Query=  scaffold-156
Query=  scaffold-157
Query=  scaffold-158
Query=  scaffold-159
Query=  scaffold-160
Query=  scaffold-161
Query=  scaffold-162
Query=  scaffold-163
Query=  scaffold-164
Query=  scaffold-165
Query=  scaffold-166
Query=  scaffold-167
Query=  scaffold-168
Query=  scaffold-169
Query=  scaffold-170
Query=  scaffold-171
Query=  scaffold-172
Query=  scaffold-173
Query=  scaffold-174
Query=  scaffold-175
Query=  scaffold-176
Query=  scaffold-177
Query=  scaffold-178
Query=  scaffold-179
Query=  scaffold-180
Query=  scaffold-181
Query=  scaffold-182
Query=  scaffold-183
Query=  scaffold-184
Query=  scaffold-185
Query=  scaffold-186
Query=  scaffold-187
Query=  scaffold-188
Query=  scaffold-189
Query=  scaffold-190
Query=  scaffold-191
Query=  scaffold-192
Query=  scaffold-193
Query=  scaffold-194
Query=  scaffold-195
Query=  scaffold-196
Query=  scaffold-197
Query=  scaffold-198
Query=  scaffold-199
Query=  scaffold-200
Query=  scaffold-201
Query=  scaffold-202
Query=  scaffold-203
Query=  scaffold-204
Query=  scaffold-205
Query=  scaffold-206
Query=  scaffold-207
gb|AC161465.3|  Gallus gallus BAC clone CH261-97D4 from chromosom...  1160    0.0   
Query=  scaffold-208
Query=  scaffold-209
Query=  scaffold-210
Query=  scaffold-211
Query=  scaffold-212
gb|AC186675.3|  Gallus gallus BAC clone TAM33-72P19 from chromoso...  1046    0.0  
gb|AC186536.4|  Gallus gallus BAC clone CH261-117N13 from chromos...  1046    0.0  
Query=  scaffold-213
Query=  scaffold-214
Query=  scaffold-215
Query=  scaffold-216
Query=  scaffold-217
Query=  scaffold-218
Query=  scaffold-219
Query=  scaffold-220
Query=  scaffold-221
Query=  scaffold-222
Query=  scaffold-223
Query=  scaffold-224
Query=  scaffold-225
Query=  scaffold-226
Query=  scaffold-227
Query=  scaffold-228
Query=  scaffold-229
Query=  scaffold-230
gb|JQ335240.1|  Urocolius indicus ultra-conserved element locus c...  1120    0.0   
gb|JQ333165.1|  Phalacrocorax carbo ultra-conserved element locus...  1062    0.0   
Query=  scaffold-231
gb|AC238818.4|  Mus musculus BAC clone RP23-155D9 from chromosome...  1007    0.0   
gb|AC159994.7|  Mus musculus chromosome 7, clone RP23-368F23, com...  1007    0.0   
Query=  scaffold-232
Query=  scaffold-233
Query=  scaffold-234
Query=  scaffold-235
Query=  scaffold-236
Query=  scaffold-237
Query=  scaffold-238
Query=  scaffold-239
Query=  scaffold-240
Query=  scaffold-241
Query=  scaffold-242
Query=  scaffold-243
Query=  scaffold-244
Query=  scaffold-245
Query=  scaffold-246
Query=  scaffold-247
Query=  scaffold-248
Query=  scaffold-249
Query=  scaffold-250
Query=  scaffold-251
Query=  scaffold-252
Query=  scaffold-253
Query=  scaffold-254
Query=  scaffold-255
Query=  scaffold-256
Query=  scaffold-257
Query=  scaffold-258
Query=  scaffold-259
Query=  scaffold-260
Query=  scaffold-261
Query=  scaffold-262
Query=  scaffold-263
Query=  scaffold-264
Query=  scaffold-265
Query=  scaffold-266
Query=  scaffold-267
Query=  scaffold-268
Query=  scaffold-269
Query=  scaffold-270
Query=  scaffold-271
Query=  scaffold-272
Query=  scaffold-273
Query=  scaffold-274
Query=  scaffold-275
Query=  scaffold-276
Query=  scaffold-277
Query=  scaffold-278
Query=  scaffold-279
Query=  scaffold-280
Query=  scaffold-281
Query=  scaffold-282
Query=  scaffold-283
gb|AC192787.3|  Gallus gallus BAC clone CH261-82A19 from chromoso...  1315    0.0  
gb|AC189108.3|  Gallus gallus BAC clone CH261-162K7 from chromoso...  1315    0.0  
Query=  scaffold-284
Query=  scaffold-285
Query=  scaffold-286
Query=  scaffold-287
Query=  scaffold-288
Query=  scaffold-289
Query=  scaffold-290
Query=  scaffold-291
Query=  scaffold-292
Query=  scaffold-293
Query=  scaffold-294
Query=  scaffold-295
Query=  scaffold-296
Query=  scaffold-297
Query=  scaffold-298
Query=  scaffold-299
Query=  scaffold-300
Query=  scaffold-301
Query=  scaffold-302
Query=  scaffold-303
Query=  scaffold-304
Query=  scaffold-305
Query=  scaffold-306
Query=  scaffold-307
Query=  scaffold-308
Query=  scaffold-309
Query=  scaffold-310
Query=  scaffold-311
Query=  scaffold-312
Query=  scaffold-313
Query=  scaffold-314
Query=  scaffold-315
Query=  scaffold-316
gb|AC021820.7|  Homo sapiens chromosome , clone RP11-40H19, compl...  2457    0.0  
gb|AC080100.7|  Homo sapiens chromosome 11, clone RP11-454H19, co...  2451    0.0  
gb|AY358293.1|  Homo sapiens clone DNA40981 LNKM292 (UNQ292) mRNA...  2209    0.0  
gb|BC041374.2|  Homo sapiens leucine rich repeat containing 4C, m...  2161    0.0  
gb|DQ084201.1|  Homo sapiens netrin-G1 ligand splice variant 3 (N...  2134    0.0  
gb|DQ084202.1|  Homo sapiens netrin-G1 ligand splice variant 4 (N...  2078    0.0  
gb|BC094588.1|  Mus musculus leucine rich repeat containing 4C, m...  2021    0.0  
Query=  scaffold-317
Query=  scaffold-318
Query=  scaffold-319
Query=  scaffold-320
Query=  scaffold-321
Query=  scaffold-322
Query=  scaffold-323
Query=  scaffold-324
Query=  scaffold-325
Query=  scaffold-326
Query=  scaffold-327
Query=  scaffold-328
Query=  scaffold-329
Query=  scaffold-330
Query=  scaffold-331
Query=  scaffold-332
Query=  scaffold-333
gb|JQ333219.1|  Phalacrocorax carbo ultra-conserved element locus...  1055    0.0   
Query=  scaffold-334
Query=  scaffold-335
Query=  scaffold-336
Query=  scaffold-337
Query=  scaffold-338
Query=  scaffold-339
Query=  scaffold-340
Query=  scaffold-341
Query=  scaffold-342
Query=  scaffold-343
Query=  scaffold-344
Query=  scaffold-345
Query=  scaffold-346
Query=  scaffold-347
Query=  scaffold-348
Query=  scaffold-349
Query=  scaffold-350
Query=  scaffold-351
Query=  scaffold-352
Query=  scaffold-353
Query=  scaffold-354
Query=  scaffold-355
Query=  scaffold-356
Query=  scaffold-357
Query=  scaffold-358
Query=  scaffold-359
Query=  scaffold-360
Query=  scaffold-361
Query=  scaffold-362
Query=  scaffold-363
Query=  scaffold-364
Query=  scaffold-365
Query=  scaffold-366
Query=  scaffold-367
Query=  scaffold-368
Query=  scaffold-369
Query=  scaffold-370
Query=  scaffold-371
Query=  scaffold-372
gb|AC188176.2|  Gallus gallus BAC clone CH261-115E11 from chromos...  2691    0.0   
gb|AC187758.3|  Gallus gallus BAC clone CH261-78A8 from chromosom...  2691    0.0   
Query=  scaffold-373
Query=  scaffold-374
Query=  scaffold-375
Query=  scaffold-376
Query=  scaffold-377
Query=  scaffold-378
Query=  scaffold-379
Query=  scaffold-380
Query=  scaffold-381
Query=  scaffold-382
Query=  scaffold-383
Query=  scaffold-384
Query=  scaffold-385
Query=  scaffold-386
Query=  scaffold-387
Query=  scaffold-388
gb|AC202798.3|  Gallus gallus BAC clone CH261-61P8 from chromosom...  1018    0.0  
gb|AC187108.2|  Gallus gallus BAC clone CH261-103G12 from chromos...  1018    0.0  
Query=  scaffold-389
Query=  scaffold-390
Query=  scaffold-391
Query=  scaffold-392
Query=  scaffold-393
Query=  scaffold-394
Query=  scaffold-395
Query=  scaffold-396
Query=  scaffold-397
Query=  scaffold-398
Query=  scaffold-399
Query=  scaffold-400
Query=  scaffold-401
Query=  scaffold-402
Query=  scaffold-403
Query=  scaffold-404
Query=  scaffold-405
Query=  scaffold-406
Query=  scaffold-407
Query=  scaffold-408
Query=  scaffold-409
Query=  scaffold-410
Query=  scaffold-411
Query=  scaffold-412
Query=  scaffold-413
Query=  scaffold-414
Query=  scaffold-415
Query=  scaffold-416
Query=  scaffold-417
Query=  scaffold-418
Query=  scaffold-419
Query=  scaffold-420
Query=  scaffold-421
Query=  scaffold-422
Query=  scaffold-423
Query=  scaffold-424
Query=  scaffold-425
Query=  scaffold-426
Query=  scaffold-427
Query=  scaffold-428
Query=  scaffold-429
Query=  scaffold-430
Query=  scaffold-431
Query=  scaffold-432
Query=  scaffold-433
Query=  scaffold-434
Query=  scaffold-435
Query=  scaffold-436
Query=  scaffold-437
Query=  scaffold-438
Query=  scaffold-439
Query=  scaffold-440
Query=  scaffold-441
Query=  scaffold-442
Query=  scaffold-443
Query=  scaffold-444
Query=  scaffold-445
Query=  scaffold-446
Query=  scaffold-447
Query=  scaffold-448
Query=  scaffold-449
Query=  scaffold-450
Query=  scaffold-451
Query=  scaffold-452
Query=  scaffold-453
Query=  scaffold-454
Query=  scaffold-455
Query=  scaffold-456
Query=  scaffold-457
Query=  scaffold-458
Query=  scaffold-459
Query=  scaffold-460
Query=  scaffold-461
Query=  scaffold-462
Query=  scaffold-463
Query=  scaffold-464
Query=  scaffold-465
Query=  scaffold-466
Query=  scaffold-467
Query=  scaffold-468
Query=  scaffold-469
Query=  scaffold-470
Query=  scaffold-471
Query=  scaffold-472
Query=  scaffold-473
Query=  scaffold-474
Query=  scaffold-475
Query=  scaffold-476
Query=  scaffold-477
Query=  scaffold-478
Query=  scaffold-479
Query=  scaffold-480
Query=  scaffold-481
Query=  scaffold-482
Query=  scaffold-483
Query=  scaffold-484
Query=  scaffold-485
Query=  scaffold-486
Query=  scaffold-487
Query=  scaffold-488
Query=  scaffold-489
gb|AC192553.2|  Gallus gallus BAC clone CH261-128A6 from chromoso...  2632    0.0   
gb|AC188946.3|  Gallus gallus BAC clone CH261-68C18 from chromoso...  2632    0.0   
gb|AC008493.5|  Homo sapiens chromosome 5 clone CTC-427G18, compl...  1404    0.0   
gb|AC112197.3|  Homo sapiens chromosome 5 clone RP11-442I12, comp...  1393    0.0   
gb|AC122373.4|  Mus musculus BAC clone RP23-464E7 from chromosome...  1232    0.0   
Query=  scaffold-490
Query=  scaffold-491
Query=  scaffold-492
Query=  scaffold-493
Query=  scaffold-494
Query=  scaffold-495
Query=  scaffold-496
Query=  scaffold-497
Query=  scaffold-498
Query=  scaffold-499
Query=  scaffold-500
Query=  scaffold-501
Query=  scaffold-502
Query=  scaffold-503
Query=  scaffold-504
Query=  scaffold-505
Query=  scaffold-506
Query=  scaffold-507
Query=  scaffold-508
Query=  scaffold-509
Query=  scaffold-510
Query=  scaffold-511
Query=  scaffold-512
Query=  scaffold-513
Query=  scaffold-514
Query=  scaffold-515
Query=  scaffold-516
gb|AC172242.3|  Gallus gallus BAC clone CH261-162M6 from chromoso...  1487    0.0   
Query=  scaffold-517
Query=  scaffold-518
Query=  scaffold-519
Query=  scaffold-520
Query=  scaffold-521
Query=  scaffold-522
Query=  scaffold-523
Query=  scaffold-524
Query=  scaffold-525
Query=  scaffold-526
Query=  scaffold-527
Query=  scaffold-528
Query=  scaffold-529
Query=  scaffold-530
Query=  scaffold-531
Query=  scaffold-532
Query=  scaffold-533
Query=  scaffold-534
Query=  scaffold-535
gb|AC163712.3|  Gallus gallus BAC clone CH261-29M9 from chromosom...  2104    0.0   
gb|AC165369.3|  Gallus gallus BAC clone CH261-58G18 from chromoso...  2104    0.0   
Query=  scaffold-536
Query=  scaffold-537
Query=  scaffold-538
Query=  scaffold-539
Query=  scaffold-540
Query=  scaffold-541
Query=  scaffold-542
Query=  scaffold-543
Query=  scaffold-544
Query=  scaffold-545
Query=  scaffold-546
Query=  scaffold-547
Query=  scaffold-548
Query=  scaffold-549
Query=  scaffold-550
Query=  scaffold-551
Query=  scaffold-552
Query=  scaffold-553
Query=  scaffold-554
Query=  scaffold-555
Query=  scaffold-556
Query=  scaffold-557
Query=  scaffold-558
Query=  scaffold-559
Query=  scaffold-560
Query=  scaffold-561
Query=  scaffold-562
Query=  scaffold-563
Query=  scaffold-564
Query=  scaffold-565
Query=  scaffold-566
Query=  scaffold-567
Query=  scaffold-568
Query=  scaffold-569
Query=  scaffold-570
Query=  scaffold-571
Query=  scaffold-572
Query=  scaffold-573
Query=  scaffold-574
Query=  scaffold-575
Query=  scaffold-576
Query=  scaffold-577
gb|AC183450.3|  Gymnogyps californianus clone CH262-53D16, comple...  4693    0.0  
gb|AC234062.3|  Monodelphis domestica clone VMRC18-810N18, comple...  1426    0.0  
gb|AC146229.2|  Pan troglodytes BAC clone RP43-33B3 from chromoso...  1369    0.0  
gb|AC146115.2|  Pan troglodytes BAC clone RP43-38M17 from chromos...  1369    0.0  
gb|AC166002.3|  Nomascus leucogenys clone CH271-400K18, complete ...  1369    0.0  
gb|AC151372.3|  Aotus nancymaae clone CH258-368D16, complete sequ...  1369    0.0  
gb|AC159168.3|  Callicebus moloch clone LB5-83N20, complete sequence  1363    0.0  
gb|AC199099.4|  Pongo abelii BAC clone CH276-346I19 from chromoso...  1360    0.0  
gb|AC073130.3|  Homo sapiens BAC clone RP11-667F14 from 7, comple...  1358    0.0  
gb|AC148188.3|  Saimiri boliviensis boliviensis clone CH254-64N20...  1356    0.0  
gb|AC152358.3|  Neofelis nebulosa clone CH87-369P4, complete sequ...  1352    0.0  
gb|AC146740.3|  Callithrix jacchus clone CH259-204H2, complete se...  1352    0.0  
gb|AC237060.3|  Chlorocebus aethiops clone CH252-255H12, complete...  1349    0.0  
gb|AC145839.3|  Microcebus murinus clone CH257-408H17, complete s...  1349    0.0  
gb|AC166856.3|  Eulemur macaco macaco clone CH273-171A12, complet...  1345    0.0  
gb|AC190469.3|  Ictidomys tridecemlineatus clone VMRC20-244I10, c...  1334    0.0  
gb|AC146315.3|  Otolemur garnettii clone CH256-282O14, complete s...  1310    0.0  
gb|AC160227.3|  Loxodonta africana clone VMRC15-528D5, complete s...  1308    0.0  
gb|AC148181.3|  Muntiacus muntjak vaginalis clone CH244-181H7, co...  1306    0.0  
gb|AC216606.3|  Cavia porcellus clone CH234-386E16, complete sequ...  1288    0.0  
gb|AC190363.3|  Atelerix albiventris clone LB4-307O5, complete se...  1264    0.0  
gb|AC182513.3|  Echinops telfairi clone CH238-19N7, complete sequ...  1177    0.0  
gb|AC174830.3|  Myotis lucifugus clone CH235-234J19, complete seq...  1153    0.0  
gb|AC241484.3|  Procavia capensis clone CH280-203L5, complete seq...  1096    0.0  
gb|AC233834.3|  Ochotona princeps clone VMRC40-263P16, complete s...  1092    0.0  
gb|AC127142.3|  Rattus norvegicus 4 BAC CH230-41K13 (Children's H...  1005    0.0  
Query=  scaffold-578
Query=  scaffold-579
gb|BC016754.1|  Homo sapiens karyopherin alpha 4 (importin alpha ...  1408    0.0   
gb|BC034493.2|  Homo sapiens karyopherin alpha 4 (importin alpha ...  1408    0.0   
gb|AC078868.14|  Homo sapiens 3 BAC RP11-758B20 (Roswell Park Can...  1408    0.0   
gb|BC007458.1|  Homo sapiens karyopherin alpha 4 (importin alpha ...  1408    0.0   
gb|BC028691.2|  Homo sapiens karyopherin alpha 4 (importin alpha ...  1402    0.0   
gb|BC052162.1|  Mus musculus karyopherin (importin) alpha 4, mRNA...  1341    0.0   
gb|AC119847.12|  Mus musculus chromosome 3, clone RP23-46L5, comp...  1341    0.0   
gb|BC026821.1|  Mus musculus karyopherin (importin) alpha 4, mRNA...  1336    0.0   
Query=  scaffold-580
Query=  scaffold-581
Query=  scaffold-582
Query=  scaffold-583
Query=  scaffold-584
Query=  scaffold-585
Query=  scaffold-586
Query=  scaffold-587
Query=  scaffold-588
Query=  scaffold-589
Query=  scaffold-590
Query=  scaffold-591
Query=  scaffold-592
Query=  scaffold-593
Query=  scaffold-594
Query=  scaffold-595
Query=  scaffold-596
Query=  scaffold-597
Query=  scaffold-598
Query=  scaffold-599
Query=  scaffold-600
Query=  scaffold-601
Query=  scaffold-602
Query=  scaffold-603
Query=  scaffold-604
Query=  scaffold-605
Query=  scaffold-606
Query=  scaffold-607
Query=  scaffold-608
Query=  scaffold-609
Query=  scaffold-610
Query=  scaffold-611
Query=  scaffold-612
Query=  scaffold-613
Query=  scaffold-614
Query=  scaffold-615
Query=  scaffold-616
Query=  scaffold-617
Query=  scaffold-618
Query=  scaffold-619
Query=  scaffold-620
Query=  scaffold-621
Query=  scaffold-622
Query=  scaffold-623
Query=  scaffold-624
Query=  scaffold-625
Query=  scaffold-626
Query=  scaffold-627
Query=  scaffold-628
Query=  scaffold-629
Query=  scaffold-630
Query=  scaffold-631
Query=  scaffold-632
Query=  scaffold-633
Query=  scaffold-634
Query=  scaffold-635
gb|AC233179.2|  Taeniopygia guttata BAC clone TGMCBa-211I14 from ...  2750    0.0   
gb|AC172371.3|  Gallus gallus BAC clone CH261-20I24 from chromoso...  1718    0.0   
Query=  scaffold-636
Query=  scaffold-637
Query=  scaffold-638
gb|AC093084.4|  Homo sapiens BAC clone RP11-699O7 from 2, complet...  1038    0.0  
Query=  scaffold-639
Query=  scaffold-640
Query=  scaffold-641
Query=  scaffold-642
Query=  scaffold-643
Query=  scaffold-644
Query=  scaffold-645
Query=  scaffold-646
Query=  scaffold-647
Query=  scaffold-648
Query=  scaffold-649
Query=  scaffold-650
Query=  scaffold-651
Query=  scaffold-652
Query=  scaffold-653
Query=  scaffold-654
Query=  scaffold-655
Query=  scaffold-656
Query=  scaffold-657
Query=  scaffold-658
Query=  scaffold-659
Query=  scaffold-660
Query=  scaffold-661
Query=  scaffold-662
Query=  scaffold-663
Query=  scaffold-664
Query=  scaffold-665
Query=  scaffold-666
Query=  scaffold-667
Query=  scaffold-668
Query=  scaffold-669
Query=  scaffold-670
Query=  scaffold-671
Query=  scaffold-672
Query=  scaffold-673
Query=  scaffold-674
Query=  scaffold-675
Query=  scaffold-676
Query=  scaffold-677
gb|AC188579.3|  Gallus gallus BAC clone CH261-132G22 from chromos...  1096    0.0  
Query=  scaffold-678
Query=  scaffold-679
Query=  scaffold-680
Query=  scaffold-681
Query=  scaffold-682
Query=  scaffold-683
Query=  scaffold-684
Query=  scaffold-685
Query=  scaffold-686
Query=  scaffold-687
Query=  scaffold-688
Query=  scaffold-689
Query=  scaffold-690
Query=  scaffold-691
Query=  scaffold-692
Query=  scaffold-693
Query=  scaffold-694
Query=  scaffold-695
Query=  scaffold-696
Query=  scaffold-697
Query=  scaffold-698
Query=  scaffold-699
Query=  scaffold-700
Query=  scaffold-701
Query=  scaffold-702
Query=  scaffold-703
Query=  scaffold-704
Query=  scaffold-705
Query=  scaffold-706
Query=  scaffold-707
Query=  scaffold-708
Query=  scaffold-709
Query=  scaffold-710
Query=  scaffold-711
Query=  scaffold-712
Query=  scaffold-713
Query=  scaffold-714
Query=  scaffold-715
Query=  scaffold-716
Query=  scaffold-717
Query=  scaffold-718
Query=  scaffold-719
Query=  scaffold-720
Query=  scaffold-721
Query=  scaffold-722
Query=  scaffold-723
Query=  scaffold-724
Query=  scaffold-725
Query=  scaffold-726
Query=  scaffold-727
Query=  scaffold-728
Query=  scaffold-729
Query=  scaffold-730
Query=  scaffold-731
Query=  scaffold-732
gb|AC079954.18|  Homo sapiens 12 BAC RP11-179A1 (Roswell Park Can...  1027    0.0   
Query=  scaffold-733
Query=  scaffold-734
Query=  scaffold-735
Query=  scaffold-736
Query=  scaffold-737
Query=  scaffold-738
Query=  scaffold-739
Query=  scaffold-740
Query=  scaffold-741
Query=  scaffold-742
Query=  scaffold-743
Query=  scaffold-744
Query=  scaffold-745
Query=  scaffold-746
Query=  scaffold-747
Query=  scaffold-748
Query=  scaffold-749
Query=  scaffold-750
Query=  scaffold-751
Query=  scaffold-752
Query=  scaffold-753
Query=  scaffold-754
Query=  scaffold-755
Query=  scaffold-756
Query=  scaffold-757
Query=  scaffold-758
Query=  scaffold-759
Query=  scaffold-760
Query=  scaffold-761
Query=  scaffold-762
Query=  scaffold-763
Query=  scaffold-764
Query=  scaffold-765
Query=  scaffold-766
Query=  scaffold-767
Query=  scaffold-768
Query=  scaffold-769
Query=  scaffold-770
Query=  scaffold-771
Query=  scaffold-772
Query=  scaffold-773
Query=  scaffold-774
Query=  scaffold-775
Query=  scaffold-776
Query=  scaffold-777
Query=  scaffold-778
Query=  scaffold-779
Query=  scaffold-780
Query=  scaffold-781
Query=  scaffold-782
Query=  scaffold-783
Query=  scaffold-784
Query=  scaffold-785
Query=  scaffold-786
Query=  scaffold-787
Query=  scaffold-788
Query=  scaffold-789
Query=  scaffold-790
Query=  scaffold-791
Query=  scaffold-792
Query=  scaffold-793
Query=  scaffold-794
Query=  scaffold-795
Query=  scaffold-796
Query=  scaffold-797
Query=  scaffold-798
Query=  scaffold-799
Query=  scaffold-800
Query=  scaffold-801
Query=  scaffold-802
Query=  scaffold-803
Query=  scaffold-804
Query=  scaffold-805
Query=  scaffold-806
Query=  scaffold-807
Query=  scaffold-808
Query=  scaffold-809
Query=  scaffold-810
Query=  scaffold-811
Query=  scaffold-812
Query=  scaffold-813
Query=  scaffold-814
Query=  scaffold-815
Query=  scaffold-816
Query=  scaffold-817
Query=  scaffold-818
Query=  scaffold-819
Query=  scaffold-820
Query=  scaffold-821
Query=  scaffold-822
Query=  scaffold-823
gb|AC191228.1|  Taeniopygia guttata BAC clone TGMCBa-30H12 from c...  2026    0.0  
Query=  scaffold-824
Query=  scaffold-825
gb|AC189013.3|  Gallus gallus BAC clone CH261-84A22 from chromoso...  1114    0.0  
Query=  scaffold-826
Query=  scaffold-827
Query=  scaffold-828
Query=  scaffold-829
Query=  scaffold-830
Query=  scaffold-831
Query=  scaffold-832
Query=  scaffold-833
Query=  scaffold-834
Query=  scaffold-835
Query=  scaffold-836
Query=  scaffold-837
Query=  scaffold-838
Query=  scaffold-839
Query=  scaffold-840
Query=  scaffold-841
Query=  scaffold-842
Query=  scaffold-843
Query=  scaffold-844
Query=  scaffold-845
Query=  scaffold-846
Query=  scaffold-847
Query=  scaffold-848
Query=  scaffold-849
Query=  scaffold-850
Query=  scaffold-851
Query=  scaffold-852
Query=  scaffold-853
Query=  scaffold-854
Query=  scaffold-855
Query=  scaffold-856
Query=  scaffold-857
Query=  scaffold-858
Query=  scaffold-859
Query=  scaffold-860
Query=  scaffold-861
Query=  scaffold-862
Query=  scaffold-863
Query=  scaffold-864
Query=  scaffold-865
Query=  scaffold-866
Query=  scaffold-867
Query=  scaffold-868
Query=  scaffold-869
Query=  scaffold-870
Query=  scaffold-871
Query=  scaffold-872
Query=  scaffold-873
Query=  scaffold-874
Query=  scaffold-875
Query=  scaffold-876
Query=  scaffold-877
Query=  scaffold-878
Query=  scaffold-879
Query=  scaffold-880
Query=  scaffold-881
Query=  scaffold-882
Query=  scaffold-883
Query=  scaffold-884
Query=  scaffold-885
Query=  scaffold-886
Query=  scaffold-887
Query=  scaffold-888
Query=  scaffold-889
Query=  scaffold-890
Query=  scaffold-891
Query=  scaffold-892
Query=  scaffold-893
Query=  scaffold-894
Query=  scaffold-895
gb|AC163699.4|  Gallus gallus BAC clone CH261-138A17 from chromos...  1051    0.0  
Query=  scaffold-896
Query=  scaffold-897
Query=  scaffold-898
Query=  scaffold-899
Query=  scaffold-900
Query=  scaffold-901
Query=  scaffold-902
Query=  scaffold-903
Query=  scaffold-904
Query=  scaffold-905
Query=  scaffold-906
Query=  scaffold-907
Query=  scaffold-908
Query=  scaffold-909
Query=  scaffold-910
gb|AC093836.3|  Homo sapiens BAC clone RP11-428B4 from 4, complet...  1090    0.0   
gb|AC091180.20|  Homo sapiens chromosome 17, clone RP11-1079K10, ...  1007    0.0   
Query=  scaffold-911
Query=  scaffold-912
gb|JQ335203.1|  Urocolius indicus ultra-conserved element locus c...  1099    0.0   
gb|JQ332868.1|  Phalacrocorax carbo ultra-conserved element locus...  1077    0.0   
Query=  scaffold-913
Query=  scaffold-914
Query=  scaffold-915
Query=  scaffold-916
Query=  scaffold-917
Query=  scaffold-918
Query=  scaffold-919
Query=  scaffold-920
Query=  scaffold-921
Query=  scaffold-922
Query=  scaffold-923
Query=  scaffold-924
Query=  scaffold-925
Query=  scaffold-926
Query=  scaffold-927
Query=  scaffold-928
Query=  scaffold-929
Query=  scaffold-930
Query=  scaffold-931
Query=  scaffold-932
Query=  scaffold-933
Query=  scaffold-934
Query=  scaffold-935
Query=  scaffold-936
Query=  scaffold-937
Query=  scaffold-938
Query=  scaffold-939
Query=  scaffold-940
Query=  scaffold-941
Query=  scaffold-942
Query=  scaffold-943
Query=  scaffold-944
Query=  scaffold-945
Query=  scaffold-946
Query=  scaffold-947
Query=  scaffold-948
Query=  scaffold-949
Query=  scaffold-950
Query=  scaffold-951
Query=  scaffold-952
Query=  scaffold-953
Query=  scaffold-954
Query=  scaffold-955
Query=  scaffold-956
Query=  scaffold-957
Query=  scaffold-958
Query=  scaffold-959
Query=  scaffold-960
Query=  scaffold-961
Query=  scaffold-962
Query=  scaffold-963
Query=  scaffold-964
Query=  scaffold-965
Query=  scaffold-966
Query=  scaffold-967
gb|AC189107.5|  Gallus gallus BAC clone CH261-140C3 from chromoso...  1112    0.0   
Query=  scaffold-968
Query=  scaffold-969
Query=  scaffold-970
Query=  scaffold-971
Query=  scaffold-972
Query=  scaffold-973
Query=  scaffold-974
Query=  scaffold-975
gb|AC186348.2|  Gallus gallus BAC clone CH261-169P5 from chromoso...  1399    0.0  
Query=  scaffold-976
Query=  scaffold-977
Query=  scaffold-978
Query=  scaffold-979
Query=  scaffold-980
Query=  scaffold-981
Query=  scaffold-982
Query=  scaffold-983
Query=  scaffold-984
Query=  scaffold-985
Query=  scaffold-986
Query=  scaffold-987
Query=  scaffold-988
Query=  scaffold-989
Query=  scaffold-990
Query=  scaffold-991
Query=  scaffold-992
Query=  scaffold-993
Query=  scaffold-994
Query=  scaffold-995
Query=  scaffold-996
Query=  scaffold-997
Query=  scaffold-998
Query=  scaffold-999
Query=  scaffold-1000
Query=  scaffold-1001
Query=  scaffold-1002
Query=  scaffold-1003
Query=  scaffold-1004
Query=  scaffold-1005
Query=  scaffold-1006
Query=  scaffold-1007
Query=  scaffold-1008
Query=  scaffold-1009
Query=  scaffold-1010
Query=  scaffold-1011
Query=  scaffold-1012
Query=  scaffold-1013
Query=  scaffold-1014
Query=  scaffold-1015
Query=  scaffold-1016
Query=  scaffold-1017
gb|AC192000.3|  Gallus gallus BAC clone CH261-6L14 from chromosom...  1110    0.0  
Query=  scaffold-1018
Query=  scaffold-1019
Query=  scaffold-1020
Query=  scaffold-1021
Query=  scaffold-1022
Query=  scaffold-1023
Query=  scaffold-1024
Query=  scaffold-1025
Query=  scaffold-1026
Query=  scaffold-1027
Query=  scaffold-1028
Query=  scaffold-1029
Query=  scaffold-1030
Query=  scaffold-1031
Query=  scaffold-1032
gb|AC189111.2|  Gallus gallus BAC clone CH261-91O3 from chromosom...  1363    0.0  
Query=  scaffold-1033
Query=  scaffold-1034
gb|AC188819.3|  Gallus gallus BAC clone CH261-144B24 from chromos...  2265    0.0   
gb|AC189113.2|  Gallus gallus BAC clone CH261-86C16 from chromoso...  2265    0.0   
gb|AC188314.1|  Taeniopygia guttata chromosome UNK clone TGMCBa-9...  2106    0.0   
Query=  scaffold-1035
Query=  scaffold-1036
Query=  scaffold-1037
Query=  scaffold-1038
Query=  scaffold-1039
Query=  scaffold-1040
Query=  scaffold-1041
Query=  scaffold-1042
Query=  scaffold-1043
Query=  scaffold-1044
Query=  scaffold-1045
Query=  scaffold-1046
Query=  scaffold-1047
Query=  scaffold-1048
Query=  scaffold-1049
Query=  scaffold-1050
Query=  scaffold-1051
Query=  scaffold-1052
Query=  scaffold-1053
Query=  scaffold-1054
Query=  scaffold-1055
Query=  scaffold-1056
Query=  scaffold-1057
Query=  scaffold-1058
Query=  scaffold-1059
Query=  scaffold-1060
gb|AC193910.3|  Gallus gallus BAC clone CH261-118B11 from chromos...  1098    0.0  
Query=  scaffold-1061
Query=  scaffold-1062
Query=  scaffold-1063
Query=  scaffold-1064
Query=  scaffold-1065
Query=  scaffold-1066
Query=  scaffold-1067
Query=  scaffold-1068
Query=  scaffold-1069
Query=  scaffold-1070
Query=  scaffold-1071
Query=  scaffold-1072
Query=  scaffold-1073
Query=  scaffold-1074
Query=  scaffold-1075
Query=  scaffold-1076
Query=  scaffold-1077
Query=  scaffold-1078
Query=  scaffold-1079
Query=  scaffold-1080
Query=  scaffold-1081
Query=  scaffold-1082
Query=  scaffold-1083
Query=  scaffold-1084
Query=  scaffold-1085
Query=  scaffold-1086
Query=  scaffold-1087
Query=  scaffold-1088
Query=  scaffold-1089
Query=  scaffold-1090
Query=  scaffold-1091
Query=  scaffold-1092
Query=  scaffold-1093
Query=  scaffold-1094
Query=  scaffold-1095
Query=  scaffold-1096
Query=  scaffold-1097
Query=  scaffold-1098
Query=  scaffold-1099
Query=  scaffold-1100
gb|AC182764.2|  Gallus gallus BAC clone CH261-140B3 from chromoso...  1317    0.0  
Query=  scaffold-1101
Query=  scaffold-1102
Query=  scaffold-1103
Query=  scaffold-1104
Query=  scaffold-1105
Query=  scaffold-1106
Query=  scaffold-1107
Query=  scaffold-1108
Query=  scaffold-1109
Query=  scaffold-1110
Query=  scaffold-1111
Query=  scaffold-1112
Query=  scaffold-1113
Query=  scaffold-1114
Query=  scaffold-1115
Query=  scaffold-1116
Query=  scaffold-1117
Query=  scaffold-1118
Query=  scaffold-1119
Query=  scaffold-1120
Query=  scaffold-1121
Query=  scaffold-1122
Query=  scaffold-1123
Query=  scaffold-1124
Query=  scaffold-1125
Query=  scaffold-1126
Query=  scaffold-1127
Query=  scaffold-1128
Query=  scaffold-1129
Query=  scaffold-1130
Query=  scaffold-1131
Query=  scaffold-1132
Query=  scaffold-1133
Query=  scaffold-1134
Query=  scaffold-1135
Query=  scaffold-1136
Query=  scaffold-1137
Query=  scaffold-1138
Query=  scaffold-1139
Query=  scaffold-1140
Query=  scaffold-1141
Query=  scaffold-1142
Query=  scaffold-1143
Query=  scaffold-1144
Query=  scaffold-1145
Query=  scaffold-1146
Query=  scaffold-1147
Query=  scaffold-1148
Query=  scaffold-1149
Query=  scaffold-1150
Query=  scaffold-1151
Query=  scaffold-1152
Query=  scaffold-1153
Query=  scaffold-1154
Query=  scaffold-1155
Query=  scaffold-1156
Query=  scaffold-1157
Query=  scaffold-1158
Query=  scaffold-1159
Query=  scaffold-1160
Query=  scaffold-1161
Query=  scaffold-1162
Query=  scaffold-1163
Query=  scaffold-1164
Query=  scaffold-1165
Query=  scaffold-1166
Query=  scaffold-1167
Query=  scaffold-1168
Query=  scaffold-1169
Query=  scaffold-1170
Query=  scaffold-1171
Query=  scaffold-1172
gb|AC192551.3|  Gallus gallus BAC clone CH261-144P3 from chromoso...  1814    0.0   
Query=  scaffold-1173
Query=  scaffold-1174
Query=  scaffold-1175
Query=  scaffold-1176
Query=  scaffold-1177
Query=  scaffold-1178
Query=  scaffold-1179
Query=  scaffold-1180
Query=  scaffold-1181
Query=  scaffold-1182
Query=  scaffold-1183
Query=  scaffold-1184
Query=  scaffold-1185
Query=  scaffold-1186
Query=  scaffold-1187
Query=  scaffold-1188
Query=  scaffold-1189
Query=  scaffold-1190
Query=  scaffold-1191
Query=  scaffold-1192
Query=  scaffold-1193
Query=  scaffold-1194
Query=  scaffold-1195
Query=  scaffold-1196
Query=  scaffold-1197
Query=  scaffold-1198
Query=  scaffold-1199
Query=  scaffold-1200
Query=  scaffold-1201
Query=  scaffold-1202
Query=  scaffold-1203
Query=  scaffold-1204
Query=  scaffold-1205
Query=  scaffold-1206
Query=  scaffold-1207
Query=  scaffold-1208
Query=  scaffold-1209
Query=  scaffold-1210
Query=  scaffold-1211
Query=  scaffold-1212
Query=  scaffold-1213
Query=  scaffold-1214
gb|AC197851.3|  Gallus gallus BAC clone CH261-57M24 from chromoso...  1107    0.0  
Query=  scaffold-1215
Query=  scaffold-1216
Query=  scaffold-1217
Query=  scaffold-1218
Query=  scaffold-1219
Query=  scaffold-1220
Query=  scaffold-1221
Query=  scaffold-1222
Query=  scaffold-1223
Query=  scaffold-1224
Query=  scaffold-1225
Query=  scaffold-1226
Query=  scaffold-1227
Query=  scaffold-1228
Query=  scaffold-1229
Query=  scaffold-1230
gb|AC149787.2|  Gallus gallus BAC clone TAM31-60B9 from chromosom...  1027    0.0   
Query=  scaffold-1231
Query=  scaffold-1232
gb|AE013600.1|  Mus musculus piebald deletion region complete seq...  1208    0.0  
gb|AC129299.3|  Mus musculus BAC clone RP24-420E16 from chromosom...  1208    0.0  
gb|AC151910.4|  Mus musculus BAC clone RP23-67A17 from 14, comple...  1208    0.0  
Query=  scaffold-1233
Query=  scaffold-1234
Query=  scaffold-1235
Query=  scaffold-1236
Query=  scaffold-1237
Query=  scaffold-1238
Query=  scaffold-1239
Query=  scaffold-1240
gb|AC187997.1|  Gallus gallus BAC clone TAM31-44C23 from chromoso...  1118    0.0  
Query=  scaffold-1241
Query=  scaffold-1242
Query=  scaffold-1243
Query=  scaffold-1244
Query=  scaffold-1245
Query=  scaffold-1246
Query=  scaffold-1247
Query=  scaffold-1248
Query=  scaffold-1249
Query=  scaffold-1250
Query=  scaffold-1251
Query=  scaffold-1252
Query=  scaffold-1253
Query=  scaffold-1254
Query=  scaffold-1255
Query=  scaffold-1256
Query=  scaffold-1257
gb|AC192758.2|  Gallus gallus BAC clone CH261-13F17 from chromoso...  1085    0.0  
Query=  scaffold-1258
Query=  scaffold-1259
Query=  scaffold-1260
Query=  scaffold-1261
Query=  scaffold-1262
Query=  scaffold-1263
Query=  scaffold-1264
Query=  scaffold-1265
Query=  scaffold-1266
Query=  scaffold-1267
Query=  scaffold-1268
Query=  scaffold-1269
Query=  scaffold-1270
Query=  scaffold-1271
Query=  scaffold-1272
Query=  scaffold-1273
Query=  scaffold-1274
Query=  scaffold-1275
Query=  scaffold-1276
Query=  scaffold-1277
Query=  scaffold-1278
Query=  scaffold-1279
Query=  scaffold-1280
Query=  scaffold-1281
Query=  scaffold-1282
Query=  scaffold-1283
Query=  scaffold-1284
Query=  scaffold-1285
Query=  scaffold-1286
Query=  scaffold-1287
Query=  scaffold-1288
Query=  scaffold-1289
Query=  scaffold-1290
Query=  scaffold-1291
Query=  scaffold-1292
Query=  scaffold-1293
Query=  scaffold-1294
Query=  scaffold-1295
Query=  scaffold-1296
Query=  scaffold-1297
Query=  scaffold-1298
Query=  scaffold-1299
Query=  scaffold-1300
Query=  scaffold-1301
Query=  scaffold-1302
Query=  scaffold-1303
Query=  scaffold-1304
Query=  scaffold-1305
Query=  scaffold-1306
Query=  scaffold-1307
Query=  scaffold-1308
Query=  scaffold-1309
Query=  scaffold-1310
Query=  scaffold-1311
Query=  scaffold-1312
Query=  scaffold-1313
gb|AC187599.2|  Gallus gallus BAC clone CH261-12A19 from chromoso...  1905    0.0   
gb|AC186876.2|  Gallus gallus BAC clone TAM31-23L23 from chromoso...  1905    0.0   
Query=  scaffold-1314
Query=  scaffold-1315
Query=  scaffold-1316
Query=  scaffold-1317
Query=  scaffold-1318
Query=  scaffold-1319
Query=  scaffold-1320
Query=  scaffold-1321
Query=  scaffold-1322
Query=  scaffold-1323
Query=  scaffold-1324
Query=  scaffold-1325
Query=  scaffold-1326
Query=  scaffold-1327
Query=  scaffold-1328
Query=  scaffold-1329
Query=  scaffold-1330
Query=  scaffold-1331
Query=  scaffold-1332
Query=  scaffold-1333
Query=  scaffold-1334
Query=  scaffold-1335
Query=  scaffold-1336
Query=  scaffold-1337
Query=  scaffold-1338
Query=  scaffold-1339
Query=  scaffold-1340
Query=  scaffold-1341
Query=  scaffold-1342
gb|AC205080.1|  Taeniopygia guttata BAC clone TGMCBa-47H12 from c...  1432    0.0  
Query=  scaffold-1343
Query=  scaffold-1344
Query=  scaffold-1345
gb|AC078992.23|  Homo sapiens 12q BAC RP11-144F15 (Roswell Park C...  1035    0.0   
Query=  scaffold-1346
Query=  scaffold-1347
Query=  scaffold-1348
Query=  scaffold-1349
Query=  scaffold-1350
Query=  scaffold-1351
Query=  scaffold-1352
Query=  scaffold-1353
Query=  scaffold-1354
Query=  scaffold-1355
Query=  scaffold-1356
Query=  scaffold-1357
Query=  scaffold-1358
Query=  scaffold-1359
Query=  scaffold-1360
Query=  scaffold-1361
Query=  scaffold-1362
Query=  scaffold-1363
Query=  scaffold-1364
Query=  scaffold-1365
Query=  scaffold-1366
Query=  scaffold-1367
Query=  scaffold-1368
Query=  scaffold-1369
Query=  scaffold-1370
Query=  scaffold-1371
Query=  scaffold-1372
Query=  scaffold-1373
Query=  scaffold-1374
Query=  scaffold-1375
Query=  scaffold-1376
Query=  scaffold-1377
Query=  scaffold-1378
Query=  scaffold-1379
Query=  scaffold-1380
Query=  scaffold-1381
Query=  scaffold-1382
Query=  scaffold-1383
Query=  scaffold-1384
Query=  scaffold-1385
Query=  scaffold-1386
Query=  scaffold-1387
Query=  scaffold-1388
Query=  scaffold-1389
Query=  scaffold-1390
Query=  scaffold-1391
Query=  scaffold-1392
Query=  scaffold-1393
Query=  scaffold-1394
Query=  scaffold-1395
Query=  scaffold-1396
Query=  scaffold-1397
Query=  scaffold-1398
Query=  scaffold-1399
Query=  scaffold-1400
Query=  scaffold-1401
Query=  scaffold-1402
Query=  scaffold-1403
Query=  scaffold-1404
Query=  scaffold-1405
Query=  scaffold-1406
Query=  scaffold-1407
Query=  scaffold-1408
Query=  scaffold-1409
Query=  scaffold-1410
Query=  scaffold-1411
Query=  scaffold-1412
Query=  scaffold-1413
Query=  scaffold-1414
gb|AC145947.3|  Gallus gallus BAC clone CH261-24O5 from chromosom...  1011    0.0  
gb|AC145978.3|  Gallus gallus BAC clone CH261-10K7 from chromosom...  1011    0.0  
Query=  scaffold-1415
Query=  scaffold-1416
Query=  scaffold-1417
Query=  scaffold-1418
Query=  scaffold-1419
Query=  scaffold-1420
Query=  scaffold-1421
Query=  scaffold-1422
Query=  scaffold-1423
Query=  scaffold-1424
Query=  scaffold-1425
Query=  scaffold-1426
Query=  scaffold-1427
Query=  scaffold-1428
Query=  scaffold-1429
Query=  scaffold-1430
Query=  scaffold-1431
Query=  scaffold-1432
Query=  scaffold-1433
Query=  scaffold-1434
Query=  scaffold-1435
Query=  scaffold-1436
Query=  scaffold-1437
Query=  scaffold-1438
Query=  scaffold-1439
Query=  scaffold-1440
Query=  scaffold-1441
Query=  scaffold-1442
Query=  scaffold-1443
Query=  scaffold-1444
Query=  scaffold-1445
Query=  scaffold-1446
Query=  scaffold-1447
Query=  scaffold-1448
Query=  scaffold-1449
Query=  scaffold-1450
Query=  scaffold-1451
Query=  scaffold-1452
Query=  scaffold-1453
Query=  scaffold-1454
Query=  scaffold-1455
Query=  scaffold-1456
Query=  scaffold-1457
Query=  scaffold-1458
Query=  scaffold-1459
gb|AC187350.2|  Gallus gallus BAC clone CH261-172A20 from chromos...  1591    0.0   
Query=  scaffold-1460
Query=  scaffold-1461
Query=  scaffold-1462
Query=  scaffold-1463
Query=  scaffold-1464
Query=  scaffold-1465
Query=  scaffold-1466
Query=  scaffold-1467
Query=  scaffold-1468
Query=  scaffold-1469
Query=  scaffold-1470
Query=  scaffold-1471
Query=  scaffold-1472
Query=  scaffold-1473
Query=  scaffold-1474
Query=  scaffold-1475
Query=  scaffold-1476
Query=  scaffold-1477
Query=  scaffold-1478
Query=  scaffold-1479
Query=  scaffold-1480
Query=  scaffold-1481
Query=  scaffold-1482
Query=  scaffold-1483
Query=  scaffold-1484
Query=  scaffold-1485
Query=  scaffold-1486
Query=  scaffold-1487
Query=  scaffold-1488
Query=  scaffold-1489
Query=  scaffold-1490
Query=  scaffold-1491
Query=  scaffold-1492
Query=  scaffold-1493
Query=  scaffold-1494
Query=  scaffold-1495
Query=  scaffold-1496
Query=  scaffold-1497
Query=  scaffold-1498
Query=  scaffold-1499
Query=  scaffold-1500
Query=  scaffold-1501
Query=  scaffold-1502
Query=  scaffold-1503
Query=  scaffold-1504
Query=  scaffold-1505
Query=  scaffold-1506
Query=  scaffold-1507
Query=  scaffold-1508
Query=  scaffold-1509
Query=  scaffold-1510
Query=  scaffold-1511
Query=  scaffold-1512
Query=  scaffold-1513
Query=  scaffold-1514
Query=  scaffold-1515
Query=  scaffold-1516
Query=  scaffold-1517
Query=  scaffold-1518
Query=  scaffold-1519
Query=  scaffold-1520
Query=  scaffold-1521
Query=  scaffold-1522
Query=  scaffold-1523
Query=  scaffold-1524
Query=  scaffold-1525
Query=  scaffold-1526
Query=  scaffold-1527
Query=  scaffold-1528
Query=  scaffold-1529
Query=  scaffold-1530
Query=  scaffold-1531
Query=  scaffold-1532
Query=  scaffold-1533
Query=  scaffold-1534
Query=  scaffold-1535
Query=  scaffold-1536
Query=  scaffold-1537
Query=  scaffold-1538
Query=  scaffold-1539
Query=  scaffold-1540
Query=  scaffold-1541
Query=  scaffold-1542
Query=  scaffold-1543
Query=  scaffold-1544
Query=  scaffold-1545
Query=  scaffold-1546
Query=  scaffold-1547
Query=  scaffold-1548
Query=  scaffold-1549
Query=  scaffold-1550
Query=  scaffold-1551
Query=  scaffold-1552
Query=  scaffold-1553
Query=  scaffold-1554
Query=  scaffold-1555
Query=  scaffold-1556
Query=  scaffold-1557
Query=  scaffold-1558
Query=  scaffold-1559
Query=  scaffold-1560
Query=  scaffold-1561
Query=  scaffold-1562
Query=  scaffold-1563
Query=  scaffold-1564
Query=  scaffold-1565
Query=  scaffold-1566
Query=  scaffold-1567
Query=  scaffold-1568
Query=  scaffold-1569
gb|AC145974.4|  Gallus gallus BAC clone CH261-3L16 from chromosom...  1066    0.0  
Query=  scaffold-1570
Query=  scaffold-1571
Query=  scaffold-1572
Query=  scaffold-1573
Query=  scaffold-1574
Query=  scaffold-1575
Query=  scaffold-1576
Query=  scaffold-1577
Query=  scaffold-1578
Query=  scaffold-1579
Query=  scaffold-1580
Query=  scaffold-1581
Query=  scaffold-1582
Query=  scaffold-1583
Query=  scaffold-1584
Query=  scaffold-1585
Query=  scaffold-1586
Query=  scaffold-1587
Query=  scaffold-1588
Query=  scaffold-1589
Query=  scaffold-1590
Query=  scaffold-1591
Query=  scaffold-1592
Query=  scaffold-1593
Query=  scaffold-1594
Query=  scaffold-1595
gb|AC186357.2|  Gallus gallus BAC clone CH261-98H10 from chromoso...  1105    0.0  
Query=  scaffold-1596
Query=  scaffold-1597
Query=  scaffold-1598
Query=  scaffold-1599
Query=  scaffold-1600
Query=  scaffold-1601
Query=  scaffold-1602
Query=  scaffold-1603
gb|AC192553.2|  Gallus gallus BAC clone CH261-128A6 from chromoso...  1208    0.0  
gb|AC186853.2|  Gallus gallus BAC clone CH261-17M18 from chromoso...  1208    0.0  
Query=  scaffold-1604
Query=  scaffold-1605
Query=  scaffold-1606
Query=  scaffold-1607
Query=  scaffold-1608
Query=  scaffold-1609
Query=  scaffold-1610
Query=  scaffold-1611
Query=  scaffold-1612
Query=  scaffold-1613
Query=  scaffold-1614
Query=  scaffold-1615
Query=  scaffold-1616
Query=  scaffold-1617
Query=  scaffold-1618
Query=  scaffold-1619
Query=  scaffold-1620
Query=  scaffold-1621
Query=  scaffold-1622
Query=  scaffold-1623
Query=  scaffold-1624
Query=  scaffold-1625
Query=  scaffold-1626
Query=  scaffold-1627
Query=  scaffold-1628
Query=  scaffold-1629
Query=  scaffold-1630
Query=  scaffold-1631
Query=  scaffold-1632
Query=  scaffold-1633
Query=  scaffold-1634
Query=  scaffold-1635
Query=  scaffold-1636
Query=  scaffold-1637
Query=  scaffold-1638
Query=  scaffold-1639
Query=  scaffold-1640
Query=  scaffold-1641
Query=  scaffold-1642
Query=  scaffold-1643
Query=  scaffold-1644
Query=  scaffold-1645
Query=  scaffold-1646
Query=  scaffold-1647
Query=  scaffold-1648
Query=  scaffold-1649
Query=  scaffold-1650
Query=  scaffold-1651
Query=  scaffold-1652
Query=  scaffold-1653
Query=  scaffold-1654
Query=  scaffold-1655
Query=  scaffold-1656
Query=  scaffold-1657
Query=  scaffold-1658
Query=  scaffold-1659
Query=  scaffold-1660
Query=  scaffold-1661
Query=  scaffold-1662
Query=  scaffold-1663
Query=  scaffold-1664
Query=  scaffold-1665
Query=  scaffold-1666
Query=  scaffold-1667
Query=  scaffold-1668
Query=  scaffold-1669
Query=  scaffold-1670
Query=  scaffold-1671
Query=  scaffold-1672
Query=  scaffold-1673
Query=  scaffold-1674
Query=  scaffold-1675
Query=  scaffold-1676
Query=  scaffold-1677
gb|AC191336.3|  Gallus gallus BAC clone CH261-157I6 from chromoso...  2237    0.0  
gb|AC187274.3|  Gallus gallus BAC clone CH261-5I17 from chromosom...  2237    0.0  
Query=  scaffold-1678
Query=  scaffold-1679
Query=  scaffold-1680
Query=  scaffold-1681
Query=  scaffold-1682
Query=  scaffold-1683
Query=  scaffold-1684
Query=  scaffold-1685
Query=  scaffold-1686
Query=  scaffold-1687
Query=  scaffold-1688
Query=  scaffold-1689
Query=  scaffold-1690
Query=  scaffold-1691
Query=  scaffold-1692
Query=  scaffold-1693
Query=  scaffold-1694
Query=  scaffold-1695
Query=  scaffold-1696
Query=  scaffold-1697
Query=  scaffold-1698
Query=  scaffold-1699
Query=  scaffold-1700
Query=  scaffold-1701
Query=  scaffold-1702
Query=  scaffold-1703
Query=  scaffold-1704
gb|AC188467.2|  Taeniopygia guttata BAC clone TGMCBa-28H12 from c...  1410    0.0  
Query=  scaffold-1705
Query=  scaffold-1706
Query=  scaffold-1707
Query=  scaffold-1708
Query=  scaffold-1709
Query=  scaffold-1710
Query=  scaffold-1711
Query=  scaffold-1712
Query=  scaffold-1713
Query=  scaffold-1714
Query=  scaffold-1715
Query=  scaffold-1716
Query=  scaffold-1717
Query=  scaffold-1718
Query=  scaffold-1719
Query=  scaffold-1720
Query=  scaffold-1721
Query=  scaffold-1722
Query=  scaffold-1723
Query=  scaffold-1724
Query=  scaffold-1725
Query=  scaffold-1726
Query=  scaffold-1727
Query=  scaffold-1728
Query=  scaffold-1729
Query=  scaffold-1730
gb|AC190398.1|  Gallus gallus BAC clone CH261-55O13 from chromoso...  1225    0.0  
gb|AC186826.2|  Gallus gallus BAC clone CH261-136P11 from chromos...  1225    0.0  
Query=  scaffold-1731
Query=  scaffold-1732
Query=  scaffold-1733
Query=  scaffold-1734
Query=  scaffold-1735
Query=  scaffold-1736
Query=  scaffold-1737
Query=  scaffold-1738
Query=  scaffold-1739
Query=  scaffold-1740
Query=  scaffold-1741
Query=  scaffold-1742
Query=  scaffold-1743
Query=  scaffold-1744
Query=  scaffold-1745
Query=  scaffold-1746
Query=  scaffold-1747
Query=  scaffold-1748
Query=  scaffold-1749
Query=  scaffold-1750
Query=  scaffold-1751
Query=  scaffold-1752
Query=  scaffold-1753
Query=  scaffold-1754
Query=  scaffold-1755
Query=  scaffold-1756
Query=  scaffold-1757
Query=  scaffold-1758
Query=  scaffold-1759
Query=  scaffold-1760
Query=  scaffold-1761
Query=  scaffold-1762
Query=  scaffold-1763
Query=  scaffold-1764
Query=  scaffold-1765
Query=  scaffold-1766
Query=  scaffold-1767
Query=  scaffold-1768
Query=  scaffold-1769
Query=  scaffold-1770
Query=  scaffold-1771
Query=  scaffold-1772
Query=  scaffold-1773
Query=  scaffold-1774
Query=  scaffold-1775
gb|AC147973.3|  Gallus gallus BAC clone CH261-44G9 from chromosom...  1151    0.0   
Query=  scaffold-1776
gb|AC200451.2|  Gallus gallus BAC clone CH261-95A20 from chromoso...  1157    0.0  
gb|AC194743.2|  Gallus gallus BAC clone CH261-31D18 from chromoso...  1157    0.0  
Query=  scaffold-1777
Query=  scaffold-1778
Query=  scaffold-1779
Query=  scaffold-1780
Query=  scaffold-1781
Query=  scaffold-1782
Query=  scaffold-1783
Query=  scaffold-1784
Query=  scaffold-1785
Query=  scaffold-1786
Query=  scaffold-1787
gb|AC163712.3|  Gallus gallus BAC clone CH261-29M9 from chromosom...  1164    0.0  
gb|AC165369.3|  Gallus gallus BAC clone CH261-58G18 from chromoso...  1164    0.0  
Query=  scaffold-1788
Query=  scaffold-1789
Query=  scaffold-1790
Query=  scaffold-1791
Query=  scaffold-1792
Query=  scaffold-1793
Query=  scaffold-1794
Query=  scaffold-1795
Query=  scaffold-1796
gb|JQ333260.1|  Phalacrocorax carbo ultra-conserved element locus...  1075    0.0   
Query=  scaffold-1797
Query=  scaffold-1798
Query=  scaffold-1799
Query=  scaffold-1800
Query=  scaffold-1801
Query=  scaffold-1802
Query=  scaffold-1803
Query=  scaffold-1804
Query=  scaffold-1805
Query=  scaffold-1806
Query=  scaffold-1807
Query=  scaffold-1808
Query=  scaffold-1809
Query=  scaffold-1810
Query=  scaffold-1811
Query=  scaffold-1812
Query=  scaffold-1813
Query=  scaffold-1814
Query=  scaffold-1815
Query=  scaffold-1816
Query=  scaffold-1817
Query=  scaffold-1818
Query=  scaffold-1819
Query=  scaffold-1820
Query=  scaffold-1821
Query=  scaffold-1822
Query=  scaffold-1823
Query=  scaffold-1824
Query=  scaffold-1825
Query=  scaffold-1826
Query=  scaffold-1827
Query=  scaffold-1828
Query=  scaffold-1829
Query=  scaffold-1830
Query=  scaffold-1831
Query=  scaffold-1832
Query=  scaffold-1833
Query=  scaffold-1834
Query=  scaffold-1835
Query=  scaffold-1836
Query=  scaffold-1837
Query=  scaffold-1838
Query=  scaffold-1839
Query=  scaffold-1840
Query=  scaffold-1841
Query=  scaffold-1842
Query=  scaffold-1843
Query=  scaffold-1844
gb|AC197854.4|  Gallus gallus BAC clone CH261-57G10 from chromoso...  1216    0.0  
gb|AC186538.3|  Gallus gallus BAC clone CH261-94B10 from chromoso...  1216    0.0  
Query=  scaffold-1845
Query=  scaffold-1846
Query=  scaffold-1847
Query=  scaffold-1848
Query=  scaffold-1849
Query=  scaffold-1850
Query=  scaffold-1851
Query=  scaffold-1852
Query=  scaffold-1853
Query=  scaffold-1854
Query=  scaffold-1855
Query=  scaffold-1856
Query=  scaffold-1857
Query=  scaffold-1858
Query=  scaffold-1859
Query=  scaffold-1860
Query=  scaffold-1861
Query=  scaffold-1862
Query=  scaffold-1863
Query=  scaffold-1864
Query=  scaffold-1865
Query=  scaffold-1866
Query=  scaffold-1867
Query=  scaffold-1868
Query=  scaffold-1869
Query=  scaffold-1870
Query=  scaffold-1871
Query=  scaffold-1872
Query=  scaffold-1873
Query=  scaffold-1874
Query=  scaffold-1875
Query=  scaffold-1876
Query=  scaffold-1877
Query=  scaffold-1878
Query=  scaffold-1879
Query=  scaffold-1880
Query=  scaffold-1881
Query=  scaffold-1882
Query=  scaffold-1883
Query=  scaffold-1884
Query=  scaffold-1885
Query=  scaffold-1886
Query=  scaffold-1887
Query=  scaffold-1888
Query=  scaffold-1889
Query=  scaffold-1890
Query=  scaffold-1891
Query=  scaffold-1892
gb|AC008009.5|  Homo sapiens 3 BAC RP11-436A20 (Roswell Park Canc...  1133    0.0   
gb|BC028983.1|  Homo sapiens fragile X mental retardation, autoso...  1131    0.0   
gb|AY341428.1|  Homo sapiens fragile X mental retardation autosom...  1129    0.0   
gb|JN957678.1|  Mus musculus targeted KO-first, conditional ready...  1027    0.0   
gb|JN949768.1|  Mus musculus targeted non-conditional, lacZ-tagge...  1027    0.0   
gb|AC068294.26|AC068294  Mus musculus 3 BAC RP23-418O21 (Roswell ...  1022    0.0   
gb|AC079601.25|  Homo sapiens 12 BAC RP11-328C8 (Roswell Park Can...  1000    0.0   
Query=  scaffold-1893
Query=  scaffold-1894
Query=  scaffold-1895
Query=  scaffold-1896
Query=  scaffold-1897
Query=  scaffold-1898
gb|AC191336.3|  Gallus gallus BAC clone CH261-157I6 from chromoso...  1568    0.0   
gb|AC187274.3|  Gallus gallus BAC clone CH261-5I17 from chromosom...  1568    0.0   
gb|AC093311.2|  Homo sapiens chromosome 5 clone RP11-461G12, comp...  1247    0.0   
Query=  scaffold-1899
Query=  scaffold-1900
Query=  scaffold-1901
Query=  scaffold-1902
Query=  scaffold-1903
Query=  scaffold-1904
Query=  scaffold-1905
Query=  scaffold-1906
Query=  scaffold-1907
Query=  scaffold-1908
gb|AC012048.11|  Homo sapiens chromosome 10 clone RP11-43N22, com...  1271    0.0  
gb|AC013286.9|  Homo sapiens chromosome 10 clone RP11-369F10, com...  1271    0.0  
gb|AC161884.5|  Mus musculus BAC clone RP23-77K23 from chromosome...  1212    0.0  
Query=  scaffold-1909
Query=  scaffold-1910
Query=  scaffold-1911
Query=  scaffold-1912
Query=  scaffold-1913
Query=  scaffold-1914
Query=  scaffold-1915
Query=  scaffold-1916
Query=  scaffold-1917
Query=  scaffold-1918
Query=  scaffold-1919
Query=  scaffold-1920
Query=  scaffold-1921
gb|AC186362.2|  Gallus gallus BAC clone CH261-50C5 from chromosom...  2603    0.0   
Query=  scaffold-1922
Query=  scaffold-1923
Query=  scaffold-1924
Query=  scaffold-1925
Query=  scaffold-1926
Query=  scaffold-1927
Query=  scaffold-1928
Query=  scaffold-1929
Query=  scaffold-1930
Query=  scaffold-1931
Query=  scaffold-1932
Query=  scaffold-1933
Query=  scaffold-1934
Query=  scaffold-1935
Query=  scaffold-1936
Query=  scaffold-1937
Query=  scaffold-1938
Query=  scaffold-1939
Query=  scaffold-1940
Query=  scaffold-1941
Query=  scaffold-1942
Query=  scaffold-1943
Query=  scaffold-1944
gb|AC200761.3|  Gallus gallus BAC clone CH261-10G11 from chromoso...  1123    0.0  
gb|AC193006.3|  Gallus gallus BAC clone CH261-48I22 from chromoso...  1123    0.0  
Query=  scaffold-1945
Query=  scaffold-1946
Query=  scaffold-1947
Query=  scaffold-1948
gb|AC103794.2|  Homo sapiens chromosome 11, clone CTD-3096P4, com...  1406    0.0   
gb|JQ332715.1|  Phalacrocorax carbo ultra-conserved element locus...  1280    0.0   
gb|JQ335741.1|  Urocolius indicus ultra-conserved element locus c...  1107    0.0   
gb|JQ333516.1|  Pitta guajana ultra-conserved element locus chr5_...  1031    0.0   
gb|JQ334759.1|  Struthio camelus ultra-conserved element locus ch...  1007    0.0   
Query=  scaffold-1949
Query=  scaffold-1950
Query=  scaffold-1951
Query=  scaffold-1952
Query=  scaffold-1953
Query=  scaffold-1954
Query=  scaffold-1955
Query=  scaffold-1956
Query=  scaffold-1957
Query=  scaffold-1958
Query=  scaffold-1959
Query=  scaffold-1960
Query=  scaffold-1961
Query=  scaffold-1962
Query=  scaffold-1963
Query=  scaffold-1964
Query=  scaffold-1965
Query=  scaffold-1966
Query=  scaffold-1967
Query=  scaffold-1968
Query=  scaffold-1969
Query=  scaffold-1970
Query=  scaffold-1971
Query=  scaffold-1972
Query=  scaffold-1973
Query=  scaffold-1974
Query=  scaffold-1975
Query=  scaffold-1976
Query=  scaffold-1977
Query=  scaffold-1978
Query=  scaffold-1979
Query=  scaffold-1980
Query=  scaffold-1981
Query=  scaffold-1982
Query=  scaffold-1983
Query=  scaffold-1984
Query=  scaffold-1985
Query=  scaffold-1986
Query=  scaffold-1987
Query=  scaffold-1988
Query=  scaffold-1989
Query=  scaffold-1990
Query=  scaffold-1991
Query=  scaffold-1992
Query=  scaffold-1993
Query=  scaffold-1994
Query=  scaffold-1995
Query=  scaffold-1996
Query=  scaffold-1997
Query=  scaffold-1998
Query=  scaffold-1999
Query=  scaffold-2000
Query=  scaffold-2001
Query=  scaffold-2002
Query=  scaffold-2003
Query=  scaffold-2004
Query=  scaffold-2005
Query=  scaffold-2006
Query=  scaffold-2007
Query=  scaffold-2008
Query=  scaffold-2009
Query=  scaffold-2010
Query=  scaffold-2011
Query=  scaffold-2012
Query=  scaffold-2013
Query=  scaffold-2014
Query=  scaffold-2015
Query=  scaffold-2016
Query=  scaffold-2017
Query=  scaffold-2018
Query=  scaffold-2019
Query=  scaffold-2020
Query=  scaffold-2021
Query=  scaffold-2022
Query=  scaffold-2023
Query=  scaffold-2024
gb|AC197854.4|  Gallus gallus BAC clone CH261-57G10 from chromoso...  2811    0.0   
gb|AC189107.5|  Gallus gallus BAC clone CH261-140C3 from chromoso...  2811    0.0   
gb|BC172513.1|  Synthetic construct Homo sapiens clone IMAGE:1000...  1057    0.0   
gb|BC156477.1|  Synthetic construct Homo sapiens clone IMAGE:1000...  1057    0.0   
Query=  scaffold-2025
Query=  scaffold-2026
Query=  scaffold-2027
Query=  scaffold-2028
Query=  scaffold-2029
Query=  scaffold-2030
Query=  scaffold-2031
Query=  scaffold-2032
Query=  scaffold-2033
Query=  scaffold-2034
Query=  scaffold-2035
Query=  scaffold-2036
Query=  scaffold-2037
Query=  scaffold-2038
Query=  scaffold-2039
Query=  scaffold-2040
Query=  scaffold-2041
Query=  scaffold-2042
Query=  scaffold-2043
Query=  scaffold-2044
Query=  scaffold-2045
Query=  scaffold-2046
Query=  scaffold-2047
Query=  scaffold-2048
Query=  scaffold-2049
Query=  scaffold-2050
Query=  scaffold-2051
Query=  scaffold-2052
Query=  scaffold-2053
Query=  scaffold-2054
Query=  scaffold-2055
gb|AC187589.3|  Gallus gallus BAC clone CH261-131G22 from chromos...  1389    0.0  
Query=  scaffold-2056
Query=  scaffold-2057
Query=  scaffold-2058
Query=  scaffold-2059
Query=  scaffold-2060
Query=  scaffold-2061
Query=  scaffold-2062
Query=  scaffold-2063
Query=  scaffold-2064
Query=  scaffold-2065
Query=  scaffold-2066
Query=  scaffold-2067
Query=  scaffold-2068
Query=  scaffold-2069
Query=  scaffold-2070
Query=  scaffold-2071
Query=  scaffold-2072
Query=  scaffold-2073
Query=  scaffold-2074
Query=  scaffold-2075
Query=  scaffold-2076
Query=  scaffold-2077
Query=  scaffold-2078
Query=  scaffold-2079
Query=  scaffold-2080
Query=  scaffold-2081
gb|AC187275.3|  Gallus gallus BAC clone CH261-7I3 from chromosome...  1297    0.0   
gb|AC186358.3|  Gallus gallus BAC clone CH261-99P4 from chromosom...  1297    0.0   
Query=  scaffold-2082
Query=  scaffold-2083
Query=  scaffold-2084
Query=  scaffold-2085
Query=  scaffold-2086
Query=  scaffold-2087
Query=  scaffold-2088
Query=  scaffold-2089
gb|JQ333059.1|  Phalacrocorax carbo ultra-conserved element locus...  1151    0.0   
gb|JQ335344.1|  Urocolius indicus ultra-conserved element locus c...  1109    0.0   
Query=  scaffold-2090
Query=  scaffold-2091
Query=  scaffold-2092
Query=  scaffold-2093
Query=  scaffold-2094
Query=  scaffold-2095
Query=  scaffold-2096
Query=  scaffold-2097
gb|AC202802.2|  Gallus gallus BAC clone CH261-9O22 from chromosom...  1009    0.0  
gb|AC192867.2|  Gallus gallus BAC clone CH261-72L1 from chromosom...  1009    0.0  
Query=  scaffold-2098
Query=  scaffold-2099
Query=  scaffold-2100
Query=  scaffold-2101
Query=  scaffold-2102
Query=  scaffold-2103
Query=  scaffold-2104
Query=  scaffold-2105
Query=  scaffold-2106
Query=  scaffold-2107
Query=  scaffold-2108
Query=  scaffold-2109
Query=  scaffold-2110
Query=  scaffold-2111
Query=  scaffold-2112
Query=  scaffold-2113
Query=  scaffold-2114
Query=  scaffold-2115
Query=  scaffold-2116
Query=  scaffold-2117
Query=  scaffold-2118
Query=  scaffold-2119
Query=  scaffold-2120
Query=  scaffold-2121
Query=  scaffold-2122
gb|AC188953.2|  Gallus gallus BAC clone CH261-138H10 from chromos...  1572    0.0   
Query=  scaffold-2123
Query=  scaffold-2124
Query=  scaffold-2125
Query=  scaffold-2126
Query=  scaffold-2127
Query=  scaffold-2128
Query=  scaffold-2129
Query=  scaffold-2130
Query=  scaffold-2131
Query=  scaffold-2132
Query=  scaffold-2133
Query=  scaffold-2134
Query=  scaffold-2135
Query=  scaffold-2136
Query=  scaffold-2137
Query=  scaffold-2138
Query=  scaffold-2139
Query=  scaffold-2140
Query=  scaffold-2141
Query=  scaffold-2142
Query=  scaffold-2143
Query=  scaffold-2144
Query=  scaffold-2145
Query=  scaffold-2146
Query=  scaffold-2147
Query=  scaffold-2148
Query=  scaffold-2149
Query=  scaffold-2150
Query=  scaffold-2151
Query=  scaffold-2152
Query=  scaffold-2153
Query=  scaffold-2154
Query=  scaffold-2155
Query=  scaffold-2156
Query=  scaffold-2157
Query=  scaffold-2158
Query=  scaffold-2159
Query=  scaffold-2160
Query=  scaffold-2161
Query=  scaffold-2162
Query=  scaffold-2163
Query=  scaffold-2164
Query=  scaffold-2165
Query=  scaffold-2166
Query=  scaffold-2167
Query=  scaffold-2168
Query=  scaffold-2169
Query=  scaffold-2170
gb|AC192287.2|  Gallus gallus BAC clone CH261-20J24 from chromoso...  1229    0.0  
Query=  scaffold-2171
Query=  scaffold-2172
Query=  scaffold-2173
Query=  scaffold-2174
Query=  scaffold-2175
Query=  scaffold-2176
Query=  scaffold-2177
Query=  scaffold-2178
Query=  scaffold-2179
Query=  scaffold-2180
Query=  scaffold-2181
Query=  scaffold-2182
Query=  scaffold-2183
Query=  scaffold-2184
Query=  scaffold-2185
Query=  scaffold-2186
Query=  scaffold-2187
Query=  scaffold-2188
Query=  scaffold-2189
Query=  scaffold-2190
Query=  scaffold-2191
Query=  scaffold-2192
Query=  scaffold-2193
Query=  scaffold-2194
Query=  scaffold-2195
Query=  scaffold-2196
Query=  scaffold-2197
Query=  scaffold-2198
Query=  scaffold-2199
Query=  scaffold-2200
Query=  scaffold-2201
Query=  scaffold-2202
Query=  scaffold-2203
Query=  scaffold-2204
Query=  scaffold-2205
Query=  scaffold-2206
Query=  scaffold-2207
gb|AC186364.3|  Gallus gallus BAC clone CH261-30D5 from chromosom...  1712    0.0   
Query=  scaffold-2208
Query=  scaffold-2209
Query=  scaffold-2210
Query=  scaffold-2211
Query=  scaffold-2212
Query=  scaffold-2213
Query=  scaffold-2214
Query=  scaffold-2215
Query=  scaffold-2216
Query=  scaffold-2217
Query=  scaffold-2218
Query=  scaffold-2219
Query=  scaffold-2220
Query=  scaffold-2221
Query=  scaffold-2222
Query=  scaffold-2223
Query=  scaffold-2224
Query=  scaffold-2225
Query=  scaffold-2226
Query=  scaffold-2227
Query=  scaffold-2228
Query=  scaffold-2229
Query=  scaffold-2230
Query=  scaffold-2231
Query=  scaffold-2232
Query=  scaffold-2233
Query=  scaffold-2234
Query=  scaffold-2235
Query=  scaffold-2236
Query=  scaffold-2237
Query=  scaffold-2238
Query=  scaffold-2239
gb|AC202802.2|  Gallus gallus BAC clone CH261-9O22 from chromosom...  1083    0.0  
Query=  scaffold-2240
Query=  scaffold-2241
Query=  scaffold-2242
Query=  scaffold-2243
Query=  scaffold-2244
gb|AC165369.3|  Gallus gallus BAC clone CH261-58G18 from chromoso...  1301    0.0  
gb|AC163702.3|  Gallus gallus BAC clone CH261-124A8 from chromoso...  1301    0.0  
Query=  scaffold-2245
Query=  scaffold-2246
Query=  scaffold-2247
Query=  scaffold-2248
Query=  scaffold-2249
gb|AC189111.2|  Gallus gallus BAC clone CH261-91O3 from chromosom...  1186    0.0  
Query=  scaffold-2250
Query=  scaffold-2251
Query=  scaffold-2252
Query=  scaffold-2253
Query=  scaffold-2254
Query=  scaffold-2255
Query=  scaffold-2256
Query=  scaffold-2257
Query=  scaffold-2258
Query=  scaffold-2259
Query=  scaffold-2260
Query=  scaffold-2261
Query=  scaffold-2262
Query=  scaffold-2263
Query=  scaffold-2264
Query=  scaffold-2265
Query=  scaffold-2266
Query=  scaffold-2267
Query=  scaffold-2268
Query=  scaffold-2269
Query=  scaffold-2270
Query=  scaffold-2271
Query=  scaffold-2272
Query=  scaffold-2273
Query=  scaffold-2274
Query=  scaffold-2275
Query=  scaffold-2276
gb|AC016910.6|  Homo sapiens BAC clone RP11-460B1 from 2, complet...  1784    0.0   
Query=  scaffold-2277
Query=  scaffold-2278
Query=  scaffold-2279
Query=  scaffold-2280
Query=  scaffold-2281
Query=  scaffold-2282
Query=  scaffold-2283
Query=  scaffold-2284
Query=  scaffold-2285
Query=  scaffold-2286
Query=  scaffold-2287
Query=  scaffold-2288
Query=  scaffold-2289
Query=  scaffold-2290
Query=  scaffold-2291
Query=  scaffold-2292
Query=  scaffold-2293
Query=  scaffold-2294
Query=  scaffold-2295
Query=  scaffold-2296
Query=  scaffold-2297
Query=  scaffold-2298
Query=  scaffold-2299
Query=  scaffold-2300
Query=  scaffold-2301
Query=  scaffold-2302
Query=  scaffold-2303
Query=  scaffold-2304
Query=  scaffold-2305
Query=  scaffold-2306
Query=  scaffold-2307
Query=  scaffold-2308
Query=  scaffold-2309
Query=  scaffold-2310
Query=  scaffold-2311
Query=  scaffold-2312
Query=  scaffold-2313
Query=  scaffold-2314
gb|JQ333007.1|  Phalacrocorax carbo ultra-conserved element locus...  1389    0.0   
gb|JQ329698.1|  Dromaius novaehollandiae ultra-conserved element ...  1057    0.0   
gb|JQ334902.1|  Struthio camelus ultra-conserved element locus ch...  1011    0.0   
Query=  scaffold-2315
Query=  scaffold-2316
Query=  scaffold-2317
Query=  scaffold-2318
Query=  scaffold-2319
Query=  scaffold-2320
Query=  scaffold-2321
Query=  scaffold-2322
Query=  scaffold-2323
Query=  scaffold-2324
Query=  scaffold-2325
Query=  scaffold-2326
Query=  scaffold-2327
Query=  scaffold-2328
Query=  scaffold-2329
Query=  scaffold-2330
Query=  scaffold-2331
Query=  scaffold-2332
Query=  scaffold-2333
Query=  scaffold-2334
Query=  scaffold-2335
Query=  scaffold-2336
gb|AC192622.2|  Gallus gallus BAC clone CH261-108E1 from chromoso...  1190    0.0  
Query=  scaffold-2337
Query=  scaffold-2338
Query=  scaffold-2339
Query=  scaffold-2340
Query=  scaffold-2341
gb|AC157664.2|  Gallus gallus BAC clone CH261-174B17 from chromos...  2037    0.0  
Query=  scaffold-2342
Query=  scaffold-2343
Query=  scaffold-2344
Query=  scaffold-2345
Query=  scaffold-2346
Query=  scaffold-2347
Query=  scaffold-2348
Query=  scaffold-2349
Query=  scaffold-2350
Query=  scaffold-2351
Query=  scaffold-2352
Query=  scaffold-2353
Query=  scaffold-2354
Query=  scaffold-2355
Query=  scaffold-2356
Query=  scaffold-2357
Query=  scaffold-2358
Query=  scaffold-2359
Query=  scaffold-2360
Query=  scaffold-2361
Query=  scaffold-2362
Query=  scaffold-2363
Query=  scaffold-2364
Query=  scaffold-2365
Query=  scaffold-2366
Query=  scaffold-2367
Query=  scaffold-2368
Query=  scaffold-2369
Query=  scaffold-2370
Query=  scaffold-2371
Query=  scaffold-2372
Query=  scaffold-2373
Query=  scaffold-2374
Query=  scaffold-2375
Query=  scaffold-2376
Query=  scaffold-2377
Query=  scaffold-2378
Query=  scaffold-2379
Query=  scaffold-2380
Query=  scaffold-2381
Query=  scaffold-2382
Query=  scaffold-2383
Query=  scaffold-2384
Query=  scaffold-2385
Query=  scaffold-2386
Query=  scaffold-2387
Query=  scaffold-2388
Query=  scaffold-2389
Query=  scaffold-2390
Query=  scaffold-2391
Query=  scaffold-2392
Query=  scaffold-2393
Query=  scaffold-2394
Query=  scaffold-2395
Query=  scaffold-2396
Query=  scaffold-2397
Query=  scaffold-2398
Query=  scaffold-2399
Query=  scaffold-2400
Query=  scaffold-2401
Query=  scaffold-2402
Query=  scaffold-2403
Query=  scaffold-2404
Query=  scaffold-2405
Query=  scaffold-2406
Query=  scaffold-2407
Query=  scaffold-2408
Query=  scaffold-2409
Query=  scaffold-2410
Query=  scaffold-2411
Query=  scaffold-2412
Query=  scaffold-2413
Query=  scaffold-2414
Query=  scaffold-2415
Query=  scaffold-2416
Query=  scaffold-2417
Query=  scaffold-2418
Query=  scaffold-2419
Query=  scaffold-2420
Query=  scaffold-2421
Query=  scaffold-2422
Query=  scaffold-2423
gb|AC188944.2|  Gallus gallus BAC clone CH261-61B9 from chromosom...  1279    0.0   
gb|AC188387.2|  Gallus gallus BAC clone TAM31-18F2 from chromosom...  1279    0.0   
Query=  scaffold-2424
Query=  scaffold-2425
Query=  scaffold-2426
Query=  scaffold-2427
Query=  scaffold-2428
Query=  scaffold-2429
Query=  scaffold-2430
Query=  scaffold-2431
Query=  scaffold-2432
Query=  scaffold-2433
Query=  scaffold-2434
gb|AC191223.2|  Gallus gallus BAC clone CH261-26B9 from chromosom...  2656    0.0   
Query=  scaffold-2435
Query=  scaffold-2436
gb|AC187599.2|  Gallus gallus BAC clone CH261-12A19 from chromoso...  1796    0.0   
Query=  scaffold-2437
Query=  scaffold-2438
Query=  scaffold-2439
Query=  scaffold-2440
Query=  scaffold-2441
Query=  scaffold-2442
Query=  scaffold-2443
Query=  scaffold-2444
Query=  scaffold-2445
Query=  scaffold-2446
Query=  scaffold-2447
Query=  scaffold-2448
Query=  scaffold-2449
Query=  scaffold-2450
Query=  scaffold-2451
Query=  scaffold-2452
Query=  scaffold-2453
Query=  scaffold-2454
Query=  scaffold-2455
Query=  scaffold-2456
gb|AC203184.1|  Gallus gallus BAC clone CH261-109I8 from chromoso...  1783    0.0   
gb|AC192783.2|  Gallus gallus BAC clone CH261-144P8 from chromoso...  1783    0.0   
Query=  scaffold-2457
Query=  scaffold-2458
Query=  scaffold-2459
Query=  scaffold-2460
Query=  scaffold-2461
Query=  scaffold-2462
Query=  scaffold-2463
Query=  scaffold-2464
Query=  scaffold-2465
Query=  scaffold-2466
Query=  scaffold-2467
Query=  scaffold-2468
Query=  scaffold-2469
Query=  scaffold-2470
Query=  scaffold-2471
Query=  scaffold-2472
Query=  scaffold-2473
Query=  scaffold-2474
Query=  scaffold-2475
Query=  scaffold-2476
Query=  scaffold-2477
Query=  scaffold-2478
Query=  scaffold-2479
Query=  scaffold-2480
Query=  scaffold-2481
Query=  scaffold-2482
Query=  scaffold-2483
Query=  scaffold-2484
Query=  scaffold-2485
Query=  scaffold-2486
Query=  scaffold-2487
Query=  scaffold-2488
Query=  scaffold-2489
Query=  scaffold-2490
Query=  scaffold-2491
Query=  scaffold-2492
Query=  scaffold-2493
gb|AC186542.3|  Gallus gallus BAC clone CH261-65F20 from chromoso...  1214    0.0  
gb|AC187587.2|  Gallus gallus BAC clone CH261-152G14 from chromos...  1214    0.0  
Query=  scaffold-2494
Query=  scaffold-2495
Query=  scaffold-2496
Query=  scaffold-2497
Query=  scaffold-2498
Query=  scaffold-2499
Query=  scaffold-2500
Query=  scaffold-2501
Query=  scaffold-2502
Query=  scaffold-2503
Query=  scaffold-2504
Query=  scaffold-2505
Query=  scaffold-2506
Query=  scaffold-2507
Query=  scaffold-2508
Query=  scaffold-2509
Query=  scaffold-2510
Query=  scaffold-2511
Query=  scaffold-2512
Query=  scaffold-2513
Query=  scaffold-2514
Query=  scaffold-2515
Query=  scaffold-2516
Query=  scaffold-2517
Query=  scaffold-2518
Query=  scaffold-2519
Query=  scaffold-2520
gb|AC188576.2|  Gallus gallus BAC clone CH261-5N19 from chromosom...  1160    0.0  
gb|AC188948.2|  Gallus gallus BAC clone CH261-71K8 from chromosom...  1160    0.0  
Query=  scaffold-2521
Query=  scaffold-2522
Query=  scaffold-2523
Query=  scaffold-2524
Query=  scaffold-2525
Query=  scaffold-2526
Query=  scaffold-2527
Query=  scaffold-2528
Query=  scaffold-2529
Query=  scaffold-2530
Query=  scaffold-2531
Query=  scaffold-2532
Query=  scaffold-2533
Query=  scaffold-2534
Query=  scaffold-2535
Query=  scaffold-2536
Query=  scaffold-2537
Query=  scaffold-2538
Query=  scaffold-2539
Query=  scaffold-2540
Query=  scaffold-2541
Query=  scaffold-2542
Query=  scaffold-2543
Query=  scaffold-2544
gb|JQ332960.1|  Phalacrocorax carbo ultra-conserved element locus...  1040    0.0   
Query=  scaffold-2545
Query=  scaffold-2546
Query=  scaffold-2547
Query=  scaffold-2548
Query=  scaffold-2549
Query=  scaffold-2550
Query=  scaffold-2551
Query=  scaffold-2552
Query=  scaffold-2553
Query=  scaffold-2554
Query=  scaffold-2555
Query=  scaffold-2556
Query=  scaffold-2557
Query=  scaffold-2558
Query=  scaffold-2559
Query=  scaffold-2560
Query=  scaffold-2561
Query=  scaffold-2562
Query=  scaffold-2563
Query=  scaffold-2564
Query=  scaffold-2565
Query=  scaffold-2566
Query=  scaffold-2567
Query=  scaffold-2568
Query=  scaffold-2569
Query=  scaffold-2570
Query=  scaffold-2571
Query=  scaffold-2572
Query=  scaffold-2573
Query=  scaffold-2574
Query=  scaffold-2575
Query=  scaffold-2576
Query=  scaffold-2577
Query=  scaffold-2578
Query=  scaffold-2579
Query=  scaffold-2580
Query=  scaffold-2581
Query=  scaffold-2582
Query=  scaffold-2583
Query=  scaffold-2584
Query=  scaffold-2585
Query=  scaffold-2586
Query=  scaffold-2587
Query=  scaffold-2588
Query=  scaffold-2589
Query=  scaffold-2590
Query=  scaffold-2591
Query=  scaffold-2592
Query=  scaffold-2593
Query=  scaffold-2594
Query=  scaffold-2595
Query=  scaffold-2596
Query=  scaffold-2597
Query=  scaffold-2598
Query=  scaffold-2599
Query=  scaffold-2600
Query=  scaffold-2601
Query=  scaffold-2602
Query=  scaffold-2603
Query=  scaffold-2604
Query=  scaffold-2605
Query=  scaffold-2606
Query=  scaffold-2607
Query=  scaffold-2608
Query=  scaffold-2609
Query=  scaffold-2610
Query=  scaffold-2611
Query=  scaffold-2612
Query=  scaffold-2613
Query=  scaffold-2614
Query=  scaffold-2615
Query=  scaffold-2616
Query=  scaffold-2617
Query=  scaffold-2618
Query=  scaffold-2619
Query=  scaffold-2620
Query=  scaffold-2621
Query=  scaffold-2622
Query=  scaffold-2623
Query=  scaffold-2624
Query=  scaffold-2625
Query=  scaffold-2626
Query=  scaffold-2627
Query=  scaffold-2628
Query=  scaffold-2629
Query=  scaffold-2630
Query=  scaffold-2631
Query=  scaffold-2632
Query=  scaffold-2633
Query=  scaffold-2634
Query=  scaffold-2635
Query=  scaffold-2636
Query=  scaffold-2637
Query=  scaffold-2638
Query=  scaffold-2639
Query=  scaffold-2640
Query=  scaffold-2641
gb|AC192755.2|  Gallus gallus BAC clone CH261-46N4 from chromosom...  1092    0.0  
Query=  scaffold-2642
Query=  scaffold-2643
Query=  scaffold-2644
Query=  scaffold-2645
Query=  scaffold-2646
Query=  scaffold-2647
Query=  scaffold-2648
Query=  scaffold-2649
Query=  scaffold-2650
Query=  scaffold-2651
Query=  scaffold-2652
Query=  scaffold-2653
Query=  scaffold-2654
Query=  scaffold-2655
Query=  scaffold-2656
Query=  scaffold-2657
Query=  scaffold-2658
Query=  scaffold-2659
Query=  scaffold-2660
Query=  scaffold-2661
Query=  scaffold-2662
Query=  scaffold-2663
Query=  scaffold-2664
Query=  scaffold-2665
Query=  scaffold-2666
Query=  scaffold-2667
Query=  scaffold-2668
Query=  scaffold-2669
Query=  scaffold-2670
Query=  scaffold-2671
Query=  scaffold-2672
Query=  scaffold-2673
Query=  scaffold-2674
Query=  scaffold-2675
Query=  scaffold-2676
Query=  scaffold-2677
Query=  scaffold-2678
Query=  scaffold-2679
Query=  scaffold-2680
Query=  scaffold-2681
Query=  scaffold-2682
Query=  scaffold-2683
Query=  scaffold-2684
Query=  scaffold-2685
Query=  scaffold-2686
Query=  scaffold-2687
Query=  scaffold-2688
Query=  scaffold-2689
Query=  scaffold-2690
Query=  scaffold-2691
Query=  scaffold-2692
Query=  scaffold-2693
Query=  scaffold-2694
Query=  scaffold-2695
Query=  scaffold-2696
Query=  scaffold-2697
Query=  scaffold-2698
Query=  scaffold-2699
Query=  scaffold-2700
Query=  scaffold-2701
Query=  scaffold-2702
Query=  scaffold-2703
Query=  scaffold-2704
Query=  scaffold-2705
Query=  scaffold-2706
Query=  scaffold-2707
Query=  scaffold-2708
Query=  scaffold-2709
Query=  scaffold-2710
Query=  scaffold-2711
Query=  scaffold-2712
Query=  scaffold-2713
Query=  scaffold-2714
Query=  scaffold-2715
Query=  scaffold-2716
Query=  scaffold-2717
Query=  scaffold-2718
Query=  scaffold-2719
Query=  scaffold-2720
Query=  scaffold-2721
Query=  scaffold-2722
Query=  scaffold-2723
Query=  scaffold-2724
Query=  scaffold-2725
Query=  scaffold-2726
Query=  scaffold-2727
Query=  scaffold-2728
Query=  scaffold-2729
Query=  scaffold-2730
Query=  scaffold-2731
Query=  scaffold-2732
Query=  scaffold-2733
Query=  scaffold-2734
Query=  scaffold-2735
Query=  scaffold-2736
Query=  scaffold-2737
Query=  scaffold-2738
Query=  scaffold-2739
Query=  scaffold-2740
Query=  scaffold-2741
Query=  scaffold-2742
Query=  scaffold-2743
Query=  scaffold-2744
Query=  scaffold-2745
Query=  scaffold-2746
Query=  scaffold-2747
Query=  scaffold-2748
Query=  scaffold-2749
Query=  scaffold-2750
Query=  scaffold-2751
Query=  scaffold-2752
Query=  scaffold-2753
Query=  scaffold-2754
Query=  scaffold-2755
Query=  scaffold-2756
gb|AC187757.3|  Gallus gallus BAC clone CH261-16P14 from chromoso...  1218    0.0  
gb|AC190161.1|  Gallus gallus BAC clone CH261-177O19 from chromos...  1218    0.0  
Query=  scaffold-2757
Query=  scaffold-2758
Query=  scaffold-2759
gb|JQ333041.1|  Phalacrocorax carbo ultra-conserved element locus...  1498    0.0  
gb|JQ331330.1|  Gallus gallus ultra-conserved element locus chr2_...  1325    0.0  
gb|JQ332111.1|  Megalaima virens ultra-conserved element locus ch...  1221    0.0  
gb|AC012101.7|  Homo sapiens chromosome 18, clone RP11-396D4, com...  1147    0.0  
gb|AC116003.7|  Homo sapiens chromosome 18, clone RP11-321M21, co...  1147    0.0  
gb|JQ328369.1|  Anser erythropus ultra-conserved element locus ch...  1096    0.0  
gb|JQ335132.1|  Urocolius indicus ultra-conserved element locus c...  1042    0.0  
Query=  scaffold-2760
Query=  scaffold-2761
Query=  scaffold-2762
Query=  scaffold-2763
Query=  scaffold-2764
Query=  scaffold-2765
Query=  scaffold-2766
Query=  scaffold-2767
Query=  scaffold-2768
Query=  scaffold-2769
gb|AC145948.5|  Gallus gallus BAC clone CH261-24O17 from chromoso...  1402    0.0  
Query=  scaffold-2770
Query=  scaffold-2771
Query=  scaffold-2772
Query=  scaffold-2773
Query=  scaffold-2774
Query=  scaffold-2775
Query=  scaffold-2776
Query=  scaffold-2777
Query=  scaffold-2778
Query=  scaffold-2779
Query=  scaffold-2780
Query=  scaffold-2781
Query=  scaffold-2782
Query=  scaffold-2783
Query=  scaffold-2784
Query=  scaffold-2785
Query=  scaffold-2786
Query=  scaffold-2787
Query=  scaffold-2788
Query=  scaffold-2789
Query=  scaffold-2790
Query=  scaffold-2791
Query=  scaffold-2792
Query=  scaffold-2793
Query=  scaffold-2794
Query=  scaffold-2795
Query=  scaffold-2796
Query=  scaffold-2797
Query=  scaffold-2798
Query=  scaffold-2799
Query=  scaffold-2800
Query=  scaffold-2801
Query=  scaffold-2802
Query=  scaffold-2803
Query=  scaffold-2804
Query=  scaffold-2805
Query=  scaffold-2806
Query=  scaffold-2807
Query=  scaffold-2808
Query=  scaffold-2809
Query=  scaffold-2810
Query=  scaffold-2811
Query=  scaffold-2812
Query=  scaffold-2813
Query=  scaffold-2814
Query=  scaffold-2815
Query=  scaffold-2816
Query=  scaffold-2817
Query=  scaffold-2818
Query=  scaffold-2819
Query=  scaffold-2820
Query=  scaffold-2821
Query=  scaffold-2822
Query=  scaffold-2823
Query=  scaffold-2824
Query=  scaffold-2825
Query=  scaffold-2826
Query=  scaffold-2827
Query=  scaffold-2828
Query=  scaffold-2829
Query=  scaffold-2830
Query=  scaffold-2831
Query=  scaffold-2832
Query=  scaffold-2833
Query=  scaffold-2834
Query=  scaffold-2835
Query=  scaffold-2836
Query=  scaffold-2837
Query=  scaffold-2838
Query=  scaffold-2839
Query=  scaffold-2840
Query=  scaffold-2841
Query=  scaffold-2842
Query=  scaffold-2843
Query=  scaffold-2844
Query=  scaffold-2845
Query=  scaffold-2846
Query=  scaffold-2847
Query=  scaffold-2848
Query=  scaffold-2849
Query=  scaffold-2850
Query=  scaffold-2851
Query=  scaffold-2852
Query=  scaffold-2853
Query=  scaffold-2854
gb|AC189683.5|  Gallus gallus BAC clone CH261-13C13 from chromoso...  1031    0.0  
Query=  scaffold-2855
Query=  scaffold-2856
Query=  scaffold-2857
Query=  scaffold-2858
Query=  scaffold-2859
Query=  scaffold-2860
Query=  scaffold-2861
Query=  scaffold-2862
Query=  scaffold-2863
Query=  scaffold-2864
Query=  scaffold-2865
Query=  scaffold-2866
Query=  scaffold-2867
Query=  scaffold-2868
Query=  scaffold-2869
Query=  scaffold-2870
Query=  scaffold-2871
Query=  scaffold-2872
Query=  scaffold-2873
Query=  scaffold-2874
gb|AC164653.3|  Gallus gallus BAC clone CH261-187D17 from chromos...  1399    0.0   
Query=  scaffold-2875
Query=  scaffold-2876
Query=  scaffold-2877
Query=  scaffold-2878
Query=  scaffold-2879
Query=  scaffold-2880
Query=  scaffold-2881
Query=  scaffold-2882
Query=  scaffold-2883
Query=  scaffold-2884
Query=  scaffold-2885
Query=  scaffold-2886
Query=  scaffold-2887
Query=  scaffold-2888
Query=  scaffold-2889
Query=  scaffold-2890
Query=  scaffold-2891
Query=  scaffold-2892
Query=  scaffold-2893
Query=  scaffold-2894
Query=  scaffold-2895
Query=  scaffold-2896
Query=  scaffold-2897
Query=  scaffold-2898
Query=  scaffold-2899
Query=  scaffold-2900
Query=  scaffold-2901
Query=  scaffold-2902
Query=  scaffold-2903
Query=  scaffold-2904
Query=  scaffold-2905
Query=  scaffold-2906
Query=  scaffold-2907
Query=  scaffold-2908
Query=  scaffold-2909
Query=  scaffold-2910
Query=  scaffold-2911
Query=  scaffold-2912
Query=  scaffold-2913
Query=  scaffold-2914
Query=  scaffold-2915
Query=  scaffold-2916
Query=  scaffold-2917
Query=  scaffold-2918
Query=  scaffold-2919
Query=  scaffold-2920
Query=  scaffold-2921
Query=  scaffold-2922
Query=  scaffold-2923
Query=  scaffold-2924
Query=  scaffold-2925
Query=  scaffold-2926
Query=  scaffold-2927
Query=  scaffold-2928
Query=  scaffold-2929
Query=  scaffold-2930
Query=  scaffold-2931
Query=  scaffold-2932
Query=  scaffold-2933
Query=  scaffold-2934
Query=  scaffold-2935
Query=  scaffold-2936
Query=  scaffold-2937
Query=  scaffold-2938
Query=  scaffold-2939
Query=  scaffold-2940
Query=  scaffold-2941
Query=  scaffold-2942
Query=  scaffold-2943
Query=  scaffold-2944
Query=  scaffold-2945
Query=  scaffold-2946
Query=  scaffold-2947
Query=  scaffold-2948
Query=  scaffold-2949
Query=  scaffold-2950
Query=  scaffold-2951
Query=  scaffold-2952
Query=  scaffold-2953
Query=  scaffold-2954
Query=  scaffold-2955
Query=  scaffold-2956
Query=  scaffold-2957
Query=  scaffold-2958
Query=  scaffold-2959
Query=  scaffold-2960
Query=  scaffold-2961
Query=  scaffold-2962
Query=  scaffold-2963
Query=  scaffold-2964
Query=  scaffold-2965
Query=  scaffold-2966
Query=  scaffold-2967
Query=  scaffold-2968
Query=  scaffold-2969
Query=  scaffold-2970
Query=  scaffold-2971
Query=  scaffold-2972
Query=  scaffold-2973
Query=  scaffold-2974
Query=  scaffold-2975
Query=  scaffold-2976
Query=  scaffold-2977
Query=  scaffold-2978
Query=  scaffold-2979
Query=  scaffold-2980
Query=  scaffold-2981
Query=  scaffold-2982
Query=  scaffold-2983
Query=  scaffold-2984
Query=  scaffold-2985
Query=  scaffold-2986
Query=  scaffold-2987
Query=  scaffold-2988
Query=  scaffold-2989
Query=  scaffold-2990
Query=  scaffold-2991
Query=  scaffold-2992
Query=  scaffold-2993
Query=  scaffold-2994
Query=  scaffold-2995
Query=  scaffold-2996
Query=  scaffold-2997
Query=  scaffold-2998
Query=  scaffold-2999
Query=  scaffold-3000
Query=  scaffold-3001
Query=  scaffold-3002
Query=  scaffold-3003
Query=  scaffold-3004
Query=  scaffold-3005
Query=  scaffold-3006
Query=  scaffold-3007
Query=  scaffold-3008
Query=  scaffold-3009
Query=  scaffold-3010
Query=  scaffold-3011
Query=  scaffold-3012
Query=  scaffold-3013
Query=  scaffold-3014
Query=  scaffold-3015
Query=  scaffold-3016
Query=  scaffold-3017
Query=  scaffold-3018
Query=  scaffold-3019
Query=  scaffold-3020
Query=  scaffold-3021
Query=  scaffold-3022
Query=  scaffold-3023
Query=  scaffold-3024
Query=  scaffold-3025
Query=  scaffold-3026
Query=  scaffold-3027
Query=  scaffold-3028
Query=  scaffold-3029
Query=  scaffold-3030
Query=  scaffold-3031
Query=  scaffold-3032
Query=  scaffold-3033
Query=  scaffold-3034
Query=  scaffold-3035
Query=  scaffold-3036
Query=  scaffold-3037
Query=  scaffold-3038
Query=  scaffold-3039
Query=  scaffold-3040
Query=  scaffold-3041
Query=  scaffold-3042
Query=  scaffold-3043
Query=  scaffold-3044
Query=  scaffold-3045
Query=  scaffold-3046
Query=  scaffold-3047
gb|AC193560.1|  Taeniopygia guttata BAC clone TGMCBa-48H12 from c...  1201    0.0  
gb|AC188953.2|  Gallus gallus BAC clone CH261-138H10 from chromos...  1184    0.0  
Query=  scaffold-3048
Query=  scaffold-3049
Query=  scaffold-3050
Query=  scaffold-3051
Query=  scaffold-3052
Query=  scaffold-3053
Query=  scaffold-3054
gb|AC189013.3|  Gallus gallus BAC clone CH261-84A22 from chromoso...  1230    0.0  
Query=  scaffold-3055
Query=  scaffold-3056
Query=  scaffold-3057
Query=  scaffold-3058
Query=  scaffold-3059
Query=  scaffold-3060
Query=  scaffold-3061
Query=  scaffold-3062
Query=  scaffold-3063
Query=  scaffold-3064
Query=  scaffold-3065
Query=  scaffold-3066
Query=  scaffold-3067
Query=  scaffold-3068
Query=  scaffold-3069
Query=  scaffold-3070
Query=  scaffold-3071
Query=  scaffold-3072
Query=  scaffold-3073
Query=  scaffold-3074
Query=  scaffold-3075
Query=  scaffold-3076
Query=  scaffold-3077
Query=  scaffold-3078
Query=  scaffold-3079
Query=  scaffold-3080
Query=  scaffold-3081
Query=  scaffold-3082
Query=  scaffold-3083
Query=  scaffold-3084
Query=  scaffold-3085
Query=  scaffold-3086
Query=  scaffold-3087
Query=  scaffold-3088
Query=  scaffold-3089
Query=  scaffold-3090
Query=  scaffold-3091
gb|EU267079.1|  Gallus gallus protocadherin delta 1 gene, complet...  2531    0.0   
Query=  scaffold-3092
Query=  scaffold-3093
Query=  scaffold-3094
Query=  scaffold-3095
Query=  scaffold-3096
Query=  scaffold-3097
Query=  scaffold-3098
Query=  scaffold-3099
Query=  scaffold-3100
Query=  scaffold-3101
Query=  scaffold-3102
Query=  scaffold-3103
Query=  scaffold-3104
Query=  scaffold-3105
Query=  scaffold-3106
Query=  scaffold-3107
Query=  scaffold-3108
Query=  scaffold-3109
Query=  scaffold-3110
Query=  scaffold-3111
Query=  scaffold-3112
Query=  scaffold-3113
gb|AC210627.3|  Gallus gallus BAC clone CH261-52A12 from chromoso...  1238    0.0  
gb|AC191638.2|  Gallus gallus BAC clone CH261-41E19 from chromoso...  1238    0.0  
gb|AC186873.3|  Gallus gallus BAC clone TAM31-31E19 from chromoso...  1238    0.0  
Query=  scaffold-3114
Query=  scaffold-3115
Query=  scaffold-3116
Query=  scaffold-3117
Query=  scaffold-3118
Query=  scaffold-3119
Query=  scaffold-3120
Query=  scaffold-3121
Query=  scaffold-3122
Query=  scaffold-3123
Query=  scaffold-3124
Query=  scaffold-3125
Query=  scaffold-3126
Query=  scaffold-3127
Query=  scaffold-3128
Query=  scaffold-3129
Query=  scaffold-3130
Query=  scaffold-3131
Query=  scaffold-3132
Query=  scaffold-3133
Query=  scaffold-3134
Query=  scaffold-3135
gb|AC147968.2|  Gallus gallus BAC clone CH261-119F24 from chromos...  1351    0.0  
Query=  scaffold-3136
Query=  scaffold-3137
Query=  scaffold-3138
Query=  scaffold-3139
Query=  scaffold-3140
Query=  scaffold-3141
Query=  scaffold-3142
Query=  scaffold-3143
Query=  scaffold-3144
Query=  scaffold-3145
Query=  scaffold-3146
gb|AC192959.3|  Gallus gallus BAC clone CH261-111O17 from chromos...  1500    0.0  
gb|AC186871.3|  Gallus gallus BAC clone TAM31-39L9 from chromosom...  1500    0.0  
Query=  scaffold-3147
Query=  scaffold-3148
Query=  scaffold-3149
gb|AC145958.3|  Gallus gallus BAC clone CH261-16J12 from chromoso...  2322    0.0   
gb|DQ066931.1|  Gallus gallus retinoblastoma-binding protein 1 (A...  1249    0.0   
Query=  scaffold-3150
Query=  scaffold-3151
Query=  scaffold-3152
Query=  scaffold-3153
Query=  scaffold-3154
Query=  scaffold-3155
Query=  scaffold-3156
Query=  scaffold-3157
Query=  scaffold-3158
Query=  scaffold-3159
Query=  scaffold-3160
Query=  scaffold-3161
Query=  scaffold-3162
Query=  scaffold-3163
gb|JQ333221.1|  Phalacrocorax carbo ultra-conserved element locus...  1022    0.0   
Query=  scaffold-3164
Query=  scaffold-3165
Query=  scaffold-3166
Query=  scaffold-3167
Query=  scaffold-3168
Query=  scaffold-3169
Query=  scaffold-3170
gb|AC145973.3|  Gallus gallus BAC clone CH261-2E2 from chromosome...  1173    0.0  
Query=  scaffold-3171
Query=  scaffold-3172
Query=  scaffold-3173
Query=  scaffold-3174
Query=  scaffold-3175
Query=  scaffold-3176
Query=  scaffold-3177
Query=  scaffold-3178
Query=  scaffold-3179
Query=  scaffold-3180
Query=  scaffold-3181
Query=  scaffold-3182
Query=  scaffold-3183
Query=  scaffold-3184
Query=  scaffold-3185
Query=  scaffold-3186
Query=  scaffold-3187
gb|AC188176.2|  Gallus gallus BAC clone CH261-115E11 from chromos...  1304    0.0   
gb|AC186364.3|  Gallus gallus BAC clone CH261-30D5 from chromosom...  1304    0.0   
Query=  scaffold-3188
Query=  scaffold-3189
Query=  scaffold-3190
Query=  scaffold-3191
Query=  scaffold-3192
Query=  scaffold-3193
Query=  scaffold-3194
Query=  scaffold-3195
Query=  scaffold-3196
Query=  scaffold-3197
Query=  scaffold-3198
Query=  scaffold-3199
Query=  scaffold-3200
Query=  scaffold-3201
Query=  scaffold-3202
Query=  scaffold-3203
Query=  scaffold-3204
Query=  scaffold-3205
Query=  scaffold-3206
Query=  scaffold-3207
Query=  scaffold-3208
Query=  scaffold-3209
Query=  scaffold-3210
Query=  scaffold-3211
Query=  scaffold-3212
Query=  scaffold-3213
Query=  scaffold-3214
Query=  scaffold-3215
Query=  scaffold-3216
Query=  scaffold-3217
Query=  scaffold-3218
Query=  scaffold-3219
gb|AC192553.2|  Gallus gallus BAC clone CH261-128A6 from chromoso...  1048    0.0   
gb|AC188946.3|  Gallus gallus BAC clone CH261-68C18 from chromoso...  1048    0.0   
Query=  scaffold-3220
Query=  scaffold-3221
Query=  scaffold-3222
Query=  scaffold-3223
Query=  scaffold-3224
Query=  scaffold-3225
Query=  scaffold-3226
Query=  scaffold-3227
Query=  scaffold-3228
Query=  scaffold-3229
Query=  scaffold-3230
Query=  scaffold-3231
gb|AC015976.8|  Homo sapiens BAC clone RP11-472A3 from 2, complet...  2566    0.0   
gb|JN957567.1|  Mus musculus targeted non-conditional, lacZ-tagge...  2338    0.0   
gb|JN953604.1|  Mus musculus targeted KO-first, conditional ready...  2338    0.0   
gb|JQ332669.1|  Phalacrocorax carbo ultra-conserved element locus...  1146    0.0   
Query=  scaffold-3232
Query=  scaffold-3233
Query=  scaffold-3234
Query=  scaffold-3235
Query=  scaffold-3236
Query=  scaffold-3237
Query=  scaffold-3238
Query=  scaffold-3239
Query=  scaffold-3240
Query=  scaffold-3241
gb|FJ548631.1|  Gallus gallus isolate HT1 sex determining region ...  1197    0.0   
gb|FJ548632.1|  Gallus gallus isolate HT2 sex determining region ...  1195    0.0   
gb|FJ548638.1|  Gallus gallus isolate RJF_k sex determining regio...  1192    0.0   
gb|FJ548637.1|  Gallus gallus isolate RJF_g sex determining regio...  1192    0.0   
gb|FJ548634.1|  Gallus gallus isolate Or2 sex determining region ...  1192    0.0   
gb|FJ548629.1|  Gallus gallus isolate FPHmz_1 sex determining reg...  1122    0.0   
gb|FJ548635.1|  Gallus gallus isolate FP2_NP sex determining regi...  1103    0.0   
Query=  scaffold-3242
Query=  scaffold-3243
Query=  scaffold-3244
Query=  scaffold-3245
Query=  scaffold-3246
Query=  scaffold-3247
Query=  scaffold-3248
Query=  scaffold-3249
Query=  scaffold-3250
Query=  scaffold-3251
Query=  scaffold-3252
Query=  scaffold-3253
Query=  scaffold-3254
Query=  scaffold-3255
Query=  scaffold-3256
Query=  scaffold-3257
Query=  scaffold-3258
Query=  scaffold-3259
Query=  scaffold-3260
Query=  scaffold-3261
Query=  scaffold-3262
Query=  scaffold-3263
Query=  scaffold-3264
Query=  scaffold-3265
Query=  scaffold-3266
Query=  scaffold-3267
Query=  scaffold-3268
Query=  scaffold-3269
Query=  scaffold-3270
Query=  scaffold-3271
Query=  scaffold-3272
Query=  scaffold-3273
Query=  scaffold-3274
Query=  scaffold-3275
Query=  scaffold-3276
Query=  scaffold-3277
Query=  scaffold-3278
Query=  scaffold-3279
Query=  scaffold-3280
Query=  scaffold-3281
Query=  scaffold-3282
Query=  scaffold-3283
Query=  scaffold-3284
Query=  scaffold-3285
Query=  scaffold-3286
Query=  scaffold-3287
Query=  scaffold-3288
Query=  scaffold-3289
Query=  scaffold-3290
Query=  scaffold-3291
Query=  scaffold-3292
Query=  scaffold-3293
Query=  scaffold-3294
Query=  scaffold-3295
Query=  scaffold-3296
Query=  scaffold-3297
Query=  scaffold-3298
Query=  scaffold-3299
Query=  scaffold-3300
Query=  scaffold-3301
Query=  scaffold-3302
Query=  scaffold-3303
Query=  scaffold-3304
Query=  scaffold-3305
Query=  scaffold-3306
Query=  scaffold-3307
Query=  scaffold-3308
Query=  scaffold-3309
Query=  scaffold-3310
Query=  scaffold-3311
Query=  scaffold-3312
Query=  scaffold-3313
Query=  scaffold-3314
Query=  scaffold-3315
Query=  scaffold-3316
Query=  scaffold-3317
Query=  scaffold-3318
Query=  scaffold-3319
Query=  scaffold-3320
Query=  scaffold-3321
Query=  scaffold-3322
Query=  scaffold-3323
Query=  scaffold-3324
Query=  scaffold-3325
Query=  scaffold-3326
Query=  scaffold-3327
Query=  scaffold-3328
Query=  scaffold-3329
Query=  scaffold-3330
Query=  scaffold-3331
Query=  scaffold-3332
Query=  scaffold-3333
Query=  scaffold-3334
gb|AC192553.2|  Gallus gallus BAC clone CH261-128A6 from chromoso...  1181    0.0   
gb|AC186853.2|  Gallus gallus BAC clone CH261-17M18 from chromoso...  1181    0.0   
Query=  scaffold-3335
Query=  scaffold-3336
Query=  scaffold-3337
Query=  scaffold-3338
Query=  scaffold-3339
Query=  scaffold-3340
Query=  scaffold-3341
Query=  scaffold-3342
Query=  scaffold-3343
Query=  scaffold-3344
Query=  scaffold-3345
Query=  scaffold-3346
Query=  scaffold-3347
Query=  scaffold-3348
Query=  scaffold-3349
Query=  scaffold-3350
Query=  scaffold-3351
Query=  scaffold-3352
Query=  scaffold-3353
Query=  scaffold-3354
Query=  scaffold-3355
Query=  scaffold-3356
Query=  scaffold-3357
Query=  scaffold-3358
Query=  scaffold-3359
Query=  scaffold-3360
Query=  scaffold-3361
Query=  scaffold-3362
Query=  scaffold-3363
Query=  scaffold-3364
Query=  scaffold-3365
gb|AC191223.2|  Gallus gallus BAC clone CH261-26B9 from chromosom...  4270    0.0  
Query=  scaffold-3366
Query=  scaffold-3367
Query=  scaffold-3368
Query=  scaffold-3369
gb|AC188186.2|  Taeniopygia guttata BAC clone TGMCBa-34H12 from c...  1160    0.0  
Query=  scaffold-3370
Query=  scaffold-3371
Query=  scaffold-3372
Query=  scaffold-3373
Query=  scaffold-3374
Query=  scaffold-3375
Query=  scaffold-3376
Query=  scaffold-3377
Query=  scaffold-3378
Query=  scaffold-3379
Query=  scaffold-3380
Query=  scaffold-3381
Query=  scaffold-3382
gb|AC172371.3|  Gallus gallus BAC clone CH261-20I24 from chromoso...  2244    0.0   
Query=  scaffold-3383
Query=  scaffold-3384
Query=  scaffold-3385
Query=  scaffold-3386
Query=  scaffold-3387
Query=  scaffold-3388
Query=  scaffold-3389
gb|AC201945.3|  Gallus gallus BAC clone CH261-100J4 from chromoso...  1046    0.0  
gb|AC192781.4|  Gallus gallus BAC clone CH261-146O6 from chromoso...  1046    0.0  
Query=  scaffold-3390
Query=  scaffold-3391
Query=  scaffold-3392
Query=  scaffold-3393
Query=  scaffold-3394
Query=  scaffold-3395
Query=  scaffold-3396
Query=  scaffold-3397
Query=  scaffold-3398
Query=  scaffold-3399
Query=  scaffold-3400
Query=  scaffold-3401
Query=  scaffold-3402
Query=  scaffold-3403
Query=  scaffold-3404
gb|AC120843.11|  Mus musculus chromosome 12, clone RP23-71C5, com...  1611    0.0  
gb|AC159229.2|  Mus musculus BAC clone RP24-351I2 from chromosome...  1611    0.0  
Query=  scaffold-3405
Query=  scaffold-3406
Query=  scaffold-3407
Query=  scaffold-3408
Query=  scaffold-3409
Query=  scaffold-3410
Query=  scaffold-3411
Query=  scaffold-3412
Query=  scaffold-3413
Query=  scaffold-3414
gb|AC188951.2|  Gallus gallus BAC clone CH261-110A9 from chromoso...  1687    0.0  
gb|AC191352.3|  Gallus gallus BAC clone CH261-84D19 from chromoso...  1687    0.0  
gb|AC240260.4|  Homo sapiens FOSMID clone ABC18-1381I12 from chro...  1238    0.0  
Query=  scaffold-3415
Query=  scaffold-3416
Query=  scaffold-3417
Query=  scaffold-3418
Query=  scaffold-3419
Query=  scaffold-3420
Query=  scaffold-3421
Query=  scaffold-3422
Query=  scaffold-3423
gb|AC188609.2|  Taeniopygia guttata BAC clone TGMCBa-23H12 from c...  1085    0.0  
Query=  scaffold-3424
Query=  scaffold-3425
Query=  scaffold-3426
gb|AC188314.1|  Taeniopygia guttata chromosome UNK clone TGMCBa-9...  1522    0.0   
gb|AC188819.3|  Gallus gallus BAC clone CH261-144B24 from chromos...  1520    0.0   
gb|AC189113.2|  Gallus gallus BAC clone CH261-86C16 from chromoso...  1520    0.0   
Query=  scaffold-3427
Query=  scaffold-3428
Query=  scaffold-3429
Query=  scaffold-3430
Query=  scaffold-3431
Query=  scaffold-3432
Query=  scaffold-3433
Query=  scaffold-3434
Query=  scaffold-3435
Query=  scaffold-3436
Query=  scaffold-3437
Query=  scaffold-3438
Query=  scaffold-3439
Query=  scaffold-3440
Query=  scaffold-3441
Query=  scaffold-3442
Query=  scaffold-3443
Query=  scaffold-3444
Query=  scaffold-3445
Query=  scaffold-3446
Query=  scaffold-3447
Query=  scaffold-3448
Query=  scaffold-3449
Query=  scaffold-3450
Query=  scaffold-3451
Query=  scaffold-3452
Query=  scaffold-3453
Query=  scaffold-3454
Query=  scaffold-3455
Query=  scaffold-3456
Query=  scaffold-3457
Query=  scaffold-3458
Query=  scaffold-3459
Query=  scaffold-3460
Query=  scaffold-3461
gb|AC087482.9|  Homo sapiens chromosome 15, clone RP11-540N15, co...  1002    0.0   
gb|AC093334.4|  Homo sapiens chromosome 15, clone RP11-798K3, com...  1002    0.0   
Query=  scaffold-3462
Query=  scaffold-3463
Query=  scaffold-3464
Query=  scaffold-3465
Query=  scaffold-3466
Query=  scaffold-3467
Query=  scaffold-3468
Query=  scaffold-3469
Query=  scaffold-3470
Query=  scaffold-3471
Query=  scaffold-3472
Query=  scaffold-3473
Query=  scaffold-3474
Query=  scaffold-3475
Query=  scaffold-3476
Query=  scaffold-3477
Query=  scaffold-3478
Query=  scaffold-3479
Query=  scaffold-3480
Query=  scaffold-3481
Query=  scaffold-3482
Query=  scaffold-3483
Query=  scaffold-3484
Query=  scaffold-3485
Query=  scaffold-3486
Query=  scaffold-3487
Query=  scaffold-3488
Query=  scaffold-3489
Query=  scaffold-3490
Query=  scaffold-3491
Query=  scaffold-3492
Query=  scaffold-3493
Query=  scaffold-3494
Query=  scaffold-3495
Query=  scaffold-3496
Query=  scaffold-3497
Query=  scaffold-3498
Query=  scaffold-3499
Query=  scaffold-3500
Query=  scaffold-3501
Query=  scaffold-3502
Query=  scaffold-3503
Query=  scaffold-3504
Query=  scaffold-3505
Query=  scaffold-3506
Query=  scaffold-3507
Query=  scaffold-3508
Query=  scaffold-3509
Query=  scaffold-3510
Query=  scaffold-3511
Query=  scaffold-3512
Query=  scaffold-3513
Query=  scaffold-3514
Query=  scaffold-3515
Query=  scaffold-3516
Query=  scaffold-3517
Query=  scaffold-3518
Query=  scaffold-3519
Query=  scaffold-3520
Query=  scaffold-3521
Query=  scaffold-3522
Query=  scaffold-3523
Query=  scaffold-3524
Query=  scaffold-3525
Query=  scaffold-3526
Query=  scaffold-3527
Query=  scaffold-3528
Query=  scaffold-3529
Query=  scaffold-3530
Query=  scaffold-3531
Query=  scaffold-3532
Query=  scaffold-3533
Query=  scaffold-3534
Query=  scaffold-3535
Query=  scaffold-3536
Query=  scaffold-3537
Query=  scaffold-3538
Query=  scaffold-3539
Query=  scaffold-3540
Query=  scaffold-3541
Query=  scaffold-3542
Query=  scaffold-3543
Query=  scaffold-3544
Query=  scaffold-3545
Query=  scaffold-3546
Query=  scaffold-3547
Query=  scaffold-3548
Query=  scaffold-3549
Query=  scaffold-3550
Query=  scaffold-3551
Query=  scaffold-3552
Query=  scaffold-3553
Query=  scaffold-3554
Query=  scaffold-3555
Query=  scaffold-3556
Query=  scaffold-3557
Query=  scaffold-3558
Query=  scaffold-3559
Query=  scaffold-3560
Query=  scaffold-3561
Query=  scaffold-3562
Query=  scaffold-3563
Query=  scaffold-3564
Query=  scaffold-3565
Query=  scaffold-3566
Query=  scaffold-3567
Query=  scaffold-3568
Query=  scaffold-3569
Query=  scaffold-3570
Query=  scaffold-3571
Query=  scaffold-3572
Query=  scaffold-3573
Query=  scaffold-3574
Query=  scaffold-3575
Query=  scaffold-3576
Query=  scaffold-3577
Query=  scaffold-3578
gb|AC187589.3|  Gallus gallus BAC clone CH261-131G22 from chromos...  1118    0.0  
Query=  scaffold-3579
Query=  scaffold-3580
gb|AC189086.2|  Gallus gallus BAC clone CH261-72K1 from chromosom...  1533    0.0   
Query=  scaffold-3581
Query=  scaffold-3582
Query=  scaffold-3583
Query=  scaffold-3584
Query=  scaffold-3585
Query=  scaffold-3586
Query=  scaffold-3587
Query=  scaffold-3588
Query=  scaffold-3589
Query=  scaffold-3590
Query=  scaffold-3591
Query=  scaffold-3592
Query=  scaffold-3593
Query=  scaffold-3594
Query=  scaffold-3595
Query=  scaffold-3596
Query=  scaffold-3597
Query=  scaffold-3598
Query=  scaffold-3599
Query=  scaffold-3600
Query=  scaffold-3601
Query=  scaffold-3602
Query=  scaffold-3603
Query=  scaffold-3604
Query=  scaffold-3605
Query=  scaffold-3606
Query=  scaffold-3607
Query=  scaffold-3608
Query=  scaffold-3609
Query=  scaffold-3610
Query=  scaffold-3611
Query=  scaffold-3612
Query=  scaffold-3613
Query=  scaffold-3614
gb|AC192758.2|  Gallus gallus BAC clone CH261-13F17 from chromoso...  1024    0.0  
Query=  scaffold-3615
Query=  scaffold-3616
Query=  scaffold-3617
Query=  scaffold-3618
Query=  scaffold-3619
Query=  scaffold-3620
Query=  scaffold-3621
Query=  scaffold-3622
Query=  scaffold-3623
Query=  scaffold-3624
gb|FJ710599.1|  Columba livia proliferator-activated receptor gam...  1541    0.0   
gb|FJ710602.1|  Chrysemys picta proliferator-activated receptor g...  1303    0.0   
gb|EU280319.1|  Homo sapiens peroxisome proliferator-activated re...  1120    0.0   
gb|AC092834.3|  Homo sapiens BAC clone RP13-497K6 from 4, complet...  1120    0.0   
gb|AF108205.1|F108193S13  Homo sapiens PPAR gamma coactivator-1 (...  1120    0.0   
gb|AF106698.1|AF106698  Homo sapiens PPAR gamma coactivator-1 (PP...  1120    0.0   
gb|BC151326.1|  Bos taurus peroxisome proliferator-activated rece...  1035    0.0   
gb|EU088376.1|  Sus scrofa peroxisome proliferator-activated rece...  1029    0.0   
Query=  scaffold-3625
gb|AC140789.2|  Gallus gallus BAC clone TAM31-90N23 from chromoso...  1347    0.0  
Query=  scaffold-3626
Query=  scaffold-3627
Query=  scaffold-3628
Query=  scaffold-3629
Query=  scaffold-3630
gb|M88284.1|CHKKRPMLCK  Gallus gallus kinase related protein gene...  2023    0.0  
gb|AF045285.1|GGMLCK31  Gallus gallus smooth muscle/non-muscle my...  1225    0.0  
gb|M88283.1|CHKCAKRP  Gallus gallus kinase related protein mRNA, ...  1225    0.0  
gb|M88280.1|CHKC342  Gallus gallus embryo fibroblast (c342) lambd...  1037    0.0  
Query=  scaffold-3631
Query=  scaffold-3632
Query=  scaffold-3633
Query=  scaffold-3634
Query=  scaffold-3635
Query=  scaffold-3636
Query=  scaffold-3637
Query=  scaffold-3638
Query=  scaffold-3639
Query=  scaffold-3640
Query=  scaffold-3641
Query=  scaffold-3642
Query=  scaffold-3643
gb|JN048668.1|  Anas platyrhynchos Toll-like receptor 4 (TLR4) mR...  2331    0.0   
gb|FJ695613.1|  Taeniopygia guttata clone 2 toll-like receptor 4 ...  2172    0.0   
gb|FJ915483.1|  Gallus lafayetii isolate 150 TLR4 gene, complete cds  2158    0.0   
gb|FJ695612.1|  Taeniopygia guttata clone 1 toll-like receptor 4 ...  2150    0.0   
gb|AY064697.1|  Gallus gallus toll-like receptor 4 (TLR4) gene, c...  2150    0.0   
gb|FJ915508.1|  Gallus sonneratii isolate 587 TLR4 gene, complete...  2146    0.0   
gb|FJ915507.1|  Gallus sonneratii isolate 131 TLR4 gene, complete...  2146    0.0   
gb|EU779825.1|  Taeniopygia guttata toll-like receptor 4 (TLR4) g...  2145    0.0   
gb|FJ915481.1|  Gallus lafayetii isolate 549 TLR4 gene, complete cds  2141    0.0   
gb|FJ915506.1|  Gallus sonneratii isolate 74 TLR4 gene, complete cds  2135    0.0   
gb|FJ915505.1|  Gallus sonneratii isolate 530 TLR4 gene, complete...  2130    0.0   
gb|FJ915484.1|  Gallus lafayetii isolate 606 TLR4 gene, complete cds  2124    0.0   
gb|FJ915498.1|  Gallus gallus isolate 758 TLR4-like gene, complet...  2119    0.0   
Query=  scaffold-3644
Query=  scaffold-3645
Query=  scaffold-3646
Query=  scaffold-3647
Query=  scaffold-3648
Query=  scaffold-3649
Query=  scaffold-3650
gb|AC142290.1|  Pan troglodytes BAC clone RP43-180M6 from chromos...  1029    0.0   
gb|AC124014.3|  Homo sapiens BAC clone CTC-736O2 from 7, complete...  1029    0.0   
Query=  scaffold-3651
Query=  scaffold-3652
Query=  scaffold-3653
Query=  scaffold-3654
Query=  scaffold-3655
gb|AC187592.3|  Gallus gallus BAC clone CH261-124L19 from chromos...  1688    0.0   
Query=  scaffold-3656
Query=  scaffold-3657
Query=  scaffold-3658
Query=  scaffold-3659
Query=  scaffold-3660
Query=  scaffold-3661
Query=  scaffold-3662
Query=  scaffold-3663
Query=  scaffold-3664
Query=  scaffold-3665
Query=  scaffold-3666
Query=  scaffold-3667
Query=  scaffold-3668
Query=  scaffold-3669
Query=  scaffold-3670
Query=  scaffold-3671
Query=  scaffold-3672
Query=  scaffold-3673
Query=  scaffold-3674
Query=  scaffold-3675
Query=  scaffold-3676
Query=  scaffold-3677
Query=  scaffold-3678
Query=  scaffold-3679
Query=  scaffold-3680
Query=  scaffold-3681
Query=  scaffold-3682
Query=  scaffold-3683
Query=  scaffold-3684
Query=  scaffold-3685
Query=  scaffold-3686
Query=  scaffold-3687
Query=  scaffold-3688
Query=  scaffold-3689
Query=  scaffold-3690
Query=  scaffold-3691
Query=  scaffold-3692
Query=  scaffold-3693
Query=  scaffold-3694
Query=  scaffold-3695
Query=  scaffold-3696
Query=  scaffold-3697
Query=  scaffold-3698
Query=  scaffold-3699
Query=  scaffold-3700
Query=  scaffold-3701
Query=  scaffold-3702
Query=  scaffold-3703
Query=  scaffold-3704
Query=  scaffold-3705
Query=  scaffold-3706
Query=  scaffold-3707
Query=  scaffold-3708
Query=  scaffold-3709
Query=  scaffold-3710
Query=  scaffold-3711
Query=  scaffold-3712
Query=  scaffold-3713
Query=  scaffold-3714
gb|AF045650.1|AF045650  Gallus gallus cytoplasmic linker protein ...  1288    0.0   
Query=  scaffold-3715
gb|AC148919.1|  Gallus gallus BAC clone CH261-43B19 from chromoso...  1700    0.0   
gb|AC134978.4|  Homo sapiens chromosome 18, clone RP11-671C19, co...  1046    0.0   
Query=  scaffold-3716
Query=  scaffold-3717
Query=  scaffold-3718
Query=  scaffold-3719
Query=  scaffold-3720
Query=  scaffold-3721
Query=  scaffold-3722
Query=  scaffold-3723
Query=  scaffold-3724
Query=  scaffold-3725
Query=  scaffold-3726
Query=  scaffold-3727
Query=  scaffold-3728
Query=  scaffold-3729
Query=  scaffold-3730
Query=  scaffold-3731
Query=  scaffold-3732
Query=  scaffold-3733
Query=  scaffold-3734
Query=  scaffold-3735
Query=  scaffold-3736
Query=  scaffold-3737
Query=  scaffold-3738
Query=  scaffold-3739
Query=  scaffold-3740
Query=  scaffold-3741
Query=  scaffold-3742
Query=  scaffold-3743
Query=  scaffold-3744
Query=  scaffold-3745
Query=  scaffold-3746
Query=  scaffold-3747
Query=  scaffold-3748
Query=  scaffold-3749
Query=  scaffold-3750
Query=  scaffold-3751
Query=  scaffold-3752
Query=  scaffold-3753
Query=  scaffold-3754
Query=  scaffold-3755
Query=  scaffold-3756
Query=  scaffold-3757
Query=  scaffold-3758
Query=  scaffold-3759
Query=  scaffold-3760
Query=  scaffold-3761
Query=  scaffold-3762
Query=  scaffold-3763
Query=  scaffold-3764
Query=  scaffold-3765
Query=  scaffold-3766
Query=  scaffold-3767
Query=  scaffold-3768
Query=  scaffold-3769
Query=  scaffold-3770
Query=  scaffold-3771
Query=  scaffold-3772
Query=  scaffold-3773
Query=  scaffold-3774
Query=  scaffold-3775
Query=  scaffold-3776
Query=  scaffold-3777
Query=  scaffold-3778
Query=  scaffold-3779
Query=  scaffold-3780
Query=  scaffold-3781
Query=  scaffold-3782
Query=  scaffold-3783
Query=  scaffold-3784
Query=  scaffold-3785
Query=  scaffold-3786
Query=  scaffold-3787
Query=  scaffold-3788
Query=  scaffold-3789
Query=  scaffold-3790
Query=  scaffold-3791
Query=  scaffold-3792
Query=  scaffold-3793
Query=  scaffold-3794
Query=  scaffold-3795
Query=  scaffold-3796
Query=  scaffold-3797
Query=  scaffold-3798
Query=  scaffold-3799
Query=  scaffold-3800
Query=  scaffold-3801
Query=  scaffold-3802
Query=  scaffold-3803
gb|GU320309.1|  Trachemys scripta HOXD13 (HoxD13), HOXD12 (HoxD12...  1339    0.0   
gb|JN378721.1|  Macropus eugenii HOXD gene cluster, complete sequ...  1216    0.0   
gb|GU320310.1|  Sphenodon punctatus HOXD13 (HoxD13) and HOXD12 (H...  1155    0.0   
Query=  scaffold-3804
Query=  scaffold-3805
Query=  scaffold-3806
Query=  scaffold-3807
Query=  scaffold-3808
Query=  scaffold-3809
gb|AC192620.2|  Gallus gallus BAC clone CH261-157D15 from chromos...  1382    0.0  
Query=  scaffold-3810
Query=  scaffold-3811
Query=  scaffold-3812
Query=  scaffold-3813
Query=  scaffold-3814
Query=  scaffold-3815
Query=  scaffold-3816
Query=  scaffold-3817
Query=  scaffold-3818
Query=  scaffold-3819
Query=  scaffold-3820
Query=  scaffold-3821
Query=  scaffold-3822
Query=  scaffold-3823
Query=  scaffold-3824
gb|AC190136.2|  Taeniopygia guttata BAC clone TGMCBa-22H12 from c...  1155    0.0   
Query=  scaffold-3825
Query=  scaffold-3826
Query=  scaffold-3827
Query=  scaffold-3828
Query=  scaffold-3829
Query=  scaffold-3830
Query=  scaffold-3831
Query=  scaffold-3832
Query=  scaffold-3833
Query=  scaffold-3834
Query=  scaffold-3835
Query=  scaffold-3836
Query=  scaffold-3837
Query=  scaffold-3838
Query=  scaffold-3839
Query=  scaffold-3840
Query=  scaffold-3841
Query=  scaffold-3842
Query=  scaffold-3843
Query=  scaffold-3844
Query=  scaffold-3845
gb|AC074276.18|  Homo sapiens 3 BAC RP11-113A11 (Roswell Park Can...  1960    0.0  
gb|AC161425.3|  Mus musculus BAC clone RP23-265K1 from chromosome...  1923    0.0  
gb|AC129294.3|  Mus musculus BAC clone RP24-548E8 from 3, complet...  1923    0.0  
Query=  scaffold-3846
Query=  scaffold-3847
Query=  scaffold-3848
Query=  scaffold-3849
Query=  scaffold-3850
Query=  scaffold-3851
Query=  scaffold-3852
Query=  scaffold-3853
Query=  scaffold-3854
Query=  scaffold-3855
Query=  scaffold-3856
Query=  scaffold-3857
Query=  scaffold-3858
Query=  scaffold-3859
Query=  scaffold-3860
Query=  scaffold-3861
Query=  scaffold-3862
Query=  scaffold-3863
Query=  scaffold-3864
Query=  scaffold-3865
Query=  scaffold-3866
Query=  scaffold-3867
Query=  scaffold-3868
gb|AC186860.3|  Gallus gallus BAC clone CH261-3A3 from chromosome...  1122    0.0   
Query=  scaffold-3869
Query=  scaffold-3870
Query=  scaffold-3871
Query=  scaffold-3872
Query=  scaffold-3873
Query=  scaffold-3874
Query=  scaffold-3875
Query=  scaffold-3876
Query=  scaffold-3877
Query=  scaffold-3878
Query=  scaffold-3879
Query=  scaffold-3880
Query=  scaffold-3881
Query=  scaffold-3882
Query=  scaffold-3883
Query=  scaffold-3884
Query=  scaffold-3885
Query=  scaffold-3886
Query=  scaffold-3887
Query=  scaffold-3888
Query=  scaffold-3889
Query=  scaffold-3890
Query=  scaffold-3891
Query=  scaffold-3892
Query=  scaffold-3893
Query=  scaffold-3894
Query=  scaffold-3895
Query=  scaffold-3896
Query=  scaffold-3897
Query=  scaffold-3898
Query=  scaffold-3899
Query=  scaffold-3900
Query=  scaffold-3901
Query=  scaffold-3902
Query=  scaffold-3903
Query=  scaffold-3904
Query=  scaffold-3905
Query=  scaffold-3906
Query=  scaffold-3907
Query=  scaffold-3908
Query=  scaffold-3909
Query=  scaffold-3910
Query=  scaffold-3911
Query=  scaffold-3912
Query=  scaffold-3913
Query=  scaffold-3914
Query=  scaffold-3915
Query=  scaffold-3916
Query=  scaffold-3917
Query=  scaffold-3918
Query=  scaffold-3919
Query=  scaffold-3920
Query=  scaffold-3921
Query=  scaffold-3922
Query=  scaffold-3923
Query=  scaffold-3924
Query=  scaffold-3925
Query=  scaffold-3926
Query=  scaffold-3927
Query=  scaffold-3928
Query=  scaffold-3929
Query=  scaffold-3930
Query=  scaffold-3931
Query=  scaffold-3932
Query=  scaffold-3933
Query=  scaffold-3934
Query=  scaffold-3935
Query=  scaffold-3936
Query=  scaffold-3937
Query=  scaffold-3938
Query=  scaffold-3939
Query=  scaffold-3940
Query=  scaffold-3941
Query=  scaffold-3942
Query=  scaffold-3943
Query=  scaffold-3944
Query=  scaffold-3945
Query=  scaffold-3946
Query=  scaffold-3947
Query=  scaffold-3948
Query=  scaffold-3949
Query=  scaffold-3950
Query=  scaffold-3951
Query=  scaffold-3952
Query=  scaffold-3953
Query=  scaffold-3954
Query=  scaffold-3955
Query=  scaffold-3956
Query=  scaffold-3957
Query=  scaffold-3958
Query=  scaffold-3959
Query=  scaffold-3960
Query=  scaffold-3961
Query=  scaffold-3962
Query=  scaffold-3963
Query=  scaffold-3964
Query=  scaffold-3965
Query=  scaffold-3966
Query=  scaffold-3967
Query=  scaffold-3968
Query=  scaffold-3969
Query=  scaffold-3970
Query=  scaffold-3971
Query=  scaffold-3972
Query=  scaffold-3973
Query=  scaffold-3974
Query=  scaffold-3975
Query=  scaffold-3976
Query=  scaffold-3977
Query=  scaffold-3978
Query=  scaffold-3979
Query=  scaffold-3980
Query=  scaffold-3981
Query=  scaffold-3982
Query=  scaffold-3983
Query=  scaffold-3984
Query=  scaffold-3985
Query=  scaffold-3986
Query=  scaffold-3987
Query=  scaffold-3988
Query=  scaffold-3989
Query=  scaffold-3990
Query=  scaffold-3991
Query=  scaffold-3992
Query=  scaffold-3993
Query=  scaffold-3994
Query=  scaffold-3995
Query=  scaffold-3996
Query=  scaffold-3997
Query=  scaffold-3998
Query=  scaffold-3999
Query=  scaffold-4000
Query=  scaffold-4001
Query=  scaffold-4002
Query=  scaffold-4003
Query=  scaffold-4004
Query=  scaffold-4005
Query=  scaffold-4006
Query=  scaffold-4007
Query=  scaffold-4008
Query=  scaffold-4009
Query=  scaffold-4010
Query=  scaffold-4011
Query=  scaffold-4012
Query=  scaffold-4013
Query=  scaffold-4014
Query=  scaffold-4015
Query=  scaffold-4016
Query=  scaffold-4017
Query=  scaffold-4018
Query=  scaffold-4019
Query=  scaffold-4020
Query=  scaffold-4021
Query=  scaffold-4022
Query=  scaffold-4023
Query=  scaffold-4024
Query=  scaffold-4025
Query=  scaffold-4026
Query=  scaffold-4027
Query=  scaffold-4028
Query=  scaffold-4029
Query=  scaffold-4030
Query=  scaffold-4031
Query=  scaffold-4032
Query=  scaffold-4033
Query=  scaffold-4034
Query=  scaffold-4035
Query=  scaffold-4036
Query=  scaffold-4037
Query=  scaffold-4038
Query=  scaffold-4039
Query=  scaffold-4040
Query=  scaffold-4041
Query=  scaffold-4042
Query=  scaffold-4043
Query=  scaffold-4044
Query=  scaffold-4045
Query=  scaffold-4046
Query=  scaffold-4047
Query=  scaffold-4048
Query=  scaffold-4049
Query=  scaffold-4050
Query=  scaffold-4051
Query=  scaffold-4052
Query=  scaffold-4053
Query=  scaffold-4054
Query=  scaffold-4055
Query=  scaffold-4056
Query=  scaffold-4057
Query=  scaffold-4058
Query=  scaffold-4059
Query=  scaffold-4060
Query=  scaffold-4061
Query=  scaffold-4062
Query=  scaffold-4063
Query=  scaffold-4064
Query=  scaffold-4065
Query=  scaffold-4066
Query=  scaffold-4067
Query=  scaffold-4068
Query=  scaffold-4069
Query=  scaffold-4070
Query=  scaffold-4071
Query=  scaffold-4072
Query=  scaffold-4073
Query=  scaffold-4074
Query=  scaffold-4075
Query=  scaffold-4076
Query=  scaffold-4077
Query=  scaffold-4078
Query=  scaffold-4079
Query=  scaffold-4080
Query=  scaffold-4081
Query=  scaffold-4082
Query=  scaffold-4083
Query=  scaffold-4084
Query=  scaffold-4085
Query=  scaffold-4086
Query=  scaffold-4087
Query=  scaffold-4088
Query=  scaffold-4089
Query=  scaffold-4090
Query=  scaffold-4091
Query=  scaffold-4092
Query=  scaffold-4093
Query=  scaffold-4094
Query=  scaffold-4095
Query=  scaffold-4096
Query=  scaffold-4097
Query=  scaffold-4098
Query=  scaffold-4099
Query=  scaffold-4100
Query=  scaffold-4101
Query=  scaffold-4102
Query=  scaffold-4103
Query=  scaffold-4104
Query=  scaffold-4105
Query=  scaffold-4106
Query=  scaffold-4107
Query=  scaffold-4108
Query=  scaffold-4109
Query=  scaffold-4110
Query=  scaffold-4111
Query=  scaffold-4112
Query=  scaffold-4113
Query=  scaffold-4114
Query=  scaffold-4115
Query=  scaffold-4116
Query=  scaffold-4117
Query=  scaffold-4118
Query=  scaffold-4119
Query=  scaffold-4120
Query=  scaffold-4121
Query=  scaffold-4122
Query=  scaffold-4123
Query=  scaffold-4124
Query=  scaffold-4125
Query=  scaffold-4126
Query=  scaffold-4127
Query=  scaffold-4128
Query=  scaffold-4129
Query=  scaffold-4130
Query=  scaffold-4131
Query=  scaffold-4132
Query=  scaffold-4133
Query=  scaffold-4134
Query=  scaffold-4135
Query=  scaffold-4136
Query=  scaffold-4137
Query=  scaffold-4138
Query=  scaffold-4139
Query=  scaffold-4140
Query=  scaffold-4141
Query=  scaffold-4142
Query=  scaffold-4143
Query=  scaffold-4144
Query=  scaffold-4145
Query=  scaffold-4146
Query=  scaffold-4147
Query=  scaffold-4148
Query=  scaffold-4149
Query=  scaffold-4150
Query=  scaffold-4151
Query=  scaffold-4152
Query=  scaffold-4153
Query=  scaffold-4154
Query=  scaffold-4155
Query=  scaffold-4156
Query=  scaffold-4157
Query=  scaffold-4158
Query=  scaffold-4159
Query=  scaffold-4160
Query=  scaffold-4161
Query=  scaffold-4162
Query=  scaffold-4163
Query=  scaffold-4164
Query=  scaffold-4165
Query=  scaffold-4166
Query=  scaffold-4167
Query=  scaffold-4168
Query=  scaffold-4169
Query=  scaffold-4170
Query=  scaffold-4171
Query=  scaffold-4172
gb|AC186857.2|  Gallus gallus BAC clone CH261-4A15 from chromosom...  1099    0.0   
gb|AC186830.2|  Gallus gallus BAC clone CH261-128D6 from chromoso...  1099    0.0   
Query=  scaffold-4173
Query=  scaffold-4174
Query=  scaffold-4175
Query=  scaffold-4176
Query=  scaffold-4177
Query=  scaffold-4178
Query=  scaffold-4179
Query=  scaffold-4180
Query=  scaffold-4181
Query=  scaffold-4182
Query=  scaffold-4183
Query=  scaffold-4184
Query=  scaffold-4185
gb|EF560693.1|  Gallus gallus beta-1,3-galactosyltransferase 2 (b...  1485    0.0   
gb|BC022507.1|  Homo sapiens UDP-Gal:betaGlcNAc beta 1,3-galactos...  1242    0.0   
gb|AC202688.3|  MACACA MULATTA BAC clone CH250-5P3 from chromosom...  1225    0.0   
gb|HQ447956.1|  Synthetic construct Homo sapiens clone IMAGE:1000...  1203    0.0   
gb|EF560695.1|  Capra hircus beta-1,3-galactosyltransferase 2 (b3...  1009    0.0   
Query=  scaffold-4186
Query=  scaffold-4187
Query=  scaffold-4188
Query=  scaffold-4189
Query=  scaffold-4190
Query=  scaffold-4191
Query=  scaffold-4192
Query=  scaffold-4193
Query=  scaffold-4194
Query=  scaffold-4195
Query=  scaffold-4196
Query=  scaffold-4197
Query=  scaffold-4198
Query=  scaffold-4199
Query=  scaffold-4200
Query=  scaffold-4201
Query=  scaffold-4202
Query=  scaffold-4203
Query=  scaffold-4204
Query=  scaffold-4205
Query=  scaffold-4206
Query=  scaffold-4207
Query=  scaffold-4208
Query=  scaffold-4209
Query=  scaffold-4210
Query=  scaffold-4211
Query=  scaffold-4212
Query=  scaffold-4213
Query=  scaffold-4214
Query=  scaffold-4215
Query=  scaffold-4216
Query=  scaffold-4217
Query=  scaffold-4218
Query=  scaffold-4219
Query=  scaffold-4220
Query=  scaffold-4221
Query=  scaffold-4222
Query=  scaffold-4223
Query=  scaffold-4224
Query=  scaffold-4225
Query=  scaffold-4226
Query=  scaffold-4227
Query=  scaffold-4228
Query=  scaffold-4229
Query=  scaffold-4230
Query=  scaffold-4231
Query=  scaffold-4232
Query=  scaffold-4233
Query=  scaffold-4234
Query=  scaffold-4235
Query=  scaffold-4236
Query=  scaffold-4237
Query=  scaffold-4238
Query=  scaffold-4239
Query=  scaffold-4240
Query=  scaffold-4241
Query=  scaffold-4242
Query=  scaffold-4243
Query=  scaffold-4244
Query=  scaffold-4245
gb|AC192959.3|  Gallus gallus BAC clone CH261-111O17 from chromos...  1823    0.0  
gb|AC189683.5|  Gallus gallus BAC clone CH261-13C13 from chromoso...  1823    0.0  
Query=  scaffold-4246
Query=  scaffold-4247
Query=  scaffold-4248
Query=  scaffold-4249
Query=  scaffold-4250
Query=  scaffold-4251
Query=  scaffold-4252
Query=  scaffold-4253
Query=  scaffold-4254
Query=  scaffold-4255
Query=  scaffold-4256
gb|AC200078.6|  Rhesus Macaque BAC CH250-210E21 () complete sequence  1306    0.0   
gb|AC198909.4|  Rhesus Macaque BAC CH250-196D17 () complete sequence  1306    0.0   
Query=  scaffold-4257
gb|AC202798.3|  Gallus gallus BAC clone CH261-61P8 from chromosom...  1328    0.0  
gb|AC187108.2|  Gallus gallus BAC clone CH261-103G12 from chromos...  1328    0.0  
Query=  scaffold-4258
gb|FJ548637.1|  Gallus gallus isolate RJF_g sex determining regio...  1282    0.0   
gb|FJ548633.1|  Gallus gallus isolate Or1 sex determining region ...  1258    0.0   
gb|FJ548632.1|  Gallus gallus isolate HT2 sex determining region ...  1258    0.0   
gb|FJ548635.1|  Gallus gallus isolate FP2_NP sex determining regi...  1254    0.0   
gb|FJ548634.1|  Gallus gallus isolate Or2 sex determining region ...  1243    0.0   
Query=  scaffold-4259
Query=  scaffold-4260
Query=  scaffold-4261
Query=  scaffold-4262
Query=  scaffold-4263
Query=  scaffold-4264
Query=  scaffold-4265
Query=  scaffold-4266
Query=  scaffold-4267
Query=  scaffold-4268
Query=  scaffold-4269
Query=  scaffold-4270
Query=  scaffold-4271
gb|AC158368.2|  Gallus gallus BAC clone CH261-77E11 from chromoso...  1033    0.0  
Query=  scaffold-4272
Query=  scaffold-4273
Query=  scaffold-4274
Query=  scaffold-4275
Query=  scaffold-4276
Query=  scaffold-4277
Query=  scaffold-4278
Query=  scaffold-4279
Query=  scaffold-4280
Query=  scaffold-4281
Query=  scaffold-4282
Query=  scaffold-4283
Query=  scaffold-4284
Query=  scaffold-4285
Query=  scaffold-4286
Query=  scaffold-4287
Query=  scaffold-4288
Query=  scaffold-4289
Query=  scaffold-4290
Query=  scaffold-4291
Query=  scaffold-4292
Query=  scaffold-4293
Query=  scaffold-4294
Query=  scaffold-4295
Query=  scaffold-4296
Query=  scaffold-4297
Query=  scaffold-4298
Query=  scaffold-4299
Query=  scaffold-4300
Query=  scaffold-4301
Query=  scaffold-4302
Query=  scaffold-4303
Query=  scaffold-4304
Query=  scaffold-4305
Query=  scaffold-4306
gb|AC192636.3|  Gallus gallus BAC clone CH261-21B1 from chromosom...  1050    0.0  
Query=  scaffold-4307
Query=  scaffold-4308
gb|AC186833.3|  Gallus gallus BAC clone CH261-100K21 from chromos...  1951    0.0  
gb|AC233993.4|  Gallus gallus BAC clone CH261-174G3 from chromoso...  1474    0.0  
gb|AC226695.2|  Homo sapiens FOSMID clone ABC12-47043900H3 from c...  1279    0.0  
Query=  scaffold-4309
Query=  scaffold-4310
Query=  scaffold-4311
Query=  scaffold-4312
Query=  scaffold-4313
Query=  scaffold-4314
Query=  scaffold-4315
Query=  scaffold-4316
Query=  scaffold-4317
Query=  scaffold-4318
Query=  scaffold-4319
Query=  scaffold-4320
Query=  scaffold-4321
Query=  scaffold-4322
Query=  scaffold-4323
Query=  scaffold-4324
Query=  scaffold-4325
Query=  scaffold-4326
Query=  scaffold-4327
Query=  scaffold-4328
Query=  scaffold-4329
Query=  scaffold-4330
Query=  scaffold-4331
Query=  scaffold-4332
Query=  scaffold-4333
Query=  scaffold-4334
Query=  scaffold-4335
Query=  scaffold-4336
Query=  scaffold-4337
Query=  scaffold-4338
Query=  scaffold-4339
gb|AC005365.1|  Homo sapiens chromosome 16, P1 clone 79-2A (LANL)...  1064    0.0   
gb|AF071798.1|AF071798  Homo sapiens DNA polymerase zeta catalyti...  1064    0.0   
gb|AF058701.1|AF058701  Homo sapiens DNA polymerase zeta catalyti...  1064    0.0   
gb|AF004713.1|AF004713  Homo sapiens DNA-dependent DNA polymerase...  1057    0.0   
gb|AY684169.1|  Homo sapiens REV3-like, catalytic subunit of DNA ...  1046    0.0   
gb|AF179429.1|AF179429  Homo sapiens DNA polymerase zeta catalyti...  1013    0.0   
gb|AF179428.1|AF179428  Homo sapiens DNA polymerase zeta catalyti...  1013    0.0   
gb|AF157476.1|AF157476  Homo sapiens DNA polymerase zeta catalyti...  1013    0.0   
gb|AF078695.1|AF078695  Homo sapiens DNA polymerase zeta catalyti...  1013    0.0   
gb|AF035537.1|AF035537  Homo sapiens DNA polymerase zeta (REV3) m...  1013    0.0   
Query=  scaffold-4340
Query=  scaffold-4341
Query=  scaffold-4342
gb|AC192781.4|  Gallus gallus BAC clone CH261-146O6 from chromoso...  1264    0.0  
Query=  scaffold-4343
Query=  scaffold-4344
Query=  scaffold-4345
Query=  scaffold-4346
Query=  scaffold-4347
Query=  scaffold-4348
Query=  scaffold-4349
Query=  scaffold-4350
Query=  scaffold-4351
Query=  scaffold-4352
Query=  scaffold-4353
Query=  scaffold-4354
Query=  scaffold-4355
gb|AC189108.3|  Gallus gallus BAC clone CH261-162K7 from chromoso...  1507    0.0  
Query=  scaffold-4356
Query=  scaffold-4357
Query=  scaffold-4358
Query=  scaffold-4359
Query=  scaffold-4360
Query=  scaffold-4361
Query=  scaffold-4362
Query=  scaffold-4363
Query=  scaffold-4364
Query=  scaffold-4365
Query=  scaffold-4366
Query=  scaffold-4367
Query=  scaffold-4368
Query=  scaffold-4369
Query=  scaffold-4370
Query=  scaffold-4371
Query=  scaffold-4372
Query=  scaffold-4373
Query=  scaffold-4374
Query=  scaffold-4375
Query=  scaffold-4376
Query=  scaffold-4377
Query=  scaffold-4378
Query=  scaffold-4379
Query=  scaffold-4380
Query=  scaffold-4381
Query=  scaffold-4382
Query=  scaffold-4383
Query=  scaffold-4384
Query=  scaffold-4385
gb|AC200761.3|  Gallus gallus BAC clone CH261-10G11 from chromoso...  1485    0.0  
Query=  scaffold-4386
Query=  scaffold-4387
Query=  scaffold-4388
Query=  scaffold-4389
Query=  scaffold-4390
Query=  scaffold-4391
Query=  scaffold-4392
Query=  scaffold-4393
Query=  scaffold-4394
Query=  scaffold-4395
Query=  scaffold-4396
Query=  scaffold-4397
Query=  scaffold-4398
Query=  scaffold-4399
Query=  scaffold-4400
Query=  scaffold-4401
Query=  scaffold-4402
Query=  scaffold-4403
Query=  scaffold-4404
Query=  scaffold-4405
Query=  scaffold-4406
Query=  scaffold-4407
Query=  scaffold-4408
Query=  scaffold-4409
Query=  scaffold-4410
Query=  scaffold-4411
Query=  scaffold-4412
Query=  scaffold-4413
Query=  scaffold-4414
Query=  scaffold-4415
Query=  scaffold-4416
Query=  scaffold-4417
Query=  scaffold-4418
Query=  scaffold-4419
Query=  scaffold-4420
Query=  scaffold-4421
Query=  scaffold-4422
Query=  scaffold-4423
Query=  scaffold-4424
Query=  scaffold-4425
Query=  scaffold-4426
Query=  scaffold-4427
Query=  scaffold-4428
Query=  scaffold-4429
gb|AC187758.3|  Gallus gallus BAC clone CH261-78A8 from chromosom...  1011    0.0   
gb|AC187114.3|  Gallus gallus BAC clone CH261-74A7 from chromosom...  1011    0.0   
Query=  scaffold-4430
Query=  scaffold-4431
Query=  scaffold-4432
Query=  scaffold-4433
Query=  scaffold-4434
Query=  scaffold-4435
Query=  scaffold-4436
Query=  scaffold-4437
Query=  scaffold-4438
Query=  scaffold-4439
Query=  scaffold-4440
Query=  scaffold-4441
Query=  scaffold-4442
Query=  scaffold-4443
Query=  scaffold-4444
Query=  scaffold-4445
Query=  scaffold-4446
Query=  scaffold-4447
Query=  scaffold-4448
Query=  scaffold-4449
Query=  scaffold-4450
Query=  scaffold-4451
Query=  scaffold-4452
Query=  scaffold-4453
Query=  scaffold-4454
Query=  scaffold-4455
Query=  scaffold-4456
Query=  scaffold-4457
Query=  scaffold-4458
Query=  scaffold-4459
Query=  scaffold-4460
Query=  scaffold-4461
Query=  scaffold-4462
Query=  scaffold-4463
Query=  scaffold-4464
Query=  scaffold-4465
Query=  scaffold-4466
gb|AC163714.3|  Gallus gallus BAC clone TAM31-13E5 from chromosom...  1727    0.0   
gb|AC192786.5|  Gallus gallus BAC clone CH261-89M17 from chromoso...  1138    0.0   
gb|AC188693.3|  Gallus gallus BAC clone CH261-175O22 from chromos...  1138    0.0   
Query=  scaffold-4467
Query=  scaffold-4468
Query=  scaffold-4469
Query=  scaffold-4470
Query=  scaffold-4471
Query=  scaffold-4472
Query=  scaffold-4473
Query=  scaffold-4474
Query=  scaffold-4475
Query=  scaffold-4476
Query=  scaffold-4477
Query=  scaffold-4478
Query=  scaffold-4479
Query=  scaffold-4480
Query=  scaffold-4481
Query=  scaffold-4482
Query=  scaffold-4483
Query=  scaffold-4484
Query=  scaffold-4485
Query=  scaffold-4486
Query=  scaffold-4487
Query=  scaffold-4488
Query=  scaffold-4489
Query=  scaffold-4490
Query=  scaffold-4491
Query=  scaffold-4492
Query=  scaffold-4493
Query=  scaffold-4494
Query=  scaffold-4495
Query=  scaffold-4496
Query=  scaffold-4497
Query=  scaffold-4498
Query=  scaffold-4499
Query=  scaffold-4500
Query=  scaffold-4501
Query=  scaffold-4502
Query=  scaffold-4503
Query=  scaffold-4504
Query=  scaffold-4505
Query=  scaffold-4506
Query=  scaffold-4507
Query=  scaffold-4508
Query=  scaffold-4509
Query=  scaffold-4510
Query=  scaffold-4511
Query=  scaffold-4512
Query=  scaffold-4513
Query=  scaffold-4514
Query=  scaffold-4515
Query=  scaffold-4516
Query=  scaffold-4517
Query=  scaffold-4518
Query=  scaffold-4519
Query=  scaffold-4520
Query=  scaffold-4521
Query=  scaffold-4522
Query=  scaffold-4523
Query=  scaffold-4524
Query=  scaffold-4525
Query=  scaffold-4526
Query=  scaffold-4527
gb|AC188804.4|  Gallus gallus BAC clone TAM31-1M3 from chromosome...  2134    0.0  
gb|AC187763.2|  Gallus gallus BAC clone CH261-100H12 from chromos...  2134    0.0  
gb|AC187601.3|  Gallus gallus BAC clone CH261-3C15 from chromosom...  1101    0.0  
Query=  scaffold-4528
Query=  scaffold-4529
Query=  scaffold-4530
Query=  scaffold-4531
Query=  scaffold-4532
Query=  scaffold-4533
Query=  scaffold-4534
Query=  scaffold-4535
Query=  scaffold-4536
Query=  scaffold-4537
Query=  scaffold-4538
Query=  scaffold-4539
Query=  scaffold-4540
Query=  scaffold-4541
Query=  scaffold-4542
Query=  scaffold-4543
Query=  scaffold-4544
Query=  scaffold-4545
Query=  scaffold-4546
Query=  scaffold-4547
Query=  scaffold-4548
Query=  scaffold-4549
Query=  scaffold-4550
Query=  scaffold-4551
Query=  scaffold-4552
Query=  scaffold-4553
Query=  scaffold-4554
Query=  scaffold-4555
Query=  scaffold-4556
Query=  scaffold-4557
Query=  scaffold-4558
Query=  scaffold-4559
Query=  scaffold-4560
Query=  scaffold-4561
Query=  scaffold-4562
Query=  scaffold-4563
Query=  scaffold-4564
Query=  scaffold-4565
Query=  scaffold-4566
Query=  scaffold-4567
Query=  scaffold-4568
Query=  scaffold-4569
Query=  scaffold-4570
Query=  scaffold-4571
Query=  scaffold-4572
Query=  scaffold-4573
Query=  scaffold-4574
Query=  scaffold-4575
Query=  scaffold-4576
Query=  scaffold-4577
Query=  scaffold-4578
Query=  scaffold-4579
Query=  scaffold-4580
Query=  scaffold-4581
Query=  scaffold-4582
Query=  scaffold-4583
Query=  scaffold-4584
Query=  scaffold-4585
Query=  scaffold-4586
Query=  scaffold-4587
Query=  scaffold-4588
Query=  scaffold-4589
Query=  scaffold-4590
Query=  scaffold-4591
Query=  scaffold-4592
gb|AC113143.3|  Homo sapiens chromosome 8, clone RP11-33I11, comp...  1375    0.0   
gb|AC091545.4|  Homo sapiens chromosome 8, clone RP3-491L6, compl...  1375    0.0   
gb|BC051264.1|  Homo sapiens chromodomain helicase DNA binding pr...  1327    0.0   
gb|FJ644939.1|  Vicugna vicugna chromodomain helicase DNA-binding...  1194    0.0   
Query=  scaffold-4593
Query=  scaffold-4594
gb|AC192636.3|  Gallus gallus BAC clone CH261-21B1 from chromosom...  1341    0.0   
gb|AC193889.4|  Gallus gallus BAC clone CH261-147F20 from chromos...  1341    0.0   
Query=  scaffold-4595
Query=  scaffold-4596
Query=  scaffold-4597
Query=  scaffold-4598
Query=  scaffold-4599
Query=  scaffold-4600
Query=  scaffold-4601
Query=  scaffold-4602
Query=  scaffold-4603
Query=  scaffold-4604
Query=  scaffold-4605
Query=  scaffold-4606
Query=  scaffold-4607
Query=  scaffold-4608
Query=  scaffold-4609
Query=  scaffold-4610
Query=  scaffold-4611
Query=  scaffold-4612
Query=  scaffold-4613
Query=  scaffold-4614
Query=  scaffold-4615
Query=  scaffold-4616
Query=  scaffold-4617
Query=  scaffold-4618
Query=  scaffold-4619
Query=  scaffold-4620
Query=  scaffold-4621
Query=  scaffold-4622
Query=  scaffold-4623
Query=  scaffold-4624
Query=  scaffold-4625
Query=  scaffold-4626
Query=  scaffold-4627
Query=  scaffold-4628
Query=  scaffold-4629
Query=  scaffold-4630
Query=  scaffold-4631
Query=  scaffold-4632
Query=  scaffold-4633
Query=  scaffold-4634
Query=  scaffold-4635
Query=  scaffold-4636
Query=  scaffold-4637
Query=  scaffold-4638
Query=  scaffold-4639
Query=  scaffold-4640
Query=  scaffold-4641
Query=  scaffold-4642
Query=  scaffold-4643
Query=  scaffold-4644
Query=  scaffold-4645
Query=  scaffold-4646
Query=  scaffold-4647
Query=  scaffold-4648
Query=  scaffold-4649
Query=  scaffold-4650
Query=  scaffold-4651
Query=  scaffold-4652
Query=  scaffold-4653
Query=  scaffold-4654
Query=  scaffold-4655
Query=  scaffold-4656
Query=  scaffold-4657
Query=  scaffold-4658
Query=  scaffold-4659
Query=  scaffold-4660
Query=  scaffold-4661
Query=  scaffold-4662
Query=  scaffold-4663
Query=  scaffold-4664
Query=  scaffold-4665
Query=  scaffold-4666
Query=  scaffold-4667
Query=  scaffold-4668
Query=  scaffold-4669
Query=  scaffold-4670
Query=  scaffold-4671
Query=  scaffold-4672
Query=  scaffold-4673
Query=  scaffold-4674
Query=  scaffold-4675
Query=  scaffold-4676
Query=  scaffold-4677
Query=  scaffold-4678
Query=  scaffold-4679
Query=  scaffold-4680
Query=  scaffold-4681
Query=  scaffold-4682
Query=  scaffold-4683
Query=  scaffold-4684
Query=  scaffold-4685
Query=  scaffold-4686
Query=  scaffold-4687
Query=  scaffold-4688
Query=  scaffold-4689
Query=  scaffold-4690
Query=  scaffold-4691
Query=  scaffold-4692
Query=  scaffold-4693
Query=  scaffold-4694
Query=  scaffold-4695
Query=  scaffold-4696
Query=  scaffold-4697
Query=  scaffold-4698
Query=  scaffold-4699
Query=  scaffold-4700
Query=  scaffold-4701
Query=  scaffold-4702
Query=  scaffold-4703
Query=  scaffold-4704
Query=  scaffold-4705
Query=  scaffold-4706
Query=  scaffold-4707
Query=  scaffold-4708
Query=  scaffold-4709
Query=  scaffold-4710
Query=  scaffold-4711
Query=  scaffold-4712
Query=  scaffold-4713
Query=  scaffold-4714
Query=  scaffold-4715
Query=  scaffold-4716
Query=  scaffold-4717
Query=  scaffold-4718
Query=  scaffold-4719
Query=  scaffold-4720
Query=  scaffold-4721
Query=  scaffold-4722
Query=  scaffold-4723
Query=  scaffold-4724
Query=  scaffold-4725
Query=  scaffold-4726
Query=  scaffold-4727
gb|AC161466.4|  Gallus gallus BAC clone CH261-104N11 from chromos...  4115    0.0   
gb|JQ333087.1|  Phalacrocorax carbo ultra-conserved element locus...  1155    0.0   
gb|JQ329417.1|  Dromaius novaehollandiae ultra-conserved element ...  1129    0.0   
gb|JQ334664.1|  Struthio camelus ultra-conserved element locus ch...  1110    0.0   
gb|JQ335726.1|  Urocolius indicus ultra-conserved element locus c...  1074    0.0   
gb|JQ333470.1|  Pitta guajana ultra-conserved element locus chr7_...  1044    0.0   
Query=  scaffold-4728
Query=  scaffold-4729
Query=  scaffold-4730
Query=  scaffold-4731
Query=  scaffold-4732
Query=  scaffold-4733
Query=  scaffold-4734
Query=  scaffold-4735
Query=  scaffold-4736
Query=  scaffold-4737
Query=  scaffold-4738
Query=  scaffold-4739
Query=  scaffold-4740
Query=  scaffold-4741
Query=  scaffold-4742
Query=  scaffold-4743
Query=  scaffold-4744
Query=  scaffold-4745
Query=  scaffold-4746
Query=  scaffold-4747
Query=  scaffold-4748
Query=  scaffold-4749
Query=  scaffold-4750
Query=  scaffold-4751
Query=  scaffold-4752
Query=  scaffold-4753
Query=  scaffold-4754
Query=  scaffold-4755
Query=  scaffold-4756
Query=  scaffold-4757
Query=  scaffold-4758
Query=  scaffold-4759
Query=  scaffold-4760
Query=  scaffold-4761
Query=  scaffold-4762
Query=  scaffold-4763
Query=  scaffold-4764
Query=  scaffold-4765
Query=  scaffold-4766
Query=  scaffold-4767
Query=  scaffold-4768
Query=  scaffold-4769
Query=  scaffold-4770
Query=  scaffold-4771
Query=  scaffold-4772
Query=  scaffold-4773
Query=  scaffold-4774
Query=  scaffold-4775
Query=  scaffold-4776
Query=  scaffold-4777
Query=  scaffold-4778
Query=  scaffold-4779
Query=  scaffold-4780
Query=  scaffold-4781
Query=  scaffold-4782
Query=  scaffold-4783
Query=  scaffold-4784
gb|AC187598.3|  Gallus gallus BAC clone CH261-29I21 from chromoso...  1738    0.0   
gb|AC190399.1|  Gallus gallus BAC clone CH261-26P21 from chromoso...  1738    0.0   
Query=  scaffold-4785
Query=  scaffold-4786
Query=  scaffold-4787
Query=  scaffold-4788
Query=  scaffold-4789
Query=  scaffold-4790
Query=  scaffold-4791
Query=  scaffold-4792
Query=  scaffold-4793
Query=  scaffold-4794
Query=  scaffold-4795
Query=  scaffold-4796
Query=  scaffold-4797
Query=  scaffold-4798
Query=  scaffold-4799
gb|JQ329464.1|  Dromaius novaehollandiae ultra-conserved element ...  1173    0.0   
gb|JQ335387.1|  Urocolius indicus ultra-conserved element locus c...  1105    0.0   
gb|JQ332524.1|  Phalacrocorax carbo ultra-conserved element locus...  1037    0.0   
gb|JQ330209.1|  Eudromia elegans ultra-conserved element locus ch...  1009    0.0   
Query=  scaffold-4800
Query=  scaffold-4801
Query=  scaffold-4802
Query=  scaffold-4803
Query=  scaffold-4804
Query=  scaffold-4805
Query=  scaffold-4806
Query=  scaffold-4807
Query=  scaffold-4808
Query=  scaffold-4809
Query=  scaffold-4810
Query=  scaffold-4811
Query=  scaffold-4812
Query=  scaffold-4813
Query=  scaffold-4814
Query=  scaffold-4815
Query=  scaffold-4816
Query=  scaffold-4817
Query=  scaffold-4818
Query=  scaffold-4819
Query=  scaffold-4820
Query=  scaffold-4821
Query=  scaffold-4822
Query=  scaffold-4823
Query=  scaffold-4824
Query=  scaffold-4825
Query=  scaffold-4826
Query=  scaffold-4827
Query=  scaffold-4828
Query=  scaffold-4829
Query=  scaffold-4830
Query=  scaffold-4831
Query=  scaffold-4832
Query=  scaffold-4833
Query=  scaffold-4834
Query=  scaffold-4835
Query=  scaffold-4836
Query=  scaffold-4837
Query=  scaffold-4838
Query=  scaffold-4839
Query=  scaffold-4840
Query=  scaffold-4841
Query=  scaffold-4842
gb|AF193556.1|AF193556  Homo sapiens sacsin (SACS) gene, complete...  7564       0.0   
gb|AC138718.3|  Mus musculus BAC clone RP23-221F8 from 14, comple...  5483       0.0   
gb|HQ902560.1|  Anas platyrhynchos spastic ataxia of Charlevoix-S...  1607       0.0   
gb|HQ902557.1|  Struthio camelus spastic ataxia of Charlevoix-Sag...  1557       0.0   
gb|HQ902555.1|  Trachemys scripta spastic ataxia of Charlevoix-Sa...  1336       0.0   
gb|HQ902563.1|  Crocodylus siamensis spastic ataxia of Charlevoix...  1319       0.0   
gb|HQ902569.1|  Pelodiscus sinensis spastic ataxia of Charlevoix-...  1314       0.0   
gb|HQ902568.1|  Alligator sinensis spastic ataxia of Charlevoix-S...  1303       0.0   
gb|HQ902559.1|  Podocnemis unifilis spastic ataxia of Charlevoix-...  1275       0.0   
gb|HQ902564.1|  Carettochelys insculpta spastic ataxia of Charlev...  1269       0.0   
gb|HQ902566.1|  Hemidactylus bowringii spastic ataxia of Charlevo...  1020       0.0   
gb|HQ902561.1|  Scincella reevesii spastic ataxia of Charlevoix-S...  1005       0.0   
Query=  scaffold-4843
Query=  scaffold-4844
Query=  scaffold-4845
gb|GU449149.1|  Zonotrichia albicollis isolate 822 1007 gene, par...  1020    0.0   
gb|GU449148.1|  Zonotrichia albicollis isolate 777 1007 gene, par...  1020    0.0   
gb|GU449147.1|  Zonotrichia albicollis isolate 771 1007 gene, par...  1020    0.0   
gb|GU449146.1|  Zonotrichia albicollis isolate 644 1007 gene, par...  1020    0.0   
gb|GU449145.1|  Zonotrichia albicollis isolate 538 1007 gene, par...  1020    0.0   
gb|GU449144.1|  Zonotrichia albicollis isolate 706 1007 gene, par...  1020    0.0   
gb|GU449143.1|  Zonotrichia albicollis isolate 631 1007 gene, par...  1020    0.0   
gb|GU449142.1|  Zonotrichia albicollis isolate 623 1007 gene, par...  1020    0.0   
gb|GU449141.1|  Zonotrichia albicollis isolate 503 1007 gene, par...  1020    0.0   
gb|GU449140.1|  Zonotrichia albicollis isolate 635 1007 gene, par...  1020    0.0   
gb|GU449139.1|  Zonotrichia albicollis isolate 630 1007 gene, par...  1020    0.0   
gb|GU449138.1|  Zonotrichia albicollis isolate 625 1007 gene, par...  1020    0.0   
Query=  scaffold-4846
Query=  scaffold-4847
Query=  scaffold-4848
Query=  scaffold-4849
Query=  scaffold-4850
Query=  scaffold-4851
Query=  scaffold-4852
Query=  scaffold-4853
Query=  scaffold-4854
Query=  scaffold-4855
Query=  scaffold-4856
Query=  scaffold-4857
Query=  scaffold-4858
Query=  scaffold-4859
Query=  scaffold-4860
Query=  scaffold-4861
Query=  scaffold-4862
Query=  scaffold-4863
Query=  scaffold-4864
Query=  scaffold-4865
Query=  scaffold-4866
Query=  scaffold-4867
Query=  scaffold-4868
Query=  scaffold-4869
Query=  scaffold-4870
Query=  scaffold-4871
Query=  scaffold-4872
Query=  scaffold-4873
Query=  scaffold-4874
Query=  scaffold-4875
Query=  scaffold-4876
Query=  scaffold-4877
Query=  scaffold-4878
Query=  scaffold-4879
Query=  scaffold-4880
Query=  scaffold-4881
Query=  scaffold-4882
Query=  scaffold-4883
Query=  scaffold-4884
Query=  scaffold-4885
Query=  scaffold-4886
Query=  scaffold-4887
Query=  scaffold-4888
Query=  scaffold-4889
Query=  scaffold-4890
Query=  scaffold-4891
Query=  scaffold-4892
Query=  scaffold-4893
Query=  scaffold-4894
Query=  scaffold-4895
Query=  scaffold-4896
Query=  scaffold-4897
Query=  scaffold-4898
Query=  scaffold-4899
Query=  scaffold-4900
Query=  scaffold-4901
Query=  scaffold-4902
Query=  scaffold-4903
Query=  scaffold-4904
Query=  scaffold-4905
Query=  scaffold-4906
Query=  scaffold-4907
Query=  scaffold-4908
Query=  scaffold-4909
Query=  scaffold-4910
Query=  scaffold-4911
Query=  scaffold-4912
Query=  scaffold-4913
Query=  scaffold-4914
Query=  scaffold-4915
Query=  scaffold-4916
Query=  scaffold-4917
Query=  scaffold-4918
Query=  scaffold-4919
Query=  scaffold-4920
Query=  scaffold-4921
Query=  scaffold-4922
Query=  scaffold-4923
Query=  scaffold-4924
Query=  scaffold-4925
Query=  scaffold-4926
Query=  scaffold-4927
Query=  scaffold-4928
Query=  scaffold-4929
Query=  scaffold-4930
Query=  scaffold-4931
Query=  scaffold-4932
Query=  scaffold-4933
Query=  scaffold-4934
Query=  scaffold-4935
Query=  scaffold-4936
Query=  scaffold-4937
Query=  scaffold-4938
Query=  scaffold-4939
Query=  scaffold-4940
Query=  scaffold-4941
Query=  scaffold-4942
Query=  scaffold-4943
Query=  scaffold-4944
Query=  scaffold-4945
Query=  scaffold-4946
Query=  scaffold-4947
Query=  scaffold-4948
Query=  scaffold-4949
Query=  scaffold-4950
Query=  scaffold-4951
Query=  scaffold-4952
Query=  scaffold-4953
Query=  scaffold-4954
Query=  scaffold-4955
Query=  scaffold-4956
Query=  scaffold-4957
Query=  scaffold-4958
Query=  scaffold-4959
Query=  scaffold-4960
Query=  scaffold-4961
Query=  scaffold-4962
Query=  scaffold-4963
Query=  scaffold-4964
Query=  scaffold-4965
Query=  scaffold-4966
Query=  scaffold-4967
Query=  scaffold-4968
Query=  scaffold-4969
gb|AC194759.4|  Gallus gallus BAC clone TAM33-16H3 from chromosom...  1227    0.0   
gb|AC192588.2|  Gallus gallus BAC clone CH261-68J18 from chromoso...  1227    0.0   
Query=  scaffold-4970
Query=  scaffold-4971
Query=  scaffold-4972
Query=  scaffold-4973
Query=  scaffold-4974
Query=  scaffold-4975
Query=  scaffold-4976
Query=  scaffold-4977
Query=  scaffold-4978
Query=  scaffold-4979
Query=  scaffold-4980
gb|AC187997.1|  Gallus gallus BAC clone TAM31-44C23 from chromoso...  1295    0.0  
Query=  scaffold-4981
Query=  scaffold-4982
Query=  scaffold-4983
Query=  scaffold-4984
Query=  scaffold-4985
Query=  scaffold-4986
Query=  scaffold-4987
Query=  scaffold-4988
Query=  scaffold-4989
Query=  scaffold-4990
Query=  scaffold-4991
Query=  scaffold-4992
Query=  scaffold-4993
Query=  scaffold-4994
Query=  scaffold-4995
Query=  scaffold-4996
Query=  scaffold-4997
Query=  scaffold-4998
gb|JQ332761.1|  Phalacrocorax carbo ultra-conserved element locus...  1195    0.0   
Query=  scaffold-4999
Query=  scaffold-5000
Query=  scaffold-5001
Query=  scaffold-5002
Query=  scaffold-5003
Query=  scaffold-5004
Query=  scaffold-5005
Query=  scaffold-5006
Query=  scaffold-5007
gb|AC187997.1|  Gallus gallus BAC clone TAM31-44C23 from chromoso...  1306    0.0  
Query=  scaffold-5008
Query=  scaffold-5009
Query=  scaffold-5010
Query=  scaffold-5011
Query=  scaffold-5012
Query=  scaffold-5013
Query=  scaffold-5014
Query=  scaffold-5015
Query=  scaffold-5016
Query=  scaffold-5017
Query=  scaffold-5018
Query=  scaffold-5019
Query=  scaffold-5020
Query=  scaffold-5021
Query=  scaffold-5022
Query=  scaffold-5023
Query=  scaffold-5024
Query=  scaffold-5025
Query=  scaffold-5026
Query=  scaffold-5027
Query=  scaffold-5028
Query=  scaffold-5029
Query=  scaffold-5030
Query=  scaffold-5031
Query=  scaffold-5032
Query=  scaffold-5033
Query=  scaffold-5034
Query=  scaffold-5035
Query=  scaffold-5036
Query=  scaffold-5037
Query=  scaffold-5038
Query=  scaffold-5039
Query=  scaffold-5040
Query=  scaffold-5041
Query=  scaffold-5042
Query=  scaffold-5043
Query=  scaffold-5044
Query=  scaffold-5045
Query=  scaffold-5046
Query=  scaffold-5047
Query=  scaffold-5048
gb|AC188697.2|  Taeniopygia guttata BAC clone TGMCBa-6H12 from ch...  1781    0.0  
Query=  scaffold-5049
Query=  scaffold-5050
Query=  scaffold-5051
Query=  scaffold-5052
Query=  scaffold-5053
Query=  scaffold-5054
Query=  scaffold-5055
Query=  scaffold-5056
Query=  scaffold-5057
Query=  scaffold-5058
Query=  scaffold-5059
Query=  scaffold-5060
Query=  scaffold-5061
Query=  scaffold-5062
Query=  scaffold-5063
Query=  scaffold-5064
Query=  scaffold-5065
Query=  scaffold-5066
Query=  scaffold-5067
Query=  scaffold-5068
Query=  scaffold-5069
Query=  scaffold-5070
Query=  scaffold-5071
Query=  scaffold-5072
Query=  scaffold-5073
Query=  scaffold-5074
Query=  scaffold-5075
Query=  scaffold-5076
Query=  scaffold-5077
Query=  scaffold-5078
Query=  scaffold-5079
Query=  scaffold-5080
Query=  scaffold-5081
Query=  scaffold-5082
Query=  scaffold-5083
Query=  scaffold-5084
Query=  scaffold-5085
Query=  scaffold-5086
Query=  scaffold-5087
Query=  scaffold-5088
Query=  scaffold-5089
Query=  scaffold-5090
Query=  scaffold-5091
Query=  scaffold-5092
Query=  scaffold-5093
Query=  scaffold-5094
Query=  scaffold-5095
Query=  scaffold-5096
Query=  scaffold-5097
Query=  scaffold-5098
Query=  scaffold-5099
Query=  scaffold-5100
Query=  scaffold-5101
Query=  scaffold-5102
Query=  scaffold-5103
Query=  scaffold-5104
Query=  scaffold-5105
gb|AF227202.1|AF227202  Gallus gallus metabotropic glutamate rece...  1074    0.0   
gb|AF227201.1|AF227201  Gallus gallus metabotropic glutamate rece...  1074    0.0   
Query=  scaffold-5106
Query=  scaffold-5107
Query=  scaffold-5108
Query=  scaffold-5109
Query=  scaffold-5110
Query=  scaffold-5111
Query=  scaffold-5112
Query=  scaffold-5113
Query=  scaffold-5114
Query=  scaffold-5115
Query=  scaffold-5116
Query=  scaffold-5117
Query=  scaffold-5118
Query=  scaffold-5119
Query=  scaffold-5120
Query=  scaffold-5121
Query=  scaffold-5122
Query=  scaffold-5123
Query=  scaffold-5124
Query=  scaffold-5125
Query=  scaffold-5126
Query=  scaffold-5127
Query=  scaffold-5128
Query=  scaffold-5129
Query=  scaffold-5130
Query=  scaffold-5131
Query=  scaffold-5132
Query=  scaffold-5133
Query=  scaffold-5134
Query=  scaffold-5135
Query=  scaffold-5136
Query=  scaffold-5137
Query=  scaffold-5138
Query=  scaffold-5139
Query=  scaffold-5140
Query=  scaffold-5141
Query=  scaffold-5142
Query=  scaffold-5143
Query=  scaffold-5144
Query=  scaffold-5145
Query=  scaffold-5146
Query=  scaffold-5147
Query=  scaffold-5148
Query=  scaffold-5149
Query=  scaffold-5150
gb|AC145974.4|  Gallus gallus BAC clone CH261-3L16 from chromosom...  1580    0.0  
Query=  scaffold-5151
Query=  scaffold-5152
Query=  scaffold-5153
Query=  scaffold-5154
Query=  scaffold-5155
Query=  scaffold-5156
Query=  scaffold-5157
Query=  scaffold-5158
Query=  scaffold-5159
Query=  scaffold-5160
Query=  scaffold-5161
Query=  scaffold-5162
Query=  scaffold-5163
gb|AC005934.1|AC005934  Homo sapiens chromosome 19, cosmid R30813...  1027    0.0  
gb|AC005340.1|AC005340  Homo sapiens chromosome 19, cosmid F19544...  1027    0.0  
Query=  scaffold-5164
Query=  scaffold-5165
Query=  scaffold-5166
Query=  scaffold-5167
Query=  scaffold-5168
Query=  scaffold-5169
Query=  scaffold-5170
Query=  scaffold-5171
gb|AC188387.2|  Gallus gallus BAC clone TAM31-18F2 from chromosom...  1352    0.0  
Query=  scaffold-5172
Query=  scaffold-5173
gb|AC202735.3|  Gallus gallus BAC clone CH261-123E19 from chromos...  1153    0.0  
Query=  scaffold-5174
Query=  scaffold-5175
Query=  scaffold-5176
Query=  scaffold-5177
Query=  scaffold-5178
Query=  scaffold-5179
Query=  scaffold-5180
Query=  scaffold-5181
Query=  scaffold-5182
Query=  scaffold-5183
Query=  scaffold-5184
Query=  scaffold-5185
Query=  scaffold-5186
Query=  scaffold-5187
Query=  scaffold-5188
Query=  scaffold-5189
Query=  scaffold-5190
Query=  scaffold-5191
Query=  scaffold-5192
Query=  scaffold-5193
Query=  scaffold-5194
Query=  scaffold-5195
Query=  scaffold-5196
Query=  scaffold-5197
Query=  scaffold-5198
Query=  scaffold-5199
Query=  scaffold-5200
Query=  scaffold-5201
Query=  scaffold-5202
Query=  scaffold-5203
Query=  scaffold-5204
Query=  scaffold-5205
Query=  scaffold-5206
Query=  scaffold-5207
Query=  scaffold-5208
Query=  scaffold-5209
Query=  scaffold-5210
Query=  scaffold-5211
Query=  scaffold-5212
Query=  scaffold-5213
Query=  scaffold-5214
Query=  scaffold-5215
Query=  scaffold-5216
Query=  scaffold-5217
Query=  scaffold-5218
Query=  scaffold-5219
Query=  scaffold-5220
Query=  scaffold-5221
Query=  scaffold-5222
Query=  scaffold-5223
Query=  scaffold-5224
Query=  scaffold-5225
Query=  scaffold-5226
Query=  scaffold-5227
Query=  scaffold-5228
Query=  scaffold-5229
Query=  scaffold-5230
Query=  scaffold-5231
Query=  scaffold-5232
Query=  scaffold-5233
Query=  scaffold-5234
Query=  scaffold-5235
Query=  scaffold-5236
Query=  scaffold-5237
Query=  scaffold-5238
Query=  scaffold-5239
Query=  scaffold-5240
Query=  scaffold-5241
Query=  scaffold-5242
Query=  scaffold-5243
Query=  scaffold-5244
Query=  scaffold-5245
Query=  scaffold-5246
Query=  scaffold-5247
Query=  scaffold-5248
Query=  scaffold-5249
Query=  scaffold-5250
Query=  scaffold-5251
Query=  scaffold-5252
Query=  scaffold-5253
Query=  scaffold-5254
Query=  scaffold-5255
Query=  scaffold-5256
Query=  scaffold-5257
Query=  scaffold-5258
Query=  scaffold-5259
Query=  scaffold-5260
Query=  scaffold-5261
gb|AC194984.3|  Gallus gallus BAC clone CH261-65P6 from chromosom...  2571    0.0   
gb|AC187274.3|  Gallus gallus BAC clone CH261-5I17 from chromosom...  2571    0.0   
Query=  scaffold-5262
Query=  scaffold-5263
Query=  scaffold-5264
Query=  scaffold-5265
Query=  scaffold-5266
Query=  scaffold-5267
Query=  scaffold-5268
Query=  scaffold-5269
Query=  scaffold-5270
Query=  scaffold-5271
gb|AC192787.3|  Gallus gallus BAC clone CH261-82A19 from chromoso...  1011    0.0  
gb|AC189108.3|  Gallus gallus BAC clone CH261-162K7 from chromoso...  1011    0.0  
Query=  scaffold-5272
Query=  scaffold-5273
Query=  scaffold-5274
Query=  scaffold-5275
Query=  scaffold-5276
Query=  scaffold-5277
Query=  scaffold-5278
Query=  scaffold-5279
Query=  scaffold-5280
Query=  scaffold-5281
Query=  scaffold-5282
Query=  scaffold-5283
Query=  scaffold-5284
Query=  scaffold-5285
Query=  scaffold-5286
Query=  scaffold-5287
Query=  scaffold-5288
Query=  scaffold-5289
Query=  scaffold-5290
Query=  scaffold-5291
Query=  scaffold-5292
Query=  scaffold-5293
Query=  scaffold-5294
Query=  scaffold-5295
Query=  scaffold-5296
Query=  scaffold-5297
Query=  scaffold-5298
Query=  scaffold-5299
Query=  scaffold-5300
gb|AC202802.2|  Gallus gallus BAC clone CH261-9O22 from chromosom...  2507    0.0  
Query=  scaffold-5301
Query=  scaffold-5302
Query=  scaffold-5303
Query=  scaffold-5304
Query=  scaffold-5305
Query=  scaffold-5306
Query=  scaffold-5307
gb|AC183450.3|  Gymnogyps californianus clone CH262-53D16, comple...  2660    0.0   
Query=  scaffold-5308
Query=  scaffold-5309
Query=  scaffold-5310
Query=  scaffold-5311
Query=  scaffold-5312
Query=  scaffold-5313
Query=  scaffold-5314
Query=  scaffold-5315
Query=  scaffold-5316
Query=  scaffold-5317
Query=  scaffold-5318
Query=  scaffold-5319
Query=  scaffold-5320
Query=  scaffold-5321
Query=  scaffold-5322
Query=  scaffold-5323
Query=  scaffold-5324
Query=  scaffold-5325
Query=  scaffold-5326
Query=  scaffold-5327
Query=  scaffold-5328
Query=  scaffold-5329
Query=  scaffold-5330
Query=  scaffold-5331
Query=  scaffold-5332
Query=  scaffold-5333
Query=  scaffold-5334
Query=  scaffold-5335
Query=  scaffold-5336
Query=  scaffold-5337
Query=  scaffold-5338
Query=  scaffold-5339
Query=  scaffold-5340
Query=  scaffold-5341
Query=  scaffold-5342
Query=  scaffold-5343
Query=  scaffold-5344
Query=  scaffold-5345
Query=  scaffold-5346
Query=  scaffold-5347
Query=  scaffold-5348
Query=  scaffold-5349
Query=  scaffold-5350
Query=  scaffold-5351
Query=  scaffold-5352
Query=  scaffold-5353
Query=  scaffold-5354
Query=  scaffold-5355
Query=  scaffold-5356
Query=  scaffold-5357
Query=  scaffold-5358
Query=  scaffold-5359
Query=  scaffold-5360
Query=  scaffold-5361
Query=  scaffold-5362
Query=  scaffold-5363
Query=  scaffold-5364
Query=  scaffold-5365
Query=  scaffold-5366
Query=  scaffold-5367
Query=  scaffold-5368
Query=  scaffold-5369
Query=  scaffold-5370
Query=  scaffold-5371
Query=  scaffold-5372
Query=  scaffold-5373
Query=  scaffold-5374
Query=  scaffold-5375
Query=  scaffold-5376
Query=  scaffold-5377
Query=  scaffold-5378
Query=  scaffold-5379
Query=  scaffold-5380
Query=  scaffold-5381
Query=  scaffold-5382
Query=  scaffold-5383
Query=  scaffold-5384
Query=  scaffold-5385
Query=  scaffold-5386
Query=  scaffold-5387
Query=  scaffold-5388
Query=  scaffold-5389
Query=  scaffold-5390
Query=  scaffold-5391
Query=  scaffold-5392
Query=  scaffold-5393
Query=  scaffold-5394
Query=  scaffold-5395
Query=  scaffold-5396
Query=  scaffold-5397
Query=  scaffold-5398
Query=  scaffold-5399
Query=  scaffold-5400
Query=  scaffold-5401
Query=  scaffold-5402
Query=  scaffold-5403
gb|AC188806.5|  Gallus gallus BAC clone TAM31-29J15 from chromoso...  1192    0.0  
Query=  scaffold-5404
Query=  scaffold-5405
Query=  scaffold-5406
Query=  scaffold-5407
Query=  scaffold-5408
Query=  scaffold-5409
Query=  scaffold-5410
Query=  scaffold-5411
Query=  scaffold-5412
Query=  scaffold-5413
Query=  scaffold-5414
Query=  scaffold-5415
Query=  scaffold-5416
Query=  scaffold-5417
Query=  scaffold-5418
Query=  scaffold-5419
Query=  scaffold-5420
Query=  scaffold-5421
Query=  scaffold-5422
Query=  scaffold-5423
Query=  scaffold-5424
gb|AC175674.2|  Gallus gallus BAC clone CH261-137E22 from chromos...  1714    0.0  
Query=  scaffold-5425
Query=  scaffold-5426
Query=  scaffold-5427
Query=  scaffold-5428
Query=  scaffold-5429
Query=  scaffold-5430
Query=  scaffold-5431
Query=  scaffold-5432
Query=  scaffold-5433
Query=  scaffold-5434
Query=  scaffold-5435
Query=  scaffold-5436
Query=  scaffold-5437
Query=  scaffold-5438
Query=  scaffold-5439
Query=  scaffold-5440
Query=  scaffold-5441
Query=  scaffold-5442
Query=  scaffold-5443
Query=  scaffold-5444
Query=  scaffold-5445
Query=  scaffold-5446
Query=  scaffold-5447
Query=  scaffold-5448
Query=  scaffold-5449
Query=  scaffold-5450
Query=  scaffold-5451
Query=  scaffold-5452
Query=  scaffold-5453
Query=  scaffold-5454
Query=  scaffold-5455
Query=  scaffold-5456
Query=  scaffold-5457
Query=  scaffold-5458
Query=  scaffold-5459
Query=  scaffold-5460
Query=  scaffold-5461
Query=  scaffold-5462
Query=  scaffold-5463
Query=  scaffold-5464
Query=  scaffold-5465
Query=  scaffold-5466
Query=  scaffold-5467
Query=  scaffold-5468
Query=  scaffold-5469
Query=  scaffold-5470
Query=  scaffold-5471
Query=  scaffold-5472
Query=  scaffold-5473
Query=  scaffold-5474
Query=  scaffold-5475
Query=  scaffold-5476
Query=  scaffold-5477
Query=  scaffold-5478
Query=  scaffold-5479
Query=  scaffold-5480
Query=  scaffold-5481
Query=  scaffold-5482
Query=  scaffold-5483
Query=  scaffold-5484
Query=  scaffold-5485
Query=  scaffold-5486
Query=  scaffold-5487
Query=  scaffold-5488
gb|JN960577.1|  Mus musculus targeted non-conditional, lacZ-tagge...  2403    0.0   
gb|JN956348.1|  Mus musculus targeted KO-first, conditional ready...  2403    0.0   
gb|BC050079.1|  Mus musculus synaptotagmin binding, cytoplasmic R...  2261    0.0   
gb|BC004001.1|  Mus musculus synaptotagmin binding, cytoplasmic R...  2259    0.0   
gb|BC032643.1|  Homo sapiens synaptotagmin binding, cytoplasmic R...  2146    0.0   
gb|BC058807.1|  Mus musculus synaptotagmin binding, cytoplasmic R...  1949    0.0   
gb|BC080309.1|  Mus musculus synaptotagmin binding, cytoplasmic R...  1947    0.0   
gb|AF037448.1|AF037448  Homo sapiens RRM RNA binding protein Gry-...  1605    0.0   
gb|BC055863.1|  Mus musculus synaptotagmin binding, cytoplasmic R...  1480    0.0   
gb|AF408434.1|AF408434  Mus musculus RRM RNA binding protein NSAP...  1413    0.0   
gb|AF093821.1|AF093821  Mus musculus RRM RNA binding protein GRY-...  1345    0.0   
gb|BC161767.1|  Xenopus tropicalis synaptotagmin binding, cytopla...  1027    0.0   
Query=  scaffold-5489
Query=  scaffold-5490
Query=  scaffold-5491
gb|AC191223.2|  Gallus gallus BAC clone CH261-26B9 from chromosom...  2036    0.0   
Query=  scaffold-5492
gb|AC197854.4|  Gallus gallus BAC clone CH261-57G10 from chromoso...  2532    0.0   
Query=  scaffold-5493
Query=  scaffold-5494
Query=  scaffold-5495
Query=  scaffold-5496
Query=  scaffold-5497
Query=  scaffold-5498
Query=  scaffold-5499
gb|AC159011.2|  Gallus gallus BAC clone CH261-107A24 from chromos...  2097    0.0  
Query=  scaffold-5500
Query=  scaffold-5501
Query=  scaffold-5502
Query=  scaffold-5503
Query=  scaffold-5504
Query=  scaffold-5505
Query=  scaffold-5506
Query=  scaffold-5507
Query=  scaffold-5508
Query=  scaffold-5509
Query=  scaffold-5510
Query=  scaffold-5511
Query=  scaffold-5512
Query=  scaffold-5513
Query=  scaffold-5514
Query=  scaffold-5515
Query=  scaffold-5516
Query=  scaffold-5517
gb|AC016044.11|  Homo sapiens chromosome 15 clone RP11-209K10 map...  1026    0.0   
Query=  scaffold-5518
Query=  scaffold-5519
Query=  scaffold-5520
Query=  scaffold-5521
gb|JQ333244.1|  Phalacrocorax carbo ultra-conserved element locus...  1101    0.0   
Query=  scaffold-5522
Query=  scaffold-5523
Query=  scaffold-5524
Query=  scaffold-5525
Query=  scaffold-5526
Query=  scaffold-5527
Query=  scaffold-5528
Query=  scaffold-5529
Query=  scaffold-5530
Query=  scaffold-5531
Query=  scaffold-5532
Query=  scaffold-5533
Query=  scaffold-5534
Query=  scaffold-5535
Query=  scaffold-5536
Query=  scaffold-5537
Query=  scaffold-5538
gb|AC188307.1|  Pongo abelii chromosome UNK clone CH276-79H12, co...  1011    0.0  
Query=  scaffold-5539
Query=  scaffold-5540
Query=  scaffold-5541
Query=  scaffold-5542
Query=  scaffold-5543
Query=  scaffold-5544
Query=  scaffold-5545
Query=  scaffold-5546
Query=  scaffold-5547
Query=  scaffold-5548
Query=  scaffold-5549
Query=  scaffold-5550
Query=  scaffold-5551
Query=  scaffold-5552
Query=  scaffold-5553
Query=  scaffold-5554
Query=  scaffold-5555
Query=  scaffold-5556
Query=  scaffold-5557
Query=  scaffold-5558
Query=  scaffold-5559
Query=  scaffold-5560
Query=  scaffold-5561
Query=  scaffold-5562
Query=  scaffold-5563
Query=  scaffold-5564
Query=  scaffold-5565
Query=  scaffold-5566
Query=  scaffold-5567
Query=  scaffold-5568
Query=  scaffold-5569
Query=  scaffold-5570
Query=  scaffold-5571
Query=  scaffold-5572
Query=  scaffold-5573
Query=  scaffold-5574
Query=  scaffold-5575
Query=  scaffold-5576
Query=  scaffold-5577
Query=  scaffold-5578
Query=  scaffold-5579
Query=  scaffold-5580
Query=  scaffold-5581
Query=  scaffold-5582
Query=  scaffold-5583
Query=  scaffold-5584
Query=  scaffold-5585
Query=  scaffold-5586
Query=  scaffold-5587
Query=  scaffold-5588
gb|AC145974.4|  Gallus gallus BAC clone CH261-3L16 from chromosom...  1504    0.0   
Query=  scaffold-5589
Query=  scaffold-5590
Query=  scaffold-5591
Query=  scaffold-5592
Query=  scaffold-5593
Query=  scaffold-5594
Query=  scaffold-5595
Query=  scaffold-5596
Query=  scaffold-5597
Query=  scaffold-5598
Query=  scaffold-5599
Query=  scaffold-5600
Query=  scaffold-5601
Query=  scaffold-5602
Query=  scaffold-5603
Query=  scaffold-5604
Query=  scaffold-5605
Query=  scaffold-5606
Query=  scaffold-5607
Query=  scaffold-5608
Query=  scaffold-5609
Query=  scaffold-5610
Query=  scaffold-5611
Query=  scaffold-5612
Query=  scaffold-5613
Query=  scaffold-5614
Query=  scaffold-5615
gb|JQ333633.1|  Pitta guajana ultra-conserved element locus chr1_...  1066    0.0  
Query=  scaffold-5616
Query=  scaffold-5617
Query=  scaffold-5618
Query=  scaffold-5619
Query=  scaffold-5620
Query=  scaffold-5621
Query=  scaffold-5622
Query=  scaffold-5623
Query=  scaffold-5624
Query=  scaffold-5625
Query=  scaffold-5626
Query=  scaffold-5627
Query=  scaffold-5628
gb|AC187761.2|  Gallus gallus BAC clone CH261-94I16 from chromoso...  1131    0.0  
Query=  scaffold-5629
Query=  scaffold-5630
gb|AC010881.8|  Homo sapiens BAC clone RP11-289J14 from 2, comple...  1273    0.0   
Query=  scaffold-5631
Query=  scaffold-5632
Query=  scaffold-5633
Query=  scaffold-5634
gb|AC009951.10|  Homo sapiens BAC clone RP11-107E5 from 2, comple...  1240    0.0   
gb|JQ332966.1|  Phalacrocorax carbo ultra-conserved element locus...  1014    0.0   
Query=  scaffold-5635
Query=  scaffold-5636
Query=  scaffold-5637
Query=  scaffold-5638
Query=  scaffold-5639
Query=  scaffold-5640
Query=  scaffold-5641
Query=  scaffold-5642
Query=  scaffold-5643
Query=  scaffold-5644
Query=  scaffold-5645
Query=  scaffold-5646
Query=  scaffold-5647
Query=  scaffold-5648
Query=  scaffold-5649
Query=  scaffold-5650
Query=  scaffold-5651
Query=  scaffold-5652
Query=  scaffold-5653
Query=  scaffold-5654
Query=  scaffold-5655
Query=  scaffold-5656
Query=  scaffold-5657
Query=  scaffold-5658
Query=  scaffold-5659
Query=  scaffold-5660
Query=  scaffold-5661
Query=  scaffold-5662
Query=  scaffold-5663
Query=  scaffold-5664
Query=  scaffold-5665
Query=  scaffold-5666
Query=  scaffold-5667
Query=  scaffold-5668
Query=  scaffold-5669
Query=  scaffold-5670
Query=  scaffold-5671
Query=  scaffold-5672
Query=  scaffold-5673
gb|JQ332823.1|  Phalacrocorax carbo ultra-conserved element locus...  1103    0.0   
gb|JQ329405.1|  Dromaius novaehollandiae ultra-conserved element ...  1074    0.0   
Query=  scaffold-5674
Query=  scaffold-5675
Query=  scaffold-5676
Query=  scaffold-5677
Query=  scaffold-5678
Query=  scaffold-5679
Query=  scaffold-5680
Query=  scaffold-5681
Query=  scaffold-5682
Query=  scaffold-5683
Query=  scaffold-5684
Query=  scaffold-5685
Query=  scaffold-5686
Query=  scaffold-5687
Query=  scaffold-5688
Query=  scaffold-5689
Query=  scaffold-5690
Query=  scaffold-5691
Query=  scaffold-5692
Query=  scaffold-5693
Query=  scaffold-5694
Query=  scaffold-5695
Query=  scaffold-5696
Query=  scaffold-5697
Query=  scaffold-5698
Query=  scaffold-5699
Query=  scaffold-5700
Query=  scaffold-5701
Query=  scaffold-5702
Query=  scaffold-5703
Query=  scaffold-5704
Query=  scaffold-5705
Query=  scaffold-5706
Query=  scaffold-5707
Query=  scaffold-5708
Query=  scaffold-5709
Query=  scaffold-5710
Query=  scaffold-5711
Query=  scaffold-5712
Query=  scaffold-5713
Query=  scaffold-5714
Query=  scaffold-5715
Query=  scaffold-5716
Query=  scaffold-5717
Query=  scaffold-5718
Query=  scaffold-5719
Query=  scaffold-5720
Query=  scaffold-5721
Query=  scaffold-5722
Query=  scaffold-5723
Query=  scaffold-5724
Query=  scaffold-5725
Query=  scaffold-5726
Query=  scaffold-5727
Query=  scaffold-5728
Query=  scaffold-5729
Query=  scaffold-5730
Query=  scaffold-5731
Query=  scaffold-5732
Query=  scaffold-5733
Query=  scaffold-5734
Query=  scaffold-5735
Query=  scaffold-5736
Query=  scaffold-5737
Query=  scaffold-5738
Query=  scaffold-5739
Query=  scaffold-5740
Query=  scaffold-5741
Query=  scaffold-5742
Query=  scaffold-5743
Query=  scaffold-5744
Query=  scaffold-5745
Query=  scaffold-5746
Query=  scaffold-5747
Query=  scaffold-5748
Query=  scaffold-5749
Query=  scaffold-5750
Query=  scaffold-5751
Query=  scaffold-5752
Query=  scaffold-5753
Query=  scaffold-5754
Query=  scaffold-5755
Query=  scaffold-5756
Query=  scaffold-5757
Query=  scaffold-5758
Query=  scaffold-5759
Query=  scaffold-5760
Query=  scaffold-5761
Query=  scaffold-5762
Query=  scaffold-5763
Query=  scaffold-5764
Query=  scaffold-5765
Query=  scaffold-5766
Query=  scaffold-5767
Query=  scaffold-5768
Query=  scaffold-5769
Query=  scaffold-5770
Query=  scaffold-5771
Query=  scaffold-5772
Query=  scaffold-5773
Query=  scaffold-5774
Query=  scaffold-5775
Query=  scaffold-5776
Query=  scaffold-5777
Query=  scaffold-5778
Query=  scaffold-5779
Query=  scaffold-5780
Query=  scaffold-5781
Query=  scaffold-5782
Query=  scaffold-5783
Query=  scaffold-5784
Query=  scaffold-5785
Query=  scaffold-5786
Query=  scaffold-5787
Query=  scaffold-5788
Query=  scaffold-5789
Query=  scaffold-5790
Query=  scaffold-5791
Query=  scaffold-5792
Query=  scaffold-5793
Query=  scaffold-5794
Query=  scaffold-5795
Query=  scaffold-5796
Query=  scaffold-5797
Query=  scaffold-5798
Query=  scaffold-5799
Query=  scaffold-5800
Query=  scaffold-5801
Query=  scaffold-5802
Query=  scaffold-5803
Query=  scaffold-5804
Query=  scaffold-5805
Query=  scaffold-5806
Query=  scaffold-5807
Query=  scaffold-5808
Query=  scaffold-5809
Query=  scaffold-5810
Query=  scaffold-5811
Query=  scaffold-5812
Query=  scaffold-5813
Query=  scaffold-5814
Query=  scaffold-5815
Query=  scaffold-5816
Query=  scaffold-5817
Query=  scaffold-5818
Query=  scaffold-5819
Query=  scaffold-5820
Query=  scaffold-5821
Query=  scaffold-5822
Query=  scaffold-5823
Query=  scaffold-5824
Query=  scaffold-5825
Query=  scaffold-5826
Query=  scaffold-5827
Query=  scaffold-5828
Query=  scaffold-5829
Query=  scaffold-5830
Query=  scaffold-5831
Query=  scaffold-5832
Query=  scaffold-5833
Query=  scaffold-5834
Query=  scaffold-5835
Query=  scaffold-5836
Query=  scaffold-5837
Query=  scaffold-5838
Query=  scaffold-5839
Query=  scaffold-5840
Query=  scaffold-5841
Query=  scaffold-5842
Query=  scaffold-5843
Query=  scaffold-5844
Query=  scaffold-5845
Query=  scaffold-5846
Query=  scaffold-5847
Query=  scaffold-5848
Query=  scaffold-5849
Query=  scaffold-5850
Query=  scaffold-5851
Query=  scaffold-5852
Query=  scaffold-5853
Query=  scaffold-5854
Query=  scaffold-5855
Query=  scaffold-5856
Query=  scaffold-5857
Query=  scaffold-5858
Query=  scaffold-5859
Query=  scaffold-5860
Query=  scaffold-5861
Query=  scaffold-5862
Query=  scaffold-5863
Query=  scaffold-5864
Query=  scaffold-5865
Query=  scaffold-5866
Query=  scaffold-5867
Query=  scaffold-5868
Query=  scaffold-5869
Query=  scaffold-5870
Query=  scaffold-5871
Query=  scaffold-5872
Query=  scaffold-5873
Query=  scaffold-5874
Query=  scaffold-5875
Query=  scaffold-5876
Query=  scaffold-5877
Query=  scaffold-5878
Query=  scaffold-5879
Query=  scaffold-5880
Query=  scaffold-5881
Query=  scaffold-5882
Query=  scaffold-5883
Query=  scaffold-5884
Query=  scaffold-5885
Query=  scaffold-5886
Query=  scaffold-5887
Query=  scaffold-5888
Query=  scaffold-5889
Query=  scaffold-5890
Query=  scaffold-5891
Query=  scaffold-5892
Query=  scaffold-5893
Query=  scaffold-5894
Query=  scaffold-5895
Query=  scaffold-5896
Query=  scaffold-5897
Query=  scaffold-5898
Query=  scaffold-5899
gb|AC186841.3|  Gallus gallus BAC clone CH261-74D22 from chromoso...  1749    0.0   
Query=  scaffold-5900
Query=  scaffold-5901
Query=  scaffold-5902
Query=  scaffold-5903
Query=  scaffold-5904
Query=  scaffold-5905
Query=  scaffold-5906
Query=  scaffold-5907
Query=  scaffold-5908
Query=  scaffold-5909
Query=  scaffold-5910
Query=  scaffold-5911
Query=  scaffold-5912
Query=  scaffold-5913
Query=  scaffold-5914
Query=  scaffold-5915
Query=  scaffold-5916
Query=  scaffold-5917
Query=  scaffold-5918
Query=  scaffold-5919
Query=  scaffold-5920
Query=  scaffold-5921
Query=  scaffold-5922
Query=  scaffold-5923
Query=  scaffold-5924
Query=  scaffold-5925
Query=  scaffold-5926
Query=  scaffold-5927
Query=  scaffold-5928
Query=  scaffold-5929
Query=  scaffold-5930
Query=  scaffold-5931
Query=  scaffold-5932
Query=  scaffold-5933
Query=  scaffold-5934
Query=  scaffold-5935
Query=  scaffold-5936
Query=  scaffold-5937
Query=  scaffold-5938
Query=  scaffold-5939
Query=  scaffold-5940
Query=  scaffold-5941
Query=  scaffold-5942
Query=  scaffold-5943
Query=  scaffold-5944
Query=  scaffold-5945
Query=  scaffold-5946
Query=  scaffold-5947
Query=  scaffold-5948
Query=  scaffold-5949
Query=  scaffold-5950
Query=  scaffold-5951
Query=  scaffold-5952
Query=  scaffold-5953
Query=  scaffold-5954
Query=  scaffold-5955
Query=  scaffold-5956
Query=  scaffold-5957
Query=  scaffold-5958
Query=  scaffold-5959
Query=  scaffold-5960
Query=  scaffold-5961
Query=  scaffold-5962
Query=  scaffold-5963
Query=  scaffold-5964
Query=  scaffold-5965
Query=  scaffold-5966
Query=  scaffold-5967
Query=  scaffold-5968
Query=  scaffold-5969
Query=  scaffold-5970
Query=  scaffold-5971
Query=  scaffold-5972
Query=  scaffold-5973
Query=  scaffold-5974
Query=  scaffold-5975
Query=  scaffold-5976
Query=  scaffold-5977
Query=  scaffold-5978
Query=  scaffold-5979
Query=  scaffold-5980
Query=  scaffold-5981
Query=  scaffold-5982
Query=  scaffold-5983
Query=  scaffold-5984
Query=  scaffold-5985
Query=  scaffold-5986
Query=  scaffold-5987
Query=  scaffold-5988
Query=  scaffold-5989
Query=  scaffold-5990
Query=  scaffold-5991
Query=  scaffold-5992
Query=  scaffold-5993
Query=  scaffold-5994
Query=  scaffold-5995
Query=  scaffold-5996
Query=  scaffold-5997
Query=  scaffold-5998
Query=  scaffold-5999
Query=  scaffold-6000
Query=  scaffold-6001
Query=  scaffold-6002
Query=  scaffold-6003
Query=  scaffold-6004
Query=  scaffold-6005
Query=  scaffold-6006
Query=  scaffold-6007
Query=  scaffold-6008
Query=  scaffold-6009
gb|AC187362.2|  Gallus gallus BAC clone CH261-44J2 from chromosom...  1151    0.0   
gb|AC128703.4|  Mus musculus BAC clone RP23-356E22 from 19, compl...  1109    0.0   
Query=  scaffold-6010
Query=  scaffold-6011
Query=  scaffold-6012
Query=  scaffold-6013
Query=  scaffold-6014
Query=  scaffold-6015
Query=  scaffold-6016
Query=  scaffold-6017
Query=  scaffold-6018
Query=  scaffold-6019
Query=  scaffold-6020
Query=  scaffold-6021
Query=  scaffold-6022
Query=  scaffold-6023
Query=  scaffold-6024
Query=  scaffold-6025
gb|AC011456.2|AC011456  Homo sapiens chromosome 19 clone CTC-360P...  1323    0.0   
gb|AC123713.13|  Mus musculus chromosome 7, clone RP23-391D20, co...  1230    0.0   
gb|AC160540.7|  Mus musculus chromosome 7, clone RP23-44O19, comp...  1230    0.0   
Query=  scaffold-6026
Query=  scaffold-6027
Query=  scaffold-6028
Query=  scaffold-6029
Query=  scaffold-6030
Query=  scaffold-6031
Query=  scaffold-6032
Query=  scaffold-6033
Query=  scaffold-6034
Query=  scaffold-6035
Query=  scaffold-6036
Query=  scaffold-6037
Query=  scaffold-6038
Query=  scaffold-6039
Query=  scaffold-6040
Query=  scaffold-6041
Query=  scaffold-6042
Query=  scaffold-6043
Query=  scaffold-6044
Query=  scaffold-6045
Query=  scaffold-6046
Query=  scaffold-6047
Query=  scaffold-6048
Query=  scaffold-6049
Query=  scaffold-6050
Query=  scaffold-6051
Query=  scaffold-6052
Query=  scaffold-6053
Query=  scaffold-6054
Query=  scaffold-6055
Query=  scaffold-6056
Query=  scaffold-6057
Query=  scaffold-6058
Query=  scaffold-6059
Query=  scaffold-6060
Query=  scaffold-6061
Query=  scaffold-6062
Query=  scaffold-6063
Query=  scaffold-6064
Query=  scaffold-6065
Query=  scaffold-6066
Query=  scaffold-6067
Query=  scaffold-6068
Query=  scaffold-6069
Query=  scaffold-6070
Query=  scaffold-6071
Query=  scaffold-6072
Query=  scaffold-6073
Query=  scaffold-6074
Query=  scaffold-6075
Query=  scaffold-6076
Query=  scaffold-6077
Query=  scaffold-6078
Query=  scaffold-6079
Query=  scaffold-6080
Query=  scaffold-6081
Query=  scaffold-6082
Query=  scaffold-6083
Query=  scaffold-6084
Query=  scaffold-6085
Query=  scaffold-6086
Query=  scaffold-6087
Query=  scaffold-6088
Query=  scaffold-6089
Query=  scaffold-6090
Query=  scaffold-6091
Query=  scaffold-6092
Query=  scaffold-6093
Query=  scaffold-6094
Query=  scaffold-6095
Query=  scaffold-6096
Query=  scaffold-6097
Query=  scaffold-6098
Query=  scaffold-6099
Query=  scaffold-6100
Query=  scaffold-6101
Query=  scaffold-6102
Query=  scaffold-6103
Query=  scaffold-6104
Query=  scaffold-6105
Query=  scaffold-6106
gb|AC186876.2|  Gallus gallus BAC clone TAM31-23L23 from chromoso...  1201    0.0  
Query=  scaffold-6107
Query=  scaffold-6108
Query=  scaffold-6109
Query=  scaffold-6110
Query=  scaffold-6111
Query=  scaffold-6112
Query=  scaffold-6113
Query=  scaffold-6114
Query=  scaffold-6115
Query=  scaffold-6116
Query=  scaffold-6117
Query=  scaffold-6118
Query=  scaffold-6119
Query=  scaffold-6120
Query=  scaffold-6121
gb|AC148997.1|  Mus musculus BAC clone RP23-338B6 from chromosome...  1011    0.0   
gb|AC132594.3|  Mus musculus BAC clone RP24-222P6 from chromosome...  1011    0.0   
Query=  scaffold-6122
Query=  scaffold-6123
Query=  scaffold-6124
Query=  scaffold-6125
Query=  scaffold-6126
Query=  scaffold-6127
Query=  scaffold-6128
Query=  scaffold-6129
Query=  scaffold-6130
Query=  scaffold-6131
Query=  scaffold-6132
Query=  scaffold-6133
Query=  scaffold-6134
Query=  scaffold-6135
Query=  scaffold-6136
Query=  scaffold-6137
Query=  scaffold-6138
Query=  scaffold-6139
gb|AC186875.2|  Gallus gallus BAC clone TAM31-8L12 from chromosom...  2073    0.0   
gb|AC187514.2|  Gallus gallus BAC clone CH261-85L9 from chromosom...  2073    0.0   
gb|AC188310.1|  Taeniopygia guttata chromosome UNK clone TG_Ba-28...  1816    0.0   
Query=  scaffold-6140
Query=  scaffold-6141
Query=  scaffold-6142
Query=  scaffold-6143
Query=  scaffold-6144
Query=  scaffold-6145
Query=  scaffold-6146
Query=  scaffold-6147
Query=  scaffold-6148
Query=  scaffold-6149
Query=  scaffold-6150
Query=  scaffold-6151
Query=  scaffold-6152
Query=  scaffold-6153
Query=  scaffold-6154
Query=  scaffold-6155
Query=  scaffold-6156
Query=  scaffold-6157
Query=  scaffold-6158
Query=  scaffold-6159
Query=  scaffold-6160
Query=  scaffold-6161
Query=  scaffold-6162
Query=  scaffold-6163
Query=  scaffold-6164
Query=  scaffold-6165
Query=  scaffold-6166
Query=  scaffold-6167
Query=  scaffold-6168
Query=  scaffold-6169
Query=  scaffold-6170
Query=  scaffold-6171
Query=  scaffold-6172
Query=  scaffold-6173
Query=  scaffold-6174
Query=  scaffold-6175
Query=  scaffold-6176
Query=  scaffold-6177
Query=  scaffold-6178
Query=  scaffold-6179
Query=  scaffold-6180
Query=  scaffold-6181
Query=  scaffold-6182
Query=  scaffold-6183
Query=  scaffold-6184
Query=  scaffold-6185
Query=  scaffold-6186
Query=  scaffold-6187
Query=  scaffold-6188
Query=  scaffold-6189
Query=  scaffold-6190
Query=  scaffold-6191
Query=  scaffold-6192
Query=  scaffold-6193
Query=  scaffold-6194
Query=  scaffold-6195
Query=  scaffold-6196
Query=  scaffold-6197
Query=  scaffold-6198
Query=  scaffold-6199
Query=  scaffold-6200
Query=  scaffold-6201
Query=  scaffold-6202
gb|AC007529.5|  Homo sapiens 12p13 BAC RPCI11-69C13 (Roswell Park...  1029    0.0  
Query=  scaffold-6203
Query=  scaffold-6204
Query=  scaffold-6205
Query=  scaffold-6206
Query=  scaffold-6207
Query=  scaffold-6208
Query=  scaffold-6209
Query=  scaffold-6210
Query=  scaffold-6211
Query=  scaffold-6212
Query=  scaffold-6213
Query=  scaffold-6214
Query=  scaffold-6215
Query=  scaffold-6216
Query=  scaffold-6217
Query=  scaffold-6218
Query=  scaffold-6219
Query=  scaffold-6220
Query=  scaffold-6221
Query=  scaffold-6222
Query=  scaffold-6223
Query=  scaffold-6224
Query=  scaffold-6225
Query=  scaffold-6226
Query=  scaffold-6227
Query=  scaffold-6228
Query=  scaffold-6229
Query=  scaffold-6230
Query=  scaffold-6231
Query=  scaffold-6232
Query=  scaffold-6233
Query=  scaffold-6234
Query=  scaffold-6235
Query=  scaffold-6236
Query=  scaffold-6237
Query=  scaffold-6238
Query=  scaffold-6239
Query=  scaffold-6240
Query=  scaffold-6241
Query=  scaffold-6242
Query=  scaffold-6243
Query=  scaffold-6244
Query=  scaffold-6245
Query=  scaffold-6246
Query=  scaffold-6247
Query=  scaffold-6248
Query=  scaffold-6249
Query=  scaffold-6250
Query=  scaffold-6251
Query=  scaffold-6252
Query=  scaffold-6253
Query=  scaffold-6254
Query=  scaffold-6255
Query=  scaffold-6256
Query=  scaffold-6257
Query=  scaffold-6258
Query=  scaffold-6259
Query=  scaffold-6260
Query=  scaffold-6261
Query=  scaffold-6262
Query=  scaffold-6263
gb|AC175674.2|  Gallus gallus BAC clone CH261-137E22 from chromos...  1620    0.0  
Query=  scaffold-6264
Query=  scaffold-6265
Query=  scaffold-6266
Query=  scaffold-6267
Query=  scaffold-6268
Query=  scaffold-6269
Query=  scaffold-6270
Query=  scaffold-6271
Query=  scaffold-6272
Query=  scaffold-6273
Query=  scaffold-6274
Query=  scaffold-6275
Query=  scaffold-6276
Query=  scaffold-6277
Query=  scaffold-6278
Query=  scaffold-6279
Query=  scaffold-6280
Query=  scaffold-6281
Query=  scaffold-6282
Query=  scaffold-6283
Query=  scaffold-6284
Query=  scaffold-6285
Query=  scaffold-6286
Query=  scaffold-6287
Query=  scaffold-6288
Query=  scaffold-6289
Query=  scaffold-6290
Query=  scaffold-6291
Query=  scaffold-6292
Query=  scaffold-6293
Query=  scaffold-6294
Query=  scaffold-6295
Query=  scaffold-6296
Query=  scaffold-6297
Query=  scaffold-6298
Query=  scaffold-6299
Query=  scaffold-6300
Query=  scaffold-6301
Query=  scaffold-6302
Query=  scaffold-6303
Query=  scaffold-6304
Query=  scaffold-6305
Query=  scaffold-6306
Query=  scaffold-6307
gb|AC171212.3|  Gallus gallus BAC clone CH261-72C23 from chromoso...  1616    0.0  
Query=  scaffold-6308
Query=  scaffold-6309
Query=  scaffold-6310
Query=  scaffold-6311
Query=  scaffold-6312
Query=  scaffold-6313
Query=  scaffold-6314
Query=  scaffold-6315
Query=  scaffold-6316
Query=  scaffold-6317
Query=  scaffold-6318
Query=  scaffold-6319
Query=  scaffold-6320
Query=  scaffold-6321
Query=  scaffold-6322
Query=  scaffold-6323
Query=  scaffold-6324
Query=  scaffold-6325
Query=  scaffold-6326
Query=  scaffold-6327
Query=  scaffold-6328
Query=  scaffold-6329
Query=  scaffold-6330
Query=  scaffold-6331
Query=  scaffold-6332
Query=  scaffold-6333
Query=  scaffold-6334
Query=  scaffold-6335
Query=  scaffold-6336
Query=  scaffold-6337
Query=  scaffold-6338
Query=  scaffold-6339
Query=  scaffold-6340
Query=  scaffold-6341
Query=  scaffold-6342
Query=  scaffold-6343
gb|AC202735.3|  Gallus gallus BAC clone CH261-123E19 from chromos...  3332    0.0  
gb|AC189015.2|  Gallus gallus BAC clone CH261-114I19 from chromos...  3332    0.0  
Query=  scaffold-6344
Query=  scaffold-6345
Query=  scaffold-6346
gb|AC186362.2|  Gallus gallus BAC clone CH261-50C5 from chromosom...  1330    0.0   
Query=  scaffold-6347
Query=  scaffold-6348
Query=  scaffold-6349
Query=  scaffold-6350
Query=  scaffold-6351
Query=  scaffold-6352
Query=  scaffold-6353
Query=  scaffold-6354
Query=  scaffold-6355
Query=  scaffold-6356
Query=  scaffold-6357
Query=  scaffold-6358
Query=  scaffold-6359
Query=  scaffold-6360
Query=  scaffold-6361
Query=  scaffold-6362
Query=  scaffold-6363
Query=  scaffold-6364
Query=  scaffold-6365
Query=  scaffold-6366
Query=  scaffold-6367
Query=  scaffold-6368
Query=  scaffold-6369
Query=  scaffold-6370
Query=  scaffold-6371
Query=  scaffold-6372
Query=  scaffold-6373
Query=  scaffold-6374
Query=  scaffold-6375
Query=  scaffold-6376
Query=  scaffold-6377
Query=  scaffold-6378
Query=  scaffold-6379
Query=  scaffold-6380
Query=  scaffold-6381
Query=  scaffold-6382
Query=  scaffold-6383
Query=  scaffold-6384
Query=  scaffold-6385
Query=  scaffold-6386
Query=  scaffold-6387
Query=  scaffold-6388
Query=  scaffold-6389
Query=  scaffold-6390
Query=  scaffold-6391
Query=  scaffold-6392
Query=  scaffold-6393
gb|AC144556.2|  Homo sapiens BAC clone RP13-884E18 from 4, comple...  1903    0.0   
gb|BC143361.1|  Homo sapiens protocadherin 18, mRNA (cDNA clone M...  1897    0.0   
gb|BC093815.1|  Homo sapiens protocadherin 18, mRNA (cDNA clone M...  1893    0.0   
gb|BC022227.2|  Homo sapiens protocadherin 18, mRNA (cDNA clone I...  1548    0.0   
gb|BC071581.1|  Homo sapiens cDNA clone IMAGE:30344171, containin...  1548    0.0   
gb|AC101940.17|  Mus musculus chromosome 3, clone RP24-111E3, com...  1526    0.0   
gb|AC158134.8|  Mus musculus chromosome 3, clone RP24-384O20, com...  1526    0.0   
gb|BC052198.1|  Mus musculus protocadherin 18, mRNA (cDNA clone M...  1520    0.0   
gb|AF416735.1|AF416735  Mus musculus protocadherin 18 precursor, ...  1520    0.0   
gb|AC142278.2|  Homo sapiens fosmid clone XXFOS-89292D11 from 4, ...  1212    0.0   
Query=  scaffold-6394
Query=  scaffold-6395
Query=  scaffold-6396
Query=  scaffold-6397
Query=  scaffold-6398
Query=  scaffold-6399
Query=  scaffold-6400
Query=  scaffold-6401
Query=  scaffold-6402
Query=  scaffold-6403
Query=  scaffold-6404
Query=  scaffold-6405
Query=  scaffold-6406
Query=  scaffold-6407
Query=  scaffold-6408
Query=  scaffold-6409
Query=  scaffold-6410
Query=  scaffold-6411
Query=  scaffold-6412
Query=  scaffold-6413
Query=  scaffold-6414
Query=  scaffold-6415
Query=  scaffold-6416
Query=  scaffold-6417
Query=  scaffold-6418
Query=  scaffold-6419
Query=  scaffold-6420
Query=  scaffold-6421
Query=  scaffold-6422
Query=  scaffold-6423
Query=  scaffold-6424
Query=  scaffold-6425
Query=  scaffold-6426
Query=  scaffold-6427
Query=  scaffold-6428
Query=  scaffold-6429
Query=  scaffold-6430
Query=  scaffold-6431
Query=  scaffold-6432
Query=  scaffold-6433
Query=  scaffold-6434
Query=  scaffold-6435
Query=  scaffold-6436
Query=  scaffold-6437
Query=  scaffold-6438
Query=  scaffold-6439
Query=  scaffold-6440
Query=  scaffold-6441
Query=  scaffold-6442
Query=  scaffold-6443
Query=  scaffold-6444
Query=  scaffold-6445
Query=  scaffold-6446
Query=  scaffold-6447
Query=  scaffold-6448
Query=  scaffold-6449
Query=  scaffold-6450
Query=  scaffold-6451
Query=  scaffold-6452
Query=  scaffold-6453
Query=  scaffold-6454
Query=  scaffold-6455
Query=  scaffold-6456
Query=  scaffold-6457
Query=  scaffold-6458
Query=  scaffold-6459
Query=  scaffold-6460
Query=  scaffold-6461
Query=  scaffold-6462
Query=  scaffold-6463
Query=  scaffold-6464
Query=  scaffold-6465
Query=  scaffold-6466
Query=  scaffold-6467
Query=  scaffold-6468
Query=  scaffold-6469
Query=  scaffold-6470
Query=  scaffold-6471
Query=  scaffold-6472
Query=  scaffold-6473
Query=  scaffold-6474
Query=  scaffold-6475
gb|AC147644.3|  Gallus gallus BAC clone CH261-77K20 from chromoso...  2558    0.0   
gb|JQ332971.1|  Phalacrocorax carbo ultra-conserved element locus...  1173    0.0   
gb|JQ329284.1|  Dromaius novaehollandiae ultra-conserved element ...  1044    0.0   
gb|JQ335238.1|  Urocolius indicus ultra-conserved element locus c...  1035    0.0   
gb|JQ334640.1|  Struthio camelus ultra-conserved element locus ch...  1026    0.0   
Query=  scaffold-6476
Query=  scaffold-6477
Query=  scaffold-6478
Query=  scaffold-6479
Query=  scaffold-6480
Query=  scaffold-6481
Query=  scaffold-6482
Query=  scaffold-6483
Query=  scaffold-6484
Query=  scaffold-6485
Query=  scaffold-6486
Query=  scaffold-6487
Query=  scaffold-6488
Query=  scaffold-6489
Query=  scaffold-6490
Query=  scaffold-6491
Query=  scaffold-6492
Query=  scaffold-6493
Query=  scaffold-6494
Query=  scaffold-6495
Query=  scaffold-6496
Query=  scaffold-6497
Query=  scaffold-6498
Query=  scaffold-6499
Query=  scaffold-6500
Query=  scaffold-6501
Query=  scaffold-6502
Query=  scaffold-6503
Query=  scaffold-6504
Query=  scaffold-6505
Query=  scaffold-6506
Query=  scaffold-6507
Query=  scaffold-6508
Query=  scaffold-6509
Query=  scaffold-6510
Query=  scaffold-6511
Query=  scaffold-6512
Query=  scaffold-6513
Query=  scaffold-6514
Query=  scaffold-6515
Query=  scaffold-6516
Query=  scaffold-6517
Query=  scaffold-6518
Query=  scaffold-6519
Query=  scaffold-6520
Query=  scaffold-6521
Query=  scaffold-6522
Query=  scaffold-6523
Query=  scaffold-6524
Query=  scaffold-6525
Query=  scaffold-6526
Query=  scaffold-6527
Query=  scaffold-6528
Query=  scaffold-6529
Query=  scaffold-6530
Query=  scaffold-6531
Query=  scaffold-6532
Query=  scaffold-6533
Query=  scaffold-6534
Query=  scaffold-6535
Query=  scaffold-6536
Query=  scaffold-6537
Query=  scaffold-6538
Query=  scaffold-6539
Query=  scaffold-6540
Query=  scaffold-6541
Query=  scaffold-6542
Query=  scaffold-6543
Query=  scaffold-6544
Query=  scaffold-6545
Query=  scaffold-6546
Query=  scaffold-6547
Query=  scaffold-6548
Query=  scaffold-6549
Query=  scaffold-6550
Query=  scaffold-6551
Query=  scaffold-6552
Query=  scaffold-6553
Query=  scaffold-6554
Query=  scaffold-6555
Query=  scaffold-6556
Query=  scaffold-6557
Query=  scaffold-6558
Query=  scaffold-6559
Query=  scaffold-6560
Query=  scaffold-6561
Query=  scaffold-6562
Query=  scaffold-6563
Query=  scaffold-6564
Query=  scaffold-6565
Query=  scaffold-6566
Query=  scaffold-6567
Query=  scaffold-6568
Query=  scaffold-6569
Query=  scaffold-6570
gb|AC004142.2|  Homo sapiens BAC clone CTB-118D7 from 7, complete...  1642    0.0   
gb|AY358280.1|  Homo sapiens clone DNA32298 LRRN3 (UNQ194) mRNA, ...  1642    0.0   
gb|BC035133.2|  Homo sapiens leucine rich repeat neuronal 3, mRNA...  1637    0.0   
gb|AF134481.1|  Homo sapiens leucine-rich repeat protein mRNA, co...  1629    0.0   
gb|JF432386.1|  Synthetic construct Homo sapiens clone IMAGE:1000...  1594    0.0   
Query=  scaffold-6571
Query=  scaffold-6572
Query=  scaffold-6573
Query=  scaffold-6574
Query=  scaffold-6575
Query=  scaffold-6576
Query=  scaffold-6577
Query=  scaffold-6578
Query=  scaffold-6579
Query=  scaffold-6580
Query=  scaffold-6581
Query=  scaffold-6582
Query=  scaffold-6583
Query=  scaffold-6584
Query=  scaffold-6585
Query=  scaffold-6586
Query=  scaffold-6587
Query=  scaffold-6588
gb|AC161464.3|  Gallus gallus BAC clone CH261-163N1 from chromoso...  1502    0.0   
Query=  scaffold-6589
Query=  scaffold-6590
Query=  scaffold-6591
Query=  scaffold-6592
Query=  scaffold-6593
Query=  scaffold-6594
Query=  scaffold-6595
Query=  scaffold-6596
Query=  scaffold-6597
Query=  scaffold-6598
Query=  scaffold-6599
Query=  scaffold-6600
Query=  scaffold-6601
Query=  scaffold-6602
Query=  scaffold-6603
Query=  scaffold-6604
Query=  scaffold-6605
Query=  scaffold-6606
Query=  scaffold-6607
Query=  scaffold-6608
gb|AC189106.2|  Gallus gallus BAC clone CH261-163G11 from chromos...  1788    0.0  
gb|AC190216.1|  Gallus gallus BAC clone CH261-94K8 from chromosom...  1788    0.0  
Query=  scaffold-6609
Query=  scaffold-6610
Query=  scaffold-6611
Query=  scaffold-6612
Query=  scaffold-6613
Query=  scaffold-6614
Query=  scaffold-6615
Query=  scaffold-6616
Query=  scaffold-6617
Query=  scaffold-6618
Query=  scaffold-6619
Query=  scaffold-6620
Query=  scaffold-6621
Query=  scaffold-6622
Query=  scaffold-6623
Query=  scaffold-6624
Query=  scaffold-6625
Query=  scaffold-6626
Query=  scaffold-6627
gb|AC183449.3|  Gymnogyps californianus clone CH262-28D17, comple...  7206    0.0  
gb|AC183473.3|  Taeniopygia guttata clone TG_Ba-289B15, complete ...  1352    0.0  
gb|AC192320.3|  Taeniopygia guttata clone TG_Ba-252H10, complete ...  1330    0.0  
Query=  scaffold-6628
Query=  scaffold-6629
Query=  scaffold-6630
Query=  scaffold-6631
Query=  scaffold-6632
Query=  scaffold-6633
Query=  scaffold-6634
Query=  scaffold-6635
Query=  scaffold-6636
Query=  scaffold-6637
Query=  scaffold-6638
Query=  scaffold-6639
Query=  scaffold-6640
Query=  scaffold-6641
Query=  scaffold-6642
Query=  scaffold-6643
Query=  scaffold-6644
Query=  scaffold-6645
Query=  scaffold-6646
Query=  scaffold-6647
Query=  scaffold-6648
gb|AC186353.2|  Gallus gallus BAC clone CH261-127F20 from chromos...  1212    0.0   
Query=  scaffold-6649
Query=  scaffold-6650
Query=  scaffold-6651
Query=  scaffold-6652
Query=  scaffold-6653
Query=  scaffold-6654
Query=  scaffold-6655
Query=  scaffold-6656
Query=  scaffold-6657
Query=  scaffold-6658
Query=  scaffold-6659
Query=  scaffold-6660
Query=  scaffold-6661
Query=  scaffold-6662
Query=  scaffold-6663
Query=  scaffold-6664
Query=  scaffold-6665
Query=  scaffold-6666
Query=  scaffold-6667
Query=  scaffold-6668
Query=  scaffold-6669
Query=  scaffold-6670
Query=  scaffold-6671
Query=  scaffold-6672
Query=  scaffold-6673
Query=  scaffold-6674
Query=  scaffold-6675
Query=  scaffold-6676
gb|AC146147.3|  Pan troglodytes BAC clone RP43-2J16 from chromoso...  1371    0.0   
gb|AC015983.7|  Homo sapiens BAC clone RP11-560I19 from 7, comple...  1371    0.0   
gb|AC158669.3|  Mus musculus 6 BAC RP23-66K6 (Roswell Park Cancer...  1201    0.0   
gb|AC153639.4|  Mus musculus 6 BAC RP23-124H2 (Roswell Park Cance...  1201    0.0   
Query=  scaffold-6677
Query=  scaffold-6678
Query=  scaffold-6679
Query=  scaffold-6680
Query=  scaffold-6681
Query=  scaffold-6682
Query=  scaffold-6683
Query=  scaffold-6684
Query=  scaffold-6685
Query=  scaffold-6686
Query=  scaffold-6687
Query=  scaffold-6688
Query=  scaffold-6689
Query=  scaffold-6690
Query=  scaffold-6691
Query=  scaffold-6692
Query=  scaffold-6693
Query=  scaffold-6694
Query=  scaffold-6695
Query=  scaffold-6696
Query=  scaffold-6697
Query=  scaffold-6698
Query=  scaffold-6699
Query=  scaffold-6700
Query=  scaffold-6701
Query=  scaffold-6702
Query=  scaffold-6703
Query=  scaffold-6704
Query=  scaffold-6705
Query=  scaffold-6706
Query=  scaffold-6707
Query=  scaffold-6708
Query=  scaffold-6709
Query=  scaffold-6710
Query=  scaffold-6711
Query=  scaffold-6712
Query=  scaffold-6713
gb|AC161465.3|  Gallus gallus BAC clone CH261-97D4 from chromosom...  1083    0.0   
Query=  scaffold-6714
Query=  scaffold-6715
Query=  scaffold-6716
Query=  scaffold-6717
Query=  scaffold-6718
Query=  scaffold-6719
Query=  scaffold-6720
Query=  scaffold-6721
Query=  scaffold-6722
Query=  scaffold-6723
Query=  scaffold-6724
Query=  scaffold-6725
Query=  scaffold-6726
Query=  scaffold-6727
Query=  scaffold-6728
Query=  scaffold-6729
Query=  scaffold-6730
Query=  scaffold-6731
Query=  scaffold-6732
Query=  scaffold-6733
Query=  scaffold-6734
Query=  scaffold-6735
Query=  scaffold-6736
Query=  scaffold-6737
Query=  scaffold-6738
Query=  scaffold-6739
Query=  scaffold-6740
Query=  scaffold-6741
Query=  scaffold-6742
Query=  scaffold-6743
Query=  scaffold-6744
Query=  scaffold-6745
Query=  scaffold-6746
gb|JQ332664.1|  Phalacrocorax carbo ultra-conserved element locus...  1247    0.0   
Query=  scaffold-6747
Query=  scaffold-6748
Query=  scaffold-6749
Query=  scaffold-6750
Query=  scaffold-6751
Query=  scaffold-6752
Query=  scaffold-6753
Query=  scaffold-6754
Query=  scaffold-6755
Query=  scaffold-6756
Query=  scaffold-6757
Query=  scaffold-6758
Query=  scaffold-6759
Query=  scaffold-6760
Query=  scaffold-6761
Query=  scaffold-6762
Query=  scaffold-6763
Query=  scaffold-6764
Query=  scaffold-6765
Query=  scaffold-6766
Query=  scaffold-6767
Query=  scaffold-6768
Query=  scaffold-6769
Query=  scaffold-6770
Query=  scaffold-6771
Query=  scaffold-6772
Query=  scaffold-6773
gb|AC190137.1|  Taeniopygia guttata chromosome UNK clone TGMCBa-2...  1312    0.0  
Query=  scaffold-6774
Query=  scaffold-6775
Query=  scaffold-6776
Query=  scaffold-6777
Query=  scaffold-6778
Query=  scaffold-6779
Query=  scaffold-6780
Query=  scaffold-6781
Query=  scaffold-6782
Query=  scaffold-6783
Query=  scaffold-6784
Query=  scaffold-6785
Query=  scaffold-6786
Query=  scaffold-6787
Query=  scaffold-6788
Query=  scaffold-6789
Query=  scaffold-6790
Query=  scaffold-6791
Query=  scaffold-6792
Query=  scaffold-6793
Query=  scaffold-6794
Query=  scaffold-6795
Query=  scaffold-6796
Query=  scaffold-6797
Query=  scaffold-6798
Query=  scaffold-6799
Query=  scaffold-6800
Query=  scaffold-6801
Query=  scaffold-6802
Query=  scaffold-6803
Query=  scaffold-6804
Query=  scaffold-6805
Query=  scaffold-6806
Query=  scaffold-6807
Query=  scaffold-6808
Query=  scaffold-6809
Query=  scaffold-6810
Query=  scaffold-6811
Query=  scaffold-6812
Query=  scaffold-6813
Query=  scaffold-6814
gb|AC197816.4|  Gallus gallus BAC clone CH261-7E4 from chromosome...  1607    0.0  
gb|AC188606.2|  Gallus gallus BAC clone CH261-53B4 from chromosom...  1607    0.0  
Query=  scaffold-6815
Query=  scaffold-6816
Query=  scaffold-6817
Query=  scaffold-6818
Query=  scaffold-6819
Query=  scaffold-6820
Query=  scaffold-6821
Query=  scaffold-6822
Query=  scaffold-6823
Query=  scaffold-6824
Query=  scaffold-6825
Query=  scaffold-6826
Query=  scaffold-6827
Query=  scaffold-6828
Query=  scaffold-6829
Query=  scaffold-6830
Query=  scaffold-6831
Query=  scaffold-6832
Query=  scaffold-6833
Query=  scaffold-6834
Query=  scaffold-6835
Query=  scaffold-6836
Query=  scaffold-6837
Query=  scaffold-6838
Query=  scaffold-6839
Query=  scaffold-6840
Query=  scaffold-6841
Query=  scaffold-6842
Query=  scaffold-6843
Query=  scaffold-6844
Query=  scaffold-6845
Query=  scaffold-6846
Query=  scaffold-6847
Query=  scaffold-6848
Query=  scaffold-6849
Query=  scaffold-6850
Query=  scaffold-6851
Query=  scaffold-6852
Query=  scaffold-6853
Query=  scaffold-6854
Query=  scaffold-6855
Query=  scaffold-6856
Query=  scaffold-6857
gb|AC192619.3|  Gallus gallus BAC clone CH261-119I23 from chromos...  1299    0.0  
Query=  scaffold-6858
Query=  scaffold-6859
Query=  scaffold-6860
Query=  scaffold-6861
Query=  scaffold-6862
Query=  scaffold-6863
Query=  scaffold-6864
Query=  scaffold-6865
Query=  scaffold-6866
Query=  scaffold-6867
Query=  scaffold-6868
Query=  scaffold-6869
Query=  scaffold-6870
Query=  scaffold-6871
Query=  scaffold-6872
Query=  scaffold-6873
Query=  scaffold-6874
Query=  scaffold-6875
Query=  scaffold-6876
Query=  scaffold-6877
Query=  scaffold-6878
Query=  scaffold-6879
Query=  scaffold-6880
Query=  scaffold-6881
Query=  scaffold-6882
Query=  scaffold-6883
Query=  scaffold-6884
Query=  scaffold-6885
gb|AC187275.3|  Gallus gallus BAC clone CH261-7I3 from chromosome...  1127    0.0  
gb|AC186358.3|  Gallus gallus BAC clone CH261-99P4 from chromosom...  1127    0.0  
Query=  scaffold-6886
Query=  scaffold-6887
Query=  scaffold-6888
Query=  scaffold-6889
Query=  scaffold-6890
Query=  scaffold-6891
Query=  scaffold-6892
Query=  scaffold-6893
Query=  scaffold-6894
Query=  scaffold-6895
Query=  scaffold-6896
Query=  scaffold-6897
Query=  scaffold-6898
Query=  scaffold-6899
Query=  scaffold-6900
Query=  scaffold-6901
Query=  scaffold-6902
Query=  scaffold-6903
Query=  scaffold-6904
Query=  scaffold-6905
Query=  scaffold-6906
Query=  scaffold-6907
Query=  scaffold-6908
Query=  scaffold-6909
Query=  scaffold-6910
Query=  scaffold-6911
Query=  scaffold-6912
Query=  scaffold-6913
Query=  scaffold-6914
Query=  scaffold-6915
Query=  scaffold-6916
Query=  scaffold-6917
gb|AC191228.1|  Taeniopygia guttata BAC clone TGMCBa-30H12 from c...  2477    0.0  
Query=  scaffold-6918
Query=  scaffold-6919
Query=  scaffold-6920
Query=  scaffold-6921
Query=  scaffold-6922
Query=  scaffold-6923
Query=  scaffold-6924
Query=  scaffold-6925
Query=  scaffold-6926
Query=  scaffold-6927
Query=  scaffold-6928
Query=  scaffold-6929
Query=  scaffold-6930
Query=  scaffold-6931
Query=  scaffold-6932
Query=  scaffold-6933
Query=  scaffold-6934
Query=  scaffold-6935
Query=  scaffold-6936
Query=  scaffold-6937
Query=  scaffold-6938
Query=  scaffold-6939
Query=  scaffold-6940
Query=  scaffold-6941
Query=  scaffold-6942
Query=  scaffold-6943
Query=  scaffold-6944
Query=  scaffold-6945
Query=  scaffold-6946
Query=  scaffold-6947
Query=  scaffold-6948
Query=  scaffold-6949
Query=  scaffold-6950
Query=  scaffold-6951
Query=  scaffold-6952
Query=  scaffold-6953
Query=  scaffold-6954
Query=  scaffold-6955
Query=  scaffold-6956
Query=  scaffold-6957
Query=  scaffold-6958
Query=  scaffold-6959
Query=  scaffold-6960
gb|AC188814.3|  Gallus gallus BAC clone CH261-93D11 from chromoso...  2769    0.0  
Query=  scaffold-6961
Query=  scaffold-6962
Query=  scaffold-6963
Query=  scaffold-6964
Query=  scaffold-6965
Query=  scaffold-6966
Query=  scaffold-6967
Query=  scaffold-6968
Query=  scaffold-6969
Query=  scaffold-6970
Query=  scaffold-6971
Query=  scaffold-6972
Query=  scaffold-6973
Query=  scaffold-6974
Query=  scaffold-6975
Query=  scaffold-6976
Query=  scaffold-6977
Query=  scaffold-6978
Query=  scaffold-6979
Query=  scaffold-6980
Query=  scaffold-6981
Query=  scaffold-6982
Query=  scaffold-6983
Query=  scaffold-6984
Query=  scaffold-6985
Query=  scaffold-6986
Query=  scaffold-6987
Query=  scaffold-6988
Query=  scaffold-6989
Query=  scaffold-6990
Query=  scaffold-6991
Query=  scaffold-6992
Query=  scaffold-6993
Query=  scaffold-6994
Query=  scaffold-6995
Query=  scaffold-6996
Query=  scaffold-6997
Query=  scaffold-6998
Query=  scaffold-6999
Query=  scaffold-7000
gb|AC188697.2|  Taeniopygia guttata BAC clone TGMCBa-6H12 from ch...  1336    0.0   
Query=  scaffold-7001
Query=  scaffold-7002
Query=  scaffold-7003
Query=  scaffold-7004
Query=  scaffold-7005
Query=  scaffold-7006
Query=  scaffold-7007
Query=  scaffold-7008
Query=  scaffold-7009
Query=  scaffold-7010
Query=  scaffold-7011
gb|AC187512.2|  Gallus gallus BAC clone CH261-111G7 from chromoso...  1356    0.0   
Query=  scaffold-7012
Query=  scaffold-7013
Query=  scaffold-7014
Query=  scaffold-7015
Query=  scaffold-7016
Query=  scaffold-7017
Query=  scaffold-7018
Query=  scaffold-7019
Query=  scaffold-7020
gb|AC018995.7|  Homo sapiens chromosome 8, clone RP11-652L3, comp...  1306    0.0  
gb|AC123736.8|  Mus musculus chromosome 3, clone RP23-478I18, com...  1155    0.0  
Query=  scaffold-7021
Query=  scaffold-7022
Query=  scaffold-7023
Query=  scaffold-7024
Query=  scaffold-7025
Query=  scaffold-7026
Query=  scaffold-7027
Query=  scaffold-7028
Query=  scaffold-7029
Query=  scaffold-7030
Query=  scaffold-7031
Query=  scaffold-7032
Query=  scaffold-7033
Query=  scaffold-7034
Query=  scaffold-7035
Query=  scaffold-7036
Query=  scaffold-7037
Query=  scaffold-7038
Query=  scaffold-7039
Query=  scaffold-7040
Query=  scaffold-7041
Query=  scaffold-7042
Query=  scaffold-7043
Query=  scaffold-7044
Query=  scaffold-7045
Query=  scaffold-7046
Query=  scaffold-7047
Query=  scaffold-7048
Query=  scaffold-7049
Query=  scaffold-7050
Query=  scaffold-7051
Query=  scaffold-7052
Query=  scaffold-7053
Query=  scaffold-7054
Query=  scaffold-7055
Query=  scaffold-7056
Query=  scaffold-7057
Query=  scaffold-7058
Query=  scaffold-7059
Query=  scaffold-7060
Query=  scaffold-7061
Query=  scaffold-7062
Query=  scaffold-7063
Query=  scaffold-7064
Query=  scaffold-7065
Query=  scaffold-7066
Query=  scaffold-7067
Query=  scaffold-7068
Query=  scaffold-7069
Query=  scaffold-7070
Query=  scaffold-7071
Query=  scaffold-7072
Query=  scaffold-7073
Query=  scaffold-7074
Query=  scaffold-7075
Query=  scaffold-7076
Query=  scaffold-7077
Query=  scaffold-7078
Query=  scaffold-7079
Query=  scaffold-7080
Query=  scaffold-7081
Query=  scaffold-7082
Query=  scaffold-7083
Query=  scaffold-7084
Query=  scaffold-7085
Query=  scaffold-7086
Query=  scaffold-7087
Query=  scaffold-7088
Query=  scaffold-7089
Query=  scaffold-7090
Query=  scaffold-7091
Query=  scaffold-7092
Query=  scaffold-7093
Query=  scaffold-7094
Query=  scaffold-7095
gb|AC204344.3|  Rhesus Macaque BAC CH250-466E11 () complete sequence  1210    0.0   
gb|AC154734.2|  Mus musculus BAC clone RP24-381P6 from chromosome...  1166    0.0   
Query=  scaffold-7096
Query=  scaffold-7097
Query=  scaffold-7098
Query=  scaffold-7099
Query=  scaffold-7100
Query=  scaffold-7101
Query=  scaffold-7102
Query=  scaffold-7103
Query=  scaffold-7104
Query=  scaffold-7105
Query=  scaffold-7106
Query=  scaffold-7107
Query=  scaffold-7108
Query=  scaffold-7109
Query=  scaffold-7110
Query=  scaffold-7111
Query=  scaffold-7112
Query=  scaffold-7113
Query=  scaffold-7114
Query=  scaffold-7115
Query=  scaffold-7116
Query=  scaffold-7117
Query=  scaffold-7118
Query=  scaffold-7119
Query=  scaffold-7120
Query=  scaffold-7121
Query=  scaffold-7122
Query=  scaffold-7123
Query=  scaffold-7124
Query=  scaffold-7125
Query=  scaffold-7126
Query=  scaffold-7127
Query=  scaffold-7128
Query=  scaffold-7129
Query=  scaffold-7130
Query=  scaffold-7131
gb|AC233179.2|  Taeniopygia guttata BAC clone TGMCBa-211I14 from ...  1242    0.0   
gb|EF540750.1|  Anas platyrhynchos bone morphogenetic protein 4 (...  1170    0.0   
Query=  scaffold-7132
Query=  scaffold-7133
Query=  scaffold-7134
Query=  scaffold-7135
gb|AC192959.3|  Gallus gallus BAC clone CH261-111O17 from chromos...  1692    0.0  
gb|AC189683.5|  Gallus gallus BAC clone CH261-13C13 from chromoso...  1692    0.0  
Query=  scaffold-7136
Query=  scaffold-7137
Query=  scaffold-7138
Query=  scaffold-7139
Query=  scaffold-7140
Query=  scaffold-7141
Query=  scaffold-7142
Query=  scaffold-7143
Query=  scaffold-7144
Query=  scaffold-7145
Query=  scaffold-7146
Query=  scaffold-7147
Query=  scaffold-7148
Query=  scaffold-7149
Query=  scaffold-7150
Query=  scaffold-7151
Query=  scaffold-7152
Query=  scaffold-7153
Query=  scaffold-7154
Query=  scaffold-7155
Query=  scaffold-7156
Query=  scaffold-7157
Query=  scaffold-7158
Query=  scaffold-7159
Query=  scaffold-7160
Query=  scaffold-7161
Query=  scaffold-7162
Query=  scaffold-7163
Query=  scaffold-7164
Query=  scaffold-7165
Query=  scaffold-7166
Query=  scaffold-7167
Query=  scaffold-7168
Query=  scaffold-7169
Query=  scaffold-7170
Query=  scaffold-7171
Query=  scaffold-7172
Query=  scaffold-7173
Query=  scaffold-7174
Query=  scaffold-7175
Query=  scaffold-7176
Query=  scaffold-7177
Query=  scaffold-7178
Query=  scaffold-7179
Query=  scaffold-7180
Query=  scaffold-7181
Query=  scaffold-7182
Query=  scaffold-7183
Query=  scaffold-7184
Query=  scaffold-7185
Query=  scaffold-7186
Query=  scaffold-7187
Query=  scaffold-7188
Query=  scaffold-7189
Query=  scaffold-7190
Query=  scaffold-7191
Query=  scaffold-7192
Query=  scaffold-7193
Query=  scaffold-7194
Query=  scaffold-7195
Query=  scaffold-7196
Query=  scaffold-7197
Query=  scaffold-7198
Query=  scaffold-7199
Query=  scaffold-7200
Query=  scaffold-7201
Query=  scaffold-7202
Query=  scaffold-7203
Query=  scaffold-7204
Query=  scaffold-7205
Query=  scaffold-7206
Query=  scaffold-7207
Query=  scaffold-7208
Query=  scaffold-7209
Query=  scaffold-7210
Query=  scaffold-7211
Query=  scaffold-7212
Query=  scaffold-7213
Query=  scaffold-7214
Query=  scaffold-7215
Query=  scaffold-7216
Query=  scaffold-7217
Query=  scaffold-7218
gb|AC157955.2|  Gallus gallus BAC clone TAM31-4B17 from chromosom...  1164    0.0  
gb|AC158368.2|  Gallus gallus BAC clone CH261-77E11 from chromoso...  1164    0.0  
Query=  scaffold-7219
Query=  scaffold-7220
Query=  scaffold-7221
Query=  scaffold-7222
Query=  scaffold-7223
Query=  scaffold-7224
Query=  scaffold-7225
Query=  scaffold-7226
Query=  scaffold-7227
Query=  scaffold-7228
Query=  scaffold-7229
Query=  scaffold-7230
Query=  scaffold-7231
Query=  scaffold-7232
Query=  scaffold-7233
Query=  scaffold-7234
Query=  scaffold-7235
Query=  scaffold-7236
Query=  scaffold-7237
Query=  scaffold-7238
Query=  scaffold-7239
Query=  scaffold-7240
Query=  scaffold-7241
Query=  scaffold-7242
Query=  scaffold-7243
Query=  scaffold-7244
Query=  scaffold-7245
Query=  scaffold-7246
Query=  scaffold-7247
Query=  scaffold-7248
Query=  scaffold-7249
Query=  scaffold-7250
Query=  scaffold-7251
Query=  scaffold-7252
Query=  scaffold-7253
Query=  scaffold-7254
Query=  scaffold-7255
Query=  scaffold-7256
Query=  scaffold-7257
Query=  scaffold-7258
Query=  scaffold-7259
Query=  scaffold-7260
Query=  scaffold-7261
Query=  scaffold-7262
Query=  scaffold-7263
Query=  scaffold-7264
Query=  scaffold-7265
Query=  scaffold-7266
Query=  scaffold-7267
Query=  scaffold-7268
Query=  scaffold-7269
Query=  scaffold-7270
Query=  scaffold-7271
Query=  scaffold-7272
Query=  scaffold-7273
gb|AY838767.1|  Columba livia brain acetylcholine muscarinic rece...  2145    0.0  
gb|M73217.1|CHKM2MR  Gallus gallus m2 muscarinic acetylcholine re...  2078    0.0  
Query=  scaffold-7274
Query=  scaffold-7275
Query=  scaffold-7276
Query=  scaffold-7277
Query=  scaffold-7278
Query=  scaffold-7279
Query=  scaffold-7280
Query=  scaffold-7281
Query=  scaffold-7282
Query=  scaffold-7283
Query=  scaffold-7284
Query=  scaffold-7285
Query=  scaffold-7286
Query=  scaffold-7287
Query=  scaffold-7288
Query=  scaffold-7289
Query=  scaffold-7290
Query=  scaffold-7291
Query=  scaffold-7292
Query=  scaffold-7293
Query=  scaffold-7294
Query=  scaffold-7295
Query=  scaffold-7296
Query=  scaffold-7297
Query=  scaffold-7298
Query=  scaffold-7299
Query=  scaffold-7300
Query=  scaffold-7301
Query=  scaffold-7302
Query=  scaffold-7303
Query=  scaffold-7304
Query=  scaffold-7305
Query=  scaffold-7306
Query=  scaffold-7307
gb|AC149787.2|  Gallus gallus BAC clone TAM31-60B9 from chromosom...  1236    0.0  
Query=  scaffold-7308
Query=  scaffold-7309
Query=  scaffold-7310
Query=  scaffold-7311
Query=  scaffold-7312
gb|AC189016.1|  Gallus gallus BAC clone CH261-127B8 from chromoso...  2772    0.0   
Query=  scaffold-7313
Query=  scaffold-7314
Query=  scaffold-7315
gb|AC192785.3|  Gallus gallus BAC clone CH261-82L12 from chromoso...  1406    0.0   
gb|AC189113.2|  Gallus gallus BAC clone CH261-86C16 from chromoso...  1406    0.0   
Query=  scaffold-7316
Query=  scaffold-7317
Query=  scaffold-7318
Query=  scaffold-7319
Query=  scaffold-7320
Query=  scaffold-7321
Query=  scaffold-7322
Query=  scaffold-7323
Query=  scaffold-7324
Query=  scaffold-7325
Query=  scaffold-7326
Query=  scaffold-7327
Query=  scaffold-7328
Query=  scaffold-7329
Query=  scaffold-7330
Query=  scaffold-7331
Query=  scaffold-7332
Query=  scaffold-7333
Query=  scaffold-7334
Query=  scaffold-7335
Query=  scaffold-7336
Query=  scaffold-7337
Query=  scaffold-7338
Query=  scaffold-7339
Query=  scaffold-7340
Query=  scaffold-7341
Query=  scaffold-7342
Query=  scaffold-7343
Query=  scaffold-7344
Query=  scaffold-7345
Query=  scaffold-7346
Query=  scaffold-7347
Query=  scaffold-7348
Query=  scaffold-7349
Query=  scaffold-7350
Query=  scaffold-7351
Query=  scaffold-7352
Query=  scaffold-7353
Query=  scaffold-7354
Query=  scaffold-7355
Query=  scaffold-7356
Query=  scaffold-7357
Query=  scaffold-7358
Query=  scaffold-7359
Query=  scaffold-7360
Query=  scaffold-7361
Query=  scaffold-7362
Query=  scaffold-7363
Query=  scaffold-7364
Query=  scaffold-7365
Query=  scaffold-7366
Query=  scaffold-7367
Query=  scaffold-7368
Query=  scaffold-7369
Query=  scaffold-7370
Query=  scaffold-7371
Query=  scaffold-7372
Query=  scaffold-7373
Query=  scaffold-7374
Query=  scaffold-7375
Query=  scaffold-7376
Query=  scaffold-7377
Query=  scaffold-7378
Query=  scaffold-7379
Query=  scaffold-7380
Query=  scaffold-7381
Query=  scaffold-7382
Query=  scaffold-7383
Query=  scaffold-7384
Query=  scaffold-7385
Query=  scaffold-7386
Query=  scaffold-7387
Query=  scaffold-7388
Query=  scaffold-7389
Query=  scaffold-7390
Query=  scaffold-7391
Query=  scaffold-7392
Query=  scaffold-7393
Query=  scaffold-7394
Query=  scaffold-7395
Query=  scaffold-7396
Query=  scaffold-7397
gb|L35273.1|SEICJUN  Serinus canaria immediate-early protein (c-j...  2034    0.0   
gb|DQ214323.1|  Taeniopygia guttata clone 0065P0014E09 transcript...  1188    0.0   
gb|M16266.1|ACSJUN  Avian sarcoma virus 17 proviral jun oncogene,...  1177    0.0   
Query=  scaffold-7398
Query=  scaffold-7399
Query=  scaffold-7400
Query=  scaffold-7401
Query=  scaffold-7402
Query=  scaffold-7403
Query=  scaffold-7404
Query=  scaffold-7405
Query=  scaffold-7406
Query=  scaffold-7407
Query=  scaffold-7408
Query=  scaffold-7409
Query=  scaffold-7410
Query=  scaffold-7411
Query=  scaffold-7412
Query=  scaffold-7413
Query=  scaffold-7414
Query=  scaffold-7415
Query=  scaffold-7416
Query=  scaffold-7417
Query=  scaffold-7418
Query=  scaffold-7419
Query=  scaffold-7420
Query=  scaffold-7421
Query=  scaffold-7422
Query=  scaffold-7423
Query=  scaffold-7424
Query=  scaffold-7425
Query=  scaffold-7426
Query=  scaffold-7427
gb|AC187735.3|  Pan troglodytes BAC clone CH251-499E2 from chromo...  1515    0.0   
gb|AC004595.1|  Homo sapiens BAC clone CTB-23M10 from 7, complete...  1472    0.0   
gb|BC015512.1|  Homo sapiens Sp4 transcription factor, mRNA (cDNA...  1288    0.0   
gb|AC163034.5|  Mus musculus BAC clone RP23-394C13 from chromosom...  1024    0.0   
gb|AC163032.5|  Mus musculus BAC clone RP24-144G20 from chromosom...  1024    0.0   
Query=  scaffold-7428
Query=  scaffold-7429
Query=  scaffold-7430
Query=  scaffold-7431
Query=  scaffold-7432
Query=  scaffold-7433
Query=  scaffold-7434
Query=  scaffold-7435
Query=  scaffold-7436
Query=  scaffold-7437
Query=  scaffold-7438
Query=  scaffold-7439
gb|AC182460.2|  Gallus gallus BAC clone CH261-132N3 from chromoso...  3053    0.0   
gb|AC177806.2|  Gallus gallus BAC clone CH261-13L12 from chromoso...  3053    0.0   
gb|AC188528.8|  Canis Familiaris chromosome 2, clone XX-125K6, co...  1098    0.0   
gb|AC161621.5|  Pan troglodytes BAC clone CH251-164P18 from chrom...  1050    0.0   
gb|AC163725.4|  Pan troglodytes BAC clone CH251-612A20 from chrom...  1044    0.0   
gb|AC016644.9|  Homo sapiens chromosome 5 clone RP11-52M14, compl...  1031    0.0   
gb|AC008937.7|  Homo sapiens chromosome 5 clone CTD-2310F14, comp...  1026    0.0   
gb|AC200151.4|  Pongo abelii BAC clone CH276-494G7 from chromosom...  1022    0.0   
Query=  scaffold-7440
Query=  scaffold-7441
Query=  scaffold-7442
Query=  scaffold-7443
Query=  scaffold-7444
Query=  scaffold-7445
Query=  scaffold-7446
Query=  scaffold-7447
Query=  scaffold-7448
Query=  scaffold-7449
Query=  scaffold-7450
Query=  scaffold-7451
Query=  scaffold-7452
Query=  scaffold-7453
Query=  scaffold-7454
Query=  scaffold-7455
Query=  scaffold-7456
Query=  scaffold-7457
Query=  scaffold-7458
Query=  scaffold-7459
Query=  scaffold-7460
Query=  scaffold-7461
Query=  scaffold-7462
Query=  scaffold-7463
Query=  scaffold-7464
Query=  scaffold-7465
Query=  scaffold-7466
Query=  scaffold-7467
Query=  scaffold-7468
Query=  scaffold-7469
Query=  scaffold-7470
Query=  scaffold-7471
Query=  scaffold-7472
Query=  scaffold-7473
Query=  scaffold-7474
Query=  scaffold-7475
Query=  scaffold-7476
Query=  scaffold-7477
Query=  scaffold-7478
Query=  scaffold-7479
Query=  scaffold-7480
Query=  scaffold-7481
Query=  scaffold-7482
Query=  scaffold-7483
Query=  scaffold-7484
Query=  scaffold-7485
Query=  scaffold-7486
Query=  scaffold-7487
Query=  scaffold-7488
Query=  scaffold-7489
gb|AC187275.3|  Gallus gallus BAC clone CH261-7I3 from chromosome...  1323    0.0   
Query=  scaffold-7490
Query=  scaffold-7491
Query=  scaffold-7492
Query=  scaffold-7493
Query=  scaffold-7494
Query=  scaffold-7495
Query=  scaffold-7496
Query=  scaffold-7497
Query=  scaffold-7498
Query=  scaffold-7499
Query=  scaffold-7500
Query=  scaffold-7501
Query=  scaffold-7502
Query=  scaffold-7503
Query=  scaffold-7504
Query=  scaffold-7505
Query=  scaffold-7506
Query=  scaffold-7507
Query=  scaffold-7508
Query=  scaffold-7509
Query=  scaffold-7510
Query=  scaffold-7511
Query=  scaffold-7512
Query=  scaffold-7513
Query=  scaffold-7514
Query=  scaffold-7515
Query=  scaffold-7516
Query=  scaffold-7517
Query=  scaffold-7518
Query=  scaffold-7519
Query=  scaffold-7520
Query=  scaffold-7521
Query=  scaffold-7522
Query=  scaffold-7523
Query=  scaffold-7524
Query=  scaffold-7525
Query=  scaffold-7526
Query=  scaffold-7527
Query=  scaffold-7528
Query=  scaffold-7529
Query=  scaffold-7530
Query=  scaffold-7531
Query=  scaffold-7532
Query=  scaffold-7533
Query=  scaffold-7534
Query=  scaffold-7535
Query=  scaffold-7536
Query=  scaffold-7537
Query=  scaffold-7538
Query=  scaffold-7539
gb|AC195267.3|  Gallus gallus BAC clone CH261-128C17 from chromos...  1020    0.0   
gb|AC190241.2|  Gallus gallus BAC clone CH261-71L13 from chromoso...  1020    0.0   
Query=  scaffold-7540
Query=  scaffold-7541
Query=  scaffold-7542
Query=  scaffold-7543
Query=  scaffold-7544
Query=  scaffold-7545
Query=  scaffold-7546
Query=  scaffold-7547
Query=  scaffold-7548
Query=  scaffold-7549
Query=  scaffold-7550
Query=  scaffold-7551
Query=  scaffold-7552
Query=  scaffold-7553
Query=  scaffold-7554
Query=  scaffold-7555
Query=  scaffold-7556
Query=  scaffold-7557
Query=  scaffold-7558
Query=  scaffold-7559
Query=  scaffold-7560
Query=  scaffold-7561
Query=  scaffold-7562
Query=  scaffold-7563
Query=  scaffold-7564
Query=  scaffold-7565
Query=  scaffold-7566
Query=  scaffold-7567
Query=  scaffold-7568
Query=  scaffold-7569
Query=  scaffold-7570
Query=  scaffold-7571
Query=  scaffold-7572
Query=  scaffold-7573
Query=  scaffold-7574
Query=  scaffold-7575
Query=  scaffold-7576
Query=  scaffold-7577
Query=  scaffold-7578
Query=  scaffold-7579
Query=  scaffold-7580
Query=  scaffold-7581
Query=  scaffold-7582
Query=  scaffold-7583
Query=  scaffold-7584
Query=  scaffold-7585
Query=  scaffold-7586
Query=  scaffold-7587
Query=  scaffold-7588
Query=  scaffold-7589
Query=  scaffold-7590
Query=  scaffold-7591
Query=  scaffold-7592
Query=  scaffold-7593
Query=  scaffold-7594
Query=  scaffold-7595
Query=  scaffold-7596
Query=  scaffold-7597
Query=  scaffold-7598
Query=  scaffold-7599
Query=  scaffold-7600
Query=  scaffold-7601
Query=  scaffold-7602
Query=  scaffold-7603
Query=  scaffold-7604
Query=  scaffold-7605
Query=  scaffold-7606
Query=  scaffold-7607
Query=  scaffold-7608
Query=  scaffold-7609
Query=  scaffold-7610
Query=  scaffold-7611
Query=  scaffold-7612
Query=  scaffold-7613
Query=  scaffold-7614
Query=  scaffold-7615
Query=  scaffold-7616
Query=  scaffold-7617
Query=  scaffold-7618
Query=  scaffold-7619
Query=  scaffold-7620
Query=  scaffold-7621
Query=  scaffold-7622
Query=  scaffold-7623
Query=  scaffold-7624
Query=  scaffold-7625
Query=  scaffold-7626
Query=  scaffold-7627
gb|JF740027.1|  Coturnix japonica zinc finger AN1-type domain 3 f...  1561    0.0   
Query=  scaffold-7628
Query=  scaffold-7629
Query=  scaffold-7630
Query=  scaffold-7631
Query=  scaffold-7632
gb|AC172242.3|  Gallus gallus BAC clone CH261-162M6 from chromoso...  2348    0.0   
Query=  scaffold-7633
Query=  scaffold-7634
Query=  scaffold-7635
gb|JQ332915.1|  Phalacrocorax carbo ultra-conserved element locus...  1059    0.0   
Query=  scaffold-7636
Query=  scaffold-7637
Query=  scaffold-7638
Query=  scaffold-7639
Query=  scaffold-7640
Query=  scaffold-7641
Query=  scaffold-7642
Query=  scaffold-7643
Query=  scaffold-7644
Query=  scaffold-7645
Query=  scaffold-7646
Query=  scaffold-7647
Query=  scaffold-7648
Query=  scaffold-7649
Query=  scaffold-7650
Query=  scaffold-7651
Query=  scaffold-7652
Query=  scaffold-7653
gb|JQ335230.1|  Urocolius indicus ultra-conserved element locus c...  1347    0.0   
gb|JQ333672.1|  Pitta guajana ultra-conserved element locus chr5_...  1332    0.0   
gb|JQ333226.1|  Phalacrocorax carbo ultra-conserved element locus...  1297    0.0   
Query=  scaffold-7654
Query=  scaffold-7655
Query=  scaffold-7656
Query=  scaffold-7657
Query=  scaffold-7658
Query=  scaffold-7659
Query=  scaffold-7660
Query=  scaffold-7661
Query=  scaffold-7662
Query=  scaffold-7663
Query=  scaffold-7664
Query=  scaffold-7665
Query=  scaffold-7666
Query=  scaffold-7667
Query=  scaffold-7668
Query=  scaffold-7669
Query=  scaffold-7670
Query=  scaffold-7671
Query=  scaffold-7672
Query=  scaffold-7673
Query=  scaffold-7674
Query=  scaffold-7675
Query=  scaffold-7676
Query=  scaffold-7677
Query=  scaffold-7678
gb|AC192102.4|  Gallus gallus BAC clone CH261-73C23 from chromoso...  2691    0.0   
gb|AC187759.2|  Gallus gallus BAC clone CH261-79I12 from chromoso...  2691    0.0   
gb|AC140933.1|  Gallus gallus BAC clone TAM31-60P10 from chromoso...  2691    0.0   
Query=  scaffold-7679
Query=  scaffold-7680
Query=  scaffold-7681
Query=  scaffold-7682
Query=  scaffold-7683
Query=  scaffold-7684
Query=  scaffold-7685
gb|AC007529.5|  Homo sapiens 12p13 BAC RPCI11-69C13 (Roswell Park...  1683    0.0   
gb|AC121968.3|  Mus musculus BAC clone RP24-272N4 from chromosome...  1550    0.0   
gb|AC238854.2|  Chlorocebus aethiops BAC clone CH252-153J10 from ...  1437    0.0   
Query=  scaffold-7686
Query=  scaffold-7687
Query=  scaffold-7688
Query=  scaffold-7689
Query=  scaffold-7690
Query=  scaffold-7691
Query=  scaffold-7692
Query=  scaffold-7693
Query=  scaffold-7694
gb|AC210531.1|  Taeniopygia guttata BAC clone TGMCBa-16H12 from c...  1635    0.0   
Query=  scaffold-7695
Query=  scaffold-7696
Query=  scaffold-7697
Query=  scaffold-7698
Query=  scaffold-7699
Query=  scaffold-7700
Query=  scaffold-7701
Query=  scaffold-7702
Query=  scaffold-7703
Query=  scaffold-7704
Query=  scaffold-7705
Query=  scaffold-7706
Query=  scaffold-7707
Query=  scaffold-7708
Query=  scaffold-7709
Query=  scaffold-7710
Query=  scaffold-7711
Query=  scaffold-7712
Query=  scaffold-7713
gb|AC145960.3|  Gallus gallus BAC clone CH261-18H1 from chromosom...  1548    0.0  
Query=  scaffold-7714
Query=  scaffold-7715
Query=  scaffold-7716
Query=  scaffold-7717
Query=  scaffold-7718
Query=  scaffold-7719
gb|AC175466.2|  Gallus gallus BAC clone CH261-8A20 from chromosom...  1483    0.0  
Query=  scaffold-7720
Query=  scaffold-7721
Query=  scaffold-7722
Query=  scaffold-7723
Query=  scaffold-7724
Query=  scaffold-7725
Query=  scaffold-7726
Query=  scaffold-7727
Query=  scaffold-7728
Query=  scaffold-7729
Query=  scaffold-7730
Query=  scaffold-7731
Query=  scaffold-7732
Query=  scaffold-7733
Query=  scaffold-7734
Query=  scaffold-7735
Query=  scaffold-7736
Query=  scaffold-7737
Query=  scaffold-7738
Query=  scaffold-7739
Query=  scaffold-7740
Query=  scaffold-7741
Query=  scaffold-7742
Query=  scaffold-7743
Query=  scaffold-7744
Query=  scaffold-7745
Query=  scaffold-7746
Query=  scaffold-7747
Query=  scaffold-7748
Query=  scaffold-7749
Query=  scaffold-7750
Query=  scaffold-7751
Query=  scaffold-7752
Query=  scaffold-7753
Query=  scaffold-7754
Query=  scaffold-7755
Query=  scaffold-7756
Query=  scaffold-7757
Query=  scaffold-7758
Query=  scaffold-7759
Query=  scaffold-7760
Query=  scaffold-7761
Query=  scaffold-7762
Query=  scaffold-7763
Query=  scaffold-7764
Query=  scaffold-7765
Query=  scaffold-7766
Query=  scaffold-7767
Query=  scaffold-7768
Query=  scaffold-7769
Query=  scaffold-7770
Query=  scaffold-7771
Query=  scaffold-7772
Query=  scaffold-7773
Query=  scaffold-7774
Query=  scaffold-7775
Query=  scaffold-7776
gb|AC186362.2|  Gallus gallus BAC clone CH261-50C5 from chromosom...  1611    0.0   
Query=  scaffold-7777
Query=  scaffold-7778
Query=  scaffold-7779
Query=  scaffold-7780
Query=  scaffold-7781
Query=  scaffold-7782
Query=  scaffold-7783
Query=  scaffold-7784
Query=  scaffold-7785
Query=  scaffold-7786
Query=  scaffold-7787
Query=  scaffold-7788
Query=  scaffold-7789
Query=  scaffold-7790
Query=  scaffold-7791
Query=  scaffold-7792
Query=  scaffold-7793
Query=  scaffold-7794
Query=  scaffold-7795
Query=  scaffold-7796
Query=  scaffold-7797
Query=  scaffold-7798
Query=  scaffold-7799
Query=  scaffold-7800
Query=  scaffold-7801
Query=  scaffold-7802
Query=  scaffold-7803
Query=  scaffold-7804
Query=  scaffold-7805
Query=  scaffold-7806
Query=  scaffold-7807
Query=  scaffold-7808
Query=  scaffold-7809
Query=  scaffold-7810
gb|EU177006.1|  Meleagris gallopavo skeletal muscle ryanodine rec...  1059    0.0  
Query=  scaffold-7811
Query=  scaffold-7812
Query=  scaffold-7813
Query=  scaffold-7814
Query=  scaffold-7815
Query=  scaffold-7816
Query=  scaffold-7817
Query=  scaffold-7818
Query=  scaffold-7819
Query=  scaffold-7820
gb|AC157951.2|  Gallus gallus BAC clone CH261-173J5 from chromoso...  1677    0.0   
gb|AC198727.4|  Pongo abelii BAC clone CH276-89H18 from chromosom...  1149    0.0   
gb|AC188158.6|  Canis Familiaris chromosome 14, clone XX-191D2, c...  1116    0.0   
gb|BC051271.1|  Homo sapiens frizzled homolog 1 (Drosophila), mRN...  1110    0.0   
gb|AC084381.6|  Homo sapiens BAC clone RP11-20K20 from 7, complet...  1110    0.0   
gb|AC161121.3|  Pan troglodytes BAC clone CH251-720M8 from chromo...  1110    0.0   
gb|AC151582.3|  Pan troglodytes BAC clone RP43-3F18 from chromoso...  1110    0.0   
gb|BC053010.1|  Mus musculus frizzled homolog 1 (Drosophila), mRN...  1044    0.0   
gb|AC026231.4|  Mus musculus strain C57BL6/J chromosome 5 clone R...  1044    0.0   
Query=  scaffold-7821
Query=  scaffold-7822
Query=  scaffold-7823
Query=  scaffold-7824
Query=  scaffold-7825
Query=  scaffold-7826
Query=  scaffold-7827
Query=  scaffold-7828
Query=  scaffold-7829
Query=  scaffold-7830
Query=  scaffold-7831
Query=  scaffold-7832
Query=  scaffold-7833
Query=  scaffold-7834
Query=  scaffold-7835
Query=  scaffold-7836
Query=  scaffold-7837
Query=  scaffold-7838
Query=  scaffold-7839
Query=  scaffold-7840
Query=  scaffold-7841
Query=  scaffold-7842
Query=  scaffold-7843
Query=  scaffold-7844
Query=  scaffold-7845
Query=  scaffold-7846
Query=  scaffold-7847
Query=  scaffold-7848
Query=  scaffold-7849
Query=  scaffold-7850
Query=  scaffold-7851
Query=  scaffold-7852
Query=  scaffold-7853
Query=  scaffold-7854
Query=  scaffold-7855
gb|AC202792.4|  Gallus gallus BAC clone CH261-137M10 from chromos...  1772    0.0   
gb|AC192758.2|  Gallus gallus BAC clone CH261-13F17 from chromoso...  1772    0.0   
Query=  scaffold-7856
Query=  scaffold-7857
Query=  scaffold-7858
Query=  scaffold-7859
Query=  scaffold-7860
Query=  scaffold-7861
Query=  scaffold-7862
Query=  scaffold-7863
Query=  scaffold-7864
Query=  scaffold-7865
Query=  scaffold-7866
Query=  scaffold-7867
Query=  scaffold-7868
Query=  scaffold-7869
Query=  scaffold-7870
Query=  scaffold-7871
Query=  scaffold-7872
Query=  scaffold-7873
Query=  scaffold-7874
Query=  scaffold-7875
Query=  scaffold-7876
Query=  scaffold-7877
Query=  scaffold-7878
Query=  scaffold-7879
Query=  scaffold-7880
Query=  scaffold-7881
Query=  scaffold-7882
Query=  scaffold-7883
Query=  scaffold-7884
Query=  scaffold-7885
Query=  scaffold-7886
Query=  scaffold-7887
Query=  scaffold-7888
gb|AC183449.3|  Gymnogyps californianus clone CH262-28D17, comple...  1576    0.0  
gb|AC183354.3|  Taeniopygia guttata clone TG_Ba-276I22, complete ...  1279    0.0  
Query=  scaffold-7889
Query=  scaffold-7890
Query=  scaffold-7891
Query=  scaffold-7892
Query=  scaffold-7893
Query=  scaffold-7894
Query=  scaffold-7895
Query=  scaffold-7896
Query=  scaffold-7897
Query=  scaffold-7898
Query=  scaffold-7899
Query=  scaffold-7900
Query=  scaffold-7901
Query=  scaffold-7902
Query=  scaffold-7903
Query=  scaffold-7904
Query=  scaffold-7905
Query=  scaffold-7906
Query=  scaffold-7907
Query=  scaffold-7908
Query=  scaffold-7909
Query=  scaffold-7910
Query=  scaffold-7911
Query=  scaffold-7912
Query=  scaffold-7913
Query=  scaffold-7914
Query=  scaffold-7915
Query=  scaffold-7916
Query=  scaffold-7917
Query=  scaffold-7918
Query=  scaffold-7919
Query=  scaffold-7920
Query=  scaffold-7921
Query=  scaffold-7922
Query=  scaffold-7923
Query=  scaffold-7924
Query=  scaffold-7925
Query=  scaffold-7926
Query=  scaffold-7927
Query=  scaffold-7928
Query=  scaffold-7929
Query=  scaffold-7930
Query=  scaffold-7931
gb|AC192622.2|  Gallus gallus BAC clone CH261-108E1 from chromoso...  1236    0.0  
gb|AC188811.2|  Gallus gallus BAC clone CH261-65K5 from chromosom...  1236    0.0  
Query=  scaffold-7932
Query=  scaffold-7933
Query=  scaffold-7934
Query=  scaffold-7935
Query=  scaffold-7936
Query=  scaffold-7937
Query=  scaffold-7938
Query=  scaffold-7939
Query=  scaffold-7940
Query=  scaffold-7941
Query=  scaffold-7942
Query=  scaffold-7943
Query=  scaffold-7944
Query=  scaffold-7945
Query=  scaffold-7946
Query=  scaffold-7947
Query=  scaffold-7948
Query=  scaffold-7949
Query=  scaffold-7950
Query=  scaffold-7951
Query=  scaffold-7952
Query=  scaffold-7953
Query=  scaffold-7954
Query=  scaffold-7955
Query=  scaffold-7956
Query=  scaffold-7957
Query=  scaffold-7958
Query=  scaffold-7959
gb|AC011504.3|  Homo sapiens chromosome 19 clone CTD-2001J20, com...  1208    0.0   
gb|AC140213.2|  Mus musculus BAC clone RP23-270L5 from 7, complet...  1105    0.0   
Query=  scaffold-7960
Query=  scaffold-7961
Query=  scaffold-7962
Query=  scaffold-7963
Query=  scaffold-7964
Query=  scaffold-7965
Query=  scaffold-7966
Query=  scaffold-7967
Query=  scaffold-7968
Query=  scaffold-7969
Query=  scaffold-7970
Query=  scaffold-7971
Query=  scaffold-7972
Query=  scaffold-7973
Query=  scaffold-7974
Query=  scaffold-7975
Query=  scaffold-7976
Query=  scaffold-7977
Query=  scaffold-7978
Query=  scaffold-7979
Query=  scaffold-7980
Query=  scaffold-7981
Query=  scaffold-7982
Query=  scaffold-7983
Query=  scaffold-7984
Query=  scaffold-7985
Query=  scaffold-7986
Query=  scaffold-7987
Query=  scaffold-7988
Query=  scaffold-7989
Query=  scaffold-7990
Query=  scaffold-7991
Query=  scaffold-7992
Query=  scaffold-7993
Query=  scaffold-7994
Query=  scaffold-7995
Query=  scaffold-7996
Query=  scaffold-7997
Query=  scaffold-7998
Query=  scaffold-7999
Query=  scaffold-8000
Query=  scaffold-8001
Query=  scaffold-8002
Query=  scaffold-8003
Query=  scaffold-8004
Query=  scaffold-8005
Query=  scaffold-8006
Query=  scaffold-8007
Query=  scaffold-8008
gb|AC145930.4|  Gallus gallus BAC clone CH261-31O19 from chromoso...  2459    0.0  
Query=  scaffold-8009
Query=  scaffold-8010
Query=  scaffold-8011
Query=  scaffold-8012
Query=  scaffold-8013
Query=  scaffold-8014
Query=  scaffold-8015
Query=  scaffold-8016
Query=  scaffold-8017
Query=  scaffold-8018
Query=  scaffold-8019
Query=  scaffold-8020
Query=  scaffold-8021
Query=  scaffold-8022
Query=  scaffold-8023
Query=  scaffold-8024
Query=  scaffold-8025
Query=  scaffold-8026
Query=  scaffold-8027
Query=  scaffold-8028
Query=  scaffold-8029
gb|AC145929.4|  Gallus gallus BAC clone CH261-31A6 from chromosom...  1480    0.0   
Query=  scaffold-8030
Query=  scaffold-8031
Query=  scaffold-8032
Query=  scaffold-8033
Query=  scaffold-8034
Query=  scaffold-8035
Query=  scaffold-8036
Query=  scaffold-8037
Query=  scaffold-8038
Query=  scaffold-8039
Query=  scaffold-8040
Query=  scaffold-8041
Query=  scaffold-8042
Query=  scaffold-8043
Query=  scaffold-8044
Query=  scaffold-8045
Query=  scaffold-8046
Query=  scaffold-8047
Query=  scaffold-8048
Query=  scaffold-8049
Query=  scaffold-8050
Query=  scaffold-8051
Query=  scaffold-8052
Query=  scaffold-8053
Query=  scaffold-8054
Query=  scaffold-8055
Query=  scaffold-8056
Query=  scaffold-8057
Query=  scaffold-8058
Query=  scaffold-8059
Query=  scaffold-8060
Query=  scaffold-8061
Query=  scaffold-8062
Query=  scaffold-8063
Query=  scaffold-8064
Query=  scaffold-8065
Query=  scaffold-8066
Query=  scaffold-8067
Query=  scaffold-8068
Query=  scaffold-8069
Query=  scaffold-8070
Query=  scaffold-8071
Query=  scaffold-8072
Query=  scaffold-8073
Query=  scaffold-8074
Query=  scaffold-8075
Query=  scaffold-8076
Query=  scaffold-8077
Query=  scaffold-8078
Query=  scaffold-8079
Query=  scaffold-8080
Query=  scaffold-8081
Query=  scaffold-8082
Query=  scaffold-8083
Query=  scaffold-8084
Query=  scaffold-8085
Query=  scaffold-8086
Query=  scaffold-8087
Query=  scaffold-8088
Query=  scaffold-8089
Query=  scaffold-8090
Query=  scaffold-8091
Query=  scaffold-8092
Query=  scaffold-8093
Query=  scaffold-8094
Query=  scaffold-8095
Query=  scaffold-8096
Query=  scaffold-8097
Query=  scaffold-8098
Query=  scaffold-8099
Query=  scaffold-8100
Query=  scaffold-8101
Query=  scaffold-8102
Query=  scaffold-8103
Query=  scaffold-8104
Query=  scaffold-8105
Query=  scaffold-8106
Query=  scaffold-8107
Query=  scaffold-8108
Query=  scaffold-8109
Query=  scaffold-8110
Query=  scaffold-8111
Query=  scaffold-8112
Query=  scaffold-8113
Query=  scaffold-8114
Query=  scaffold-8115
Query=  scaffold-8116
Query=  scaffold-8117
Query=  scaffold-8118
Query=  scaffold-8119
Query=  scaffold-8120
Query=  scaffold-8121
Query=  scaffold-8122
Query=  scaffold-8123
Query=  scaffold-8124
Query=  scaffold-8125
Query=  scaffold-8126
gb|AC194983.1|  Gallus gallus BAC clone CH261-103P4 from chromoso...  1312    0.0   
Query=  scaffold-8127
Query=  scaffold-8128
gb|AC147646.2|  Gallus gallus BAC clone CH261-13L1 from chromosom...  3572    0.0   
Query=  scaffold-8129
Query=  scaffold-8130
Query=  scaffold-8131
Query=  scaffold-8132
Query=  scaffold-8133
Query=  scaffold-8134
Query=  scaffold-8135
Query=  scaffold-8136
Query=  scaffold-8137
Query=  scaffold-8138
Query=  scaffold-8139
Query=  scaffold-8140
Query=  scaffold-8141
Query=  scaffold-8142
Query=  scaffold-8143
Query=  scaffold-8144
Query=  scaffold-8145
Query=  scaffold-8146
Query=  scaffold-8147
Query=  scaffold-8148
Query=  scaffold-8149
Query=  scaffold-8150
Query=  scaffold-8151
Query=  scaffold-8152
gb|AC130843.3|  Mus musculus BAC clone RP24-501N9 from chromosome...  1373    0.0   
gb|AC113272.11|  Mus musculus chromosome 1, clone RP23-379C24, co...  1373    0.0   
gb|JQ335821.1|  Urocolius indicus ultra-conserved element locus c...  1081    0.0   
Query=  scaffold-8153
Query=  scaffold-8154
Query=  scaffold-8155
Query=  scaffold-8156
Query=  scaffold-8157
Query=  scaffold-8158
Query=  scaffold-8159
Query=  scaffold-8160
Query=  scaffold-8161
Query=  scaffold-8162
Query=  scaffold-8163
Query=  scaffold-8164
Query=  scaffold-8165
Query=  scaffold-8166
Query=  scaffold-8167
Query=  scaffold-8168
Query=  scaffold-8169
Query=  scaffold-8170
Query=  scaffold-8171
Query=  scaffold-8172
Query=  scaffold-8173
Query=  scaffold-8174
Query=  scaffold-8175
Query=  scaffold-8176
Query=  scaffold-8177
Query=  scaffold-8178
Query=  scaffold-8179
Query=  scaffold-8180
Query=  scaffold-8181
Query=  scaffold-8182
Query=  scaffold-8183
Query=  scaffold-8184
Query=  scaffold-8185
Query=  scaffold-8186
gb|AC186837.4|  Gallus gallus BAC clone CH261-79E12 from chromoso...  1168    0.0  
gb|AC186174.2|  Gallus gallus BAC clone CH261-92O14 from chromoso...  1168    0.0  
Query=  scaffold-8187
Query=  scaffold-8188
Query=  scaffold-8189
Query=  scaffold-8190
Query=  scaffold-8191
Query=  scaffold-8192
Query=  scaffold-8193
Query=  scaffold-8194
Query=  scaffold-8195
Query=  scaffold-8196
Query=  scaffold-8197
Query=  scaffold-8198
Query=  scaffold-8199
Query=  scaffold-8200
Query=  scaffold-8201
Query=  scaffold-8202
Query=  scaffold-8203
Query=  scaffold-8204
Query=  scaffold-8205
Query=  scaffold-8206
Query=  scaffold-8207
gb|AC184827.2|  Canis Familiaris chromosome 14, clone XX-6F18, co...  1168    0.0   
gb|AC150546.2|  Bos taurus BAC CH240-77D21 (Children's Hospital O...  1157    0.0   
gb|AC201844.3|  Pongo abelii BAC clone CH276-112O13 from chromoso...  1147    0.0   
gb|AC200516.4|  Pongo abelii BAC clone CH276-501A9 from chromosom...  1147    0.0   
gb|AC073626.7|  Homo sapiens BAC clone RP11-95P9 from 7, complete...  1142    0.0   
gb|AC163745.4|  Pan troglodytes BAC clone CH251-381N15 from chrom...  1142    0.0   
gb|AC160640.2|  Gallus gallus BAC clone CH261-166L21 from chromos...  1122    0.0   
gb|AC158116.2|  Gallus gallus BAC clone CH261-122G21 from chromos...  1122    0.0   
gb|AC122816.4|  Mus musculus BAC clone RP23-235N10 from chromosom...  1099    0.0   
gb|AC128862.4|  Rattus norvegicus 4 BAC CH230-419L6 (Children's H...  1083    0.0   
gb|AC111321.8|  Rattus norvegicus 4 BAC CH230-241A9 (Children's H...  1083    0.0   
Query=  scaffold-8208
Query=  scaffold-8209
Query=  scaffold-8210
Query=  scaffold-8211
Query=  scaffold-8212
Query=  scaffold-8213
Query=  scaffold-8214
Query=  scaffold-8215
Query=  scaffold-8216
Query=  scaffold-8217
Query=  scaffold-8218
Query=  scaffold-8219
Query=  scaffold-8220
Query=  scaffold-8221
Query=  scaffold-8222
Query=  scaffold-8223
Query=  scaffold-8224
Query=  scaffold-8225
Query=  scaffold-8226
Query=  scaffold-8227
Query=  scaffold-8228
Query=  scaffold-8229
gb|AC191192.3|  Gymnogyps californianus clone CH262-154B5, comple...  3338    0.0   
Query=  scaffold-8230
Query=  scaffold-8231
Query=  scaffold-8232
Query=  scaffold-8233
Query=  scaffold-8234
Query=  scaffold-8235
Query=  scaffold-8236
Query=  scaffold-8237
Query=  scaffold-8238
Query=  scaffold-8239
gb|AC145927.3|  Gallus gallus BAC clone CH261-29M22 from chromoso...  2447    0.0   
gb|EF191623.1|  Taeniopygia guttata clone 0069P0004A06 transcript...  1005    0.0   
Query=  scaffold-8240
Query=  scaffold-8241
Query=  scaffold-8242
Query=  scaffold-8243
Query=  scaffold-8244
Query=  scaffold-8245
Query=  scaffold-8246
Query=  scaffold-8247
Query=  scaffold-8248
Query=  scaffold-8249
Query=  scaffold-8250
Query=  scaffold-8251
Query=  scaffold-8252
Query=  scaffold-8253
Query=  scaffold-8254
Query=  scaffold-8255
Query=  scaffold-8256
Query=  scaffold-8257
Query=  scaffold-8258
Query=  scaffold-8259
Query=  scaffold-8260
Query=  scaffold-8261
Query=  scaffold-8262
Query=  scaffold-8263
Query=  scaffold-8264
Query=  scaffold-8265
Query=  scaffold-8266
Query=  scaffold-8267
Query=  scaffold-8268
Query=  scaffold-8269
gb|AC192622.2|  Gallus gallus BAC clone CH261-108E1 from chromoso...  1288    0.0  
Query=  scaffold-8270
Query=  scaffold-8271
Query=  scaffold-8272
Query=  scaffold-8273
Query=  scaffold-8274
Query=  scaffold-8275
Query=  scaffold-8276
Query=  scaffold-8277
Query=  scaffold-8278
Query=  scaffold-8279
Query=  scaffold-8280
gb|AC188183.3|  Taeniopygia guttata BAC clone TGMCBa-10H12 from c...  2643    0.0   
Query=  scaffold-8281
Query=  scaffold-8282
Query=  scaffold-8283
Query=  scaffold-8284
Query=  scaffold-8285
Query=  scaffold-8286
Query=  scaffold-8287
Query=  scaffold-8288
Query=  scaffold-8289
Query=  scaffold-8290
Query=  scaffold-8291
Query=  scaffold-8292
Query=  scaffold-8293
Query=  scaffold-8294
Query=  scaffold-8295
Query=  scaffold-8296
Query=  scaffold-8297
Query=  scaffold-8298
Query=  scaffold-8299
Query=  scaffold-8300
Query=  scaffold-8301
Query=  scaffold-8302
Query=  scaffold-8303
Query=  scaffold-8304
Query=  scaffold-8305
Query=  scaffold-8306
Query=  scaffold-8307
Query=  scaffold-8308
Query=  scaffold-8309
Query=  scaffold-8310
Query=  scaffold-8311
Query=  scaffold-8312
Query=  scaffold-8313
Query=  scaffold-8314
Query=  scaffold-8315
Query=  scaffold-8316
Query=  scaffold-8317
Query=  scaffold-8318
Query=  scaffold-8319
Query=  scaffold-8320
Query=  scaffold-8321
Query=  scaffold-8322
Query=  scaffold-8323
Query=  scaffold-8324
Query=  scaffold-8325
Query=  scaffold-8326
Query=  scaffold-8327
Query=  scaffold-8328
Query=  scaffold-8329
Query=  scaffold-8330
Query=  scaffold-8331
Query=  scaffold-8332
Query=  scaffold-8333
Query=  scaffold-8334
Query=  scaffold-8335
Query=  scaffold-8336
Query=  scaffold-8337
Query=  scaffold-8338
Query=  scaffold-8339
Query=  scaffold-8340
Query=  scaffold-8341
Query=  scaffold-8342
Query=  scaffold-8343
Query=  scaffold-8344
Query=  scaffold-8345
Query=  scaffold-8346
Query=  scaffold-8347
Query=  scaffold-8348
Query=  scaffold-8349
Query=  scaffold-8350
Query=  scaffold-8351
Query=  scaffold-8352
Query=  scaffold-8353
Query=  scaffold-8354
Query=  scaffold-8355
Query=  scaffold-8356
Query=  scaffold-8357
Query=  scaffold-8358
Query=  scaffold-8359
Query=  scaffold-8360
Query=  scaffold-8361
Query=  scaffold-8362
Query=  scaffold-8363
Query=  scaffold-8364
Query=  scaffold-8365
Query=  scaffold-8366
Query=  scaffold-8367
Query=  scaffold-8368
Query=  scaffold-8369
Query=  scaffold-8370
Query=  scaffold-8371
Query=  scaffold-8372
Query=  scaffold-8373
gb|AC187570.3|  Gallus gallus BAC clone CH261-189F16 from chromos...  1533    0.0  
gb|AC188708.2|  Gallus gallus BAC clone CH261-174G4 from chromoso...  1533    0.0  
Query=  scaffold-8374
Query=  scaffold-8375
Query=  scaffold-8376
Query=  scaffold-8377
Query=  scaffold-8378
Query=  scaffold-8379
Query=  scaffold-8380
Query=  scaffold-8381
Query=  scaffold-8382
Query=  scaffold-8383
Query=  scaffold-8384
Query=  scaffold-8385
Query=  scaffold-8386
Query=  scaffold-8387
Query=  scaffold-8388
Query=  scaffold-8389
Query=  scaffold-8390
Query=  scaffold-8391
Query=  scaffold-8392
gb|JQ332633.1|  Phalacrocorax carbo ultra-conserved element locus...  1269    0.0  
gb|JQ333843.1|  Pitta guajana ultra-conserved element locus chr7_...  1177    0.0  
Query=  scaffold-8393
Query=  scaffold-8394
Query=  scaffold-8395
Query=  scaffold-8396
Query=  scaffold-8397
Query=  scaffold-8398
Query=  scaffold-8399
Query=  scaffold-8400
Query=  scaffold-8401
Query=  scaffold-8402
Query=  scaffold-8403
Query=  scaffold-8404
Query=  scaffold-8405
Query=  scaffold-8406
Query=  scaffold-8407
gb|AC188814.3|  Gallus gallus BAC clone CH261-93D11 from chromoso...  1334    0.0  
Query=  scaffold-8408
Query=  scaffold-8409
Query=  scaffold-8410
Query=  scaffold-8411
Query=  scaffold-8412
Query=  scaffold-8413
Query=  scaffold-8414
Query=  scaffold-8415
Query=  scaffold-8416
Query=  scaffold-8417
Query=  scaffold-8418
Query=  scaffold-8419
Query=  scaffold-8420
Query=  scaffold-8421
Query=  scaffold-8422
Query=  scaffold-8423
Query=  scaffold-8424
Query=  scaffold-8425
Query=  scaffold-8426
Query=  scaffold-8427
Query=  scaffold-8428
Query=  scaffold-8429
Query=  scaffold-8430
Query=  scaffold-8431
Query=  scaffold-8432
Query=  scaffold-8433
Query=  scaffold-8434
Query=  scaffold-8435
Query=  scaffold-8436
Query=  scaffold-8437
Query=  scaffold-8438
gb|AC193602.1|  Taeniopygia guttata BAC clone TGMCBa-38H12 from c...  1655    0.0  
Query=  scaffold-8439
Query=  scaffold-8440
Query=  scaffold-8441
Query=  scaffold-8442
Query=  scaffold-8443
Query=  scaffold-8444
Query=  scaffold-8445
Query=  scaffold-8446
Query=  scaffold-8447
Query=  scaffold-8448
Query=  scaffold-8449
Query=  scaffold-8450
Query=  scaffold-8451
Query=  scaffold-8452
Query=  scaffold-8453
Query=  scaffold-8454
Query=  scaffold-8455
Query=  scaffold-8456
Query=  scaffold-8457
Query=  scaffold-8458
Query=  scaffold-8459
Query=  scaffold-8460
Query=  scaffold-8461
Query=  scaffold-8462
Query=  scaffold-8463
Query=  scaffold-8464
Query=  scaffold-8465
Query=  scaffold-8466
Query=  scaffold-8467
Query=  scaffold-8468
Query=  scaffold-8469
Query=  scaffold-8470
Query=  scaffold-8471
gb|AC025763.5|  Homo sapiens chromosome 16 clone CTB-186A5, compl...  1293    0.0   
gb|AC010533.6|AC010533  Homo sapiens chromosome 16 clone RP11-229...  1290    0.0   
gb|BC013609.1|  Homo sapiens cadherin 11, type 2, OB-cadherin (os...  1230    0.0   
gb|AC105256.7|  Mus musculus BAC clone RP23-413O13 from chromosom...  1201    0.0   
gb|AC141869.5|  Mus musculus BAC clone RP24-424D1 from 8, complet...  1201    0.0   
gb|BC019439.1|  Mus musculus cadherin 11, mRNA (cDNA clone IMAGE:...  1153    0.0   
gb|BC046314.1|  Mus musculus cadherin 11, mRNA (cDNA clone MGC:54...  1153    0.0   
Query=  scaffold-8472
Query=  scaffold-8473
Query=  scaffold-8474
Query=  scaffold-8475
Query=  scaffold-8476
Query=  scaffold-8477
Query=  scaffold-8478
Query=  scaffold-8479
Query=  scaffold-8480
Query=  scaffold-8481
Query=  scaffold-8482
Query=  scaffold-8483
Query=  scaffold-8484
Query=  scaffold-8485
Query=  scaffold-8486
Query=  scaffold-8487
Query=  scaffold-8488
Query=  scaffold-8489
Query=  scaffold-8490
Query=  scaffold-8491
Query=  scaffold-8492
Query=  scaffold-8493
Query=  scaffold-8494
Query=  scaffold-8495
Query=  scaffold-8496
Query=  scaffold-8497
Query=  scaffold-8498
Query=  scaffold-8499
Query=  scaffold-8500
gb|AC164653.3|  Gallus gallus BAC clone CH261-187D17 from chromos...  1400    0.0   
gb|AC159012.2|  Gallus gallus BAC clone CH261-5N5 from chromosome...  1400    0.0   
Query=  scaffold-8501
Query=  scaffold-8502
Query=  scaffold-8503
Query=  scaffold-8504
Query=  scaffold-8505
Query=  scaffold-8506
Query=  scaffold-8507
Query=  scaffold-8508
Query=  scaffold-8509
Query=  scaffold-8510
Query=  scaffold-8511
Query=  scaffold-8512
Query=  scaffold-8513
Query=  scaffold-8514
Query=  scaffold-8515
Query=  scaffold-8516
Query=  scaffold-8517
Query=  scaffold-8518
Query=  scaffold-8519
Query=  scaffold-8520
Query=  scaffold-8521
gb|AC186364.3|  Gallus gallus BAC clone CH261-30D5 from chromosom...  2290    0.0  
Query=  scaffold-8522
Query=  scaffold-8523
Query=  scaffold-8524
Query=  scaffold-8525
Query=  scaffold-8526
Query=  scaffold-8527
Query=  scaffold-8528
Query=  scaffold-8529
Query=  scaffold-8530
Query=  scaffold-8531
Query=  scaffold-8532
Query=  scaffold-8533
Query=  scaffold-8534
Query=  scaffold-8535
Query=  scaffold-8536
Query=  scaffold-8537
Query=  scaffold-8538
Query=  scaffold-8539
Query=  scaffold-8540
Query=  scaffold-8541
Query=  scaffold-8542
Query=  scaffold-8543
Query=  scaffold-8544
Query=  scaffold-8545
Query=  scaffold-8546
Query=  scaffold-8547
Query=  scaffold-8548
Query=  scaffold-8549
Query=  scaffold-8550
Query=  scaffold-8551
gb|AC147597.2|  Gallus gallus BAC clone CH261-100D18 from chromos...  1688    0.0  
Query=  scaffold-8552
Query=  scaffold-8553
Query=  scaffold-8554
Query=  scaffold-8555
Query=  scaffold-8556
Query=  scaffold-8557
Query=  scaffold-8558
Query=  scaffold-8559
Query=  scaffold-8560
Query=  scaffold-8561
Query=  scaffold-8562
Query=  scaffold-8563
Query=  scaffold-8564
Query=  scaffold-8565
Query=  scaffold-8566
Query=  scaffold-8567
Query=  scaffold-8568
Query=  scaffold-8569
Query=  scaffold-8570
Query=  scaffold-8571
Query=  scaffold-8572
Query=  scaffold-8573
Query=  scaffold-8574
Query=  scaffold-8575
Query=  scaffold-8576
Query=  scaffold-8577
Query=  scaffold-8578
Query=  scaffold-8579
Query=  scaffold-8580
Query=  scaffold-8581
Query=  scaffold-8582
Query=  scaffold-8583
Query=  scaffold-8584
Query=  scaffold-8585
Query=  scaffold-8586
Query=  scaffold-8587
Query=  scaffold-8588
Query=  scaffold-8589
Query=  scaffold-8590
Query=  scaffold-8591
Query=  scaffold-8592
Query=  scaffold-8593
Query=  scaffold-8594
Query=  scaffold-8595
Query=  scaffold-8596
Query=  scaffold-8597
Query=  scaffold-8598
Query=  scaffold-8599
Query=  scaffold-8600
Query=  scaffold-8601
Query=  scaffold-8602
Query=  scaffold-8603
Query=  scaffold-8604
Query=  scaffold-8605
Query=  scaffold-8606
Query=  scaffold-8607
Query=  scaffold-8608
Query=  scaffold-8609
Query=  scaffold-8610
Query=  scaffold-8611
Query=  scaffold-8612
Query=  scaffold-8613
Query=  scaffold-8614
Query=  scaffold-8615
Query=  scaffold-8616
Query=  scaffold-8617
Query=  scaffold-8618
Query=  scaffold-8619
Query=  scaffold-8620
Query=  scaffold-8621
Query=  scaffold-8622
Query=  scaffold-8623
Query=  scaffold-8624
Query=  scaffold-8625
Query=  scaffold-8626
Query=  scaffold-8627
Query=  scaffold-8628
Query=  scaffold-8629
Query=  scaffold-8630
Query=  scaffold-8631
Query=  scaffold-8632
Query=  scaffold-8633
Query=  scaffold-8634
Query=  scaffold-8635
Query=  scaffold-8636
Query=  scaffold-8637
Query=  scaffold-8638
Query=  scaffold-8639
Query=  scaffold-8640
Query=  scaffold-8641
Query=  scaffold-8642
Query=  scaffold-8643
Query=  scaffold-8644
Query=  scaffold-8645
Query=  scaffold-8646
Query=  scaffold-8647
Query=  scaffold-8648
Query=  scaffold-8649
Query=  scaffold-8650
Query=  scaffold-8651
Query=  scaffold-8652
Query=  scaffold-8653
Query=  scaffold-8654
Query=  scaffold-8655
Query=  scaffold-8656
Query=  scaffold-8657
Query=  scaffold-8658
Query=  scaffold-8659
Query=  scaffold-8660
Query=  scaffold-8661
Query=  scaffold-8662
Query=  scaffold-8663
Query=  scaffold-8664
Query=  scaffold-8665
Query=  scaffold-8666
Query=  scaffold-8667
Query=  scaffold-8668
Query=  scaffold-8669
Query=  scaffold-8670
Query=  scaffold-8671
Query=  scaffold-8672
Query=  scaffold-8673
Query=  scaffold-8674
gb|AC161462.5|  Gallus gallus BAC clone CH261-174G12 from chromos...  1214    0.0  
Query=  scaffold-8675
Query=  scaffold-8676
Query=  scaffold-8677
Query=  scaffold-8678
Query=  scaffold-8679
Query=  scaffold-8680
Query=  scaffold-8681
Query=  scaffold-8682
Query=  scaffold-8683
Query=  scaffold-8684
Query=  scaffold-8685
Query=  scaffold-8686
Query=  scaffold-8687
Query=  scaffold-8688
Query=  scaffold-8689
Query=  scaffold-8690
Query=  scaffold-8691
Query=  scaffold-8692
Query=  scaffold-8693
Query=  scaffold-8694
Query=  scaffold-8695
Query=  scaffold-8696
Query=  scaffold-8697
Query=  scaffold-8698
Query=  scaffold-8699
Query=  scaffold-8700
Query=  scaffold-8701
Query=  scaffold-8702
Query=  scaffold-8703
Query=  scaffold-8704
gb|AC192758.2|  Gallus gallus BAC clone CH261-13F17 from chromoso...  2320    0.0  
gb|AC188946.3|  Gallus gallus BAC clone CH261-68C18 from chromoso...  2320    0.0  
Query=  scaffold-8705
Query=  scaffold-8706
Query=  scaffold-8707
Query=  scaffold-8708
Query=  scaffold-8709
Query=  scaffold-8710
Query=  scaffold-8711
Query=  scaffold-8712
Query=  scaffold-8713
Query=  scaffold-8714
Query=  scaffold-8715
Query=  scaffold-8716
Query=  scaffold-8717
Query=  scaffold-8718
Query=  scaffold-8719
Query=  scaffold-8720
Query=  scaffold-8721
Query=  scaffold-8722
Query=  scaffold-8723
Query=  scaffold-8724
Query=  scaffold-8725
Query=  scaffold-8726
Query=  scaffold-8727
Query=  scaffold-8728
Query=  scaffold-8729
gb|EF445043.1|  Homo sapiens zinc finger protein 521 (ZNF521) gen...  1110    0.0  
gb|AC110603.7|  Homo sapiens chromosome 18, clone CTD-2006O16, co...  1110    0.0  
gb|AC142257.4|  Mus musculus BAC clone RP24-511I4 from chromosome...  1105    0.0  
gb|AC104328.10|  Mus musculus strain C57BL/6J chromosome 18 clone...  1105    0.0  
gb|AC104422.4|  Homo sapiens chromosome 18, clone RP11-260B14, co...  1048    0.0  
Query=  scaffold-8730
Query=  scaffold-8731
Query=  scaffold-8732
Query=  scaffold-8733
Query=  scaffold-8734
Query=  scaffold-8735
Query=  scaffold-8736
Query=  scaffold-8737
Query=  scaffold-8738
Query=  scaffold-8739
Query=  scaffold-8740
Query=  scaffold-8741
Query=  scaffold-8742
Query=  scaffold-8743
Query=  scaffold-8744
Query=  scaffold-8745
Query=  scaffold-8746
Query=  scaffold-8747
Query=  scaffold-8748
gb|AC188387.2|  Gallus gallus BAC clone TAM31-18F2 from chromosom...  1528    0.0  
Query=  scaffold-8749
Query=  scaffold-8750
Query=  scaffold-8751
Query=  scaffold-8752
Query=  scaffold-8753
Query=  scaffold-8754
Query=  scaffold-8755
Query=  scaffold-8756
Query=  scaffold-8757
Query=  scaffold-8758
Query=  scaffold-8759
gb|BC172878.1|  Synthetic construct Homo sapiens clone IMAGE:9094...  1055    0.0   
Query=  scaffold-8760
Query=  scaffold-8761
Query=  scaffold-8762
Query=  scaffold-8763
Query=  scaffold-8764
Query=  scaffold-8765
Query=  scaffold-8766
Query=  scaffold-8767
Query=  scaffold-8768
Query=  scaffold-8769
Query=  scaffold-8770
Query=  scaffold-8771
Query=  scaffold-8772
Query=  scaffold-8773
Query=  scaffold-8774
Query=  scaffold-8775
Query=  scaffold-8776
Query=  scaffold-8777
Query=  scaffold-8778
Query=  scaffold-8779
Query=  scaffold-8780
Query=  scaffold-8781
Query=  scaffold-8782
Query=  scaffold-8783
Query=  scaffold-8784
Query=  scaffold-8785
Query=  scaffold-8786
Query=  scaffold-8787
Query=  scaffold-8788
Query=  scaffold-8789
Query=  scaffold-8790
Query=  scaffold-8791
Query=  scaffold-8792
Query=  scaffold-8793
Query=  scaffold-8794
Query=  scaffold-8795
Query=  scaffold-8796
Query=  scaffold-8797
Query=  scaffold-8798
Query=  scaffold-8799
Query=  scaffold-8800
Query=  scaffold-8801
Query=  scaffold-8802
Query=  scaffold-8803
Query=  scaffold-8804
Query=  scaffold-8805
Query=  scaffold-8806
Query=  scaffold-8807
Query=  scaffold-8808
Query=  scaffold-8809
Query=  scaffold-8810
Query=  scaffold-8811
Query=  scaffold-8812
Query=  scaffold-8813
Query=  scaffold-8814
Query=  scaffold-8815
Query=  scaffold-8816
Query=  scaffold-8817
Query=  scaffold-8818
Query=  scaffold-8819
Query=  scaffold-8820
Query=  scaffold-8821
Query=  scaffold-8822
Query=  scaffold-8823
Query=  scaffold-8824
Query=  scaffold-8825
Query=  scaffold-8826
Query=  scaffold-8827
Query=  scaffold-8828
Query=  scaffold-8829
Query=  scaffold-8830
Query=  scaffold-8831
Query=  scaffold-8832
Query=  scaffold-8833
Query=  scaffold-8834
Query=  scaffold-8835
Query=  scaffold-8836
Query=  scaffold-8837
Query=  scaffold-8838
Query=  scaffold-8839
Query=  scaffold-8840
Query=  scaffold-8841
Query=  scaffold-8842
Query=  scaffold-8843
Query=  scaffold-8844
Query=  scaffold-8845
Query=  scaffold-8846
Query=  scaffold-8847
Query=  scaffold-8848
Query=  scaffold-8849
Query=  scaffold-8850
Query=  scaffold-8851
Query=  scaffold-8852
Query=  scaffold-8853
Query=  scaffold-8854
Query=  scaffold-8855
Query=  scaffold-8856
Query=  scaffold-8857
Query=  scaffold-8858
Query=  scaffold-8859
Query=  scaffold-8860
Query=  scaffold-8861
Query=  scaffold-8862
Query=  scaffold-8863
Query=  scaffold-8864
Query=  scaffold-8865
Query=  scaffold-8866
Query=  scaffold-8867
Query=  scaffold-8868
Query=  scaffold-8869
Query=  scaffold-8870
Query=  scaffold-8871
Query=  scaffold-8872
Query=  scaffold-8873
Query=  scaffold-8874
Query=  scaffold-8875
Query=  scaffold-8876
Query=  scaffold-8877
Query=  scaffold-8878
Query=  scaffold-8879
Query=  scaffold-8880
Query=  scaffold-8881
Query=  scaffold-8882
Query=  scaffold-8883
Query=  scaffold-8884
Query=  scaffold-8885
gb|BC030515.1|  Homo sapiens dual-specificity tyrosine-(Y)-phosph...  1762    0.0   
gb|AF108830.1|AF108830  Homo sapiens serine-threonine protein kin...  1724    0.0   
gb|AC165271.2|  Mus musculus BAC clone RP24-424G16 from chromosom...  1443    0.0   
gb|BC034550.1|  Mus musculus dual-specificity tyrosine-(Y)-phosph...  1443    0.0   
gb|AC131528.4|  Rattus norvegicus CH230-465D2 (Children's Hospita...  1382    0.0   
gb|BC048837.1|  Mus musculus dual-specificity tyrosine-(Y)-phosph...  1033    0.0   
gb|U58497.1|MMU58497  Mus musculus mnb protein kinase homolog mp8...  1033    0.0   
gb|U58496.1|HSU58496  Human mnb protein kinase homolog hp86 (DYRK...  1011    0.0   
Query=  scaffold-8886
Query=  scaffold-8887
Query=  scaffold-8888
Query=  scaffold-8889
Query=  scaffold-8890
Query=  scaffold-8891
Query=  scaffold-8892
Query=  scaffold-8893
Query=  scaffold-8894
Query=  scaffold-8895
Query=  scaffold-8896
Query=  scaffold-8897
Query=  scaffold-8898
Query=  scaffold-8899
Query=  scaffold-8900
Query=  scaffold-8901
Query=  scaffold-8902
Query=  scaffold-8903
Query=  scaffold-8904
Query=  scaffold-8905
Query=  scaffold-8906
Query=  scaffold-8907
Query=  scaffold-8908
Query=  scaffold-8909
Query=  scaffold-8910
Query=  scaffold-8911
Query=  scaffold-8912
Query=  scaffold-8913
Query=  scaffold-8914
Query=  scaffold-8915
Query=  scaffold-8916
Query=  scaffold-8917
Query=  scaffold-8918
Query=  scaffold-8919
Query=  scaffold-8920
Query=  scaffold-8921
Query=  scaffold-8922
Query=  scaffold-8923
Query=  scaffold-8924
Query=  scaffold-8925
Query=  scaffold-8926
Query=  scaffold-8927
Query=  scaffold-8928
Query=  scaffold-8929
Query=  scaffold-8930
Query=  scaffold-8931
Query=  scaffold-8932
Query=  scaffold-8933
Query=  scaffold-8934
Query=  scaffold-8935
Query=  scaffold-8936
Query=  scaffold-8937
Query=  scaffold-8938
Query=  scaffold-8939
Query=  scaffold-8940
Query=  scaffold-8941
Query=  scaffold-8942
Query=  scaffold-8943
Query=  scaffold-8944
Query=  scaffold-8945
Query=  scaffold-8946
Query=  scaffold-8947
Query=  scaffold-8948
Query=  scaffold-8949
Query=  scaffold-8950
Query=  scaffold-8951
Query=  scaffold-8952
Query=  scaffold-8953
Query=  scaffold-8954
Query=  scaffold-8955
Query=  scaffold-8956
Query=  scaffold-8957
Query=  scaffold-8958
Query=  scaffold-8959
Query=  scaffold-8960
Query=  scaffold-8961
Query=  scaffold-8962
Query=  scaffold-8963
Query=  scaffold-8964
Query=  scaffold-8965
Query=  scaffold-8966
Query=  scaffold-8967
Query=  scaffold-8968
Query=  scaffold-8969
Query=  scaffold-8970
Query=  scaffold-8971
Query=  scaffold-8972
Query=  scaffold-8973
Query=  scaffold-8974
Query=  scaffold-8975
Query=  scaffold-8976
Query=  scaffold-8977
Query=  scaffold-8978
Query=  scaffold-8979
Query=  scaffold-8980
Query=  scaffold-8981
Query=  scaffold-8982
Query=  scaffold-8983
Query=  scaffold-8984
Query=  scaffold-8985
Query=  scaffold-8986
Query=  scaffold-8987
Query=  scaffold-8988
Query=  scaffold-8989
Query=  scaffold-8990
Query=  scaffold-8991
Query=  scaffold-8992
Query=  scaffold-8993
Query=  scaffold-8994
Query=  scaffold-8995
Query=  scaffold-8996
Query=  scaffold-8997
Query=  scaffold-8998
Query=  scaffold-8999
Query=  scaffold-9000
Query=  scaffold-9001
Query=  scaffold-9002
Query=  scaffold-9003
Query=  scaffold-9004
Query=  scaffold-9005
Query=  scaffold-9006
Query=  scaffold-9007
Query=  scaffold-9008
Query=  scaffold-9009
Query=  scaffold-9010
Query=  scaffold-9011
gb|AC004062.1|  Homo sapiens chromosome 4 clone B316M24 map 4q25,...  1698    0.0  
gb|AC233258.1|  Felis catus BAC clone FCAB-20H12 from chromosome ...  1683    0.0  
gb|AC119870.17|  Mus musculus chromosome 3, clone RP24-261K17, co...  1581    0.0  
Query=  scaffold-9012
Query=  scaffold-9013
gb|AC145929.4|  Gallus gallus BAC clone CH261-31A6 from chromosom...  1254    0.0  
Query=  scaffold-9014
Query=  scaffold-9015
Query=  scaffold-9016
gb|AC202735.3|  Gallus gallus BAC clone CH261-123E19 from chromos...  1441    0.0  
gb|AC189015.2|  Gallus gallus BAC clone CH261-114I19 from chromos...  1441    0.0  
Query=  scaffold-9017
Query=  scaffold-9018
Query=  scaffold-9019
Query=  scaffold-9020
Query=  scaffold-9021
Query=  scaffold-9022
Query=  scaffold-9023
Query=  scaffold-9024
Query=  scaffold-9025
Query=  scaffold-9026
Query=  scaffold-9027
Query=  scaffold-9028
Query=  scaffold-9029
Query=  scaffold-9030
Query=  scaffold-9031
Query=  scaffold-9032
Query=  scaffold-9033
Query=  scaffold-9034
Query=  scaffold-9035
Query=  scaffold-9036
Query=  scaffold-9037
Query=  scaffold-9038
Query=  scaffold-9039
Query=  scaffold-9040
Query=  scaffold-9041
Query=  scaffold-9042
Query=  scaffold-9043
Query=  scaffold-9044
Query=  scaffold-9045
Query=  scaffold-9046
Query=  scaffold-9047
Query=  scaffold-9048
Query=  scaffold-9049
Query=  scaffold-9050
Query=  scaffold-9051
Query=  scaffold-9052
Query=  scaffold-9053
Query=  scaffold-9054
gb|JQ333705.1|  Pitta guajana ultra-conserved element locus chr6_...  1037    0.0   
gb|JQ330620.1|  Eudromia elegans ultra-conserved element locus ch...  1035    0.0   
gb|JQ333065.1|  Phalacrocorax carbo ultra-conserved element locus...  1009    0.0   
Query=  scaffold-9055
Query=  scaffold-9056
Query=  scaffold-9057
Query=  scaffold-9058
Query=  scaffold-9059
Query=  scaffold-9060
Query=  scaffold-9061
Query=  scaffold-9062
Query=  scaffold-9063
Query=  scaffold-9064
Query=  scaffold-9065
Query=  scaffold-9066
Query=  scaffold-9067
Query=  scaffold-9068
Query=  scaffold-9069
Query=  scaffold-9070
Query=  scaffold-9071
Query=  scaffold-9072
Query=  scaffold-9073
Query=  scaffold-9074
Query=  scaffold-9075
Query=  scaffold-9076
Query=  scaffold-9077
Query=  scaffold-9078
Query=  scaffold-9079
Query=  scaffold-9080
Query=  scaffold-9081
Query=  scaffold-9082
Query=  scaffold-9083
Query=  scaffold-9084
Query=  scaffold-9085
Query=  scaffold-9086
Query=  scaffold-9087
Query=  scaffold-9088
Query=  scaffold-9089
Query=  scaffold-9090
Query=  scaffold-9091
Query=  scaffold-9092
Query=  scaffold-9093
Query=  scaffold-9094
Query=  scaffold-9095
Query=  scaffold-9096
gb|AC191223.2|  Gallus gallus BAC clone CH261-26B9 from chromosom...  2913    0.0  
Query=  scaffold-9097
Query=  scaffold-9098
Query=  scaffold-9099
Query=  scaffold-9100
Query=  scaffold-9101
Query=  scaffold-9102
Query=  scaffold-9103
Query=  scaffold-9104
Query=  scaffold-9105
Query=  scaffold-9106
Query=  scaffold-9107
Query=  scaffold-9108
Query=  scaffold-9109
Query=  scaffold-9110
Query=  scaffold-9111
Query=  scaffold-9112
Query=  scaffold-9113
Query=  scaffold-9114
Query=  scaffold-9115
gb|AC160643.2|  Gallus gallus BAC clone CH261-123L21 from chromos...  1725    0.0   
gb|JQ334370.1|  Struthio camelus ultra-conserved element locus ch...  1101    0.0   
Query=  scaffold-9116
gb|EU737743.1|  Psittacus erithacus crystallin alpha A (CRYAA) ge...  1736    0.0   
gb|EU737713.1|  Micropsitta finschii crystallin alpha A (CRYAA) g...  1661    0.0   
gb|EU737663.1|  Chalcopsitta cardinalis crystallin alpha A (CRYAA...  1655    0.0   
gb|EU737641.1|  Alisterus scapularis crystallin alpha A (CRYAA) g...  1626    0.0   
gb|EU737657.1|  Cacatua sulphurea crystallin alpha A (CRYAA) gene...  1613    0.0   
gb|EU737739.1|  Platycercus elegans crystallin alpha A (CRYAA) ge...  1533    0.0   
Query=  scaffold-9117
Query=  scaffold-9118
Query=  scaffold-9119
Query=  scaffold-9120
Query=  scaffold-9121
Query=  scaffold-9122
Query=  scaffold-9123
Query=  scaffold-9124
Query=  scaffold-9125
Query=  scaffold-9126
Query=  scaffold-9127
Query=  scaffold-9128
Query=  scaffold-9129
Query=  scaffold-9130
Query=  scaffold-9131
Query=  scaffold-9132
Query=  scaffold-9133
Query=  scaffold-9134
Query=  scaffold-9135
Query=  scaffold-9136
Query=  scaffold-9137
gb|AC159374.2|  Gallus gallus BAC clone CH261-5A10 from chromosom...  2542    0.0   
Query=  scaffold-9138
Query=  scaffold-9139
Query=  scaffold-9140
Query=  scaffold-9141
Query=  scaffold-9142
Query=  scaffold-9143
Query=  scaffold-9144
gb|AC008507.11|  Homo sapiens chromosome 19 clone CTC-448F2, comp...  1495    0.0  
gb|AC108429.11|  Mus musculus chromosome 7, clone RP23-161B5, com...  1467    0.0  
Query=  scaffold-9145
Query=  scaffold-9146
Query=  scaffold-9147
Query=  scaffold-9148
Query=  scaffold-9149
Query=  scaffold-9150
Query=  scaffold-9151
Query=  scaffold-9152
Query=  scaffold-9153
Query=  scaffold-9154
Query=  scaffold-9155
Query=  scaffold-9156
Query=  scaffold-9157
Query=  scaffold-9158
Query=  scaffold-9159
Query=  scaffold-9160
Query=  scaffold-9161
Query=  scaffold-9162
Query=  scaffold-9163
Query=  scaffold-9164
Query=  scaffold-9165
Query=  scaffold-9166
Query=  scaffold-9167
Query=  scaffold-9168
Query=  scaffold-9169
Query=  scaffold-9170
Query=  scaffold-9171
Query=  scaffold-9172
Query=  scaffold-9173
Query=  scaffold-9174
Query=  scaffold-9175
Query=  scaffold-9176
Query=  scaffold-9177
Query=  scaffold-9178
Query=  scaffold-9179
Query=  scaffold-9180
Query=  scaffold-9181
Query=  scaffold-9182
gb|AC163705.3|  Gallus gallus BAC clone CH261-115D21 from chromos...  1958    0.0  
Query=  scaffold-9183
Query=  scaffold-9184
gb|AC192551.3|  Gallus gallus BAC clone CH261-144P3 from chromoso...  1190    0.0  
Query=  scaffold-9185
Query=  scaffold-9186
Query=  scaffold-9187
Query=  scaffold-9188
Query=  scaffold-9189
Query=  scaffold-9190
gb|AC201945.3|  Gallus gallus BAC clone CH261-100J4 from chromoso...  1232    0.0  
Query=  scaffold-9191
Query=  scaffold-9192
Query=  scaffold-9193
Query=  scaffold-9194
Query=  scaffold-9195
Query=  scaffold-9196
Query=  scaffold-9197
Query=  scaffold-9198
Query=  scaffold-9199
Query=  scaffold-9200
Query=  scaffold-9201
Query=  scaffold-9202
Query=  scaffold-9203
Query=  scaffold-9204
Query=  scaffold-9205
Query=  scaffold-9206
Query=  scaffold-9207
Query=  scaffold-9208
Query=  scaffold-9209
Query=  scaffold-9210
Query=  scaffold-9211
Query=  scaffold-9212
Query=  scaffold-9213
Query=  scaffold-9214
Query=  scaffold-9215
Query=  scaffold-9216
Query=  scaffold-9217
gb|AC192717.3|  Gallus gallus BAC clone CH261-36N8 from chromosom...  1116    0.0  
gb|AC192751.2|  Gallus gallus BAC clone CH261-100I1 from chromoso...  1116    0.0  
Query=  scaffold-9218
Query=  scaffold-9219
Query=  scaffold-9220
Query=  scaffold-9221
Query=  scaffold-9222
Query=  scaffold-9223
Query=  scaffold-9224
Query=  scaffold-9225
Query=  scaffold-9226
Query=  scaffold-9227
Query=  scaffold-9228
Query=  scaffold-9229
Query=  scaffold-9230
Query=  scaffold-9231
Query=  scaffold-9232
gb|AC203184.1|  Gallus gallus BAC clone CH261-109I8 from chromoso...  1062    0.0   
gb|AC186533.2|  Gallus gallus BAC clone CH261-170O21 from chromos...  1062    0.0   
Query=  scaffold-9233
Query=  scaffold-9234
Query=  scaffold-9235
Query=  scaffold-9236
Query=  scaffold-9237
Query=  scaffold-9238
Query=  scaffold-9239
Query=  scaffold-9240
Query=  scaffold-9241
Query=  scaffold-9242
Query=  scaffold-9243
Query=  scaffold-9244
Query=  scaffold-9245
Query=  scaffold-9246
Query=  scaffold-9247
Query=  scaffold-9248
Query=  scaffold-9249
Query=  scaffold-9250
Query=  scaffold-9251
Query=  scaffold-9252
Query=  scaffold-9253
Query=  scaffold-9254
Query=  scaffold-9255
Query=  scaffold-9256
Query=  scaffold-9257
Query=  scaffold-9258
Query=  scaffold-9259
Query=  scaffold-9260
Query=  scaffold-9261
Query=  scaffold-9262
Query=  scaffold-9263
Query=  scaffold-9264
Query=  scaffold-9265
Query=  scaffold-9266
Query=  scaffold-9267
Query=  scaffold-9268
Query=  scaffold-9269
Query=  scaffold-9270
Query=  scaffold-9271
Query=  scaffold-9272
Query=  scaffold-9273
Query=  scaffold-9274
Query=  scaffold-9275
Query=  scaffold-9276
Query=  scaffold-9277
Query=  scaffold-9278
Query=  scaffold-9279
Query=  scaffold-9280
Query=  scaffold-9281
Query=  scaffold-9282
Query=  scaffold-9283
Query=  scaffold-9284
gb|AC192620.2|  Gallus gallus BAC clone CH261-157D15 from chromos...  1116    0.0  
Query=  scaffold-9285
Query=  scaffold-9286
Query=  scaffold-9287
Query=  scaffold-9288
Query=  scaffold-9289
Query=  scaffold-9290
gb|AC187273.2|  Gallus gallus BAC clone CH261-69F17 from chromoso...  1345    0.0  
Query=  scaffold-9291
Query=  scaffold-9292
Query=  scaffold-9293
Query=  scaffold-9294
Query=  scaffold-9295
gb|AC188953.2|  Gallus gallus BAC clone CH261-138H10 from chromos...  1332    0.0  
gb|AC193560.1|  Taeniopygia guttata BAC clone TGMCBa-48H12 from c...  1247    0.0  
Query=  scaffold-9296
Query=  scaffold-9297
Query=  scaffold-9298
Query=  scaffold-9299
Query=  scaffold-9300
Query=  scaffold-9301
Query=  scaffold-9302
Query=  scaffold-9303
Query=  scaffold-9304
Query=  scaffold-9305
Query=  scaffold-9306
Query=  scaffold-9307
Query=  scaffold-9308
Query=  scaffold-9309
Query=  scaffold-9310
Query=  scaffold-9311
Query=  scaffold-9312
Query=  scaffold-9313
Query=  scaffold-9314
Query=  scaffold-9315
Query=  scaffold-9316
Query=  scaffold-9317
Query=  scaffold-9318
Query=  scaffold-9319
Query=  scaffold-9320
Query=  scaffold-9321
Query=  scaffold-9322
Query=  scaffold-9323
Query=  scaffold-9324
gb|AC171178.2|  Gallus gallus BAC clone CH261-77I20 from chromoso...  2165    0.0   
Query=  scaffold-9325
Query=  scaffold-9326
Query=  scaffold-9327
Query=  scaffold-9328
Query=  scaffold-9329
Query=  scaffold-9330
Query=  scaffold-9331
Query=  scaffold-9332
Query=  scaffold-9333
Query=  scaffold-9334
Query=  scaffold-9335
Query=  scaffold-9336
Query=  scaffold-9337
Query=  scaffold-9338
Query=  scaffold-9339
Query=  scaffold-9340
Query=  scaffold-9341
Query=  scaffold-9342
Query=  scaffold-9343
Query=  scaffold-9344
gb|AC183449.3|  Gymnogyps californianus clone CH262-28D17, comple...  1216    0.0   
gb|AC191192.3|  Gymnogyps californianus clone CH262-154B5, comple...  1122    0.0   
Query=  scaffold-9345
Query=  scaffold-9346
Query=  scaffold-9347
Query=  scaffold-9348
Query=  scaffold-9349
Query=  scaffold-9350
Query=  scaffold-9351
Query=  scaffold-9352
Query=  scaffold-9353
Query=  scaffold-9354
Query=  scaffold-9355
Query=  scaffold-9356
Query=  scaffold-9357
gb|AC121320.7|  Homo sapiens chromosome 18, clone RP11-25D3, comp...  2012    0.0  
gb|AC133172.4|  Mus musculus BAC clone RP24-273H5 from chromosome...  1291    0.0  
Query=  scaffold-9358
Query=  scaffold-9359
Query=  scaffold-9360
Query=  scaffold-9361
Query=  scaffold-9362
Query=  scaffold-9363
Query=  scaffold-9364
Query=  scaffold-9365
Query=  scaffold-9366
Query=  scaffold-9367
Query=  scaffold-9368
gb|AC183450.3|  Gymnogyps californianus clone CH262-53D16, comple...  1147    0.0   
Query=  scaffold-9369
Query=  scaffold-9370
Query=  scaffold-9371
Query=  scaffold-9372
Query=  scaffold-9373
Query=  scaffold-9374
Query=  scaffold-9375
Query=  scaffold-9376
Query=  scaffold-9377
Query=  scaffold-9378
Query=  scaffold-9379
Query=  scaffold-9380
Query=  scaffold-9381
Query=  scaffold-9382
Query=  scaffold-9383
gb|AC197511.4|  Gallus gallus BAC clone CH261-4O24 from chromosom...  1105    0.0  
gb|AC189012.2|  Gallus gallus BAC clone CH261-77N6 from chromosom...  1105    0.0  
Query=  scaffold-9384
Query=  scaffold-9385
Query=  scaffold-9386
Query=  scaffold-9387
Query=  scaffold-9388
Query=  scaffold-9389
Query=  scaffold-9390
Query=  scaffold-9391
Query=  scaffold-9392
Query=  scaffold-9393
Query=  scaffold-9394
Query=  scaffold-9395
Query=  scaffold-9396
Query=  scaffold-9397
Query=  scaffold-9398
Query=  scaffold-9399
Query=  scaffold-9400
Query=  scaffold-9401
Query=  scaffold-9402
Query=  scaffold-9403
Query=  scaffold-9404
Query=  scaffold-9405
Query=  scaffold-9406
Query=  scaffold-9407
Query=  scaffold-9408
Query=  scaffold-9409
Query=  scaffold-9410
Query=  scaffold-9411
Query=  scaffold-9412
Query=  scaffold-9413
Query=  scaffold-9414
Query=  scaffold-9415
Query=  scaffold-9416
Query=  scaffold-9417
Query=  scaffold-9418
Query=  scaffold-9419
Query=  scaffold-9420
Query=  scaffold-9421
Query=  scaffold-9422
Query=  scaffold-9423
Query=  scaffold-9424
Query=  scaffold-9425
Query=  scaffold-9426
Query=  scaffold-9427
Query=  scaffold-9428
gb|AC163712.3|  Gallus gallus BAC clone CH261-29M9 from chromosom...  1670    0.0   
gb|AC165369.3|  Gallus gallus BAC clone CH261-58G18 from chromoso...  1670    0.0   
gb|JN378718.1|  Macropus eugenii HOXA gene cluster, complete sequ...  1038    0.0   
gb|AC142285.1|  Pan troglodytes BAC clone RP43-169B4 from chromos...  1000    0.0   
Query=  scaffold-9429
Query=  scaffold-9430
Query=  scaffold-9431
Query=  scaffold-9432
Query=  scaffold-9433
Query=  scaffold-9434
Query=  scaffold-9435
gb|AC187596.3|  Gallus gallus BAC clone CH261-54H7 from chromosom...  1280    0.0  
gb|AC186362.2|  Gallus gallus BAC clone CH261-50C5 from chromosom...  1280    0.0  
Query=  scaffold-9436
Query=  scaffold-9437
Query=  scaffold-9438
Query=  scaffold-9439
Query=  scaffold-9440
Query=  scaffold-9441
Query=  scaffold-9442
Query=  scaffold-9443
Query=  scaffold-9444
Query=  scaffold-9445
Query=  scaffold-9446
Query=  scaffold-9447
Query=  scaffold-9448
Query=  scaffold-9449
Query=  scaffold-9450
Query=  scaffold-9451
Query=  scaffold-9452
Query=  scaffold-9453
Query=  scaffold-9454
Query=  scaffold-9455
Query=  scaffold-9456
Query=  scaffold-9457
Query=  scaffold-9458
Query=  scaffold-9459
Query=  scaffold-9460
Query=  scaffold-9461
Query=  scaffold-9462
Query=  scaffold-9463
Query=  scaffold-9464
Query=  scaffold-9465
Query=  scaffold-9466
Query=  scaffold-9467
Query=  scaffold-9468
Query=  scaffold-9469
Query=  scaffold-9470
Query=  scaffold-9471
Query=  scaffold-9472
Query=  scaffold-9473
Query=  scaffold-9474
Query=  scaffold-9475
Query=  scaffold-9476
Query=  scaffold-9477
Query=  scaffold-9478
Query=  scaffold-9479
Query=  scaffold-9480
Query=  scaffold-9481
Query=  scaffold-9482
Query=  scaffold-9483
Query=  scaffold-9484
Query=  scaffold-9485
Query=  scaffold-9486
Query=  scaffold-9487
Query=  scaffold-9488
Query=  scaffold-9489
Query=  scaffold-9490
Query=  scaffold-9491
Query=  scaffold-9492
Query=  scaffold-9493
Query=  scaffold-9494
Query=  scaffold-9495
Query=  scaffold-9496
Query=  scaffold-9497
Query=  scaffold-9498
Query=  scaffold-9499
Query=  scaffold-9500
Query=  scaffold-9501
Query=  scaffold-9502
Query=  scaffold-9503
Query=  scaffold-9504
Query=  scaffold-9505
Query=  scaffold-9506
Query=  scaffold-9507
Query=  scaffold-9508
Query=  scaffold-9509
Query=  scaffold-9510
Query=  scaffold-9511
Query=  scaffold-9512
Query=  scaffold-9513
Query=  scaffold-9514
Query=  scaffold-9515
Query=  scaffold-9516
Query=  scaffold-9517
Query=  scaffold-9518
Query=  scaffold-9519
Query=  scaffold-9520
Query=  scaffold-9521
Query=  scaffold-9522
Query=  scaffold-9523
Query=  scaffold-9524
Query=  scaffold-9525
Query=  scaffold-9526
Query=  scaffold-9527
Query=  scaffold-9528
Query=  scaffold-9529
Query=  scaffold-9530
Query=  scaffold-9531
Query=  scaffold-9532
Query=  scaffold-9533
Query=  scaffold-9534
Query=  scaffold-9535
Query=  scaffold-9536
Query=  scaffold-9537
Query=  scaffold-9538
Query=  scaffold-9539
Query=  scaffold-9540
Query=  scaffold-9541
Query=  scaffold-9542
Query=  scaffold-9543
Query=  scaffold-9544
Query=  scaffold-9545
Query=  scaffold-9546
Query=  scaffold-9547
Query=  scaffold-9548
Query=  scaffold-9549
Query=  scaffold-9550
Query=  scaffold-9551
Query=  scaffold-9552
Query=  scaffold-9553
Query=  scaffold-9554
Query=  scaffold-9555
Query=  scaffold-9556
Query=  scaffold-9557
Query=  scaffold-9558
Query=  scaffold-9559
Query=  scaffold-9560
Query=  scaffold-9561
Query=  scaffold-9562
Query=  scaffold-9563
Query=  scaffold-9564
Query=  scaffold-9565
Query=  scaffold-9566
Query=  scaffold-9567
Query=  scaffold-9568
Query=  scaffold-9569
Query=  scaffold-9570
Query=  scaffold-9571
Query=  scaffold-9572
Query=  scaffold-9573
Query=  scaffold-9574
Query=  scaffold-9575
Query=  scaffold-9576
Query=  scaffold-9577
Query=  scaffold-9578
Query=  scaffold-9579
Query=  scaffold-9580
Query=  scaffold-9581
Query=  scaffold-9582
Query=  scaffold-9583
Query=  scaffold-9584
Query=  scaffold-9585
Query=  scaffold-9586
Query=  scaffold-9587
Query=  scaffold-9588
Query=  scaffold-9589
Query=  scaffold-9590
Query=  scaffold-9591
Query=  scaffold-9592
Query=  scaffold-9593
Query=  scaffold-9594
Query=  scaffold-9595
Query=  scaffold-9596
Query=  scaffold-9597
Query=  scaffold-9598
Query=  scaffold-9599
Query=  scaffold-9600
Query=  scaffold-9601
Query=  scaffold-9602
Query=  scaffold-9603
Query=  scaffold-9604
Query=  scaffold-9605
Query=  scaffold-9606
Query=  scaffold-9607
Query=  scaffold-9608
gb|AC204482.3|  Gallus gallus BAC clone TAM32-17K6 from chromosom...  6276    0.0   
gb|AC189114.2|  Gallus gallus BAC clone CH261-89I8 from chromosom...  6276    0.0   
gb|AC144374.5|  Gallus gallus strain White Leghorn clone xx-37d21...  6276    0.0   
gb|BC111462.3|  Synthetic construct Homo sapiens clone IMAGE:4008...  2549    0.0   
gb|BC111591.2|  Synthetic construct Homo sapiens clone IMAGE:4008...  2549    0.0   
gb|BC113358.2|  Synthetic construct Homo sapiens clone IMAGE:4008...  2549    0.0   
gb|BC111930.1|  Synthetic construct Homo sapiens clone IMAGE:4008...  2549    0.0   
gb|BC034955.1|  Homo sapiens cDNA clone IMAGE:4824797, containing...  2549    0.0   
gb|AC008575.7|  Homo sapiens chromosome 5 clone CTC-554D6, comple...  2547    0.0   
gb|M73548.1|HUMPOLLB  Human polyposis locus (DP2.5 gene) mRNA, co...  2534    0.0   
gb|GU951771.1|  Sus scrofa adenomatous polyposis coli (APC) gene,...  2440    0.0   
gb|BC141141.1|  Mus musculus adenomatosis polyposis coli, mRNA (c...  2346    0.0   
gb|AC020807.2|  Mus musculus chromosome 18 clone RG-MBAC_225G20, ...  2344    0.0   
gb|AC091750.1|AC091750  Mus musculus chromosome 18 clone unknown,...  2344    0.0   
gb|AC090534.10|  Mus musculus Strain C57BL6/J chromosome 18 BAC, ...  2344    0.0   
Query=  scaffold-9609
Query=  scaffold-9610
Query=  scaffold-9611
Query=  scaffold-9612
Query=  scaffold-9613
Query=  scaffold-9614
Query=  scaffold-9615
gb|AC193021.3|  Pan troglodytes BAC clone CH251-497K18 from chrom...  1759    0.0   
gb|AC187751.3|  Pan troglodytes BAC clone CH251-644I24 from chrom...  1759    0.0   
gb|AC093714.2|  Homo sapiens BAC clone RP11-458K10 from 7, comple...  1759    0.0   
gb|AC132249.3|  Mus musculus BAC clone RP24-434O21 from chromosom...  1554    0.0   
gb|AC154024.2|  Mus musculus 6 BAC RP24-137K15 (Roswell Park Canc...  1554    0.0   
Query=  scaffold-9616
Query=  scaffold-9617
Query=  scaffold-9618
Query=  scaffold-9619
Query=  scaffold-9620
Query=  scaffold-9621
Query=  scaffold-9622
Query=  scaffold-9623
Query=  scaffold-9624
Query=  scaffold-9625
Query=  scaffold-9626
Query=  scaffold-9627
Query=  scaffold-9628
Query=  scaffold-9629
Query=  scaffold-9630
Query=  scaffold-9631
Query=  scaffold-9632
Query=  scaffold-9633
Query=  scaffold-9634
Query=  scaffold-9635
Query=  scaffold-9636
Query=  scaffold-9637
Query=  scaffold-9638
Query=  scaffold-9639
Query=  scaffold-9640
Query=  scaffold-9641
Query=  scaffold-9642
Query=  scaffold-9643
Query=  scaffold-9644
Query=  scaffold-9645
Query=  scaffold-9646
Query=  scaffold-9647
Query=  scaffold-9648
Query=  scaffold-9649
Query=  scaffold-9650
Query=  scaffold-9651
Query=  scaffold-9652
Query=  scaffold-9653
Query=  scaffold-9654
Query=  scaffold-9655
Query=  scaffold-9656
Query=  scaffold-9657
Query=  scaffold-9658
Query=  scaffold-9659
Query=  scaffold-9660
Query=  scaffold-9661
Query=  scaffold-9662
Query=  scaffold-9663
Query=  scaffold-9664
Query=  scaffold-9665
Query=  scaffold-9666
Query=  scaffold-9667
Query=  scaffold-9668
Query=  scaffold-9669
Query=  scaffold-9670
Query=  scaffold-9671
Query=  scaffold-9672
Query=  scaffold-9673
Query=  scaffold-9674
Query=  scaffold-9675
Query=  scaffold-9676
Query=  scaffold-9677
Query=  scaffold-9678
Query=  scaffold-9679
Query=  scaffold-9680
Query=  scaffold-9681
Query=  scaffold-9682
Query=  scaffold-9683
Query=  scaffold-9684
Query=  scaffold-9685
Query=  scaffold-9686
Query=  scaffold-9687
Query=  scaffold-9688
Query=  scaffold-9689
Query=  scaffold-9690
Query=  scaffold-9691
Query=  scaffold-9692
Query=  scaffold-9693
Query=  scaffold-9694
Query=  scaffold-9695
Query=  scaffold-9696
Query=  scaffold-9697
Query=  scaffold-9698
Query=  scaffold-9699
Query=  scaffold-9700
Query=  scaffold-9701
Query=  scaffold-9702
Query=  scaffold-9703
Query=  scaffold-9704
Query=  scaffold-9705
Query=  scaffold-9706
Query=  scaffold-9707
gb|AC171178.2|  Gallus gallus BAC clone CH261-77I20 from chromoso...  1009    0.0   
Query=  scaffold-9708
Query=  scaffold-9709
Query=  scaffold-9710
Query=  scaffold-9711
Query=  scaffold-9712
Query=  scaffold-9713
Query=  scaffold-9714
Query=  scaffold-9715
Query=  scaffold-9716
Query=  scaffold-9717
Query=  scaffold-9718
Query=  scaffold-9719
Query=  scaffold-9720
Query=  scaffold-9721
Query=  scaffold-9722
Query=  scaffold-9723
Query=  scaffold-9724
Query=  scaffold-9725
Query=  scaffold-9726
Query=  scaffold-9727
Query=  scaffold-9728
Query=  scaffold-9729
Query=  scaffold-9730
Query=  scaffold-9731
Query=  scaffold-9732
Query=  scaffold-9733
Query=  scaffold-9734
Query=  scaffold-9735
Query=  scaffold-9736
Query=  scaffold-9737
Query=  scaffold-9738
Query=  scaffold-9739
Query=  scaffold-9740
Query=  scaffold-9741
Query=  scaffold-9742
Query=  scaffold-9743
Query=  scaffold-9744
Query=  scaffold-9745
Query=  scaffold-9746
Query=  scaffold-9747
Query=  scaffold-9748
Query=  scaffold-9749
Query=  scaffold-9750
Query=  scaffold-9751
Query=  scaffold-9752
Query=  scaffold-9753
Query=  scaffold-9754
Query=  scaffold-9755
Query=  scaffold-9756
Query=  scaffold-9757
Query=  scaffold-9758
Query=  scaffold-9759
Query=  scaffold-9760
Query=  scaffold-9761
Query=  scaffold-9762
Query=  scaffold-9763
Query=  scaffold-9764
Query=  scaffold-9765
Query=  scaffold-9766
Query=  scaffold-9767
Query=  scaffold-9768
Query=  scaffold-9769
Query=  scaffold-9770
Query=  scaffold-9771
Query=  scaffold-9772
Query=  scaffold-9773
Query=  scaffold-9774
Query=  scaffold-9775
Query=  scaffold-9776
Query=  scaffold-9777
Query=  scaffold-9778
Query=  scaffold-9779
Query=  scaffold-9780
Query=  scaffold-9781
Query=  scaffold-9782
Query=  scaffold-9783
Query=  scaffold-9784
Query=  scaffold-9785
Query=  scaffold-9786
Query=  scaffold-9787
Query=  scaffold-9788
Query=  scaffold-9789
Query=  scaffold-9790
Query=  scaffold-9791
Query=  scaffold-9792
Query=  scaffold-9793
Query=  scaffold-9794
Query=  scaffold-9795
Query=  scaffold-9796
Query=  scaffold-9797
Query=  scaffold-9798
Query=  scaffold-9799
Query=  scaffold-9800
Query=  scaffold-9801
Query=  scaffold-9802
Query=  scaffold-9803
Query=  scaffold-9804
Query=  scaffold-9805
Query=  scaffold-9806
Query=  scaffold-9807
Query=  scaffold-9808
Query=  scaffold-9809
gb|AC194625.3|  Ornithorhynchus anatinus BAC clone CH236-165F5 fr...  3014    0.0   
gb|AC016595.4|  Homo sapiens chromosome 5 clone CTD-2012M11, comp...  2700    0.0   
gb|AC026743.4|AC026743  Homo sapiens chromosome 5 clone RP11-121L...  2695    0.0   
gb|AC149069.2|  X. tropicalis BAC clone ISB1-177L8 containing the...  2257    0.0   
Query=  scaffold-9810
Query=  scaffold-9811
Query=  scaffold-9812
Query=  scaffold-9813
Query=  scaffold-9814
Query=  scaffold-9815
Query=  scaffold-9816
Query=  scaffold-9817
Query=  scaffold-9818
Query=  scaffold-9819
Query=  scaffold-9820
Query=  scaffold-9821
Query=  scaffold-9822
Query=  scaffold-9823
Query=  scaffold-9824
gb|GU574580.1|  Gallus gallus neuroligin 1 isoform A1A2B (NLGN1) ...  1362    0.0   
gb|GU080340.1|  Gallus gallus neuroligin 1 isoform B (NLGN1) mRNA...  1362    0.0   
gb|GU080339.1|  Gallus gallus neuroligin 1 isoform A2B (NLGN1) mR...  1362    0.0   
gb|GU080338.1|  Gallus gallus neuroligin 1 isoform A1B (NLGN1) mR...  1362    0.0   
gb|GQ489204.1|  Gallus gallus neuroligin 1 (nlgn1) mRNA, complete...  1362    0.0   
gb|GU080337.1|  Gallus gallus neuroligin 1 isoform A1A2 (NLGN1) m...  1356    0.0   
gb|AC008120.17|  Homo sapiens 3q27 BAC RP11-477P16 (Roswell Park ...  1284    0.0   
gb|BC032555.1|  Homo sapiens neuroligin 1, mRNA (cDNA clone MGC:4...  1279    0.0   
gb|AC127365.4|  Mus musculus BAC clone RP23-8K10 from 3, complete...  1090    0.0   
gb|AC107806.10|  Mus musculus chromosome 3, clone RP23-55C1, comp...  1090    0.0   
gb|GQ489206.1|  Homo sapiens neuroligin 1 (nlgn1) mRNA, complete cds  1079    0.0   
gb|DQ891239.2|  Synthetic construct clone IMAGE:100003869; FLH170...  1079    0.0   
gb|EU176566.1|  Synthetic construct Homo sapiens clone IMAGE:1000...  1075    0.0   
gb|GQ489208.1|  Anolis carolinensis neuroligin 1 (nlgn1) mRNA, pa...  1040    0.0   
gb|BC098461.1|  Mus musculus neuroligin 1, mRNA (cDNA clone MGC:1...  1018    0.0   
gb|U22952.1|RNU22952  Rattus norvegicus neuroligin I mRNA, comple...  1009    0.0   
Query=  scaffold-9825
Query=  scaffold-9826
Query=  scaffold-9827
Query=  scaffold-9828
Query=  scaffold-9829
Query=  scaffold-9830
gb|AC192622.2|  Gallus gallus BAC clone CH261-108E1 from chromoso...  1284    0.0  
gb|AC188811.2|  Gallus gallus BAC clone CH261-65K5 from chromosom...  1284    0.0  
Query=  scaffold-9831
Query=  scaffold-9832
Query=  scaffold-9833
Query=  scaffold-9834
Query=  scaffold-9835
Query=  scaffold-9836
Query=  scaffold-9837
gb|JQ332899.1|  Phalacrocorax carbo ultra-conserved element locus...  1083    0.0   
Query=  scaffold-9838
Query=  scaffold-9839
Query=  scaffold-9840
Query=  scaffold-9841
Query=  scaffold-9842
Query=  scaffold-9843
Query=  scaffold-9844
Query=  scaffold-9845
Query=  scaffold-9846
Query=  scaffold-9847
Query=  scaffold-9848
Query=  scaffold-9849
Query=  scaffold-9850
Query=  scaffold-9851
Query=  scaffold-9852
Query=  scaffold-9853
Query=  scaffold-9854
Query=  scaffold-9855
Query=  scaffold-9856
Query=  scaffold-9857
Query=  scaffold-9858
Query=  scaffold-9859
Query=  scaffold-9860
Query=  scaffold-9861
Query=  scaffold-9862
Query=  scaffold-9863
Query=  scaffold-9864
Query=  scaffold-9865
Query=  scaffold-9866
Query=  scaffold-9867
Query=  scaffold-9868
Query=  scaffold-9869
Query=  scaffold-9870
Query=  scaffold-9871
Query=  scaffold-9872
Query=  scaffold-9873
Query=  scaffold-9874
Query=  scaffold-9875
Query=  scaffold-9876
Query=  scaffold-9877
Query=  scaffold-9878
Query=  scaffold-9879
Query=  scaffold-9880
Query=  scaffold-9881
Query=  scaffold-9882
Query=  scaffold-9883
Query=  scaffold-9884
Query=  scaffold-9885
Query=  scaffold-9886
Query=  scaffold-9887
Query=  scaffold-9888
Query=  scaffold-9889
Query=  scaffold-9890
Query=  scaffold-9891
Query=  scaffold-9892
Query=  scaffold-9893
Query=  scaffold-9894
Query=  scaffold-9895
Query=  scaffold-9896
gb|AC195268.3|  Gallus gallus BAC clone CH261-14E7 from chromosom...  1485    0.0   
Query=  scaffold-9897
Query=  scaffold-9898
Query=  scaffold-9899
Query=  scaffold-9900
Query=  scaffold-9901
Query=  scaffold-9902
Query=  scaffold-9903
Query=  scaffold-9904
Query=  scaffold-9905
Query=  scaffold-9906
Query=  scaffold-9907
Query=  scaffold-9908
Query=  scaffold-9909
Query=  scaffold-9910
Query=  scaffold-9911
Query=  scaffold-9912
Query=  scaffold-9913
Query=  scaffold-9914
Query=  scaffold-9915
Query=  scaffold-9916
Query=  scaffold-9917
Query=  scaffold-9918
Query=  scaffold-9919
Query=  scaffold-9920
Query=  scaffold-9921
Query=  scaffold-9922
Query=  scaffold-9923
Query=  scaffold-9924
Query=  scaffold-9925
Query=  scaffold-9926
Query=  scaffold-9927
Query=  scaffold-9928
Query=  scaffold-9929
Query=  scaffold-9930
Query=  scaffold-9931
Query=  scaffold-9932
Query=  scaffold-9933
Query=  scaffold-9934
Query=  scaffold-9935
gb|AC187570.3|  Gallus gallus BAC clone CH261-189F16 from chromos...  1027    0.0  
gb|AC187511.3|  Gallus gallus BAC clone CH261-92F23 from chromoso...  1027    0.0  
Query=  scaffold-9936
Query=  scaffold-9937
Query=  scaffold-9938
Query=  scaffold-9939
Query=  scaffold-9940
Query=  scaffold-9941
Query=  scaffold-9942
Query=  scaffold-9943
Query=  scaffold-9944
Query=  scaffold-9945
Query=  scaffold-9946
Query=  scaffold-9947
Query=  scaffold-9948
Query=  scaffold-9949
Query=  scaffold-9950
Query=  scaffold-9951
Query=  scaffold-9952
Query=  scaffold-9953
Query=  scaffold-9954
Query=  scaffold-9955
Query=  scaffold-9956
Query=  scaffold-9957
gb|AC067773.4|  Homo sapiens chromosome 8, clone RP11-706J10, com...  1020    0.0   
gb|AC013509.5|AC013509  Homo sapiens chromosome , clone RP11-115I...  1020    0.0   
Query=  scaffold-9958
Query=  scaffold-9959
Query=  scaffold-9960
Query=  scaffold-9961
Query=  scaffold-9962
Query=  scaffold-9963
Query=  scaffold-9964
Query=  scaffold-9965
Query=  scaffold-9966
Query=  scaffold-9967
Query=  scaffold-9968
Query=  scaffold-9969
Query=  scaffold-9970
Query=  scaffold-9971
Query=  scaffold-9972
gb|AC151826.8|  Monodelphis domestica, clone XX-25F7, complete se...  1083    0.0   
Query=  scaffold-9973
Query=  scaffold-9974
Query=  scaffold-9975
Query=  scaffold-9976
Query=  scaffold-9977
Query=  scaffold-9978
gb|AC192000.3|  Gallus gallus BAC clone CH261-6L14 from chromosom...  1197    0.0  
Query=  scaffold-9979
Query=  scaffold-9980
Query=  scaffold-9981
Query=  scaffold-9982
Query=  scaffold-9983
Query=  scaffold-9984
Query=  scaffold-9985
Query=  scaffold-9986
Query=  scaffold-9987
Query=  scaffold-9988
Query=  scaffold-9989
Query=  scaffold-9990
Query=  scaffold-9991
Query=  scaffold-9992
Query=  scaffold-9993
Query=  scaffold-9994
Query=  scaffold-9995
Query=  scaffold-9996
Query=  scaffold-9997
Query=  scaffold-9998
Query=  scaffold-9999
Query=  scaffold-10000
Query=  scaffold-10001
Query=  scaffold-10002
Query=  scaffold-10003
Query=  scaffold-10004
Query=  scaffold-10005
Query=  scaffold-10006
Query=  scaffold-10007
Query=  scaffold-10008
Query=  scaffold-10009
Query=  scaffold-10010
Query=  scaffold-10011
Query=  scaffold-10012
Query=  scaffold-10013
Query=  scaffold-10014
Query=  scaffold-10015
Query=  scaffold-10016
Query=  scaffold-10017
Query=  scaffold-10018
Query=  scaffold-10019
Query=  scaffold-10020
Query=  scaffold-10021
Query=  scaffold-10022
Query=  scaffold-10023
Query=  scaffold-10024
Query=  scaffold-10025
Query=  scaffold-10026
Query=  scaffold-10027
Query=  scaffold-10028
Query=  scaffold-10029
Query=  scaffold-10030
Query=  scaffold-10031
Query=  scaffold-10032
Query=  scaffold-10033
Query=  scaffold-10034
Query=  scaffold-10035
Query=  scaffold-10036
Query=  scaffold-10037
Query=  scaffold-10038
Query=  scaffold-10039
Query=  scaffold-10040
gb|AC188804.4|  Gallus gallus BAC clone TAM31-1M3 from chromosome...  1236    0.0  
gb|AC187763.2|  Gallus gallus BAC clone CH261-100H12 from chromos...  1236    0.0  
Query=  scaffold-10041
Query=  scaffold-10042
Query=  scaffold-10043
Query=  scaffold-10044
Query=  scaffold-10045
Query=  scaffold-10046
Query=  scaffold-10047
Query=  scaffold-10048
Query=  scaffold-10049
Query=  scaffold-10050
Query=  scaffold-10051
Query=  scaffold-10052
Query=  scaffold-10053
Query=  scaffold-10054
Query=  scaffold-10055
Query=  scaffold-10056
Query=  scaffold-10057
Query=  scaffold-10058
Query=  scaffold-10059
Query=  scaffold-10060
Query=  scaffold-10061
Query=  scaffold-10062
Query=  scaffold-10063
Query=  scaffold-10064
Query=  scaffold-10065
Query=  scaffold-10066
Query=  scaffold-10067
Query=  scaffold-10068
Query=  scaffold-10069
Query=  scaffold-10070
Query=  scaffold-10071
Query=  scaffold-10072
Query=  scaffold-10073
Query=  scaffold-10074
Query=  scaffold-10075
Query=  scaffold-10076
Query=  scaffold-10077
Query=  scaffold-10078
Query=  scaffold-10079
Query=  scaffold-10080
Query=  scaffold-10081
Query=  scaffold-10082
Query=  scaffold-10083
Query=  scaffold-10084
Query=  scaffold-10085
Query=  scaffold-10086
Query=  scaffold-10087
Query=  scaffold-10088
Query=  scaffold-10089
Query=  scaffold-10090
Query=  scaffold-10091
Query=  scaffold-10092
Query=  scaffold-10093
Query=  scaffold-10094
Query=  scaffold-10095
Query=  scaffold-10096
Query=  scaffold-10097
gb|AC191645.2|  Gallus gallus BAC clone CH261-144L11 from chromos...  2822    0.0  
gb|AC189015.2|  Gallus gallus BAC clone CH261-114I19 from chromos...  2822    0.0  
Query=  scaffold-10098
Query=  scaffold-10099
Query=  scaffold-10100
Query=  scaffold-10101
Query=  scaffold-10102
Query=  scaffold-10103
Query=  scaffold-10104
Query=  scaffold-10105
Query=  scaffold-10106
Query=  scaffold-10107
Query=  scaffold-10108
Query=  scaffold-10109
Query=  scaffold-10110
Query=  scaffold-10111
Query=  scaffold-10112
Query=  scaffold-10113
Query=  scaffold-10114
Query=  scaffold-10115
Query=  scaffold-10116
Query=  scaffold-10117
Query=  scaffold-10118
Query=  scaffold-10119
Query=  scaffold-10120
Query=  scaffold-10121
Query=  scaffold-10122
Query=  scaffold-10123
Query=  scaffold-10124
Query=  scaffold-10125
Query=  scaffold-10126
Query=  scaffold-10127
Query=  scaffold-10128
Query=  scaffold-10129
Query=  scaffold-10130
Query=  scaffold-10131
Query=  scaffold-10132
Query=  scaffold-10133
Query=  scaffold-10134
Query=  scaffold-10135
Query=  scaffold-10136
Query=  scaffold-10137
Query=  scaffold-10138
Query=  scaffold-10139
Query=  scaffold-10140
Query=  scaffold-10141
Query=  scaffold-10142
Query=  scaffold-10143
Query=  scaffold-10144
Query=  scaffold-10145
gb|AC188314.1|  Taeniopygia guttata chromosome UNK clone TGMCBa-9...  1467    0.0   
gb|AC192785.3|  Gallus gallus BAC clone CH261-82L12 from chromoso...  1188    0.0   
gb|AC189113.2|  Gallus gallus BAC clone CH261-86C16 from chromoso...  1188    0.0   
Query=  scaffold-10146
Query=  scaffold-10147
Query=  scaffold-10148
Query=  scaffold-10149
Query=  scaffold-10150
Query=  scaffold-10151
Query=  scaffold-10152
Query=  scaffold-10153
Query=  scaffold-10154
Query=  scaffold-10155
Query=  scaffold-10156
Query=  scaffold-10157
Query=  scaffold-10158
gb|AC192057.3|  Gallus gallus BAC clone CH261-109N3 from chromoso...  1840    0.0  
Query=  scaffold-10159
Query=  scaffold-10160
Query=  scaffold-10161
Query=  scaffold-10162
Query=  scaffold-10163
Query=  scaffold-10164
Query=  scaffold-10165
Query=  scaffold-10166
Query=  scaffold-10167
Query=  scaffold-10168
Query=  scaffold-10169
Query=  scaffold-10170
Query=  scaffold-10171
Query=  scaffold-10172
Query=  scaffold-10173
Query=  scaffold-10174
Query=  scaffold-10175
Query=  scaffold-10176
Query=  scaffold-10177
Query=  scaffold-10178
Query=  scaffold-10179
Query=  scaffold-10180
Query=  scaffold-10181
Query=  scaffold-10182
gb|AC233730.2|  Gallus gallus BAC clone CH261-117B15 from chromos...  2410    0.0  
gb|AC189105.3|  Gallus gallus BAC clone CH261-163F22 from chromos...  2410    0.0  
gb|BC149796.1|  Bos taurus chondroitin sulfate synthase 3, mRNA (...  1146    0.0  
Query=  scaffold-10183
Query=  scaffold-10184
Query=  scaffold-10185
Query=  scaffold-10186
Query=  scaffold-10187
Query=  scaffold-10188
Query=  scaffold-10189
Query=  scaffold-10190
Query=  scaffold-10191
Query=  scaffold-10192
gb|AC011978.6|  Homo sapiens chromosome 8, clone RP11-16E18, comp...  2076    0.0   
gb|BC052970.1|  Homo sapiens YTH domain family, member 3, mRNA (c...  2071    0.0   
gb|BC037492.1|  Homo sapiens cDNA clone IMAGE:5260578, containing...  2067    0.0   
gb|AC122053.3|  Mus musculus BAC clone RP24-463C3 from 3, complet...  1945    0.0   
gb|AC163106.4|  Mus musculus BAC clone RP23-278O13 from chromosom...  1945    0.0   
gb|BC067040.1|  Mus musculus YTH domain family 3, mRNA (cDNA clon...  1932    0.0   
gb|BC057158.1|  Mus musculus YTH domain family 3, mRNA (cDNA clon...  1932    0.0   
gb|BC067042.1|  Mus musculus YTH domain family 3, mRNA (cDNA clon...  1927    0.0   
gb|BC042627.1|  Mus musculus YTH domain family 3, mRNA (cDNA clon...  1906    0.0   
gb|BC052631.1|  Mus musculus YTH domain family 3, mRNA (cDNA clon...  1720    0.0   
gb|AC103688.4|  Homo sapiens chromosome 8, clone CTD-3046C4, comp...  1218    0.0   
Query=  scaffold-10193
Query=  scaffold-10194
Query=  scaffold-10195
Query=  scaffold-10196
Query=  scaffold-10197
Query=  scaffold-10198
Query=  scaffold-10199
Query=  scaffold-10200
Query=  scaffold-10201
Query=  scaffold-10202
Query=  scaffold-10203
Query=  scaffold-10204
Query=  scaffold-10205
Query=  scaffold-10206
Query=  scaffold-10207
Query=  scaffold-10208
Query=  scaffold-10209
Query=  scaffold-10210
Query=  scaffold-10211
Query=  scaffold-10212
Query=  scaffold-10213
Query=  scaffold-10214
Query=  scaffold-10215
Query=  scaffold-10216
Query=  scaffold-10217
Query=  scaffold-10218
Query=  scaffold-10219
Query=  scaffold-10220
Query=  scaffold-10221
Query=  scaffold-10222
Query=  scaffold-10223
Query=  scaffold-10224
Query=  scaffold-10225
Query=  scaffold-10226
Query=  scaffold-10227
Query=  scaffold-10228
Query=  scaffold-10229
Query=  scaffold-10230
Query=  scaffold-10231
Query=  scaffold-10232
Query=  scaffold-10233
Query=  scaffold-10234
Query=  scaffold-10235
Query=  scaffold-10236
Query=  scaffold-10237
Query=  scaffold-10238
Query=  scaffold-10239
Query=  scaffold-10240
Query=  scaffold-10241
Query=  scaffold-10242
Query=  scaffold-10243
Query=  scaffold-10244
Query=  scaffold-10245
Query=  scaffold-10246
Query=  scaffold-10247
Query=  scaffold-10248
Query=  scaffold-10249
Query=  scaffold-10250
Query=  scaffold-10251
Query=  scaffold-10252
Query=  scaffold-10253
Query=  scaffold-10254
Query=  scaffold-10255
Query=  scaffold-10256
Query=  scaffold-10257
Query=  scaffold-10258
Query=  scaffold-10259
Query=  scaffold-10260
Query=  scaffold-10261
Query=  scaffold-10262
Query=  scaffold-10263
Query=  scaffold-10264
Query=  scaffold-10265
Query=  scaffold-10266
Query=  scaffold-10267
Query=  scaffold-10268
Query=  scaffold-10269
Query=  scaffold-10270
Query=  scaffold-10271
Query=  scaffold-10272
Query=  scaffold-10273
Query=  scaffold-10274
Query=  scaffold-10275
Query=  scaffold-10276
Query=  scaffold-10277
Query=  scaffold-10278
Query=  scaffold-10279
Query=  scaffold-10280
Query=  scaffold-10281
Query=  scaffold-10282
Query=  scaffold-10283
Query=  scaffold-10284
Query=  scaffold-10285
Query=  scaffold-10286
Query=  scaffold-10287
Query=  scaffold-10288
Query=  scaffold-10289
Query=  scaffold-10290
Query=  scaffold-10291
Query=  scaffold-10292
Query=  scaffold-10293
Query=  scaffold-10294
Query=  scaffold-10295
Query=  scaffold-10296
Query=  scaffold-10297
Query=  scaffold-10298
Query=  scaffold-10299
Query=  scaffold-10300
Query=  scaffold-10301
Query=  scaffold-10302
Query=  scaffold-10303
Query=  scaffold-10304
Query=  scaffold-10305
Query=  scaffold-10306
Query=  scaffold-10307
Query=  scaffold-10308
Query=  scaffold-10309
Query=  scaffold-10310
Query=  scaffold-10311
Query=  scaffold-10312
Query=  scaffold-10313
Query=  scaffold-10314
Query=  scaffold-10315
Query=  scaffold-10316
gb|AC192475.4|  Gallus gallus BAC clone CH261-149D4 from chromoso...  1951    0.0   
Query=  scaffold-10317
Query=  scaffold-10318
Query=  scaffold-10319
Query=  scaffold-10320
Query=  scaffold-10321
Query=  scaffold-10322
Query=  scaffold-10323
Query=  scaffold-10324
Query=  scaffold-10325
Query=  scaffold-10326
Query=  scaffold-10327
Query=  scaffold-10328
Query=  scaffold-10329
Query=  scaffold-10330
Query=  scaffold-10331
Query=  scaffold-10332
Query=  scaffold-10333
Query=  scaffold-10334
Query=  scaffold-10335
Query=  scaffold-10336
Query=  scaffold-10337
Query=  scaffold-10338
Query=  scaffold-10339
Query=  scaffold-10340
Query=  scaffold-10341
Query=  scaffold-10342
Query=  scaffold-10343
Query=  scaffold-10344
Query=  scaffold-10345
Query=  scaffold-10346
Query=  scaffold-10347
Query=  scaffold-10348
Query=  scaffold-10349
Query=  scaffold-10350
Query=  scaffold-10351
Query=  scaffold-10352
Query=  scaffold-10353
Query=  scaffold-10354
Query=  scaffold-10355
Query=  scaffold-10356
Query=  scaffold-10357
Query=  scaffold-10358
Query=  scaffold-10359
Query=  scaffold-10360
Query=  scaffold-10361
Query=  scaffold-10362
Query=  scaffold-10363
Query=  scaffold-10364
Query=  scaffold-10365
Query=  scaffold-10366
Query=  scaffold-10367
Query=  scaffold-10368
Query=  scaffold-10369
Query=  scaffold-10370
Query=  scaffold-10371
Query=  scaffold-10372
Query=  scaffold-10373
Query=  scaffold-10374
Query=  scaffold-10375
Query=  scaffold-10376
Query=  scaffold-10377
Query=  scaffold-10378
Query=  scaffold-10379
Query=  scaffold-10380
Query=  scaffold-10381
Query=  scaffold-10382
Query=  scaffold-10383
Query=  scaffold-10384
Query=  scaffold-10385
Query=  scaffold-10386
Query=  scaffold-10387
Query=  scaffold-10388
Query=  scaffold-10389
Query=  scaffold-10390
Query=  scaffold-10391
Query=  scaffold-10392
Query=  scaffold-10393
Query=  scaffold-10394
Query=  scaffold-10395
Query=  scaffold-10396
Query=  scaffold-10397
Query=  scaffold-10398
Query=  scaffold-10399
gb|AC192622.2|  Gallus gallus BAC clone CH261-108E1 from chromoso...  1286    0.0   
gb|AC188811.2|  Gallus gallus BAC clone CH261-65K5 from chromosom...  1286    0.0   
Query=  scaffold-10400
Query=  scaffold-10401
Query=  scaffold-10402
Query=  scaffold-10403
Query=  scaffold-10404
Query=  scaffold-10405
Query=  scaffold-10406
Query=  scaffold-10407
Query=  scaffold-10408
Query=  scaffold-10409
Query=  scaffold-10410
Query=  scaffold-10411
Query=  scaffold-10412
Query=  scaffold-10413
Query=  scaffold-10414
Query=  scaffold-10415
Query=  scaffold-10416
Query=  scaffold-10417
Query=  scaffold-10418
Query=  scaffold-10419
Query=  scaffold-10420
Query=  scaffold-10421
Query=  scaffold-10422
Query=  scaffold-10423
Query=  scaffold-10424
Query=  scaffold-10425
Query=  scaffold-10426
Query=  scaffold-10427
Query=  scaffold-10428
Query=  scaffold-10429
Query=  scaffold-10430
Query=  scaffold-10431
Query=  scaffold-10432
Query=  scaffold-10433
Query=  scaffold-10434
Query=  scaffold-10435
Query=  scaffold-10436
Query=  scaffold-10437
Query=  scaffold-10438
Query=  scaffold-10439
Query=  scaffold-10440
Query=  scaffold-10441
Query=  scaffold-10442
Query=  scaffold-10443
Query=  scaffold-10444
Query=  scaffold-10445
Query=  scaffold-10446
Query=  scaffold-10447
Query=  scaffold-10448
Query=  scaffold-10449
Query=  scaffold-10450
Query=  scaffold-10451
Query=  scaffold-10452
Query=  scaffold-10453
Query=  scaffold-10454
Query=  scaffold-10455
Query=  scaffold-10456
Query=  scaffold-10457
Query=  scaffold-10458
Query=  scaffold-10459
gb|AF286905.1|  Homo sapiens enhancer of polycomb 1 (EPC1) mRNA, ...  1705    0.0   
gb|BC036529.1|  Homo sapiens enhancer of polycomb homolog 1 (Dros...  1703    0.0   
gb|AC139300.4|  Mus musculus BAC clone RP23-258L8 from chromosome...  1325    0.0   
gb|AC116580.4|  Mus musculus BAC clone RP23-293A11 from 18, compl...  1325    0.0   
Query=  scaffold-10460
Query=  scaffold-10461
Query=  scaffold-10462
Query=  scaffold-10463
Query=  scaffold-10464
Query=  scaffold-10465
Query=  scaffold-10466
Query=  scaffold-10467
Query=  scaffold-10468
Query=  scaffold-10469
Query=  scaffold-10470
Query=  scaffold-10471
Query=  scaffold-10472
Query=  scaffold-10473
Query=  scaffold-10474
Query=  scaffold-10475
Query=  scaffold-10476
Query=  scaffold-10477
Query=  scaffold-10478
Query=  scaffold-10479
Query=  scaffold-10480
Query=  scaffold-10481
Query=  scaffold-10482
Query=  scaffold-10483
Query=  scaffold-10484
Query=  scaffold-10485
Query=  scaffold-10486
Query=  scaffold-10487
Query=  scaffold-10488
Query=  scaffold-10489
Query=  scaffold-10490
Query=  scaffold-10491
Query=  scaffold-10492
Query=  scaffold-10493
Query=  scaffold-10494
Query=  scaffold-10495
Query=  scaffold-10496
Query=  scaffold-10497
Query=  scaffold-10498
Query=  scaffold-10499
Query=  scaffold-10500
Query=  scaffold-10501
Query=  scaffold-10502
Query=  scaffold-10503
Query=  scaffold-10504
Query=  scaffold-10505
Query=  scaffold-10506
Query=  scaffold-10507
Query=  scaffold-10508
Query=  scaffold-10509
Query=  scaffold-10510
Query=  scaffold-10511
Query=  scaffold-10512
Query=  scaffold-10513
Query=  scaffold-10514
Query=  scaffold-10515
Query=  scaffold-10516
Query=  scaffold-10517
Query=  scaffold-10518
Query=  scaffold-10519
Query=  scaffold-10520
Query=  scaffold-10521
Query=  scaffold-10522
Query=  scaffold-10523
Query=  scaffold-10524
Query=  scaffold-10525
Query=  scaffold-10526
Query=  scaffold-10527
Query=  scaffold-10528
Query=  scaffold-10529
Query=  scaffold-10530
Query=  scaffold-10531
Query=  scaffold-10532
Query=  scaffold-10533
Query=  scaffold-10534
Query=  scaffold-10535
Query=  scaffold-10536
Query=  scaffold-10537
Query=  scaffold-10538
Query=  scaffold-10539
Query=  scaffold-10540
Query=  scaffold-10541
Query=  scaffold-10542
Query=  scaffold-10543
gb|JQ335241.1|  Urocolius indicus ultra-conserved element locus c...  1053    0.0   
Query=  scaffold-10544
Query=  scaffold-10545
Query=  scaffold-10546
Query=  scaffold-10547
Query=  scaffold-10548
Query=  scaffold-10549
Query=  scaffold-10550
Query=  scaffold-10551
Query=  scaffold-10552
Query=  scaffold-10553
Query=  scaffold-10554
Query=  scaffold-10555
Query=  scaffold-10556
Query=  scaffold-10557
gb|AC192475.4|  Gallus gallus BAC clone CH261-149D4 from chromoso...  1179    0.0   
gb|AC192551.3|  Gallus gallus BAC clone CH261-144P3 from chromoso...  1179    0.0   
Query=  scaffold-10558
Query=  scaffold-10559
Query=  scaffold-10560
Query=  scaffold-10561
Query=  scaffold-10562
Query=  scaffold-10563
Query=  scaffold-10564
Query=  scaffold-10565
Query=  scaffold-10566
Query=  scaffold-10567
Query=  scaffold-10568
Query=  scaffold-10569
Query=  scaffold-10570
Query=  scaffold-10571
Query=  scaffold-10572
Query=  scaffold-10573
Query=  scaffold-10574
Query=  scaffold-10575
Query=  scaffold-10576
Query=  scaffold-10577
Query=  scaffold-10578
Query=  scaffold-10579
Query=  scaffold-10580
Query=  scaffold-10581
Query=  scaffold-10582
Query=  scaffold-10583
Query=  scaffold-10584
Query=  scaffold-10585
Query=  scaffold-10586
Query=  scaffold-10587
Query=  scaffold-10588
Query=  scaffold-10589
Query=  scaffold-10590
Query=  scaffold-10591
Query=  scaffold-10592
Query=  scaffold-10593
Query=  scaffold-10594
Query=  scaffold-10595
Query=  scaffold-10596
Query=  scaffold-10597
Query=  scaffold-10598
Query=  scaffold-10599
Query=  scaffold-10600
Query=  scaffold-10601
Query=  scaffold-10602
Query=  scaffold-10603
Query=  scaffold-10604
Query=  scaffold-10605
Query=  scaffold-10606
Query=  scaffold-10607
Query=  scaffold-10608
Query=  scaffold-10609
gb|AC191645.2|  Gallus gallus BAC clone CH261-144L11 from chromos...  1834    0.0  
Query=  scaffold-10610
Query=  scaffold-10611
Query=  scaffold-10612
Query=  scaffold-10613
gb|AC100783.2|  Homo sapiens chromosome 18, clone RP11-141I4, com...  1007    0.0   
gb|AC015819.5|AC015819  Homo sapiens chromosome 18, clone RP11-40...  1007    0.0   
Query=  scaffold-10614
Query=  scaffold-10615
Query=  scaffold-10616
Query=  scaffold-10617
Query=  scaffold-10618
Query=  scaffold-10619
Query=  scaffold-10620
Query=  scaffold-10621
Query=  scaffold-10622
Query=  scaffold-10623
Query=  scaffold-10624
Query=  scaffold-10625
Query=  scaffold-10626
Query=  scaffold-10627
Query=  scaffold-10628
Query=  scaffold-10629
Query=  scaffold-10630
Query=  scaffold-10631
Query=  scaffold-10632
Query=  scaffold-10633
Query=  scaffold-10634
Query=  scaffold-10635
Query=  scaffold-10636
Query=  scaffold-10637
Query=  scaffold-10638
Query=  scaffold-10639
Query=  scaffold-10640
Query=  scaffold-10641
Query=  scaffold-10642
Query=  scaffold-10643
Query=  scaffold-10644
Query=  scaffold-10645
Query=  scaffold-10646
Query=  scaffold-10647
Query=  scaffold-10648
Query=  scaffold-10649
Query=  scaffold-10650
Query=  scaffold-10651
Query=  scaffold-10652
Query=  scaffold-10653
Query=  scaffold-10654
Query=  scaffold-10655
Query=  scaffold-10656
Query=  scaffold-10657
Query=  scaffold-10658
Query=  scaffold-10659
Query=  scaffold-10660
Query=  scaffold-10661
Query=  scaffold-10662
Query=  scaffold-10663
Query=  scaffold-10664
Query=  scaffold-10665
Query=  scaffold-10666
Query=  scaffold-10667
Query=  scaffold-10668
Query=  scaffold-10669
Query=  scaffold-10670
Query=  scaffold-10671
Query=  scaffold-10672
Query=  scaffold-10673
Query=  scaffold-10674
Query=  scaffold-10675
Query=  scaffold-10676
Query=  scaffold-10677
Query=  scaffold-10678
Query=  scaffold-10679
Query=  scaffold-10680
Query=  scaffold-10681
Query=  scaffold-10682
Query=  scaffold-10683
Query=  scaffold-10684
Query=  scaffold-10685
Query=  scaffold-10686
Query=  scaffold-10687
Query=  scaffold-10688
Query=  scaffold-10689
Query=  scaffold-10690
Query=  scaffold-10691
Query=  scaffold-10692
Query=  scaffold-10693
Query=  scaffold-10694
Query=  scaffold-10695
Query=  scaffold-10696
Query=  scaffold-10697
Query=  scaffold-10698
Query=  scaffold-10699
Query=  scaffold-10700
Query=  scaffold-10701
Query=  scaffold-10702
Query=  scaffold-10703
Query=  scaffold-10704
Query=  scaffold-10705
Query=  scaffold-10706
Query=  scaffold-10707
Query=  scaffold-10708
Query=  scaffold-10709
Query=  scaffold-10710
Query=  scaffold-10711
Query=  scaffold-10712
Query=  scaffold-10713
Query=  scaffold-10714
Query=  scaffold-10715
Query=  scaffold-10716
Query=  scaffold-10717
Query=  scaffold-10718
Query=  scaffold-10719
Query=  scaffold-10720
Query=  scaffold-10721
Query=  scaffold-10722
Query=  scaffold-10723
Query=  scaffold-10724
Query=  scaffold-10725
Query=  scaffold-10726
Query=  scaffold-10727
Query=  scaffold-10728
Query=  scaffold-10729
Query=  scaffold-10730
Query=  scaffold-10731
Query=  scaffold-10732
Query=  scaffold-10733
Query=  scaffold-10734
Query=  scaffold-10735
Query=  scaffold-10736
Query=  scaffold-10737
Query=  scaffold-10738
Query=  scaffold-10739
Query=  scaffold-10740
Query=  scaffold-10741
Query=  scaffold-10742
Query=  scaffold-10743
Query=  scaffold-10744
Query=  scaffold-10745
Query=  scaffold-10746
Query=  scaffold-10747
Query=  scaffold-10748
Query=  scaffold-10749
Query=  scaffold-10750
Query=  scaffold-10751
Query=  scaffold-10752
Query=  scaffold-10753
Query=  scaffold-10754
Query=  scaffold-10755
Query=  scaffold-10756
Query=  scaffold-10757
Query=  scaffold-10758
Query=  scaffold-10759
Query=  scaffold-10760
Query=  scaffold-10761
Query=  scaffold-10762
Query=  scaffold-10763
Query=  scaffold-10764
Query=  scaffold-10765
Query=  scaffold-10766
Query=  scaffold-10767
Query=  scaffold-10768
Query=  scaffold-10769
Query=  scaffold-10770
Query=  scaffold-10771
Query=  scaffold-10772
Query=  scaffold-10773
Query=  scaffold-10774
Query=  scaffold-10775
Query=  scaffold-10776
Query=  scaffold-10777
Query=  scaffold-10778
Query=  scaffold-10779
Query=  scaffold-10780
Query=  scaffold-10781
Query=  scaffold-10782
Query=  scaffold-10783
Query=  scaffold-10784
Query=  scaffold-10785
Query=  scaffold-10786
Query=  scaffold-10787
Query=  scaffold-10788
Query=  scaffold-10789
Query=  scaffold-10790
Query=  scaffold-10791
Query=  scaffold-10792
Query=  scaffold-10793
Query=  scaffold-10794
Query=  scaffold-10795
Query=  scaffold-10796
Query=  scaffold-10797
Query=  scaffold-10798
Query=  scaffold-10799
Query=  scaffold-10800
Query=  scaffold-10801
Query=  scaffold-10802
Query=  scaffold-10803
Query=  scaffold-10804
Query=  scaffold-10805
Query=  scaffold-10806
Query=  scaffold-10807
Query=  scaffold-10808
Query=  scaffold-10809
Query=  scaffold-10810
Query=  scaffold-10811
Query=  scaffold-10812
Query=  scaffold-10813
Query=  scaffold-10814
Query=  scaffold-10815
Query=  scaffold-10816
Query=  scaffold-10817
Query=  scaffold-10818
Query=  scaffold-10819
Query=  scaffold-10820
Query=  scaffold-10821
Query=  scaffold-10822
Query=  scaffold-10823
Query=  scaffold-10824
Query=  scaffold-10825
Query=  scaffold-10826
Query=  scaffold-10827
Query=  scaffold-10828
Query=  scaffold-10829
Query=  scaffold-10830
Query=  scaffold-10831
Query=  scaffold-10832
Query=  scaffold-10833
Query=  scaffold-10834
Query=  scaffold-10835
Query=  scaffold-10836
Query=  scaffold-10837
Query=  scaffold-10838
Query=  scaffold-10839
gb|AC187761.2|  Gallus gallus BAC clone CH261-94I16 from chromoso...  1421    0.0   
Query=  scaffold-10840
Query=  scaffold-10841
Query=  scaffold-10842
Query=  scaffold-10843
Query=  scaffold-10844
Query=  scaffold-10845
Query=  scaffold-10846
Query=  scaffold-10847
Query=  scaffold-10848
Query=  scaffold-10849
Query=  scaffold-10850
Query=  scaffold-10851
Query=  scaffold-10852
Query=  scaffold-10853
Query=  scaffold-10854
Query=  scaffold-10855
Query=  scaffold-10856
Query=  scaffold-10857
Query=  scaffold-10858
Query=  scaffold-10859
Query=  scaffold-10860
Query=  scaffold-10861
Query=  scaffold-10862
Query=  scaffold-10863
Query=  scaffold-10864
Query=  scaffold-10865
Query=  scaffold-10866
Query=  scaffold-10867
Query=  scaffold-10868
Query=  scaffold-10869
Query=  scaffold-10870
Query=  scaffold-10871
Query=  scaffold-10872
Query=  scaffold-10873
Query=  scaffold-10874
Query=  scaffold-10875
gb|AC188178.2|  Gallus gallus BAC clone CH261-183C10 from chromos...  2549    0.0  
gb|AC188953.2|  Gallus gallus BAC clone CH261-138H10 from chromos...  2543    0.0  
Query=  scaffold-10876
Query=  scaffold-10877
gb|AC189018.3|  Gallus gallus BAC clone CH261-138K4 from chromoso...  1506    0.0   
Query=  scaffold-10878
Query=  scaffold-10879
Query=  scaffold-10880
Query=  scaffold-10881
Query=  scaffold-10882
Query=  scaffold-10883
Query=  scaffold-10884
Query=  scaffold-10885
Query=  scaffold-10886
Query=  scaffold-10887
Query=  scaffold-10888
Query=  scaffold-10889
Query=  scaffold-10890
Query=  scaffold-10891
Query=  scaffold-10892
Query=  scaffold-10893
Query=  scaffold-10894
Query=  scaffold-10895
Query=  scaffold-10896
Query=  scaffold-10897
Query=  scaffold-10898
Query=  scaffold-10899
Query=  scaffold-10900
Query=  scaffold-10901
Query=  scaffold-10902
Query=  scaffold-10903
Query=  scaffold-10904
Query=  scaffold-10905
Query=  scaffold-10906
Query=  scaffold-10907
Query=  scaffold-10908
Query=  scaffold-10909
Query=  scaffold-10910
Query=  scaffold-10911
Query=  scaffold-10912
Query=  scaffold-10913
Query=  scaffold-10914
Query=  scaffold-10915
Query=  scaffold-10916
Query=  scaffold-10917
Query=  scaffold-10918
Query=  scaffold-10919
Query=  scaffold-10920
Query=  scaffold-10921
Query=  scaffold-10922
Query=  scaffold-10923
Query=  scaffold-10924
Query=  scaffold-10925
Query=  scaffold-10926
Query=  scaffold-10927
Query=  scaffold-10928
Query=  scaffold-10929
Query=  scaffold-10930
Query=  scaffold-10931
Query=  scaffold-10932
Query=  scaffold-10933
Query=  scaffold-10934
Query=  scaffold-10935
Query=  scaffold-10936
Query=  scaffold-10937
Query=  scaffold-10938
Query=  scaffold-10939
Query=  scaffold-10940
Query=  scaffold-10941
Query=  scaffold-10942
Query=  scaffold-10943
Query=  scaffold-10944
Query=  scaffold-10945
Query=  scaffold-10946
Query=  scaffold-10947
Query=  scaffold-10948
Query=  scaffold-10949
Query=  scaffold-10950
Query=  scaffold-10951
Query=  scaffold-10952
Query=  scaffold-10953
Query=  scaffold-10954
Query=  scaffold-10955
Query=  scaffold-10956
Query=  scaffold-10957
Query=  scaffold-10958
Query=  scaffold-10959
Query=  scaffold-10960
Query=  scaffold-10961
Query=  scaffold-10962
Query=  scaffold-10963
Query=  scaffold-10964
Query=  scaffold-10965
Query=  scaffold-10966
Query=  scaffold-10967
Query=  scaffold-10968
Query=  scaffold-10969
Query=  scaffold-10970
Query=  scaffold-10971
Query=  scaffold-10972
Query=  scaffold-10973
Query=  scaffold-10974
Query=  scaffold-10975
Query=  scaffold-10976
Query=  scaffold-10977
Query=  scaffold-10978
Query=  scaffold-10979
Query=  scaffold-10980
Query=  scaffold-10981
Query=  scaffold-10982
gb|DQ213072.1|  Taeniopygia guttata clone 0058P0004D05 mRNA sequence  1568    0.0  
Query=  scaffold-10983
gb|AC007428.5|AC007428  Homo sapiens, clone RP11-69A1, complete s...  1415    0.0   
gb|AC132370.9|  Mus musculus BAC clone RP23-471F3 from chromosome...  1323    0.0   
Query=  scaffold-10984
Query=  scaffold-10985
Query=  scaffold-10986
gb|JQ332571.1|  Phalacrocorax carbo ultra-conserved element locus...  1210    0.0   
gb|JQ335152.1|  Urocolius indicus ultra-conserved element locus c...  1194    0.0   
gb|AC067957.7|  Homo sapiens BAC clone RP11-82K13 from 2, complet...  1114    0.0   
gb|AC154217.2|  Mus musculus BAC clone RP24-357L19 from chromosom...  1057    0.0   
Query=  scaffold-10987
Query=  scaffold-10988
Query=  scaffold-10989
Query=  scaffold-10990
Query=  scaffold-10991
Query=  scaffold-10992
Query=  scaffold-10993
Query=  scaffold-10994
Query=  scaffold-10995
Query=  scaffold-10996
Query=  scaffold-10997
Query=  scaffold-10998
Query=  scaffold-10999
Query=  scaffold-11000
Query=  scaffold-11001
Query=  scaffold-11002
Query=  scaffold-11003
Query=  scaffold-11004
Query=  scaffold-11005
Query=  scaffold-11006
Query=  scaffold-11007
Query=  scaffold-11008
Query=  scaffold-11009
gb|AY768791.1|  Columba livia voltage-gated potassium channel (KC...  1175    0.0  
Query=  scaffold-11010
Query=  scaffold-11011
Query=  scaffold-11012
Query=  scaffold-11013
Query=  scaffold-11014
Query=  scaffold-11015
Query=  scaffold-11016
Query=  scaffold-11017
Query=  scaffold-11018
Query=  scaffold-11019
Query=  scaffold-11020
Query=  scaffold-11021
Query=  scaffold-11022
Query=  scaffold-11023
Query=  scaffold-11024
Query=  scaffold-11025
Query=  scaffold-11026
Query=  scaffold-11027
Query=  scaffold-11028
Query=  scaffold-11029
Query=  scaffold-11030
Query=  scaffold-11031
Query=  scaffold-11032
Query=  scaffold-11033
Query=  scaffold-11034
Query=  scaffold-11035
Query=  scaffold-11036
Query=  scaffold-11037
Query=  scaffold-11038
Query=  scaffold-11039
Query=  scaffold-11040
Query=  scaffold-11041
Query=  scaffold-11042
Query=  scaffold-11043
Query=  scaffold-11044
Query=  scaffold-11045
Query=  scaffold-11046
Query=  scaffold-11047
Query=  scaffold-11048
Query=  scaffold-11049
Query=  scaffold-11050
Query=  scaffold-11051
Query=  scaffold-11052
Query=  scaffold-11053
Query=  scaffold-11054
Query=  scaffold-11055
Query=  scaffold-11056
Query=  scaffold-11057
Query=  scaffold-11058
Query=  scaffold-11059
Query=  scaffold-11060
Query=  scaffold-11061
Query=  scaffold-11062
Query=  scaffold-11063
Query=  scaffold-11064
Query=  scaffold-11065
Query=  scaffold-11066
Query=  scaffold-11067
Query=  scaffold-11068
Query=  scaffold-11069
Query=  scaffold-11070
Query=  scaffold-11071
Query=  scaffold-11072
Query=  scaffold-11073
Query=  scaffold-11074
Query=  scaffold-11075
Query=  scaffold-11076
Query=  scaffold-11077
Query=  scaffold-11078
Query=  scaffold-11079
Query=  scaffold-11080
Query=  scaffold-11081
gb|AC093152.2|  Homo sapiens chromosome 1 clone RP11-455P21, comp...  2159    0.0   
gb|AC193893.3|  Pan troglodytes BAC clone CH251-602O21 from chrom...  2154    0.0   
gb|BC011542.1|  Homo sapiens dispatched homolog 1 (Drosophila), m...  1622    0.0   
Query=  scaffold-11082
Query=  scaffold-11083
Query=  scaffold-11084
Query=  scaffold-11085
Query=  scaffold-11086
Query=  scaffold-11087
Query=  scaffold-11088
Query=  scaffold-11089
gb|AC192781.4|  Gallus gallus BAC clone CH261-146O6 from chromoso...  1140    0.0  
Query=  scaffold-11090
Query=  scaffold-11091
Query=  scaffold-11092
Query=  scaffold-11093
Query=  scaffold-11094
Query=  scaffold-11095
Query=  scaffold-11096
Query=  scaffold-11097
Query=  scaffold-11098
Query=  scaffold-11099
Query=  scaffold-11100
Query=  scaffold-11101
Query=  scaffold-11102
Query=  scaffold-11103
Query=  scaffold-11104
Query=  scaffold-11105
Query=  scaffold-11106
Query=  scaffold-11107
Query=  scaffold-11108
Query=  scaffold-11109
Query=  scaffold-11110
Query=  scaffold-11111
Query=  scaffold-11112
Query=  scaffold-11113
gb|AC195267.3|  Gallus gallus BAC clone CH261-128C17 from chromos...  1092    0.0   
Query=  scaffold-11114
Query=  scaffold-11115
Query=  scaffold-11116
Query=  scaffold-11117
Query=  scaffold-11118
Query=  scaffold-11119
Query=  scaffold-11120
Query=  scaffold-11121
Query=  scaffold-11122
Query=  scaffold-11123
Query=  scaffold-11124
Query=  scaffold-11125
Query=  scaffold-11126
Query=  scaffold-11127
Query=  scaffold-11128
Query=  scaffold-11129
Query=  scaffold-11130
Query=  scaffold-11131
Query=  scaffold-11132
Query=  scaffold-11133
Query=  scaffold-11134
Query=  scaffold-11135
Query=  scaffold-11136
Query=  scaffold-11137
Query=  scaffold-11138
Query=  scaffold-11139
Query=  scaffold-11140
Query=  scaffold-11141
Query=  scaffold-11142
Query=  scaffold-11143
Query=  scaffold-11144
Query=  scaffold-11145
Query=  scaffold-11146
Query=  scaffold-11147
Query=  scaffold-11148
Query=  scaffold-11149
Query=  scaffold-11150
Query=  scaffold-11151
Query=  scaffold-11152
Query=  scaffold-11153
Query=  scaffold-11154
gb|AC192622.2|  Gallus gallus BAC clone CH261-108E1 from chromoso...  1452    0.0  
Query=  scaffold-11155
Query=  scaffold-11156
Query=  scaffold-11157
Query=  scaffold-11158
Query=  scaffold-11159
Query=  scaffold-11160
Query=  scaffold-11161
Query=  scaffold-11162
Query=  scaffold-11163
Query=  scaffold-11164
Query=  scaffold-11165
Query=  scaffold-11166
Query=  scaffold-11167
Query=  scaffold-11168
Query=  scaffold-11169
gb|AF107044.1|AF107044  Homo sapiens clone pCL4 DNA-binding prote...  1125    0.0   
gb|AC108806.10|  Mus musculus chromosome 14, clone RP23-246G7, co...  1081    0.0   
Query=  scaffold-11170
Query=  scaffold-11171
Query=  scaffold-11172
gb|AC169087.3|  Gallus gallus BAC clone CH261-119D18 from chromos...  2082    0.0  
Query=  scaffold-11173
Query=  scaffold-11174
Query=  scaffold-11175
Query=  scaffold-11176
Query=  scaffold-11177
Query=  scaffold-11178
Query=  scaffold-11179
Query=  scaffold-11180
Query=  scaffold-11181
Query=  scaffold-11182
Query=  scaffold-11183
Query=  scaffold-11184
Query=  scaffold-11185
Query=  scaffold-11186
Query=  scaffold-11187
Query=  scaffold-11188
Query=  scaffold-11189
Query=  scaffold-11190
Query=  scaffold-11191
Query=  scaffold-11192
Query=  scaffold-11193
Query=  scaffold-11194
Query=  scaffold-11195
Query=  scaffold-11196
Query=  scaffold-11197
Query=  scaffold-11198
Query=  scaffold-11199
Query=  scaffold-11200
gb|AC187596.3|  Gallus gallus BAC clone CH261-54H7 from chromosom...  2248    0.0  
gb|AC187275.3|  Gallus gallus BAC clone CH261-7I3 from chromosome...  2248    0.0  
Query=  scaffold-11201
Query=  scaffold-11202
Query=  scaffold-11203
Query=  scaffold-11204
Query=  scaffold-11205
gb|AC186535.3|  Gallus gallus BAC clone CH261-166B3 from chromoso...  2041    0.0  
gb|AC186360.2|  Gallus gallus BAC clone CH261-55G9 from chromosom...  2041    0.0  
gb|AC147229.5|  Mus musculus BAC clone RP23-236E9 from chromosome...  1304    0.0  
Query=  scaffold-11206
Query=  scaffold-11207
Query=  scaffold-11208
Query=  scaffold-11209
Query=  scaffold-11210
Query=  scaffold-11211
Query=  scaffold-11212
Query=  scaffold-11213
Query=  scaffold-11214
Query=  scaffold-11215
Query=  scaffold-11216
Query=  scaffold-11217
Query=  scaffold-11218
Query=  scaffold-11219
Query=  scaffold-11220
Query=  scaffold-11221
Query=  scaffold-11222
Query=  scaffold-11223
Query=  scaffold-11224
Query=  scaffold-11225
Query=  scaffold-11226
Query=  scaffold-11227
Query=  scaffold-11228
Query=  scaffold-11229
Query=  scaffold-11230
Query=  scaffold-11231
Query=  scaffold-11232
Query=  scaffold-11233
Query=  scaffold-11234
Query=  scaffold-11235
Query=  scaffold-11236
Query=  scaffold-11237
Query=  scaffold-11238
Query=  scaffold-11239
Query=  scaffold-11240
Query=  scaffold-11241
Query=  scaffold-11242
Query=  scaffold-11243
Query=  scaffold-11244
Query=  scaffold-11245
Query=  scaffold-11246
Query=  scaffold-11247
Query=  scaffold-11248
Query=  scaffold-11249
Query=  scaffold-11250
Query=  scaffold-11251
Query=  scaffold-11252
Query=  scaffold-11253
Query=  scaffold-11254
Query=  scaffold-11255
Query=  scaffold-11256
Query=  scaffold-11257
Query=  scaffold-11258
Query=  scaffold-11259
Query=  scaffold-11260
Query=  scaffold-11261
Query=  scaffold-11262
Query=  scaffold-11263
Query=  scaffold-11264
Query=  scaffold-11265
Query=  scaffold-11266
Query=  scaffold-11267
Query=  scaffold-11268
Query=  scaffold-11269
Query=  scaffold-11270
Query=  scaffold-11271
Query=  scaffold-11272
Query=  scaffold-11273
Query=  scaffold-11274
Query=  scaffold-11275
Query=  scaffold-11276
Query=  scaffold-11277
Query=  scaffold-11278
Query=  scaffold-11279
Query=  scaffold-11280
Query=  scaffold-11281
Query=  scaffold-11282
Query=  scaffold-11283
Query=  scaffold-11284
Query=  scaffold-11285
Query=  scaffold-11286
Query=  scaffold-11287
Query=  scaffold-11288
Query=  scaffold-11289
Query=  scaffold-11290
Query=  scaffold-11291
Query=  scaffold-11292
Query=  scaffold-11293
gb|AC188469.1|  Taeniopygia guttata chromosome UNK clone TGMCBa-3...  1229    0.0  
Query=  scaffold-11294
gb|EF692644.1|  Gallus gallus D/Bsp120I#1 subtype A mRNA, complet...  1389    0.0   
Query=  scaffold-11295
Query=  scaffold-11296
Query=  scaffold-11297
Query=  scaffold-11298
Query=  scaffold-11299
Query=  scaffold-11300
Query=  scaffold-11301
Query=  scaffold-11302
Query=  scaffold-11303
Query=  scaffold-11304
Query=  scaffold-11305
Query=  scaffold-11306
Query=  scaffold-11307
Query=  scaffold-11308
Query=  scaffold-11309
Query=  scaffold-11310
Query=  scaffold-11311
Query=  scaffold-11312
Query=  scaffold-11313
Query=  scaffold-11314
Query=  scaffold-11315
Query=  scaffold-11316
Query=  scaffold-11317
Query=  scaffold-11318
Query=  scaffold-11319
Query=  scaffold-11320
Query=  scaffold-11321
Query=  scaffold-11322
Query=  scaffold-11323
gb|AC064801.10|  Homo sapiens chromosome 18, clone RP11-120K19, c...  1064    0.0   
gb|BC137435.1|  Homo sapiens zinc finger, CCHC domain containing ...  1022    0.0   
Query=  scaffold-11324
Query=  scaffold-11325
Query=  scaffold-11326
Query=  scaffold-11327
Query=  scaffold-11328
Query=  scaffold-11329
Query=  scaffold-11330
Query=  scaffold-11331
Query=  scaffold-11332
Query=  scaffold-11333
Query=  scaffold-11334
Query=  scaffold-11335
Query=  scaffold-11336
Query=  scaffold-11337
Query=  scaffold-11338
Query=  scaffold-11339
Query=  scaffold-11340
Query=  scaffold-11341
Query=  scaffold-11342
Query=  scaffold-11343
Query=  scaffold-11344
Query=  scaffold-11345
Query=  scaffold-11346
Query=  scaffold-11347
Query=  scaffold-11348
Query=  scaffold-11349
Query=  scaffold-11350
Query=  scaffold-11351
Query=  scaffold-11352
Query=  scaffold-11353
Query=  scaffold-11354
Query=  scaffold-11355
Query=  scaffold-11356
Query=  scaffold-11357
Query=  scaffold-11358
Query=  scaffold-11359
Query=  scaffold-11360
Query=  scaffold-11361
Query=  scaffold-11362
Query=  scaffold-11363
Query=  scaffold-11364
Query=  scaffold-11365
Query=  scaffold-11366
Query=  scaffold-11367
Query=  scaffold-11368
Query=  scaffold-11369
Query=  scaffold-11370
Query=  scaffold-11371
Query=  scaffold-11372
Query=  scaffold-11373
Query=  scaffold-11374
gb|AC147437.2|  Gallus gallus BAC clone CH261-80L21 from chromoso...  1138    0.0   
Query=  scaffold-11375
Query=  scaffold-11376
Query=  scaffold-11377
Query=  scaffold-11378
gb|AC194984.3|  Gallus gallus BAC clone CH261-65P6 from chromosom...  1275    0.0   
gb|AC187274.3|  Gallus gallus BAC clone CH261-5I17 from chromosom...  1275    0.0   
Query=  scaffold-11379
Query=  scaffold-11380
Query=  scaffold-11381
Query=  scaffold-11382
Query=  scaffold-11383
Query=  scaffold-11384
Query=  scaffold-11385
Query=  scaffold-11386
Query=  scaffold-11387
Query=  scaffold-11388
Query=  scaffold-11389
Query=  scaffold-11390
Query=  scaffold-11391
Query=  scaffold-11392
Query=  scaffold-11393
Query=  scaffold-11394
Query=  scaffold-11395
Query=  scaffold-11396
Query=  scaffold-11397
Query=  scaffold-11398
Query=  scaffold-11399
Query=  scaffold-11400
Query=  scaffold-11401
Query=  scaffold-11402
Query=  scaffold-11403
Query=  scaffold-11404
Query=  scaffold-11405
Query=  scaffold-11406
Query=  scaffold-11407
Query=  scaffold-11408
Query=  scaffold-11409
Query=  scaffold-11410
Query=  scaffold-11411
Query=  scaffold-11412
Query=  scaffold-11413
Query=  scaffold-11414
Query=  scaffold-11415
Query=  scaffold-11416
Query=  scaffold-11417
Query=  scaffold-11418
gb|AF526419.1|  Gallus gallus class IV POU-domain transcription f...  1186    0.0   
gb|AC093887.3|  Homo sapiens BAC clone RP11-667D12 from 4, comple...  1112    0.0   
gb|AC101757.12|  Mus musculus chromosome 8, clone RP24-545I11, co...  1068    0.0   
gb|AC133181.2|  Mus musculus BAC clone RP24-169F11 from 8, comple...  1068    0.0   
gb|BC136344.1|  Homo sapiens POU class 4 homeobox 2, mRNA (cDNA c...  1048    0.0   
gb|BC136345.1|  Homo sapiens POU class 4 homeobox 2, mRNA (cDNA c...  1048    0.0   
gb|EU439706.1|  Homo sapiens POU domain class 4 transcription fac...  1048    0.0   
gb|U06233.1|HSU06233  Human POU domain protein (Brn-3b) mRNA, com...  1042    0.0   
gb|BC156470.1|  Synthetic construct Mus musculus clone IMAGE:1000...  1003    0.0   
gb|BC156891.1|  Synthetic construct Mus musculus clone IMAGE:1000...  1003    0.0   
gb|S68377.1|  Brn-3.2=Brn-3-related POU transcription factor [mic...  1003    0.0   
Query=  scaffold-11419
Query=  scaffold-11420
Query=  scaffold-11421
Query=  scaffold-11422
Query=  scaffold-11423
Query=  scaffold-11424
Query=  scaffold-11425
Query=  scaffold-11426
Query=  scaffold-11427
Query=  scaffold-11428
Query=  scaffold-11429
Query=  scaffold-11430
Query=  scaffold-11431
gb|AC013437.8|  Homo sapiens BAC clone RP11-190J23 from 2, comple...  1070    0.0   
Query=  scaffold-11432
Query=  scaffold-11433
Query=  scaffold-11434
Query=  scaffold-11435
Query=  scaffold-11436
Query=  scaffold-11437
Query=  scaffold-11438
Query=  scaffold-11439
Query=  scaffold-11440
Query=  scaffold-11441
gb|AC201945.3|  Gallus gallus BAC clone CH261-100J4 from chromoso...  1834    0.0  
Query=  scaffold-11442
Query=  scaffold-11443
Query=  scaffold-11444
Query=  scaffold-11445
Query=  scaffold-11446
Query=  scaffold-11447
Query=  scaffold-11448
Query=  scaffold-11449
Query=  scaffold-11450
Query=  scaffold-11451
Query=  scaffold-11452
Query=  scaffold-11453
Query=  scaffold-11454
Query=  scaffold-11455
Query=  scaffold-11456
Query=  scaffold-11457
Query=  scaffold-11458
Query=  scaffold-11459
Query=  scaffold-11460
Query=  scaffold-11461
Query=  scaffold-11462
Query=  scaffold-11463
Query=  scaffold-11464
Query=  scaffold-11465
Query=  scaffold-11466
Query=  scaffold-11467
Query=  scaffold-11468
Query=  scaffold-11469
Query=  scaffold-11470
Query=  scaffold-11471
Query=  scaffold-11472
Query=  scaffold-11473
Query=  scaffold-11474
Query=  scaffold-11475
Query=  scaffold-11476
Query=  scaffold-11477
gb|AC188953.2|  Gallus gallus BAC clone CH261-138H10 from chromos...  1105    0.0  
Query=  scaffold-11478
Query=  scaffold-11479
Query=  scaffold-11480
Query=  scaffold-11481
Query=  scaffold-11482
Query=  scaffold-11483
Query=  scaffold-11484
Query=  scaffold-11485
Query=  scaffold-11486
Query=  scaffold-11487
Query=  scaffold-11488
Query=  scaffold-11489
Query=  scaffold-11490
Query=  scaffold-11491
Query=  scaffold-11492
Query=  scaffold-11493
Query=  scaffold-11494
Query=  scaffold-11495
Query=  scaffold-11496
Query=  scaffold-11497
Query=  scaffold-11498
Query=  scaffold-11499
Query=  scaffold-11500
Query=  scaffold-11501
Query=  scaffold-11502
Query=  scaffold-11503
Query=  scaffold-11504
Query=  scaffold-11505
Query=  scaffold-11506
Query=  scaffold-11507
Query=  scaffold-11508
Query=  scaffold-11509
Query=  scaffold-11510
Query=  scaffold-11511
Query=  scaffold-11512
Query=  scaffold-11513
Query=  scaffold-11514
Query=  scaffold-11515
Query=  scaffold-11516
Query=  scaffold-11517
Query=  scaffold-11518
Query=  scaffold-11519
Query=  scaffold-11520
Query=  scaffold-11521
Query=  scaffold-11522
Query=  scaffold-11523
Query=  scaffold-11524
Query=  scaffold-11525
Query=  scaffold-11526
Query=  scaffold-11527
Query=  scaffold-11528
Query=  scaffold-11529
Query=  scaffold-11530
Query=  scaffold-11531
gb|AC092612.3|  Homo sapiens BAC clone RP11-174F8 from 4, complet...  1033    0.0   
Query=  scaffold-11532
Query=  scaffold-11533
Query=  scaffold-11534
Query=  scaffold-11535
Query=  scaffold-11536
Query=  scaffold-11537
Query=  scaffold-11538
Query=  scaffold-11539
Query=  scaffold-11540
Query=  scaffold-11541
Query=  scaffold-11542
Query=  scaffold-11543
gb|AC198440.4|  Gallus gallus BAC clone TAM32-13B14 from chromoso...  1554    0.0   
gb|AC192337.2|  Gallus gallus BAC clone TAM33-7L5 from chromosome...  1554    0.0   
gb|BC046598.1|  Mus musculus ELAV (embryonic lethal, abnormal vis...  1184    0.0   
Query=  scaffold-11544
Query=  scaffold-11545
Query=  scaffold-11546
Query=  scaffold-11547
Query=  scaffold-11548
Query=  scaffold-11549
Query=  scaffold-11550
Query=  scaffold-11551
Query=  scaffold-11552
gb|AC202794.3|  Gallus gallus BAC clone CH261-137F19 from chromos...  1170    0.0   
Query=  scaffold-11553
Query=  scaffold-11554
Query=  scaffold-11555
Query=  scaffold-11556
Query=  scaffold-11557
Query=  scaffold-11558
Query=  scaffold-11559
Query=  scaffold-11560
Query=  scaffold-11561
Query=  scaffold-11562
Query=  scaffold-11563
Query=  scaffold-11564
Query=  scaffold-11565
Query=  scaffold-11566
Query=  scaffold-11567
Query=  scaffold-11568
Query=  scaffold-11569
Query=  scaffold-11570
Query=  scaffold-11571
Query=  scaffold-11572
Query=  scaffold-11573
Query=  scaffold-11574
Query=  scaffold-11575
Query=  scaffold-11576
Query=  scaffold-11577
Query=  scaffold-11578
Query=  scaffold-11579
Query=  scaffold-11580
Query=  scaffold-11581
Query=  scaffold-11582
Query=  scaffold-11583
Query=  scaffold-11584
Query=  scaffold-11585
Query=  scaffold-11586
Query=  scaffold-11587
Query=  scaffold-11588
Query=  scaffold-11589
Query=  scaffold-11590
Query=  scaffold-11591
Query=  scaffold-11592
Query=  scaffold-11593
Query=  scaffold-11594
Query=  scaffold-11595
Query=  scaffold-11596
Query=  scaffold-11597
Query=  scaffold-11598
Query=  scaffold-11599
Query=  scaffold-11600
Query=  scaffold-11601
Query=  scaffold-11602
Query=  scaffold-11603
Query=  scaffold-11604
Query=  scaffold-11605
Query=  scaffold-11606
Query=  scaffold-11607
Query=  scaffold-11608
Query=  scaffold-11609
Query=  scaffold-11610
Query=  scaffold-11611
Query=  scaffold-11612
gb|AC231444.4|  Gallus gallus BAC clone CH261-73N16 from chromoso...  1086    0.0  
Query=  scaffold-11613
Query=  scaffold-11614
Query=  scaffold-11615
Query=  scaffold-11616
Query=  scaffold-11617
Query=  scaffold-11618
Query=  scaffold-11619
Query=  scaffold-11620
Query=  scaffold-11621
Query=  scaffold-11622
Query=  scaffold-11623
Query=  scaffold-11624
Query=  scaffold-11625
Query=  scaffold-11626
Query=  scaffold-11627
Query=  scaffold-11628
Query=  scaffold-11629
Query=  scaffold-11630
Query=  scaffold-11631
Query=  scaffold-11632
Query=  scaffold-11633
Query=  scaffold-11634
Query=  scaffold-11635
Query=  scaffold-11636
Query=  scaffold-11637
Query=  scaffold-11638
Query=  scaffold-11639
Query=  scaffold-11640
Query=  scaffold-11641
Query=  scaffold-11642
Query=  scaffold-11643
Query=  scaffold-11644
Query=  scaffold-11645
Query=  scaffold-11646
Query=  scaffold-11647
Query=  scaffold-11648
Query=  scaffold-11649
Query=  scaffold-11650
Query=  scaffold-11651
Query=  scaffold-11652
Query=  scaffold-11653
Query=  scaffold-11654
Query=  scaffold-11655
Query=  scaffold-11656
Query=  scaffold-11657
Query=  scaffold-11658
Query=  scaffold-11659
Query=  scaffold-11660
Query=  scaffold-11661
Query=  scaffold-11662
Query=  scaffold-11663
Query=  scaffold-11664
Query=  scaffold-11665
Query=  scaffold-11666
Query=  scaffold-11667
Query=  scaffold-11668
Query=  scaffold-11669
Query=  scaffold-11670
Query=  scaffold-11671
Query=  scaffold-11672
Query=  scaffold-11673
Query=  scaffold-11674
Query=  scaffold-11675
Query=  scaffold-11676
Query=  scaffold-11677
Query=  scaffold-11678
Query=  scaffold-11679
Query=  scaffold-11680
Query=  scaffold-11681
Query=  scaffold-11682
Query=  scaffold-11683
Query=  scaffold-11684
Query=  scaffold-11685
Query=  scaffold-11686
Query=  scaffold-11687
Query=  scaffold-11688
Query=  scaffold-11689
Query=  scaffold-11690
Query=  scaffold-11691
Query=  scaffold-11692
Query=  scaffold-11693
Query=  scaffold-11694
Query=  scaffold-11695
Query=  scaffold-11696
Query=  scaffold-11697
Query=  scaffold-11698
Query=  scaffold-11699
Query=  scaffold-11700
Query=  scaffold-11701
Query=  scaffold-11702
Query=  scaffold-11703
Query=  scaffold-11704
Query=  scaffold-11705
Query=  scaffold-11706
Query=  scaffold-11707
Query=  scaffold-11708
Query=  scaffold-11709
gb|AC188446.2|  Gallus gallus BAC clone CH261-122M13 from chromos...  1256    0.0   
Query=  scaffold-11710
Query=  scaffold-11711
Query=  scaffold-11712
Query=  scaffold-11713
Query=  scaffold-11714
Query=  scaffold-11715
Query=  scaffold-11716
Query=  scaffold-11717
Query=  scaffold-11718
Query=  scaffold-11719
Query=  scaffold-11720
Query=  scaffold-11721
Query=  scaffold-11722
Query=  scaffold-11723
Query=  scaffold-11724
Query=  scaffold-11725
Query=  scaffold-11726
Query=  scaffold-11727
Query=  scaffold-11728
Query=  scaffold-11729
Query=  scaffold-11730
Query=  scaffold-11731
Query=  scaffold-11732
Query=  scaffold-11733
Query=  scaffold-11734
Query=  scaffold-11735
Query=  scaffold-11736
Query=  scaffold-11737
Query=  scaffold-11738
Query=  scaffold-11739
Query=  scaffold-11740
Query=  scaffold-11741
Query=  scaffold-11742
Query=  scaffold-11743
Query=  scaffold-11744
Query=  scaffold-11745
Query=  scaffold-11746
Query=  scaffold-11747
Query=  scaffold-11748
gb|DQ213589.1|  Taeniopygia guttata clone 0058P0023B11 putative p...  1406    0.0   
Query=  scaffold-11749
Query=  scaffold-11750
Query=  scaffold-11751
gb|AC160645.2|  Gallus gallus BAC clone CH261-21L11 from chromoso...  1144    0.0  
Query=  scaffold-11752
Query=  scaffold-11753
Query=  scaffold-11754
Query=  scaffold-11755
Query=  scaffold-11756
Query=  scaffold-11757
Query=  scaffold-11758
Query=  scaffold-11759
Query=  scaffold-11760
Query=  scaffold-11761
Query=  scaffold-11762
Query=  scaffold-11763
Query=  scaffold-11764
Query=  scaffold-11765
Query=  scaffold-11766
Query=  scaffold-11767
Query=  scaffold-11768
Query=  scaffold-11769
Query=  scaffold-11770
Query=  scaffold-11771
Query=  scaffold-11772
Query=  scaffold-11773
Query=  scaffold-11774
Query=  scaffold-11775
Query=  scaffold-11776
Query=  scaffold-11777
Query=  scaffold-11778
Query=  scaffold-11779
Query=  scaffold-11780
gb|AC187123.2|  Gallus gallus BAC clone TAM31-25K21 from chromoso...  1035    0.0  
Query=  scaffold-11781
Query=  scaffold-11782
Query=  scaffold-11783
Query=  scaffold-11784
Query=  scaffold-11785
Query=  scaffold-11786
Query=  scaffold-11787
Query=  scaffold-11788
Query=  scaffold-11789
Query=  scaffold-11790
Query=  scaffold-11791
Query=  scaffold-11792
Query=  scaffold-11793
Query=  scaffold-11794
Query=  scaffold-11795
gb|AC160644.2|  Gallus gallus BAC clone CH261-44N4 from chromosom...  5986    0.0   
gb|AC158116.2|  Gallus gallus BAC clone CH261-122G21 from chromos...  5986    0.0   
Query=  scaffold-11796
Query=  scaffold-11797
Query=  scaffold-11798
Query=  scaffold-11799
gb|AC004886.1|  Homo sapiens PAC clone RP4-784G16 from 7, complet...  1367    0.0  
gb|AC188432.3|  Pan troglodytes BAC clone CH251-676M19 from chrom...  1362    0.0  
gb|AC142284.1|  Pan troglodytes BAC clone RP43-163P11 from chromo...  1362    0.0  
gb|AC125533.4|  Mus musculus BAC clone RP23-451C1 from chromosome...  1206    0.0  
Query=  scaffold-11800
Query=  scaffold-11801
Query=  scaffold-11802
Query=  scaffold-11803
Query=  scaffold-11804
Query=  scaffold-11805
Query=  scaffold-11806
Query=  scaffold-11807
Query=  scaffold-11808
Query=  scaffold-11809
Query=  scaffold-11810
Query=  scaffold-11811
Query=  scaffold-11812
Query=  scaffold-11813
Query=  scaffold-11814
Query=  scaffold-11815
Query=  scaffold-11816
Query=  scaffold-11817
Query=  scaffold-11818
gb|GQ203625.1|  Gallus gallus progestin and adipoQ receptor famil...  1114    0.0   
Query=  scaffold-11819
Query=  scaffold-11820
Query=  scaffold-11821
Query=  scaffold-11822
Query=  scaffold-11823
Query=  scaffold-11824
Query=  scaffold-11825
Query=  scaffold-11826
Query=  scaffold-11827
Query=  scaffold-11828
Query=  scaffold-11829
Query=  scaffold-11830
Query=  scaffold-11831
Query=  scaffold-11832
Query=  scaffold-11833
Query=  scaffold-11834
Query=  scaffold-11835
Query=  scaffold-11836
Query=  scaffold-11837
Query=  scaffold-11838
Query=  scaffold-11839
Query=  scaffold-11840
Query=  scaffold-11841
Query=  scaffold-11842
Query=  scaffold-11843
Query=  scaffold-11844
Query=  scaffold-11845
Query=  scaffold-11846
Query=  scaffold-11847
Query=  scaffold-11848
Query=  scaffold-11849
Query=  scaffold-11850
Query=  scaffold-11851
Query=  scaffold-11852
Query=  scaffold-11853
Query=  scaffold-11854
Query=  scaffold-11855
Query=  scaffold-11856
Query=  scaffold-11857
Query=  scaffold-11858
Query=  scaffold-11859
Query=  scaffold-11860
Query=  scaffold-11861
Query=  scaffold-11862
Query=  scaffold-11863
Query=  scaffold-11864
Query=  scaffold-11865
Query=  scaffold-11866
Query=  scaffold-11867
Query=  scaffold-11868
Query=  scaffold-11869
Query=  scaffold-11870
Query=  scaffold-11871
gb|AC187589.3|  Gallus gallus BAC clone CH261-131G22 from chromos...  1443    0.0   
Query=  scaffold-11872
Query=  scaffold-11873
Query=  scaffold-11874
Query=  scaffold-11875
Query=  scaffold-11876
Query=  scaffold-11877
Query=  scaffold-11878
Query=  scaffold-11879
Query=  scaffold-11880
Query=  scaffold-11881
Query=  scaffold-11882
Query=  scaffold-11883
Query=  scaffold-11884
Query=  scaffold-11885
Query=  scaffold-11886
Query=  scaffold-11887
Query=  scaffold-11888
Query=  scaffold-11889
gb|AC191223.2|  Gallus gallus BAC clone CH261-26B9 from chromosom...  1096    0.0  
Query=  scaffold-11890
Query=  scaffold-11891
Query=  scaffold-11892
Query=  scaffold-11893
Query=  scaffold-11894
gb|AC187492.3|  Rhesus macaque BAC clone CH250-73H12 from chromos...  1352    0.0  
gb|BC101070.1|  Homo sapiens SLIT and NTRK-like family, member 6,...  1330    0.0  
gb|BC101072.2|  Homo sapiens SLIT and NTRK-like family, member 6,...  1325    0.0  
gb|BC101071.2|  Homo sapiens SLIT and NTRK-like family, member 6,...  1325    0.0  
gb|BC101073.2|  Homo sapiens SLIT and NTRK-like family, member 6,...  1325    0.0  
gb|BC145927.1|  Mus musculus SLIT and NTRK-like family, member 6,...  1110    0.0  
gb|AC116319.4|  Mus musculus BAC clone RP23-265J2 from chromosome...  1110    0.0  
Query=  scaffold-11895
Query=  scaffold-11896
Query=  scaffold-11897
Query=  scaffold-11898
Query=  scaffold-11899
Query=  scaffold-11900
Query=  scaffold-11901
Query=  scaffold-11902
Query=  scaffold-11903
Query=  scaffold-11904
Query=  scaffold-11905
Query=  scaffold-11906
Query=  scaffold-11907
Query=  scaffold-11908
Query=  scaffold-11909
Query=  scaffold-11910
Query=  scaffold-11911
Query=  scaffold-11912
Query=  scaffold-11913
Query=  scaffold-11914
Query=  scaffold-11915
Query=  scaffold-11916
Query=  scaffold-11917
Query=  scaffold-11918
Query=  scaffold-11919
Query=  scaffold-11920
Query=  scaffold-11921
Query=  scaffold-11922
Query=  scaffold-11923
Query=  scaffold-11924
Query=  scaffold-11925
Query=  scaffold-11926
Query=  scaffold-11927
Query=  scaffold-11928
Query=  scaffold-11929
Query=  scaffold-11930
Query=  scaffold-11931
Query=  scaffold-11932
Query=  scaffold-11933
Query=  scaffold-11934
Query=  scaffold-11935
Query=  scaffold-11936
Query=  scaffold-11937
Query=  scaffold-11938
Query=  scaffold-11939
Query=  scaffold-11940
Query=  scaffold-11941
Query=  scaffold-11942
Query=  scaffold-11943
Query=  scaffold-11944
Query=  scaffold-11945
gb|AC163709.3|  Gallus gallus BAC clone CH261-60F22 from chromoso...  1443    0.0  
Query=  scaffold-11946
Query=  scaffold-11947
Query=  scaffold-11948
Query=  scaffold-11949
Query=  scaffold-11950
Query=  scaffold-11951
Query=  scaffold-11952
Query=  scaffold-11953
Query=  scaffold-11954
gb|AC188579.3|  Gallus gallus BAC clone CH261-132G22 from chromos...  1947    0.0   
Query=  scaffold-11955
Query=  scaffold-11956
Query=  scaffold-11957
Query=  scaffold-11958
Query=  scaffold-11959
gb|AC090142.3|  Homo sapiens chromosome 8, clone RP11-200A13, com...  1238    0.0   
gb|AC021498.12|  Homo sapiens chromosome 8, clone RP11-127H5, com...  1238    0.0   
gb|AC102000.14|  Mus musculus chromosome 15, clone RP24-467P24, c...  1133    0.0   
Query=  scaffold-11960
Query=  scaffold-11961
Query=  scaffold-11962
Query=  scaffold-11963
Query=  scaffold-11964
Query=  scaffold-11965
Query=  scaffold-11966
Query=  scaffold-11967
Query=  scaffold-11968
Query=  scaffold-11969
Query=  scaffold-11970
Query=  scaffold-11971
Query=  scaffold-11972
Query=  scaffold-11973
Query=  scaffold-11974
Query=  scaffold-11975
Query=  scaffold-11976
Query=  scaffold-11977
Query=  scaffold-11978
Query=  scaffold-11979
Query=  scaffold-11980
Query=  scaffold-11981
Query=  scaffold-11982
Query=  scaffold-11983
Query=  scaffold-11984
Query=  scaffold-11985
Query=  scaffold-11986
Query=  scaffold-11987
Query=  scaffold-11988
Query=  scaffold-11989
Query=  scaffold-11990
Query=  scaffold-11991
Query=  scaffold-11992
Query=  scaffold-11993
Query=  scaffold-11994
Query=  scaffold-11995
Query=  scaffold-11996
Query=  scaffold-11997
Query=  scaffold-11998
Query=  scaffold-11999
Query=  scaffold-12000
Query=  scaffold-12001
Query=  scaffold-12002
Query=  scaffold-12003
Query=  scaffold-12004
Query=  scaffold-12005
Query=  scaffold-12006
Query=  scaffold-12007
Query=  scaffold-12008
Query=  scaffold-12009
Query=  scaffold-12010
Query=  scaffold-12011
Query=  scaffold-12012
Query=  scaffold-12013
Query=  scaffold-12014
Query=  scaffold-12015
Query=  scaffold-12016
Query=  scaffold-12017
Query=  scaffold-12018
Query=  scaffold-12019
Query=  scaffold-12020
Query=  scaffold-12021
Query=  scaffold-12022
Query=  scaffold-12023
Query=  scaffold-12024
Query=  scaffold-12025
Query=  scaffold-12026
Query=  scaffold-12027
Query=  scaffold-12028
Query=  scaffold-12029
Query=  scaffold-12030
Query=  scaffold-12031
Query=  scaffold-12032
Query=  scaffold-12033
Query=  scaffold-12034
Query=  scaffold-12035
Query=  scaffold-12036
Query=  scaffold-12037
Query=  scaffold-12038
Query=  scaffold-12039
Query=  scaffold-12040
Query=  scaffold-12041
Query=  scaffold-12042
Query=  scaffold-12043
Query=  scaffold-12044
Query=  scaffold-12045
Query=  scaffold-12046
Query=  scaffold-12047
Query=  scaffold-12048
Query=  scaffold-12049
Query=  scaffold-12050
Query=  scaffold-12051
Query=  scaffold-12052
Query=  scaffold-12053
Query=  scaffold-12054
Query=  scaffold-12055
Query=  scaffold-12056
Query=  scaffold-12057
Query=  scaffold-12058
Query=  scaffold-12059
Query=  scaffold-12060
Query=  scaffold-12061
Query=  scaffold-12062
Query=  scaffold-12063
Query=  scaffold-12064
gb|AC193910.3|  Gallus gallus BAC clone CH261-118B11 from chromos...  1013    0.0  
gb|AC192748.2|  Gallus gallus BAC clone CH261-166H21 from chromos...  1013    0.0  
Query=  scaffold-12065
Query=  scaffold-12066
Query=  scaffold-12067
Query=  scaffold-12068
Query=  scaffold-12069
Query=  scaffold-12070
Query=  scaffold-12071
Query=  scaffold-12072
Query=  scaffold-12073
Query=  scaffold-12074
Query=  scaffold-12075
Query=  scaffold-12076
Query=  scaffold-12077
Query=  scaffold-12078
Query=  scaffold-12079
Query=  scaffold-12080
Query=  scaffold-12081
Query=  scaffold-12082
Query=  scaffold-12083
Query=  scaffold-12084
Query=  scaffold-12085
Query=  scaffold-12086
Query=  scaffold-12087
Query=  scaffold-12088
Query=  scaffold-12089
Query=  scaffold-12090
Query=  scaffold-12091
Query=  scaffold-12092
Query=  scaffold-12093
Query=  scaffold-12094
Query=  scaffold-12095
Query=  scaffold-12096
Query=  scaffold-12097
Query=  scaffold-12098
Query=  scaffold-12099
Query=  scaffold-12100
Query=  scaffold-12101
Query=  scaffold-12102
Query=  scaffold-12103
Query=  scaffold-12104
Query=  scaffold-12105
Query=  scaffold-12106
Query=  scaffold-12107
Query=  scaffold-12108
Query=  scaffold-12109
Query=  scaffold-12110
Query=  scaffold-12111
Query=  scaffold-12112
Query=  scaffold-12113
Query=  scaffold-12114
Query=  scaffold-12115
Query=  scaffold-12116
Query=  scaffold-12117
Query=  scaffold-12118
Query=  scaffold-12119
Query=  scaffold-12120
Query=  scaffold-12121
Query=  scaffold-12122
Query=  scaffold-12123
Query=  scaffold-12124
Query=  scaffold-12125
Query=  scaffold-12126
Query=  scaffold-12127
Query=  scaffold-12128
Query=  scaffold-12129
gb|AC163709.3|  Gallus gallus BAC clone CH261-60F22 from chromoso...  1286    0.0  
Query=  scaffold-12130
Query=  scaffold-12131
Query=  scaffold-12132
Query=  scaffold-12133
Query=  scaffold-12134
Query=  scaffold-12135
Query=  scaffold-12136
Query=  scaffold-12137
Query=  scaffold-12138
Query=  scaffold-12139
Query=  scaffold-12140
Query=  scaffold-12141
Query=  scaffold-12142
Query=  scaffold-12143
Query=  scaffold-12144
Query=  scaffold-12145
Query=  scaffold-12146
Query=  scaffold-12147
Query=  scaffold-12148
Query=  scaffold-12149
Query=  scaffold-12150
Query=  scaffold-12151
Query=  scaffold-12152
Query=  scaffold-12153
Query=  scaffold-12154
Query=  scaffold-12155
Query=  scaffold-12156
Query=  scaffold-12157
Query=  scaffold-12158
Query=  scaffold-12159
Query=  scaffold-12160
Query=  scaffold-12161
Query=  scaffold-12162
Query=  scaffold-12163
Query=  scaffold-12164
Query=  scaffold-12165
Query=  scaffold-12166
Query=  scaffold-12167
Query=  scaffold-12168
Query=  scaffold-12169
Query=  scaffold-12170
Query=  scaffold-12171
Query=  scaffold-12172
Query=  scaffold-12173
Query=  scaffold-12174
Query=  scaffold-12175
Query=  scaffold-12176
Query=  scaffold-12177
Query=  scaffold-12178
Query=  scaffold-12179
Query=  scaffold-12180
Query=  scaffold-12181
Query=  scaffold-12182
Query=  scaffold-12183
Query=  scaffold-12184
Query=  scaffold-12185
Query=  scaffold-12186
Query=  scaffold-12187
Query=  scaffold-12188
Query=  scaffold-12189
Query=  scaffold-12190
Query=  scaffold-12191
Query=  scaffold-12192
Query=  scaffold-12193
Query=  scaffold-12194
Query=  scaffold-12195
Query=  scaffold-12196
Query=  scaffold-12197
Query=  scaffold-12198
Query=  scaffold-12199
Query=  scaffold-12200
Query=  scaffold-12201
Query=  scaffold-12202
Query=  scaffold-12203
Query=  scaffold-12204
Query=  scaffold-12205
Query=  scaffold-12206
Query=  scaffold-12207
Query=  scaffold-12208
Query=  scaffold-12209
Query=  scaffold-12210
Query=  scaffold-12211
Query=  scaffold-12212
Query=  scaffold-12213
Query=  scaffold-12214
Query=  scaffold-12215
Query=  scaffold-12216
Query=  scaffold-12217
Query=  scaffold-12218
Query=  scaffold-12219
Query=  scaffold-12220
Query=  scaffold-12221
Query=  scaffold-12222
Query=  scaffold-12223
Query=  scaffold-12224
Query=  scaffold-12225
Query=  scaffold-12226
Query=  scaffold-12227
Query=  scaffold-12228
Query=  scaffold-12229
Query=  scaffold-12230
Query=  scaffold-12231
Query=  scaffold-12232
Query=  scaffold-12233
Query=  scaffold-12234
Query=  scaffold-12235
Query=  scaffold-12236
Query=  scaffold-12237
Query=  scaffold-12238
Query=  scaffold-12239
Query=  scaffold-12240
Query=  scaffold-12241
Query=  scaffold-12242
Query=  scaffold-12243
Query=  scaffold-12244
gb|JQ335321.1|  Urocolius indicus ultra-conserved element locus c...  1105    0.0   
gb|JQ329134.1|  Dromaius novaehollandiae ultra-conserved element ...  1099    0.0   
gb|JQ332967.1|  Phalacrocorax carbo ultra-conserved element locus...  1077    0.0   
gb|JQ331296.1|  Gallus gallus ultra-conserved element locus chr11...  1042    0.0   
Query=  scaffold-12245
Query=  scaffold-12246
Query=  scaffold-12247
Query=  scaffold-12248
Query=  scaffold-12249
Query=  scaffold-12250
Query=  scaffold-12251
Query=  scaffold-12252
Query=  scaffold-12253
gb|AC187361.3|  Gallus gallus BAC clone CH261-179N3 from chromoso...  1463    0.0  
gb|AC186675.3|  Gallus gallus BAC clone TAM33-72P19 from chromoso...  1463    0.0  
Query=  scaffold-12254
Query=  scaffold-12255
Query=  scaffold-12256
Query=  scaffold-12257
Query=  scaffold-12258
Query=  scaffold-12259
Query=  scaffold-12260
Query=  scaffold-12261
Query=  scaffold-12262
Query=  scaffold-12263
Query=  scaffold-12264
Query=  scaffold-12265
Query=  scaffold-12266
Query=  scaffold-12267
Query=  scaffold-12268
Query=  scaffold-12269
Query=  scaffold-12270
Query=  scaffold-12271
Query=  scaffold-12272
Query=  scaffold-12273
gb|AC192102.4|  Gallus gallus BAC clone CH261-73C23 from chromoso...  2802    0.0   
gb|AC187759.2|  Gallus gallus BAC clone CH261-79I12 from chromoso...  2802    0.0   
gb|AC140933.1|  Gallus gallus BAC clone TAM31-60P10 from chromoso...  2802    0.0   
Query=  scaffold-12274
Query=  scaffold-12275
Query=  scaffold-12276
Query=  scaffold-12277
Query=  scaffold-12278
Query=  scaffold-12279
Query=  scaffold-12280
Query=  scaffold-12281
Query=  scaffold-12282
Query=  scaffold-12283
gb|AC140789.2|  Gallus gallus BAC clone TAM31-90N23 from chromoso...  4368    0.0   
Query=  scaffold-12284
Query=  scaffold-12285
Query=  scaffold-12286
Query=  scaffold-12287
Query=  scaffold-12288
Query=  scaffold-12289
Query=  scaffold-12290
Query=  scaffold-12291
Query=  scaffold-12292
Query=  scaffold-12293
Query=  scaffold-12294
Query=  scaffold-12295
Query=  scaffold-12296
Query=  scaffold-12297
Query=  scaffold-12298
Query=  scaffold-12299
Query=  scaffold-12300
Query=  scaffold-12301
Query=  scaffold-12302
Query=  scaffold-12303
Query=  scaffold-12304
Query=  scaffold-12305
Query=  scaffold-12306
Query=  scaffold-12307
Query=  scaffold-12308
Query=  scaffold-12309
Query=  scaffold-12310
Query=  scaffold-12311
Query=  scaffold-12312
Query=  scaffold-12313
Query=  scaffold-12314
Query=  scaffold-12315
Query=  scaffold-12316
Query=  scaffold-12317
Query=  scaffold-12318
Query=  scaffold-12319
Query=  scaffold-12320
Query=  scaffold-12321
Query=  scaffold-12322
Query=  scaffold-12323
Query=  scaffold-12324
Query=  scaffold-12325
Query=  scaffold-12326
Query=  scaffold-12327
gb|AC186868.3|  Gallus gallus BAC clone TAM33-56P22 from chromoso...  1181    0.0   
Query=  scaffold-12328
Query=  scaffold-12329
Query=  scaffold-12330
Query=  scaffold-12331
Query=  scaffold-12332
Query=  scaffold-12333
Query=  scaffold-12334
Query=  scaffold-12335
Query=  scaffold-12336
Query=  scaffold-12337
Query=  scaffold-12338
Query=  scaffold-12339
Query=  scaffold-12340
Query=  scaffold-12341
Query=  scaffold-12342
Query=  scaffold-12343
Query=  scaffold-12344
Query=  scaffold-12345
Query=  scaffold-12346
Query=  scaffold-12347
Query=  scaffold-12348
Query=  scaffold-12349
Query=  scaffold-12350
Query=  scaffold-12351
Query=  scaffold-12352
Query=  scaffold-12353
Query=  scaffold-12354
Query=  scaffold-12355
Query=  scaffold-12356
Query=  scaffold-12357
Query=  scaffold-12358
gb|AC145945.2|  Gallus gallus chromosome UNK clone CH261-23M4, co...  1083    0.0  
Query=  scaffold-12359
Query=  scaffold-12360
Query=  scaffold-12361
Query=  scaffold-12362
Query=  scaffold-12363
Query=  scaffold-12364
Query=  scaffold-12365
Query=  scaffold-12366
Query=  scaffold-12367
Query=  scaffold-12368
Query=  scaffold-12369
Query=  scaffold-12370
Query=  scaffold-12371
Query=  scaffold-12372
Query=  scaffold-12373
Query=  scaffold-12374
Query=  scaffold-12375
Query=  scaffold-12376
Query=  scaffold-12377
Query=  scaffold-12378
Query=  scaffold-12379
Query=  scaffold-12380
Query=  scaffold-12381
Query=  scaffold-12382
Query=  scaffold-12383
Query=  scaffold-12384
Query=  scaffold-12385
Query=  scaffold-12386
Query=  scaffold-12387
Query=  scaffold-12388
Query=  scaffold-12389
gb|AC158368.2|  Gallus gallus BAC clone CH261-77E11 from chromoso...  1746    0.0  
Query=  scaffold-12390
Query=  scaffold-12391
Query=  scaffold-12392
Query=  scaffold-12393
Query=  scaffold-12394
Query=  scaffold-12395
Query=  scaffold-12396
Query=  scaffold-12397
Query=  scaffold-12398
Query=  scaffold-12399
Query=  scaffold-12400
Query=  scaffold-12401
Query=  scaffold-12402
Query=  scaffold-12403
Query=  scaffold-12404
Query=  scaffold-12405
Query=  scaffold-12406
Query=  scaffold-12407
Query=  scaffold-12408
Query=  scaffold-12409
Query=  scaffold-12410
Query=  scaffold-12411
Query=  scaffold-12412
Query=  scaffold-12413
Query=  scaffold-12414
Query=  scaffold-12415
Query=  scaffold-12416
Query=  scaffold-12417
Query=  scaffold-12418
Query=  scaffold-12419
Query=  scaffold-12420
Query=  scaffold-12421
Query=  scaffold-12422
Query=  scaffold-12423
Query=  scaffold-12424
Query=  scaffold-12425
Query=  scaffold-12426
Query=  scaffold-12427
Query=  scaffold-12428
Query=  scaffold-12429
gb|AC192057.3|  Gallus gallus BAC clone CH261-109N3 from chromoso...  1000    0.0  
Query=  scaffold-12430
Query=  scaffold-12431
Query=  scaffold-12432
Query=  scaffold-12433
Query=  scaffold-12434
Query=  scaffold-12435
Query=  scaffold-12436
Query=  scaffold-12437
Query=  scaffold-12438
Query=  scaffold-12439
Query=  scaffold-12440
Query=  scaffold-12441
Query=  scaffold-12442
Query=  scaffold-12443
Query=  scaffold-12444
Query=  scaffold-12445
Query=  scaffold-12446
Query=  scaffold-12447
Query=  scaffold-12448
Query=  scaffold-12449
Query=  scaffold-12450
Query=  scaffold-12451
Query=  scaffold-12452
Query=  scaffold-12453
Query=  scaffold-12454
Query=  scaffold-12455
Query=  scaffold-12456
Query=  scaffold-12457
Query=  scaffold-12458
Query=  scaffold-12459
Query=  scaffold-12460
Query=  scaffold-12461
Query=  scaffold-12462
Query=  scaffold-12463
Query=  scaffold-12464
Query=  scaffold-12465
Query=  scaffold-12466
Query=  scaffold-12467
Query=  scaffold-12468
Query=  scaffold-12469
Query=  scaffold-12470
Query=  scaffold-12471
Query=  scaffold-12472
Query=  scaffold-12473
Query=  scaffold-12474
Query=  scaffold-12475
Query=  scaffold-12476
Query=  scaffold-12477
gb|AC144531.2|  Homo sapiens 3 BAC RP11-945M2 (Roswell Park Cance...  1262    0.0   
Query=  scaffold-12478
Query=  scaffold-12479
Query=  scaffold-12480
Query=  scaffold-12481
Query=  scaffold-12482
Query=  scaffold-12483
Query=  scaffold-12484
Query=  scaffold-12485
Query=  scaffold-12486
Query=  scaffold-12487
Query=  scaffold-12488
Query=  scaffold-12489
Query=  scaffold-12490
Query=  scaffold-12491
Query=  scaffold-12492
Query=  scaffold-12493
Query=  scaffold-12494
gb|AC174163.2|  Gallus gallus BAC clone CH261-69O1 from chromosom...  1382    0.0  
Query=  scaffold-12495
Query=  scaffold-12496
Query=  scaffold-12497
Query=  scaffold-12498
Query=  scaffold-12499
Query=  scaffold-12500
Query=  scaffold-12501
Query=  scaffold-12502
Query=  scaffold-12503
Query=  scaffold-12504
Query=  scaffold-12505
Query=  scaffold-12506
Query=  scaffold-12507
Query=  scaffold-12508
Query=  scaffold-12509
Query=  scaffold-12510
Query=  scaffold-12511
Query=  scaffold-12512
Query=  scaffold-12513
Query=  scaffold-12514
Query=  scaffold-12515
Query=  scaffold-12516
Query=  scaffold-12517
Query=  scaffold-12518
Query=  scaffold-12519
Query=  scaffold-12520
Query=  scaffold-12521
Query=  scaffold-12522
Query=  scaffold-12523
Query=  scaffold-12524
Query=  scaffold-12525
Query=  scaffold-12526
Query=  scaffold-12527
Query=  scaffold-12528
Query=  scaffold-12529
Query=  scaffold-12530
Query=  scaffold-12531
Query=  scaffold-12532
Query=  scaffold-12533
Query=  scaffold-12534
Query=  scaffold-12535
Query=  scaffold-12536
Query=  scaffold-12537
Query=  scaffold-12538
Query=  scaffold-12539
Query=  scaffold-12540
Query=  scaffold-12541
Query=  scaffold-12542
Query=  scaffold-12543
Query=  scaffold-12544
Query=  scaffold-12545
Query=  scaffold-12546
Query=  scaffold-12547
Query=  scaffold-12548
Query=  scaffold-12549
Query=  scaffold-12550
Query=  scaffold-12551
Query=  scaffold-12552
Query=  scaffold-12553
Query=  scaffold-12554
Query=  scaffold-12555
Query=  scaffold-12556
Query=  scaffold-12557
Query=  scaffold-12558
Query=  scaffold-12559
Query=  scaffold-12560
Query=  scaffold-12561
Query=  scaffold-12562
Query=  scaffold-12563
Query=  scaffold-12564
Query=  scaffold-12565
Query=  scaffold-12566
Query=  scaffold-12567
Query=  scaffold-12568
Query=  scaffold-12569
Query=  scaffold-12570
Query=  scaffold-12571
Query=  scaffold-12572
Query=  scaffold-12573
Query=  scaffold-12574
Query=  scaffold-12575
Query=  scaffold-12576
Query=  scaffold-12577
Query=  scaffold-12578
Query=  scaffold-12579
Query=  scaffold-12580
Query=  scaffold-12581
Query=  scaffold-12582
Query=  scaffold-12583
Query=  scaffold-12584
Query=  scaffold-12585
Query=  scaffold-12586
Query=  scaffold-12587
Query=  scaffold-12588
Query=  scaffold-12589
Query=  scaffold-12590
Query=  scaffold-12591
Query=  scaffold-12592
Query=  scaffold-12593
Query=  scaffold-12594
Query=  scaffold-12595
Query=  scaffold-12596
Query=  scaffold-12597
Query=  scaffold-12598
Query=  scaffold-12599
Query=  scaffold-12600
Query=  scaffold-12601
Query=  scaffold-12602
Query=  scaffold-12603
Query=  scaffold-12604
Query=  scaffold-12605
Query=  scaffold-12606
Query=  scaffold-12607
Query=  scaffold-12608
Query=  scaffold-12609
Query=  scaffold-12610
Query=  scaffold-12611
Query=  scaffold-12612
Query=  scaffold-12613
Query=  scaffold-12614
gb|AC194625.3|  Ornithorhynchus anatinus BAC clone CH236-165F5 fr...  1181    0.0   
Query=  scaffold-12615
Query=  scaffold-12616
Query=  scaffold-12617
Query=  scaffold-12618
gb|AC188178.2|  Gallus gallus BAC clone CH261-183C10 from chromos...  1221    0.0  
Query=  scaffold-12619
Query=  scaffold-12620
Query=  scaffold-12621
Query=  scaffold-12622
Query=  scaffold-12623
Query=  scaffold-12624
Query=  scaffold-12625
Query=  scaffold-12626
Query=  scaffold-12627
Query=  scaffold-12628
Query=  scaffold-12629
Query=  scaffold-12630
Query=  scaffold-12631
Query=  scaffold-12632
Query=  scaffold-12633
Query=  scaffold-12634
Query=  scaffold-12635
Query=  scaffold-12636
Query=  scaffold-12637
Query=  scaffold-12638
Query=  scaffold-12639
Query=  scaffold-12640
Query=  scaffold-12641
Query=  scaffold-12642
Query=  scaffold-12643
Query=  scaffold-12644
Query=  scaffold-12645
Query=  scaffold-12646
Query=  scaffold-12647
Query=  scaffold-12648
Query=  scaffold-12649
Query=  scaffold-12650
Query=  scaffold-12651
Query=  scaffold-12652
Query=  scaffold-12653
Query=  scaffold-12654
Query=  scaffold-12655
Query=  scaffold-12656
Query=  scaffold-12657
Query=  scaffold-12658
Query=  scaffold-12659
Query=  scaffold-12660
Query=  scaffold-12661
Query=  scaffold-12662
Query=  scaffold-12663
Query=  scaffold-12664
Query=  scaffold-12665
Query=  scaffold-12666
Query=  scaffold-12667
Query=  scaffold-12668
Query=  scaffold-12669
Query=  scaffold-12670
Query=  scaffold-12671
Query=  scaffold-12672
Query=  scaffold-12673
Query=  scaffold-12674
Query=  scaffold-12675
Query=  scaffold-12676
Query=  scaffold-12677
Query=  scaffold-12678
Query=  scaffold-12679
Query=  scaffold-12680
Query=  scaffold-12681
Query=  scaffold-12682
Query=  scaffold-12683
Query=  scaffold-12684
Query=  scaffold-12685
Query=  scaffold-12686
Query=  scaffold-12687
Query=  scaffold-12688
Query=  scaffold-12689
Query=  scaffold-12690
Query=  scaffold-12691
gb|AC090711.3|  Homo sapiens chromosome 8 clone RP11-89H1 map 8q2...  1009    0.0   
gb|AC087110.3|  Homo sapiens chromosome 8, clone CTD-2033B22, com...  1009    0.0   
gb|AC023200.6|  Homo sapiens chromosome 8, clone RP11-48D4, compl...  1009    0.0   
Query=  scaffold-12692
Query=  scaffold-12693
Query=  scaffold-12694
Query=  scaffold-12695
Query=  scaffold-12696
Query=  scaffold-12697
Query=  scaffold-12698
Query=  scaffold-12699
Query=  scaffold-12700
Query=  scaffold-12701
Query=  scaffold-12702
Query=  scaffold-12703
Query=  scaffold-12704
Query=  scaffold-12705
Query=  scaffold-12706
Query=  scaffold-12707
Query=  scaffold-12708
Query=  scaffold-12709
Query=  scaffold-12710
Query=  scaffold-12711
Query=  scaffold-12712
Query=  scaffold-12713
Query=  scaffold-12714
Query=  scaffold-12715
Query=  scaffold-12716
Query=  scaffold-12717
Query=  scaffold-12718
Query=  scaffold-12719
Query=  scaffold-12720
Query=  scaffold-12721
Query=  scaffold-12722
Query=  scaffold-12723
Query=  scaffold-12724
Query=  scaffold-12725
Query=  scaffold-12726
Query=  scaffold-12727
Query=  scaffold-12728
Query=  scaffold-12729
Query=  scaffold-12730
Query=  scaffold-12731
gb|AC192959.3|  Gallus gallus BAC clone CH261-111O17 from chromos...  1304    0.0  
gb|AC189683.5|  Gallus gallus BAC clone CH261-13C13 from chromoso...  1304    0.0  
Query=  scaffold-12732
Query=  scaffold-12733
Query=  scaffold-12734
Query=  scaffold-12735
Query=  scaffold-12736
Query=  scaffold-12737
Query=  scaffold-12738
Query=  scaffold-12739
Query=  scaffold-12740
Query=  scaffold-12741
Query=  scaffold-12742
Query=  scaffold-12743
Query=  scaffold-12744
Query=  scaffold-12745
Query=  scaffold-12746
Query=  scaffold-12747
Query=  scaffold-12748
gb|AC200761.3|  Gallus gallus BAC clone CH261-10G11 from chromoso...  1375    0.0   
gb|AC193006.3|  Gallus gallus BAC clone CH261-48I22 from chromoso...  1375    0.0   
Query=  scaffold-12749
Query=  scaffold-12750
Query=  scaffold-12751
Query=  scaffold-12752
Query=  scaffold-12753
Query=  scaffold-12754
gb|AC090711.3|  Homo sapiens chromosome 8 clone RP11-89H1 map 8q2...  1347    0.0   
gb|AY260762.1|  Homo sapiens zinc finger homeodomain 4 protein mR...  1347    0.0   
gb|AC087110.3|  Homo sapiens chromosome 8, clone CTD-2033B22, com...  1347    0.0   
gb|AC023200.6|  Homo sapiens chromosome 8, clone RP11-48D4, compl...  1347    0.0   
gb|AC118246.15|  Mus musculus chromosome 3, clone RP23-302N4, com...  1149    0.0   
Query=  scaffold-12755
Query=  scaffold-12756
Query=  scaffold-12757
Query=  scaffold-12758
Query=  scaffold-12759
Query=  scaffold-12760
Query=  scaffold-12761
Query=  scaffold-12762
Query=  scaffold-12763
Query=  scaffold-12764
gb|BC071587.1|  Homo sapiens arginine and glutamate rich 1, mRNA ...  1140    0.0  
gb|BC030508.1|  Homo sapiens arginine and glutamate rich 1, mRNA ...  1105    0.0  
Query=  scaffold-12765
Query=  scaffold-12766
Query=  scaffold-12767
Query=  scaffold-12768
Query=  scaffold-12769
Query=  scaffold-12770
Query=  scaffold-12771
Query=  scaffold-12772
Query=  scaffold-12773
Query=  scaffold-12774
Query=  scaffold-12775
Query=  scaffold-12776
Query=  scaffold-12777
Query=  scaffold-12778
Query=  scaffold-12779
Query=  scaffold-12780
Query=  scaffold-12781
Query=  scaffold-12782
Query=  scaffold-12783
Query=  scaffold-12784
Query=  scaffold-12785
Query=  scaffold-12786
Query=  scaffold-12787
Query=  scaffold-12788
Query=  scaffold-12789
Query=  scaffold-12790
Query=  scaffold-12791
Query=  scaffold-12792
Query=  scaffold-12793
Query=  scaffold-12794
Query=  scaffold-12795
Query=  scaffold-12796
Query=  scaffold-12797
Query=  scaffold-12798
Query=  scaffold-12799
Query=  scaffold-12800
Query=  scaffold-12801
Query=  scaffold-12802
Query=  scaffold-12803
Query=  scaffold-12804
Query=  scaffold-12805
Query=  scaffold-12806
Query=  scaffold-12807
Query=  scaffold-12808
Query=  scaffold-12809
Query=  scaffold-12810
Query=  scaffold-12811
Query=  scaffold-12812
Query=  scaffold-12813
Query=  scaffold-12814
Query=  scaffold-12815
Query=  scaffold-12816
Query=  scaffold-12817
Query=  scaffold-12818
Query=  scaffold-12819
Query=  scaffold-12820
Query=  scaffold-12821
Query=  scaffold-12822
Query=  scaffold-12823
Query=  scaffold-12824
Query=  scaffold-12825
Query=  scaffold-12826
Query=  scaffold-12827
Query=  scaffold-12828
Query=  scaffold-12829
Query=  scaffold-12830
Query=  scaffold-12831
Query=  scaffold-12832
Query=  scaffold-12833
Query=  scaffold-12834
Query=  scaffold-12835
Query=  scaffold-12836
Query=  scaffold-12837
Query=  scaffold-12838
Query=  scaffold-12839
Query=  scaffold-12840
Query=  scaffold-12841
Query=  scaffold-12842
Query=  scaffold-12843
Query=  scaffold-12844
Query=  scaffold-12845
Query=  scaffold-12846
Query=  scaffold-12847
Query=  scaffold-12848
Query=  scaffold-12849
Query=  scaffold-12850
Query=  scaffold-12851
Query=  scaffold-12852
Query=  scaffold-12853
Query=  scaffold-12854
Query=  scaffold-12855
Query=  scaffold-12856
Query=  scaffold-12857
Query=  scaffold-12858
Query=  scaffold-12859
Query=  scaffold-12860
Query=  scaffold-12861
Query=  scaffold-12862
Query=  scaffold-12863
Query=  scaffold-12864
Query=  scaffold-12865
Query=  scaffold-12866
Query=  scaffold-12867
Query=  scaffold-12868
Query=  scaffold-12869
Query=  scaffold-12870
gb|AC193222.4|  Gallus gallus BAC clone CH261-163E6 from chromoso...  1365    0.0   
Query=  scaffold-12871
gb|AC171274.2|  Gallus gallus BAC clone CH261-121C13 from chromos...  1611    0.0  
Query=  scaffold-12872
Query=  scaffold-12873
Query=  scaffold-12874
Query=  scaffold-12875
Query=  scaffold-12876
Query=  scaffold-12877
Query=  scaffold-12878
Query=  scaffold-12879
Query=  scaffold-12880
Query=  scaffold-12881
Query=  scaffold-12882
Query=  scaffold-12883
Query=  scaffold-12884
Query=  scaffold-12885
Query=  scaffold-12886
Query=  scaffold-12887
Query=  scaffold-12888
Query=  scaffold-12889
Query=  scaffold-12890
Query=  scaffold-12891
Query=  scaffold-12892
Query=  scaffold-12893
Query=  scaffold-12894
Query=  scaffold-12895
Query=  scaffold-12896
Query=  scaffold-12897
Query=  scaffold-12898
Query=  scaffold-12899
Query=  scaffold-12900
Query=  scaffold-12901
Query=  scaffold-12902
gb|FJ196874.1|  Gallus gallus microphthalmia-associated transcrip...  1146    0.0  
Query=  scaffold-12903
Query=  scaffold-12904
Query=  scaffold-12905
Query=  scaffold-12906
Query=  scaffold-12907
Query=  scaffold-12908
Query=  scaffold-12909
Query=  scaffold-12910
Query=  scaffold-12911
Query=  scaffold-12912
Query=  scaffold-12913
Query=  scaffold-12914
Query=  scaffold-12915
Query=  scaffold-12916
Query=  scaffold-12917
Query=  scaffold-12918
Query=  scaffold-12919
Query=  scaffold-12920
Query=  scaffold-12921
Query=  scaffold-12922
Query=  scaffold-12923
Query=  scaffold-12924
Query=  scaffold-12925
Query=  scaffold-12926
Query=  scaffold-12927
Query=  scaffold-12928
Query=  scaffold-12929
Query=  scaffold-12930
Query=  scaffold-12931
Query=  scaffold-12932
Query=  scaffold-12933
Query=  scaffold-12934
Query=  scaffold-12935
Query=  scaffold-12936
Query=  scaffold-12937
Query=  scaffold-12938
Query=  scaffold-12939
Query=  scaffold-12940
gb|AC011456.2|AC011456  Homo sapiens chromosome 19 clone CTC-360P...  1428    0.0  
gb|AC123713.13|  Mus musculus chromosome 7, clone RP23-391D20, co...  1179    0.0  
gb|AC160540.7|  Mus musculus chromosome 7, clone RP23-44O19, comp...  1179    0.0  
Query=  scaffold-12941
Query=  scaffold-12942
Query=  scaffold-12943
Query=  scaffold-12944
Query=  scaffold-12945
Query=  scaffold-12946
Query=  scaffold-12947
Query=  scaffold-12948
Query=  scaffold-12949
Query=  scaffold-12950
Query=  scaffold-12951
Query=  scaffold-12952
Query=  scaffold-12953
Query=  scaffold-12954
Query=  scaffold-12955
Query=  scaffold-12956
Query=  scaffold-12957
Query=  scaffold-12958
Query=  scaffold-12959
Query=  scaffold-12960
Query=  scaffold-12961
Query=  scaffold-12962
Query=  scaffold-12963
Query=  scaffold-12964
Query=  scaffold-12965
Query=  scaffold-12966
Query=  scaffold-12967
Query=  scaffold-12968
Query=  scaffold-12969
Query=  scaffold-12970
Query=  scaffold-12971
Query=  scaffold-12972
Query=  scaffold-12973
Query=  scaffold-12974
Query=  scaffold-12975
Query=  scaffold-12976
Query=  scaffold-12977
Query=  scaffold-12978
Query=  scaffold-12979
Query=  scaffold-12980
Query=  scaffold-12981
Query=  scaffold-12982
Query=  scaffold-12983
Query=  scaffold-12984
Query=  scaffold-12985
Query=  scaffold-12986
Query=  scaffold-12987
Query=  scaffold-12988
Query=  scaffold-12989
Query=  scaffold-12990
Query=  scaffold-12991
Query=  scaffold-12992
Query=  scaffold-12993
Query=  scaffold-12994
Query=  scaffold-12995
Query=  scaffold-12996
Query=  scaffold-12997
Query=  scaffold-12998
Query=  scaffold-12999
Query=  scaffold-13000
Query=  scaffold-13001
Query=  scaffold-13002
Query=  scaffold-13003
Query=  scaffold-13004
Query=  scaffold-13005
Query=  scaffold-13006
Query=  scaffold-13007
Query=  scaffold-13008
Query=  scaffold-13009
Query=  scaffold-13010
Query=  scaffold-13011
Query=  scaffold-13012
Query=  scaffold-13013
Query=  scaffold-13014
Query=  scaffold-13015
Query=  scaffold-13016
Query=  scaffold-13017
Query=  scaffold-13018
Query=  scaffold-13019
Query=  scaffold-13020
gb|AC239512.2|  Chrysemys picta BAC clone CHY3-45H12 from chromos...  1046    0.0   
Query=  scaffold-13021
Query=  scaffold-13022
Query=  scaffold-13023
Query=  scaffold-13024
Query=  scaffold-13025
Query=  scaffold-13026
Query=  scaffold-13027
Query=  scaffold-13028
Query=  scaffold-13029
Query=  scaffold-13030
Query=  scaffold-13031
gb|AC191225.2|  Gallus gallus BAC clone CH261-162E23 from chromos...  1493    0.0   
Query=  scaffold-13032
Query=  scaffold-13033
Query=  scaffold-13034
Query=  scaffold-13035
Query=  scaffold-13036
Query=  scaffold-13037
Query=  scaffold-13038
Query=  scaffold-13039
Query=  scaffold-13040
Query=  scaffold-13041
Query=  scaffold-13042
Query=  scaffold-13043
Query=  scaffold-13044
Query=  scaffold-13045
Query=  scaffold-13046
Query=  scaffold-13047
Query=  scaffold-13048
Query=  scaffold-13049
Query=  scaffold-13050
Query=  scaffold-13051
Query=  scaffold-13052
Query=  scaffold-13053
Query=  scaffold-13054
Query=  scaffold-13055
Query=  scaffold-13056
Query=  scaffold-13057
Query=  scaffold-13058
Query=  scaffold-13059
Query=  scaffold-13060
Query=  scaffold-13061
Query=  scaffold-13062
Query=  scaffold-13063
Query=  scaffold-13064
Query=  scaffold-13065
Query=  scaffold-13066
Query=  scaffold-13067
Query=  scaffold-13068
Query=  scaffold-13069
Query=  scaffold-13070
Query=  scaffold-13071
Query=  scaffold-13072
Query=  scaffold-13073
Query=  scaffold-13074
Query=  scaffold-13075
Query=  scaffold-13076
Query=  scaffold-13077
Query=  scaffold-13078
Query=  scaffold-13079
Query=  scaffold-13080
Query=  scaffold-13081
Query=  scaffold-13082
Query=  scaffold-13083
Query=  scaffold-13084
Query=  scaffold-13085
Query=  scaffold-13086
Query=  scaffold-13087
gb|AC197816.4|  Gallus gallus BAC clone CH261-7E4 from chromosome...  1474    0.0  
gb|AC188606.2|  Gallus gallus BAC clone CH261-53B4 from chromosom...  1474    0.0  
Query=  scaffold-13088
Query=  scaffold-13089
Query=  scaffold-13090
Query=  scaffold-13091
Query=  scaffold-13092
Query=  scaffold-13093
Query=  scaffold-13094
Query=  scaffold-13095
Query=  scaffold-13096
gb|DQ314877.1|  Homo sapiens mitogen-activated protein kinase kin...  1482    0.0   
gb|AF241230.1|AF241230  Homo sapiens TAK1-binding protein 2 mRNA,...  1471    0.0   
gb|BC035910.2|  Homo sapiens mitogen-activated protein kinase kin...  1465    0.0   
gb|JN961658.1|  Mus musculus targeted KO-first, conditional ready...  1347    0.0   
gb|JN956525.1|  Mus musculus targeted non-conditional, lacZ-tagge...  1347    0.0   
gb|AC126242.3|  Mus musculus BAC clone RP24-249E21 from chromosom...  1347    0.0   
gb|AC092856.26|  Mus musculus strain C57BL/6J chromosome 10 clone...  1347    0.0   
gb|BC004813.1|  Mus musculus mitogen-activated protein kinase kin...  1338    0.0   
Query=  scaffold-13097
Query=  scaffold-13098
Query=  scaffold-13099
Query=  scaffold-13100
Query=  scaffold-13101
Query=  scaffold-13102
Query=  scaffold-13103
Query=  scaffold-13104
Query=  scaffold-13105
Query=  scaffold-13106
Query=  scaffold-13107
Query=  scaffold-13108
Query=  scaffold-13109
Query=  scaffold-13110
Query=  scaffold-13111
Query=  scaffold-13112
Query=  scaffold-13113
Query=  scaffold-13114
Query=  scaffold-13115
Query=  scaffold-13116
Query=  scaffold-13117
Query=  scaffold-13118
Query=  scaffold-13119
Query=  scaffold-13120
Query=  scaffold-13121
Query=  scaffold-13122
Query=  scaffold-13123
Query=  scaffold-13124
Query=  scaffold-13125
Query=  scaffold-13126
Query=  scaffold-13127
Query=  scaffold-13128
Query=  scaffold-13129
Query=  scaffold-13130
Query=  scaffold-13131
Query=  scaffold-13132
Query=  scaffold-13133
Query=  scaffold-13134
Query=  scaffold-13135
Query=  scaffold-13136
Query=  scaffold-13137
Query=  scaffold-13138
Query=  scaffold-13139
Query=  scaffold-13140
Query=  scaffold-13141
Query=  scaffold-13142
Query=  scaffold-13143
Query=  scaffold-13144
Query=  scaffold-13145
Query=  scaffold-13146
Query=  scaffold-13147
Query=  scaffold-13148
gb|AC188807.3|  Gallus gallus BAC clone CH261-1M16 from chromosom...  1356    0.0  
Query=  scaffold-13149
Query=  scaffold-13150
Query=  scaffold-13151
Query=  scaffold-13152
Query=  scaffold-13153
Query=  scaffold-13154
Query=  scaffold-13155
Query=  scaffold-13156
Query=  scaffold-13157
Query=  scaffold-13158
Query=  scaffold-13159
Query=  scaffold-13160
Query=  scaffold-13161
Query=  scaffold-13162
Query=  scaffold-13163
Query=  scaffold-13164
Query=  scaffold-13165
Query=  scaffold-13166
Query=  scaffold-13167
Query=  scaffold-13168
Query=  scaffold-13169
Query=  scaffold-13170
Query=  scaffold-13171
Query=  scaffold-13172
gb|AC213383.3|  Gallus gallus BAC clone CH261-105J16 from chromos...  1103    0.0  
gb|AC190191.1|  Gallus gallus BAC clone CH261-178D15 from chromos...  1103    0.0  
Query=  scaffold-13173
Query=  scaffold-13174
Query=  scaffold-13175
Query=  scaffold-13176
Query=  scaffold-13177
gb|AC186876.2|  Gallus gallus BAC clone TAM31-23L23 from chromoso...  1524    0.0   
gb|DQ786759.1|  Bos taurus BTA07 scaffold235985_4468 genomic sequ...  1088    0.0   
Query=  scaffold-13178
Query=  scaffold-13179
Query=  scaffold-13180
Query=  scaffold-13181
Query=  scaffold-13182
Query=  scaffold-13183
Query=  scaffold-13184
Query=  scaffold-13185
Query=  scaffold-13186
Query=  scaffold-13187
Query=  scaffold-13188
Query=  scaffold-13189
Query=  scaffold-13190
Query=  scaffold-13191
Query=  scaffold-13192
Query=  scaffold-13193
Query=  scaffold-13194
Query=  scaffold-13195
Query=  scaffold-13196
Query=  scaffold-13197
Query=  scaffold-13198
Query=  scaffold-13199
Query=  scaffold-13200
Query=  scaffold-13201
Query=  scaffold-13202
Query=  scaffold-13203
Query=  scaffold-13204
gb|GU080345.1|  Gallus gallus neuroligin 4 isoform x3 (NLGN4) mRN...  1334    0.0   
gb|GU080344.1|  Gallus gallus neuroligin 4 isoform (NLGN4) mRNA, ...  1334    0.0   
gb|GU080343.1|  Gallus gallus neuroligin 4 isoform A2 (NLGN4) mRN...  1334    0.0   
Query=  scaffold-13205
Query=  scaffold-13206
Query=  scaffold-13207
Query=  scaffold-13208
Query=  scaffold-13209
Query=  scaffold-13210
Query=  scaffold-13211
Query=  scaffold-13212
Query=  scaffold-13213
Query=  scaffold-13214
Query=  scaffold-13215
Query=  scaffold-13216
Query=  scaffold-13217
Query=  scaffold-13218
Query=  scaffold-13219
Query=  scaffold-13220
Query=  scaffold-13221
Query=  scaffold-13222
Query=  scaffold-13223
Query=  scaffold-13224
Query=  scaffold-13225
Query=  scaffold-13226
Query=  scaffold-13227
Query=  scaffold-13228
Query=  scaffold-13229
Query=  scaffold-13230
Query=  scaffold-13231
Query=  scaffold-13232
Query=  scaffold-13233
Query=  scaffold-13234
Query=  scaffold-13235
Query=  scaffold-13236
Query=  scaffold-13237
Query=  scaffold-13238
Query=  scaffold-13239
Query=  scaffold-13240
Query=  scaffold-13241
Query=  scaffold-13242
Query=  scaffold-13243
Query=  scaffold-13244
Query=  scaffold-13245
Query=  scaffold-13246
Query=  scaffold-13247
Query=  scaffold-13248
Query=  scaffold-13249
Query=  scaffold-13250
Query=  scaffold-13251
Query=  scaffold-13252
Query=  scaffold-13253
Query=  scaffold-13254
Query=  scaffold-13255
Query=  scaffold-13256
Query=  scaffold-13257
Query=  scaffold-13258
Query=  scaffold-13259
Query=  scaffold-13260
Query=  scaffold-13261
Query=  scaffold-13262
Query=  scaffold-13263
Query=  scaffold-13264
Query=  scaffold-13265
Query=  scaffold-13266
Query=  scaffold-13267
Query=  scaffold-13268
Query=  scaffold-13269
Query=  scaffold-13270
Query=  scaffold-13271
Query=  scaffold-13272
Query=  scaffold-13273
Query=  scaffold-13274
Query=  scaffold-13275
gb|AC160640.2|  Gallus gallus BAC clone CH261-166L21 from chromos...  2654    0.0  
gb|AC184811.7|  Canis Familiaris chromosome 14, clone XX-49M14, c...  2002    0.0  
gb|AC199014.3|  Pongo abelii BAC clone CH276-149K22 from chromoso...  1984    0.0  
gb|AC146090.2|  Pan troglodytes BAC clone RP43-47O15 from chromos...  1984    0.0  
gb|AC157483.2|  Pan troglodytes BAC clone CH251-287G22 from chrom...  1984    0.0  
gb|AC020606.7|  Homo sapiens BAC clone RP11-563O5 from 7, complet...  1967    0.0  
gb|AC150569.4|  Bos taurus BAC CH240-223K16 (Children's Hospital ...  1925    0.0  
gb|AC144932.6|  Mus musculus BAC clone RP24-462H2 from chromosome...  1766    0.0  
gb|AC163724.4|  Mus musculus BAC clone RP23-464C19 from chromosom...  1766    0.0  
gb|AC122630.5|  Rattus norvegicus 4 BAC CH230-131B2 (Children's H...  1594    0.0  
gb|AC157668.2|  Xenopus (Silurana) tropicalis clone CH216-145P11,...  1120    0.0  
Query=  scaffold-13276
Query=  scaffold-13277
Query=  scaffold-13278
Query=  scaffold-13279
Query=  scaffold-13280
Query=  scaffold-13281
Query=  scaffold-13282
Query=  scaffold-13283
Query=  scaffold-13284
Query=  scaffold-13285
Query=  scaffold-13286
Query=  scaffold-13287
Query=  scaffold-13288
Query=  scaffold-13289
Query=  scaffold-13290
Query=  scaffold-13291
Query=  scaffold-13292
Query=  scaffold-13293
Query=  scaffold-13294
Query=  scaffold-13295
Query=  scaffold-13296
Query=  scaffold-13297
Query=  scaffold-13298
Query=  scaffold-13299
Query=  scaffold-13300
Query=  scaffold-13301
Query=  scaffold-13302
Query=  scaffold-13303
Query=  scaffold-13304
Query=  scaffold-13305
Query=  scaffold-13306
Query=  scaffold-13307
Query=  scaffold-13308
Query=  scaffold-13309
Query=  scaffold-13310
Query=  scaffold-13311
Query=  scaffold-13312
Query=  scaffold-13313
Query=  scaffold-13314
Query=  scaffold-13315
Query=  scaffold-13316
Query=  scaffold-13317
Query=  scaffold-13318
Query=  scaffold-13319
Query=  scaffold-13320
Query=  scaffold-13321
Query=  scaffold-13322
Query=  scaffold-13323
Query=  scaffold-13324
Query=  scaffold-13325
Query=  scaffold-13326
Query=  scaffold-13327
Query=  scaffold-13328
Query=  scaffold-13329
Query=  scaffold-13330
Query=  scaffold-13331
Query=  scaffold-13332
Query=  scaffold-13333
Query=  scaffold-13334
Query=  scaffold-13335
Query=  scaffold-13336
Query=  scaffold-13337
Query=  scaffold-13338
Query=  scaffold-13339
Query=  scaffold-13340
Query=  scaffold-13341
Query=  scaffold-13342
Query=  scaffold-13343
Query=  scaffold-13344
Query=  scaffold-13345
Query=  scaffold-13346
Query=  scaffold-13347
Query=  scaffold-13348
Query=  scaffold-13349
Query=  scaffold-13350
Query=  scaffold-13351
Query=  scaffold-13352
Query=  scaffold-13353
Query=  scaffold-13354
Query=  scaffold-13355
Query=  scaffold-13356
Query=  scaffold-13357
Query=  scaffold-13358
Query=  scaffold-13359
Query=  scaffold-13360
Query=  scaffold-13361
gb|AC187366.2|  Gallus gallus BAC clone CH261-3P1 from chromosome...  1110    0.0  
Query=  scaffold-13362
Query=  scaffold-13363
Query=  scaffold-13364
Query=  scaffold-13365
gb|AC192783.2|  Gallus gallus BAC clone CH261-144P8 from chromoso...  1040    0.0  
gb|AC188691.2|  Gallus gallus BAC clone TAM31-62C15 from chromoso...  1040    0.0  
Query=  scaffold-13366
Query=  scaffold-13367
Query=  scaffold-13368
Query=  scaffold-13369
Query=  scaffold-13370
Query=  scaffold-13371
Query=  scaffold-13372
Query=  scaffold-13373
Query=  scaffold-13374
Query=  scaffold-13375
Query=  scaffold-13376
Query=  scaffold-13377
Query=  scaffold-13378
Query=  scaffold-13379
Query=  scaffold-13380
gb|AC148919.1|  Gallus gallus BAC clone CH261-43B19 from chromoso...  1391    0.0  
Query=  scaffold-13381
Query=  scaffold-13382
Query=  scaffold-13383
Query=  scaffold-13384
gb|AC188470.2|  Taeniopygia guttata BAC clone TGMCBa-41H12 from c...  1707    0.0  
Query=  scaffold-13385
Query=  scaffold-13386
Query=  scaffold-13387
Query=  scaffold-13388
Query=  scaffold-13389
Query=  scaffold-13390
Query=  scaffold-13391
Query=  scaffold-13392
Query=  scaffold-13393
Query=  scaffold-13394
Query=  scaffold-13395
Query=  scaffold-13396
Query=  scaffold-13397
Query=  scaffold-13398
Query=  scaffold-13399
Query=  scaffold-13400
Query=  scaffold-13401
Query=  scaffold-13402
Query=  scaffold-13403
Query=  scaffold-13404
Query=  scaffold-13405
Query=  scaffold-13406
Query=  scaffold-13407
Query=  scaffold-13408
Query=  scaffold-13409
Query=  scaffold-13410
Query=  scaffold-13411
Query=  scaffold-13412
Query=  scaffold-13413
Query=  scaffold-13414
Query=  scaffold-13415
Query=  scaffold-13416
Query=  scaffold-13417
Query=  scaffold-13418
Query=  scaffold-13419
Query=  scaffold-13420
Query=  scaffold-13421
Query=  scaffold-13422
Query=  scaffold-13423
Query=  scaffold-13424
Query=  scaffold-13425
Query=  scaffold-13426
Query=  scaffold-13427
Query=  scaffold-13428
Query=  scaffold-13429
Query=  scaffold-13430
Query=  scaffold-13431
gb|AC186345.2|  Gallus gallus BAC clone CH261-170A16 from chromos...  1131    0.0  
Query=  scaffold-13432
Query=  scaffold-13433
Query=  scaffold-13434
Query=  scaffold-13435
Query=  scaffold-13436
Query=  scaffold-13437
Query=  scaffold-13438
Query=  scaffold-13439
Query=  scaffold-13440
Query=  scaffold-13441
Query=  scaffold-13442
Query=  scaffold-13443
Query=  scaffold-13444
Query=  scaffold-13445
Query=  scaffold-13446
gb|AC188697.2|  Taeniopygia guttata BAC clone TGMCBa-6H12 from ch...  1321    0.0  
Query=  scaffold-13447
Query=  scaffold-13448
Query=  scaffold-13449
Query=  scaffold-13450
Query=  scaffold-13451
Query=  scaffold-13452
Query=  scaffold-13453
Query=  scaffold-13454
Query=  scaffold-13455
Query=  scaffold-13456
Query=  scaffold-13457
Query=  scaffold-13458
Query=  scaffold-13459
Query=  scaffold-13460
Query=  scaffold-13461
Query=  scaffold-13462
Query=  scaffold-13463
Query=  scaffold-13464
Query=  scaffold-13465
Query=  scaffold-13466
Query=  scaffold-13467
Query=  scaffold-13468
Query=  scaffold-13469
Query=  scaffold-13470
Query=  scaffold-13471
Query=  scaffold-13472
Query=  scaffold-13473
Query=  scaffold-13474
Query=  scaffold-13475
Query=  scaffold-13476
Query=  scaffold-13477
Query=  scaffold-13478
Query=  scaffold-13479
Query=  scaffold-13480
Query=  scaffold-13481
Query=  scaffold-13482
Query=  scaffold-13483
Query=  scaffold-13484
Query=  scaffold-13485
Query=  scaffold-13486
Query=  scaffold-13487
Query=  scaffold-13488
Query=  scaffold-13489
Query=  scaffold-13490
Query=  scaffold-13491
Query=  scaffold-13492
Query=  scaffold-13493
Query=  scaffold-13494
Query=  scaffold-13495
gb|DQ213915.1|  Taeniopygia guttata clone 0061P0012F05 mRNA sequence  1134    0.0  
Query=  scaffold-13496
Query=  scaffold-13497
Query=  scaffold-13498
Query=  scaffold-13499
Query=  scaffold-13500
Query=  scaffold-13501
Query=  scaffold-13502
Query=  scaffold-13503
gb|AC198440.4|  Gallus gallus BAC clone TAM32-13B14 from chromoso...  1543    0.0   
gb|AC192337.2|  Gallus gallus BAC clone TAM33-7L5 from chromosome...  1543    0.0   
Query=  scaffold-13504
Query=  scaffold-13505
Query=  scaffold-13506
Query=  scaffold-13507
Query=  scaffold-13508
Query=  scaffold-13509
Query=  scaffold-13510
Query=  scaffold-13511
Query=  scaffold-13512
Query=  scaffold-13513
Query=  scaffold-13514
Query=  scaffold-13515
Query=  scaffold-13516
Query=  scaffold-13517
Query=  scaffold-13518
Query=  scaffold-13519
Query=  scaffold-13520
Query=  scaffold-13521
Query=  scaffold-13522
Query=  scaffold-13523
Query=  scaffold-13524
Query=  scaffold-13525
Query=  scaffold-13526
Query=  scaffold-13527
Query=  scaffold-13528
Query=  scaffold-13529
Query=  scaffold-13530
Query=  scaffold-13531
Query=  scaffold-13532
Query=  scaffold-13533
Query=  scaffold-13534
Query=  scaffold-13535
Query=  scaffold-13536
Query=  scaffold-13537
Query=  scaffold-13538
Query=  scaffold-13539
Query=  scaffold-13540
Query=  scaffold-13541
Query=  scaffold-13542
Query=  scaffold-13543
Query=  scaffold-13544
Query=  scaffold-13545
Query=  scaffold-13546
Query=  scaffold-13547
Query=  scaffold-13548
Query=  scaffold-13549
Query=  scaffold-13550
Query=  scaffold-13551
Query=  scaffold-13552
Query=  scaffold-13553
Query=  scaffold-13554
Query=  scaffold-13555
Query=  scaffold-13556
Query=  scaffold-13557
Query=  scaffold-13558
Query=  scaffold-13559
Query=  scaffold-13560
Query=  scaffold-13561
Query=  scaffold-13562
Query=  scaffold-13563
Query=  scaffold-13564
Query=  scaffold-13565
Query=  scaffold-13566
Query=  scaffold-13567
Query=  scaffold-13568
Query=  scaffold-13569
Query=  scaffold-13570
Query=  scaffold-13571
Query=  scaffold-13572
Query=  scaffold-13573
Query=  scaffold-13574
Query=  scaffold-13575
Query=  scaffold-13576
Query=  scaffold-13577
Query=  scaffold-13578
Query=  scaffold-13579
Query=  scaffold-13580
Query=  scaffold-13581
Query=  scaffold-13582
Query=  scaffold-13583
Query=  scaffold-13584
Query=  scaffold-13585
Query=  scaffold-13586
Query=  scaffold-13587
Query=  scaffold-13588
Query=  scaffold-13589
Query=  scaffold-13590
Query=  scaffold-13591
Query=  scaffold-13592
Query=  scaffold-13593
Query=  scaffold-13594
Query=  scaffold-13595
Query=  scaffold-13596
gb|AC192867.2|  Gallus gallus BAC clone CH261-72L1 from chromosom...  1024    0.0   
Query=  scaffold-13597
Query=  scaffold-13598
Query=  scaffold-13599
Query=  scaffold-13600
Query=  scaffold-13601
Query=  scaffold-13602
Query=  scaffold-13603
Query=  scaffold-13604
Query=  scaffold-13605
Query=  scaffold-13606
Query=  scaffold-13607
Query=  scaffold-13608
Query=  scaffold-13609
Query=  scaffold-13610
Query=  scaffold-13611
Query=  scaffold-13612
Query=  scaffold-13613
Query=  scaffold-13614
Query=  scaffold-13615
Query=  scaffold-13616
Query=  scaffold-13617
Query=  scaffold-13618
Query=  scaffold-13619
Query=  scaffold-13620
Query=  scaffold-13621
Query=  scaffold-13622
Query=  scaffold-13623
Query=  scaffold-13624
Query=  scaffold-13625
Query=  scaffold-13626
Query=  scaffold-13627
Query=  scaffold-13628
Query=  scaffold-13629
Query=  scaffold-13630
Query=  scaffold-13631
Query=  scaffold-13632
Query=  scaffold-13633
Query=  scaffold-13634
Query=  scaffold-13635
Query=  scaffold-13636
Query=  scaffold-13637
Query=  scaffold-13638
Query=  scaffold-13639
Query=  scaffold-13640
Query=  scaffold-13641
Query=  scaffold-13642
Query=  scaffold-13643
Query=  scaffold-13644
Query=  scaffold-13645
Query=  scaffold-13646
Query=  scaffold-13647
Query=  scaffold-13648
Query=  scaffold-13649
Query=  scaffold-13650
Query=  scaffold-13651
Query=  scaffold-13652
Query=  scaffold-13653
Query=  scaffold-13654
Query=  scaffold-13655
Query=  scaffold-13656
Query=  scaffold-13657
Query=  scaffold-13658
Query=  scaffold-13659
Query=  scaffold-13660
Query=  scaffold-13661
Query=  scaffold-13662
Query=  scaffold-13663
Query=  scaffold-13664
Query=  scaffold-13665
Query=  scaffold-13666
Query=  scaffold-13667
Query=  scaffold-13668
Query=  scaffold-13669
Query=  scaffold-13670
Query=  scaffold-13671
Query=  scaffold-13672
Query=  scaffold-13673
Query=  scaffold-13674
Query=  scaffold-13675
Query=  scaffold-13676
Query=  scaffold-13677
Query=  scaffold-13678
Query=  scaffold-13679
Query=  scaffold-13680
Query=  scaffold-13681
Query=  scaffold-13682
Query=  scaffold-13683
Query=  scaffold-13684
gb|JQ333198.1|  Phalacrocorax carbo ultra-conserved element locus...  1452    0.0   
gb|AC010997.12|  Homo sapiens chromosome 10 clone RP11-399K21, co...  1352    0.0   
gb|AC175690.7|  Otolemur garnetti, clone XX-8162D2, complete sequ...  1319    0.0   
gb|JQ335659.1|  Urocolius indicus ultra-conserved element locus c...  1192    0.0   
gb|AC091464.8|  Mus musculus chromosome 14, clone RP23-97N1, comp...  1184    0.0   
gb|AC129590.4|  Mus musculus BAC clone RP24-428B12 from chromosom...  1184    0.0   
gb|JQ329459.1|  Dromaius novaehollandiae ultra-conserved element ...  1068    0.0   
gb|JQ330347.1|  Eudromia elegans ultra-conserved element locus ch...  1005    0.0   
Query=  scaffold-13685
Query=  scaffold-13686
Query=  scaffold-13687
Query=  scaffold-13688
Query=  scaffold-13689
Query=  scaffold-13690
Query=  scaffold-13691
Query=  scaffold-13692
Query=  scaffold-13693
Query=  scaffold-13694
Query=  scaffold-13695
Query=  scaffold-13696
Query=  scaffold-13697
Query=  scaffold-13698
Query=  scaffold-13699
Query=  scaffold-13700
Query=  scaffold-13701
Query=  scaffold-13702
Query=  scaffold-13703
Query=  scaffold-13704
Query=  scaffold-13705
Query=  scaffold-13706
Query=  scaffold-13707
Query=  scaffold-13708
Query=  scaffold-13709
Query=  scaffold-13710
Query=  scaffold-13711
Query=  scaffold-13712
Query=  scaffold-13713
Query=  scaffold-13714
Query=  scaffold-13715
Query=  scaffold-13716
Query=  scaffold-13717
Query=  scaffold-13718
Query=  scaffold-13719
Query=  scaffold-13720
Query=  scaffold-13721
Query=  scaffold-13722
Query=  scaffold-13723
Query=  scaffold-13724
Query=  scaffold-13725
Query=  scaffold-13726
Query=  scaffold-13727
Query=  scaffold-13728
Query=  scaffold-13729
Query=  scaffold-13730
Query=  scaffold-13731
Query=  scaffold-13732
Query=  scaffold-13733
Query=  scaffold-13734
Query=  scaffold-13735
Query=  scaffold-13736
Query=  scaffold-13737
Query=  scaffold-13738
Query=  scaffold-13739
Query=  scaffold-13740
Query=  scaffold-13741
Query=  scaffold-13742
Query=  scaffold-13743
Query=  scaffold-13744
Query=  scaffold-13745
gb|AC186362.2|  Gallus gallus BAC clone CH261-50C5 from chromosom...  1293    0.0  
Query=  scaffold-13746
Query=  scaffold-13747
Query=  scaffold-13748
Query=  scaffold-13749
Query=  scaffold-13750
Query=  scaffold-13751
Query=  scaffold-13752
Query=  scaffold-13753
Query=  scaffold-13754
Query=  scaffold-13755
Query=  scaffold-13756
Query=  scaffold-13757
Query=  scaffold-13758
Query=  scaffold-13759
Query=  scaffold-13760
Query=  scaffold-13761
Query=  scaffold-13762
Query=  scaffold-13763
Query=  scaffold-13764
Query=  scaffold-13765
Query=  scaffold-13766
Query=  scaffold-13767
Query=  scaffold-13768
Query=  scaffold-13769
Query=  scaffold-13770
Query=  scaffold-13771
Query=  scaffold-13772
Query=  scaffold-13773
Query=  scaffold-13774
Query=  scaffold-13775
Query=  scaffold-13776
Query=  scaffold-13777
Query=  scaffold-13778
Query=  scaffold-13779
Query=  scaffold-13780
Query=  scaffold-13781
Query=  scaffold-13782
Query=  scaffold-13783
Query=  scaffold-13784
Query=  scaffold-13785
Query=  scaffold-13786
Query=  scaffold-13787
Query=  scaffold-13788
Query=  scaffold-13789
Query=  scaffold-13790
Query=  scaffold-13791
Query=  scaffold-13792
Query=  scaffold-13793
Query=  scaffold-13794
Query=  scaffold-13795
Query=  scaffold-13796
Query=  scaffold-13797
Query=  scaffold-13798
Query=  scaffold-13799
Query=  scaffold-13800
Query=  scaffold-13801
Query=  scaffold-13802
Query=  scaffold-13803
Query=  scaffold-13804
Query=  scaffold-13805
Query=  scaffold-13806
Query=  scaffold-13807
Query=  scaffold-13808
Query=  scaffold-13809
Query=  scaffold-13810
Query=  scaffold-13811
Query=  scaffold-13812
Query=  scaffold-13813
Query=  scaffold-13814
Query=  scaffold-13815
Query=  scaffold-13816
Query=  scaffold-13817
Query=  scaffold-13818
Query=  scaffold-13819
Query=  scaffold-13820
Query=  scaffold-13821
Query=  scaffold-13822
Query=  scaffold-13823
Query=  scaffold-13824
Query=  scaffold-13825
Query=  scaffold-13826
Query=  scaffold-13827
Query=  scaffold-13828
Query=  scaffold-13829
Query=  scaffold-13830
Query=  scaffold-13831
Query=  scaffold-13832
Query=  scaffold-13833
Query=  scaffold-13834
Query=  scaffold-13835
Query=  scaffold-13836
Query=  scaffold-13837
Query=  scaffold-13838
Query=  scaffold-13839
Query=  scaffold-13840
Query=  scaffold-13841
Query=  scaffold-13842
Query=  scaffold-13843
Query=  scaffold-13844
Query=  scaffold-13845
Query=  scaffold-13846
Query=  scaffold-13847
Query=  scaffold-13848
Query=  scaffold-13849
Query=  scaffold-13850
Query=  scaffold-13851
Query=  scaffold-13852
Query=  scaffold-13853
Query=  scaffold-13854
Query=  scaffold-13855
Query=  scaffold-13856
Query=  scaffold-13857
Query=  scaffold-13858
Query=  scaffold-13859
Query=  scaffold-13860
Query=  scaffold-13861
Query=  scaffold-13862
Query=  scaffold-13863
Query=  scaffold-13864
Query=  scaffold-13865
Query=  scaffold-13866
Query=  scaffold-13867
Query=  scaffold-13868
Query=  scaffold-13869
Query=  scaffold-13870
Query=  scaffold-13871
Query=  scaffold-13872
Query=  scaffold-13873
Query=  scaffold-13874
Query=  scaffold-13875
Query=  scaffold-13876
Query=  scaffold-13877
Query=  scaffold-13878
Query=  scaffold-13879
Query=  scaffold-13880
Query=  scaffold-13881
Query=  scaffold-13882
Query=  scaffold-13883
Query=  scaffold-13884
Query=  scaffold-13885
Query=  scaffold-13886
Query=  scaffold-13887
Query=  scaffold-13888
Query=  scaffold-13889
Query=  scaffold-13890
Query=  scaffold-13891
Query=  scaffold-13892
Query=  scaffold-13893
Query=  scaffold-13894
Query=  scaffold-13895
Query=  scaffold-13896
Query=  scaffold-13897
Query=  scaffold-13898
Query=  scaffold-13899
Query=  scaffold-13900
Query=  scaffold-13901
Query=  scaffold-13902
Query=  scaffold-13903
Query=  scaffold-13904
Query=  scaffold-13905
Query=  scaffold-13906
Query=  scaffold-13907
Query=  scaffold-13908
Query=  scaffold-13909
Query=  scaffold-13910
Query=  scaffold-13911
Query=  scaffold-13912
Query=  scaffold-13913
Query=  scaffold-13914
Query=  scaffold-13915
Query=  scaffold-13916
Query=  scaffold-13917
Query=  scaffold-13918
Query=  scaffold-13919
Query=  scaffold-13920
Query=  scaffold-13921
Query=  scaffold-13922
Query=  scaffold-13923
Query=  scaffold-13924
Query=  scaffold-13925
gb|AC188176.2|  Gallus gallus BAC clone CH261-115E11 from chromos...  2108    0.0   
Query=  scaffold-13926
Query=  scaffold-13927
Query=  scaffold-13928
Query=  scaffold-13929
Query=  scaffold-13930
Query=  scaffold-13931
Query=  scaffold-13932
Query=  scaffold-13933
Query=  scaffold-13934
Query=  scaffold-13935
Query=  scaffold-13936
Query=  scaffold-13937
Query=  scaffold-13938
Query=  scaffold-13939
Query=  scaffold-13940
Query=  scaffold-13941
Query=  scaffold-13942
Query=  scaffold-13943
Query=  scaffold-13944
Query=  scaffold-13945
Query=  scaffold-13946
Query=  scaffold-13947
Query=  scaffold-13948
Query=  scaffold-13949
Query=  scaffold-13950
Query=  scaffold-13951
Query=  scaffold-13952
gb|AC134535.4|  Mus musculus BAC clone RP24-371E20 from chromosom...  1116    0.0  
Query=  scaffold-13953
Query=  scaffold-13954
Query=  scaffold-13955
Query=  scaffold-13956
Query=  scaffold-13957
Query=  scaffold-13958
Query=  scaffold-13959
Query=  scaffold-13960
Query=  scaffold-13961
Query=  scaffold-13962
Query=  scaffold-13963
gb|AC192791.3|  Gallus gallus BAC clone TAM31-48K11 from chromoso...  1177    0.0  
Query=  scaffold-13964
Query=  scaffold-13965
Query=  scaffold-13966
Query=  scaffold-13967
Query=  scaffold-13968
Query=  scaffold-13969
Query=  scaffold-13970
Query=  scaffold-13971
Query=  scaffold-13972
Query=  scaffold-13973
Query=  scaffold-13974
Query=  scaffold-13975
Query=  scaffold-13976
Query=  scaffold-13977
Query=  scaffold-13978
Query=  scaffold-13979
Query=  scaffold-13980
Query=  scaffold-13981
gb|AC193680.3|  Pan troglodytes BAC clone CH251-720N4 from chromo...  1179    0.0  
gb|AC005748.10|  Homo sapiens X BAC GS1-293I18 (Genome Systems Hu...  1162    0.0  
Query=  scaffold-13982
Query=  scaffold-13983
Query=  scaffold-13984
gb|HM150803.1|  Ara ararauna SWS1 opsin protein gene, exons 1, 2 ...  1857    0.0   
gb|HM150805.1|  Ara chloropterus SWS1 opsin protein gene, exons 1...  1853    0.0   
gb|HM150806.1|  Anodorhynchus hyacinthinus SWS1 opsin protein gen...  1845    0.0   
gb|HM150792.1|  Ara macao SWS1 opsin protein gene, exons 1, 2 and...  1845    0.0   
gb|HM150804.1|  Psittacus erithacus SWS1 opsin protein gene, exon...  1631    0.0   
gb|HM150796.1|  Amazona guildingii SWS1 opsin protein variant 2 g...  1533    0.0   
gb|HM150793.1|  Amazona versicolor SWS1 opsin protein gene, exons...  1513    0.0   
gb|HM150795.1|  Amazona guildingii SWS1 opsin protein variant 1 g...  1110    0.0   
Query=  scaffold-13985
Query=  scaffold-13986
Query=  scaffold-13987
Query=  scaffold-13988
Query=  scaffold-13989
Query=  scaffold-13990
Query=  scaffold-13991
Query=  scaffold-13992
Query=  scaffold-13993
Query=  scaffold-13994
Query=  scaffold-13995
Query=  scaffold-13996
Query=  scaffold-13997
Query=  scaffold-13998
gb|AC171006.3|  Gallus gallus BAC clone CH261-172K16 from chromos...  1171    0.0  
Query=  scaffold-13999
Query=  scaffold-14000
Query=  scaffold-14001
Query=  scaffold-14002
Query=  scaffold-14003
Query=  scaffold-14004
Query=  scaffold-14005
Query=  scaffold-14006
Query=  scaffold-14007
Query=  scaffold-14008
Query=  scaffold-14009
Query=  scaffold-14010
Query=  scaffold-14011
Query=  scaffold-14012
Query=  scaffold-14013
Query=  scaffold-14014
Query=  scaffold-14015
Query=  scaffold-14016
Query=  scaffold-14017
Query=  scaffold-14018
Query=  scaffold-14019
Query=  scaffold-14020
Query=  scaffold-14021
Query=  scaffold-14022
Query=  scaffold-14023
Query=  scaffold-14024
Query=  scaffold-14025
Query=  scaffold-14026
Query=  scaffold-14027
Query=  scaffold-14028
Query=  scaffold-14029
Query=  scaffold-14030
Query=  scaffold-14031
Query=  scaffold-14032
Query=  scaffold-14033
Query=  scaffold-14034
Query=  scaffold-14035
Query=  scaffold-14036
Query=  scaffold-14037
Query=  scaffold-14038
Query=  scaffold-14039
Query=  scaffold-14040
gb|AC160643.2|  Gallus gallus BAC clone CH261-123L21 from chromos...  2368    0.0   
gb|AC159013.2|  Gallus gallus BAC clone CH261-33A3 from chromosom...  2368    0.0   
Query=  scaffold-14041
Query=  scaffold-14042
Query=  scaffold-14043
Query=  scaffold-14044
Query=  scaffold-14045
Query=  scaffold-14046
Query=  scaffold-14047
Query=  scaffold-14048
Query=  scaffold-14049
Query=  scaffold-14050
Query=  scaffold-14051
Query=  scaffold-14052
Query=  scaffold-14053
Query=  scaffold-14054
Query=  scaffold-14055
Query=  scaffold-14056
Query=  scaffold-14057
Query=  scaffold-14058
Query=  scaffold-14059
Query=  scaffold-14060
Query=  scaffold-14061
Query=  scaffold-14062
Query=  scaffold-14063
gb|AC074378.4|  Homo sapiens BAC clone RP11-4I17 from 4, complete...  1688    0.0   
gb|JN958763.1|  Mus musculus targeted non-conditional, lacZ-tagge...  1498    0.0   
gb|JN954738.1|  Mus musculus targeted KO-first, conditional ready...  1498    0.0   
gb|AC102016.4|  Mus musculus chromosome 5, clone RP24-567O8, comp...  1498    0.0   
gb|BC044650.1|  Mus musculus YTH domain containing 1, mRNA (cDNA ...  1495    0.0   
gb|BC037593.1|  Mus musculus YTH domain containing 1, mRNA (cDNA ...  1456    0.0   
Query=  scaffold-14064
Query=  scaffold-14065
Query=  scaffold-14066
Query=  scaffold-14067
Query=  scaffold-14068
Query=  scaffold-14069
Query=  scaffold-14070
Query=  scaffold-14071
Query=  scaffold-14072
Query=  scaffold-14073
Query=  scaffold-14074
Query=  scaffold-14075
Query=  scaffold-14076
Query=  scaffold-14077
Query=  scaffold-14078
Query=  scaffold-14079
Query=  scaffold-14080
Query=  scaffold-14081
Query=  scaffold-14082
Query=  scaffold-14083
Query=  scaffold-14084
Query=  scaffold-14085
Query=  scaffold-14086
Query=  scaffold-14087
Query=  scaffold-14088
Query=  scaffold-14089
Query=  scaffold-14090
Query=  scaffold-14091
Query=  scaffold-14092
Query=  scaffold-14093
Query=  scaffold-14094
Query=  scaffold-14095
Query=  scaffold-14096
Query=  scaffold-14097
Query=  scaffold-14098
Query=  scaffold-14099
Query=  scaffold-14100
Query=  scaffold-14101
Query=  scaffold-14102
gb|AC201857.3|  Gallus gallus BAC clone CH261-97O8 from chromosom...  1341    0.0  
gb|AC193635.3|  Gallus gallus BAC clone CH261-110K21 from chromos...  1341    0.0  
Query=  scaffold-14103
Query=  scaffold-14104
Query=  scaffold-14105
Query=  scaffold-14106
Query=  scaffold-14107
Query=  scaffold-14108
Query=  scaffold-14109
Query=  scaffold-14110
Query=  scaffold-14111
Query=  scaffold-14112
Query=  scaffold-14113
Query=  scaffold-14114
Query=  scaffold-14115
Query=  scaffold-14116
Query=  scaffold-14117
Query=  scaffold-14118
Query=  scaffold-14119
Query=  scaffold-14120
Query=  scaffold-14121
Query=  scaffold-14122
Query=  scaffold-14123
Query=  scaffold-14124
Query=  scaffold-14125
Query=  scaffold-14126
Query=  scaffold-14127
Query=  scaffold-14128
Query=  scaffold-14129
Query=  scaffold-14130
Query=  scaffold-14131
gb|AC188697.2|  Taeniopygia guttata BAC clone TGMCBa-6H12 from ch...  1528    0.0  
Query=  scaffold-14132
Query=  scaffold-14133
Query=  scaffold-14134
Query=  scaffold-14135
Query=  scaffold-14136
Query=  scaffold-14137
Query=  scaffold-14138
Query=  scaffold-14139
gb|BC050059.1|  Homo sapiens Rho GTPase activating protein 5, mRN...  3592    0.0  
gb|BC150823.1|  Mus musculus Rho GTPase activating protein 5, mRN...  3456    0.0  
gb|AC114002.4|  Mus musculus BAC clone RP23-165H7 from 12, comple...  3450    0.0  
gb|AC155819.2|  Mus musculus BAC clone RP23-402F16 from chromosom...  3450    0.0  
gb|BC032723.2|  Homo sapiens Rho GTPase activating protein 5, mRN...  3432    0.0  
gb|AC006971.2|  Homo sapiens PAC clone RP4-791C19 from 7, complet...  2996    0.0  
gb|AC188409.4|  Pan troglodytes BAC clone CH251-50D12 from chromo...  2955    0.0  
Query=  scaffold-14140
Query=  scaffold-14141
Query=  scaffold-14142
Query=  scaffold-14143
Query=  scaffold-14144
Query=  scaffold-14145
Query=  scaffold-14146
Query=  scaffold-14147
Query=  scaffold-14148
Query=  scaffold-14149
Query=  scaffold-14150
Query=  scaffold-14151
Query=  scaffold-14152
Query=  scaffold-14153
Query=  scaffold-14154
Query=  scaffold-14155
Query=  scaffold-14156
Query=  scaffold-14157
Query=  scaffold-14158
Query=  scaffold-14159
Query=  scaffold-14160
Query=  scaffold-14161
Query=  scaffold-14162
Query=  scaffold-14163
Query=  scaffold-14164
Query=  scaffold-14165
Query=  scaffold-14166
Query=  scaffold-14167
Query=  scaffold-14168
gb|AC192787.3|  Gallus gallus BAC clone CH261-82A19 from chromoso...  1024    0.0  
Query=  scaffold-14169
Query=  scaffold-14170
Query=  scaffold-14171
Query=  scaffold-14172
Query=  scaffold-14173
Query=  scaffold-14174
Query=  scaffold-14175
Query=  scaffold-14176
Query=  scaffold-14177
Query=  scaffold-14178
Query=  scaffold-14179
Query=  scaffold-14180
Query=  scaffold-14181
Query=  scaffold-14182
Query=  scaffold-14183
Query=  scaffold-14184
Query=  scaffold-14185
Query=  scaffold-14186
Query=  scaffold-14187
Query=  scaffold-14188
Query=  scaffold-14189
Query=  scaffold-14190
Query=  scaffold-14191
Query=  scaffold-14192
Query=  scaffold-14193
Query=  scaffold-14194
Query=  scaffold-14195
Query=  scaffold-14196
Query=  scaffold-14197
Query=  scaffold-14198
Query=  scaffold-14199
Query=  scaffold-14200
gb|AC192787.3|  Gallus gallus BAC clone CH261-82A19 from chromoso...  1192    0.0  
gb|AC189108.3|  Gallus gallus BAC clone CH261-162K7 from chromoso...  1192    0.0  
Query=  scaffold-14201
Query=  scaffold-14202
Query=  scaffold-14203
Query=  scaffold-14204
Query=  scaffold-14205
Query=  scaffold-14206
Query=  scaffold-14207
Query=  scaffold-14208
Query=  scaffold-14209
Query=  scaffold-14210
Query=  scaffold-14211
Query=  scaffold-14212
Query=  scaffold-14213
Query=  scaffold-14214
Query=  scaffold-14215
Query=  scaffold-14216
Query=  scaffold-14217
Query=  scaffold-14218
Query=  scaffold-14219
Query=  scaffold-14220
Query=  scaffold-14221
Query=  scaffold-14222
Query=  scaffold-14223
Query=  scaffold-14224
Query=  scaffold-14225
Query=  scaffold-14226
Query=  scaffold-14227
Query=  scaffold-14228
Query=  scaffold-14229
Query=  scaffold-14230
Query=  scaffold-14231
Query=  scaffold-14232
Query=  scaffold-14233
Query=  scaffold-14234
Query=  scaffold-14235
Query=  scaffold-14236
Query=  scaffold-14237
Query=  scaffold-14238
Query=  scaffold-14239
Query=  scaffold-14240
Query=  scaffold-14241
Query=  scaffold-14242
Query=  scaffold-14243
Query=  scaffold-14244
Query=  scaffold-14245
Query=  scaffold-14246
Query=  scaffold-14247
Query=  scaffold-14248
Query=  scaffold-14249
Query=  scaffold-14250
Query=  scaffold-14251
Query=  scaffold-14252
Query=  scaffold-14253
Query=  scaffold-14254
Query=  scaffold-14255
Query=  scaffold-14256
Query=  scaffold-14257
Query=  scaffold-14258
Query=  scaffold-14259
Query=  scaffold-14260
Query=  scaffold-14261
Query=  scaffold-14262
Query=  scaffold-14263
Query=  scaffold-14264
Query=  scaffold-14265
Query=  scaffold-14266
Query=  scaffold-14267
Query=  scaffold-14268
Query=  scaffold-14269
Query=  scaffold-14270
Query=  scaffold-14271
Query=  scaffold-14272
Query=  scaffold-14273
Query=  scaffold-14274
Query=  scaffold-14275
Query=  scaffold-14276
Query=  scaffold-14277
Query=  scaffold-14278
Query=  scaffold-14279
Query=  scaffold-14280
Query=  scaffold-14281
Query=  scaffold-14282
Query=  scaffold-14283
Query=  scaffold-14284
Query=  scaffold-14285
Query=  scaffold-14286
Query=  scaffold-14287
Query=  scaffold-14288
Query=  scaffold-14289
Query=  scaffold-14290
Query=  scaffold-14291
Query=  scaffold-14292
Query=  scaffold-14293
Query=  scaffold-14294
Query=  scaffold-14295
Query=  scaffold-14296
Query=  scaffold-14297
Query=  scaffold-14298
Query=  scaffold-14299
Query=  scaffold-14300
Query=  scaffold-14301
Query=  scaffold-14302
Query=  scaffold-14303
Query=  scaffold-14304
Query=  scaffold-14305
Query=  scaffold-14306
Query=  scaffold-14307
Query=  scaffold-14308
Query=  scaffold-14309
Query=  scaffold-14310
Query=  scaffold-14311
Query=  scaffold-14312
Query=  scaffold-14313
Query=  scaffold-14314
Query=  scaffold-14315
Query=  scaffold-14316
Query=  scaffold-14317
Query=  scaffold-14318
Query=  scaffold-14319
Query=  scaffold-14320
Query=  scaffold-14321
Query=  scaffold-14322
Query=  scaffold-14323
Query=  scaffold-14324
Query=  scaffold-14325
Query=  scaffold-14326
Query=  scaffold-14327
Query=  scaffold-14328
Query=  scaffold-14329
Query=  scaffold-14330
Query=  scaffold-14331
Query=  scaffold-14332
Query=  scaffold-14333
Query=  scaffold-14334
Query=  scaffold-14335
Query=  scaffold-14336
Query=  scaffold-14337
Query=  scaffold-14338
Query=  scaffold-14339
Query=  scaffold-14340
Query=  scaffold-14341
Query=  scaffold-14342
Query=  scaffold-14343
Query=  scaffold-14344
Query=  scaffold-14345
Query=  scaffold-14346
Query=  scaffold-14347
Query=  scaffold-14348
Query=  scaffold-14349
Query=  scaffold-14350
Query=  scaffold-14351
Query=  scaffold-14352
Query=  scaffold-14353
Query=  scaffold-14354
Query=  scaffold-14355
Query=  scaffold-14356
Query=  scaffold-14357
Query=  scaffold-14358
Query=  scaffold-14359
Query=  scaffold-14360
Query=  scaffold-14361
Query=  scaffold-14362
Query=  scaffold-14363
Query=  scaffold-14364
Query=  scaffold-14365
Query=  scaffold-14366
Query=  scaffold-14367
Query=  scaffold-14368
Query=  scaffold-14369
Query=  scaffold-14370
Query=  scaffold-14371
Query=  scaffold-14372
Query=  scaffold-14373
Query=  scaffold-14374
Query=  scaffold-14375
gb|AC140946.1|  Gallus gallus BAC clone TAM33-20F15 from chromoso...  1975    0.0   
gb|AC093262.2|  Homo sapiens chromosome 5 clone RP11-252F20, comp...  1498    0.0   
gb|AC108456.7|  Homo sapiens chromosome 11, clone CTD-2514C7, com...  1493    0.0   
Query=  scaffold-14376
Query=  scaffold-14377
Query=  scaffold-14378
Query=  scaffold-14379
Query=  scaffold-14380
Query=  scaffold-14381
Query=  scaffold-14382
Query=  scaffold-14383
Query=  scaffold-14384
Query=  scaffold-14385
Query=  scaffold-14386
Query=  scaffold-14387
Query=  scaffold-14388
Query=  scaffold-14389
Query=  scaffold-14390
Query=  scaffold-14391
Query=  scaffold-14392
Query=  scaffold-14393
Query=  scaffold-14394
Query=  scaffold-14395
[truncated: 1,763,300 more chars]
