# Supplementary material for: A locally funded Puerto Rican parrot (Amazona vittata) genome sequencing project increases avian data and advances young researcher education
Source: Gigascience. 2012 Sep 28;1:14. doi: 10.1186/2047-217X-1-14 (PMC3626513; doi:10.1186/2047-217X-1-14)
Supplement: Additional file 12 — Table S7A. A map of G. gallus transcripts from NCBI Entrez Gene. [file 2047-217X-1-14-S12.xlsx]

## Sheet: Sheet1
	Size	Size of Repeats	# RE	Size RE	# SINES	Size SINES	# LINES	Size LINES	# LTRs	Size LTRs	# Transp	Size Transp	# Unclassifie	Size Unclassifie	# sRNA	Size sRNA	# Saltellite	Size Satellite	# Simple repeat	Size Simple Repeat	# Low complex	Size Low Complex		Size	Score	Chicken Chrom	Start	End	Vertebrate Alignment (min = 4)	Ref Seq #	Ref Seq Names	MRFAIPHYB
Scaffold 1455	126965	2517	12	1820	1	156	11	1664	0	0	2	233	2	239	0	0	0	0	2	67	5	158	Scaffold 1455	126965	24724	10	14921919	15022902	22	2	Vcan(s,ne), NTRK3(s,ne)	M,MF
Seg 1	99840	2251	11	1773	1	156	10	1617	0	0	2	233	1	74	0	0	0	0	1	34	4	137	Seg 1	24960	2138	10	14921919	14936243	2	1	Vcan(s,ne)	M
Seg 2	27125	266	1	47	0	0	1	47	0	0	0	0	1	165	0	0	0	0	1	33	1	21	Seg 2	24960	3475	10	14937608	14955528	2	1	NTRK3 (s)	MF
																							Seg3	24960	6794	10	14955810	14975831	9	1	NTRK3	MF
																							Seg4	24960	5362	10	14976716	15000286	1	1	NTRK3	MF
																							Seg 5	24960	6191	10	15000538	15020435	8	1	NTRK3	MF
																							Seg 6	2165	764	10	15021131	15022902	0	1	NTRK3 (ne)	MF
																								126965
