# Supplementary material for: A locally funded Puerto Rican parrot (Amazona vittata) genome sequencing project increases avian data and advances young researcher education
Source: Gigascience. 2012 Sep 28;1:14. doi: 10.1186/2047-217X-1-14 (PMC3626513; doi:10.1186/2047-217X-1-14)
Supplement: Additional file 13 — Table S7B. The database of alignments between of G. gallus transcripts from NCBI Entrez Gene database and A. guttata scaffolds by BLAST. [file 2047-217X-1-14-S13.txt]

query_id	length	NUM	GB	NAME	GENE	perc_identity	alignment_length	mismatches	gap_opens	q_start	q_end	s_start	s_end	evalue	bit_score
scaffold-100074	908	47022746	em	CR407212.1	Gallus gallus finished cDNA, clone ChEST800i10	75.79	285	47	22	385	658	629	902	4.00E-26	124
scaffold-100146	915	60098776	em	AJ851585.1	Gallus gallus mRNA for hypothetical protein, clone 8p1	82.27	141	18	7	3002	3138	91	228	1.00E-22	115
scaffold-100146	915	46429039	em	CR390394.1	Gallus gallus finished cDNA, clone ChEST423j16	82.76	145	17	7	116	254	230	88	8.00E-26	122
scaffold-100146	915	46239032	em	CR386273.1	Gallus gallus finished cDNA, clone ChEST54c1	88.35	103	7	5	1156	1255	220	120	2.00E-24	119
scaffold-100146	915	41636665	em	BX936137.1	Gallus gallus finished cDNA, clone ChEST142e5	83.67	98	12	4	132	227	143	238	9.00E-16	89.8
scaffold-100146	915	41632494	em	BX931966.1	Gallus gallus finished cDNA, clone ChEST791m15	96.43	56	2	0	1173	1228	103	158	2.00E-16	93.5
scaffold-100146	915	27531704	db	AB086823.1	Gallus gallus mRNA for equarin-S, complete cds	82.01	239	35	8	3709	3944	237	4	3.00E-47	196
scaffold-100149	571	10505178	gb	AF276753.1	Gallus gallus xenobiotic receptor (CXR) mRNA, complete cds	88.65	141	15	1	1091	1231	250	389	5.00E-40	171
scaffold-100149	571	10505178	gb	AF276753.1	Gallus gallus xenobiotic receptor (CXR) mRNA, complete cds	89.74	117	10	2	980	1095	67	182	2.00E-33	148
scaffold-100181	1739	198041256	db	AB457023.1	Gallus gallus TonEBP mRNA for tonicity-responsive enhancer binding protein TonEBP, compl	91.89	493	36	4	2643	3133	1249	1739	0	686
scaffold-100210	1006	42600280	em	BX950595.1	Gallus gallus finished cDNA, clone ChEST1036o20	92.86	56	3	1	209	264	59	5	6.00E-13	80.5
scaffold-100219	1644	46019197	em	CR382438.1	Gallus gallus finished cDNA, clone ChEST428i8	80.72	166	23	8	36	197	199	359	4.00E-25	121
scaffold-100220	686	46019397	em	CR338904.2	Gallus gallus finished cDNA, clone ChEST984m3	90.48	42	1	3	456	496	107	146	0.0003	52.8
scaffold-100267	718	47022746	em	CR407212.1	Gallus gallus finished cDNA, clone ChEST800i10	79.65	113	17	6	596	705	12	121	1.00E-11	76.8
scaffold-100351	1113	53133745	em	AJ720543.1	Gallus gallus mRNA for hypothetical protein, clone 19o18	87.67	73	5	4	2657	2727	17	87	8.00E-13	82.4
scaffold-10036	684	46430243	em	CR391598.1	Gallus gallus finished cDNA, clone ChEST552i23	84.72	72	7	4	442	511	4	73	1.00E-09	69.4
scaffold-100366	1226	46429620	em	CR390975.1	Gallus gallus finished cDNA, clone ChEST543j5	85	100	10	5	736	835	1093	1187	8.00E-18	97.1
scaffold-100393	1361	48842196	em	CR523534.1	Gallus gallus finished cDNA, clone ChEST526g24	94.19	86	3	1	264	349	265	182	6.00E-28	130
scaffold-100393	1361	45423592	em	CR352959.1	Gallus gallus finished cDNA, clone ChEST741l20	94.81	77	2	1	1	77	256	182	2.00E-24	119
scaffold-100393	1361	45422522	em	CR352694.1	Gallus gallus finished cDNA, clone ChEST41b13	94.05	84	3	1	41	124	263	182	6.00E-27	126
scaffold-100417	444	42600288	em	BX950603.1	Gallus gallus finished cDNA, clone ChEST604n10	90.91	66	2	4	1	62	353	418	2.00E-14	86.1
scaffold-10049	3282	60098364	em	AJ851379.1	Gallus gallus mRNA for hypothetical protein, clone 1c1	97.22	36	1	0	2328	2363	1336	1301	1.00E-06	62.1
scaffold-10049	3282	46240082	em	CR387323.1	Gallus gallus finished cDNA, clone ChEST342l15	100	35	0	0	629	663	1301	1335	2.00E-08	65.8
scaffold-100503	451	53127631	em	AJ719486.1	Gallus gallus mRNA for hypothetical protein, clone 2m8	84.27	89	12	2	1	88	189	102	4.00E-14	86.1
scaffold-100652	1442	1699262	gb	S82466.1	insulin-like growth factor-I receptor {C-terminal, tyrosine kinase domain} [chickens, br	81.75	137	19	6	24	157	1267	1134	5.00E-22	110
scaffold-100652	1442	4104726	gb	AF041800.1	Gallus gallus insulin-like growth factor receptor tyrosine kinase (IGFR) mRNA, partial c	81.02	137	20	6	63	196	1267	1134	7.00E-21	104
scaffold-100652	1442	2808532	em	AJ223164.1	Gallus gallus IGF receptor type 1 cDNA	81.75	137	19	6	3604	3737	1267	1134	4.00E-21	110
scaffold-100738	1664	237858912	gb	FJ406462.1	Gallus gallus endogenous virus Ovex1 hypothetical protein mRNA, complete cds, alternativ	82.84	204	27	7	2580	2779	163	362	3.00E-41	176
scaffold-100738	1664	237858912	gb	FJ406462.1	Gallus gallus endogenous virus Ovex1 hypothetical protein mRNA, complete cds, alternativ	86.36	88	11	1	2242	2328	75	162	8.00E-17	95.3
scaffold-100738	1664	237858911	gb	FJ406461.1	Gallus gallus endogenous virus Ovex1 complete sequence	82.84	204	27	7	8250	8449	163	362	8.00E-41	176
scaffold-100738	1664	237858911	gb	FJ406461.1	Gallus gallus endogenous virus Ovex1 complete sequence	86.36	88	11	1	7912	7998	75	162	2.00E-16	95.3
scaffold-100738	1664	46018981	em	BX950350.2	Gallus gallus finished cDNA, clone ChEST173l1	82.84	204	27	7	889	1088	163	362	2.00E-41	176
scaffold-100738	1664	46018981	em	BX950350.2	Gallus gallus finished cDNA, clone ChEST173l1	86.36	88	11	1	551	637	75	162	4.00E-17	95.3
scaffold-100805	862	211521	gb	M59457.1	CHKCKIIASA Chicken casein kinase II alpha' subunit mRNA, complete cds	90.09	111	11	0	177	287	749	639	5.00E-32	145
scaffold-100826	2006	53133745	em	AJ720543.1	Gallus gallus mRNA for hypothetical protein, clone 19o18	87.67	73	5	4	2657	2727	57	127	8.00E-13	82.4
scaffold-100826	2006	46017264	em	BX932029.2	Gallus gallus finished cDNA, clone ChEST895b13	85.71	70	7	3	145	212	326	258	4.00E-10	71.3
scaffold-100826	2006	46016660	em	BX930504.2	Gallus gallus finished cDNA, clone ChEST618n3	80.56	144	20	7	189	326	399	258	5.00E-20	104
scaffold-100827	383	46238996	em	CR386237.1	Gallus gallus finished cDNA, clone ChEST247e22	90.98	122	9	2	332	452	170	290	6.00E-38	163
scaffold-100827	383	46238996	em	CR386237.1	Gallus gallus finished cDNA, clone ChEST247e22	97.73	88	2	0	246	333	20	107	1.00E-34	152
scaffold-100880	1627	46429620	em	CR390975.1	Gallus gallus finished cDNA, clone ChEST543j5	82.48	137	20	3	744	880	1389	1521	6.00E-24	117
scaffold-100916	1603	53130150	em	AJ719786.1	Gallus gallus mRNA for hypothetical protein, clone 6i5	86.53	193	21	3	583	771	402	593	1.00E-50	207
scaffold-100916	1603	53130150	em	AJ719786.1	Gallus gallus mRNA for hypothetical protein, clone 6i5	94.64	56	3	0	1034	1089	1548	1603	2.00E-14	87.9
scaffold-100966	723	41632700	em	BX932172.1	Gallus gallus finished cDNA, clone ChEST468g22	94.06	101	6	0	651	751	258	158	3.00E-35	154
scaffold-101053	971	53136525	em	AJ720933.1	Gallus gallus mRNA for hypothetical protein, clone 30e5	89.06	64	6	1	1837	1899	654	717	7.00E-12	78.7
scaffold-101053	971	41636665	em	BX936137.1	Gallus gallus finished cDNA, clone ChEST142e5	86.02	93	8	5	132	221	744	654	2.00E-17	95.3
scaffold-101080	341	46427900	em	CR389255.1	Gallus gallus finished cDNA, clone ChEST254b8	92.72	151	9	2	733	882	107	256	6.00E-54	217
scaffold-101100	381	53127829	em	AJ719585.1	Gallus gallus mRNA for hypothetical protein, clone 4e3	94.31	123	7	0	143	265	351	229	1.00E-45	189
scaffold-101100	381	53133363	em	AJ720352.1	Gallus gallus mRNA for hypothetical protein, clone 15p12	94.31	123	7	0	185	307	351	229	3.00E-45	189
scaffold-101100	381	27374949	em	AJ535754.1	Gallus gallus mRNA for putative protein-O-fucosyltransferase (POFUT1 gene)	94.31	123	7	0	185	307	351	229	2.00E-45	189
scaffold-101162	1352	7328939	db	AB040438.1	Gallus gallus mRNA for transcription factor Tcf4, partial cds	91.23	57	5	0	486	542	1287	1343	6.00E-12	78.7
scaffold-101178	446	53133703	em	AJ720522.1	Gallus gallus mRNA for hypothetical protein, clone 19i7	93.04	115	8	0	57	171	164	50	6.00E-40	169
scaffold-101186	949	46239124	em	CR386365.1	Gallus gallus finished cDNA, clone ChEST930k21	80.29	208	29	12	910	1111	202	1	1.00E-32	147
scaffold-101295	994	41636665	em	BX936137.1	Gallus gallus finished cDNA, clone ChEST142e5	89.19	74	5	3	138	209	767	695	9.00E-16	89.8
scaffold-101295	994	27531704	db	AB086823.1	Gallus gallus mRNA for equarin-S, complete cds	81.86	237	29	14	3720	3949	688	917	2.00E-44	187
scaffold-101335	660	48841670	em	CR523103.1	Gallus gallus finished cDNA, clone ChEST215j20	88.16	76	7	2	844	918	581	655	1.00E-15	89.8
scaffold-101335	660	44884893	em	CR338749.1	Gallus gallus finished cDNA, clone ChEST48o5	93.75	48	3	0	645	692	657	610	1.00E-10	73.1
scaffold-101486	401	53133443	em	AJ720392.1	Gallus gallus mRNA for hypothetical protein, clone 16m9	94.38	160	7	2	1	159	160	318	9.00E-62	244
scaffold-101500	372	42742274	gb	AY463531.1	Gallus gallus cartilage associated protein (CRTAP) mRNA, complete cds	93.43	213	14	0	20	232	160	372	6.00E-84	316
scaffold-101500	372	1296525	em	X97607.1	G.gallus mRNA for cartilage associated protein	88.04	276	22	9	7	274	100	372	8.00E-84	316
scaffold-101534	411	53133745	em	AJ720543.1	Gallus gallus mRNA for hypothetical protein, clone 19o18	87.67	73	5	4	2657	2727	395	325	8.00E-13	82.4
scaffold-101579	496	60099036	em	AJ851715.1	Gallus gallus mRNA for hypothetical protein, clone 20o15	80.73	384	31	21	154	506	374	3	4.00E-66	259
scaffold-10159	9738	41633444	em	BX932916.1	Gallus gallus finished cDNA, clone ChEST998a2	89.83	59	5	1	360	418	6026	6083	4.00E-11	75
scaffold-101744	522	41635196	em	BX934668.1	Gallus gallus finished cDNA, clone ChEST857b20	88.1	210	20	3	508	713	522	314	3.00E-62	244
scaffold-101749	1299	44885000	em	CR338856.1	Gallus gallus finished cDNA, clone ChEST1019b14	100	31	0	0	102	132	1171	1141	3.00E-06	58.4
scaffold-101749	1299	41633444	em	BX932916.1	Gallus gallus finished cDNA, clone ChEST998a2	78.23	147	19	11	258	398	1032	1171	2.00E-13	82.4
scaffold-101788	1524	46427434	em	CR388789.1	Gallus gallus finished cDNA, clone ChEST515b24	86.42	81	8	3	699	778	1288	1366	2.00E-14	86.1
scaffold-101816	1116	46240555	em	CR387796.1	Gallus gallus finished cDNA, clone ChEST533i12	82.93	205	26	2	20	215	649	853	7.00E-42	176
scaffold-101833	966	53135032	em	AJ720729.1	Gallus gallus mRNA for hypothetical protein, clone 24e8	91.3	92	8	0	504	595	577	668	3.00E-26	126
scaffold-101853	478	46016408	em	BX929870.2	Gallus gallus finished cDNA, clone ChEST650c20	89.09	55	2	3	59	112	143	92	3.00E-08	65.8
scaffold-101853	478	41635678	em	BX935150.1	Gallus gallus finished cDNA, clone ChEST530l14	89.09	55	2	3	185	238	143	92	2.00E-08	65.8
scaffold-101873	1787	46240633	em	CR387874.1	Gallus gallus finished cDNA, clone ChEST323n4	97.37	38	1	0	315	352	1570	1533	2.00E-08	65.8
scaffold-101881	373	406510	gb	L12144.1	CHKKALA Chicken KAL mRNA, complete cds	91.06	179	13	2	17	192	373	195	2.00E-60	239
scaffold-101896	1406	46427933	em	CR389288.1	Gallus gallus finished cDNA, clone ChEST110n18	90.96	188	16	1	4	190	1026	839	8.00E-65	252
scaffold-101972	518	53133685	em	AJ720513.1	Gallus gallus mRNA for hypothetical protein, clone 19g1	96.43	56	2	0	1	56	59	4	7.00E-17	93.5
scaffold-101972	518	45424988	em	CR353589.1	Gallus gallus finished cDNA, clone ChEST57i12	97.67	43	1	0	13	55	46	4	3.00E-11	75
scaffold-101972	518	45422625	em	CR352745.1	Gallus gallus finished cDNA, clone ChEST10e18	97.67	43	1	0	1	43	46	4	2.00E-11	75
scaffold-101972	518	45425840	em	CR353973.1	Gallus gallus finished cDNA, clone ChEST9g22	97.56	41	1	0	1	41	44	4	3.00E-10	71.3
scaffold-101998	876	41634089	em	BX933561.1	Gallus gallus finished cDNA, clone ChEST47o16	89.29	84	5	4	1525	1606	36	117	3.00E-19	102
scaffold-102005	1200	53133745	em	AJ720543.1	Gallus gallus mRNA for hypothetical protein, clone 19o18	88.73	71	3	5	2657	2725	5	72	8.00E-13	82.4
scaffold-102026	600	46430414	em	CR391761.1	Gallus gallus finished cDNA, clone ChEST316e13	88.16	76	5	4	551	623	489	563	3.00E-15	87.9
scaffold-102035	1207	5670097	gb	AF160960.1	Gallus gallus erythroid-specific folate receptor mRNA, complete cds	86.36	88	9	3	23	108	206	292	2.00E-16	93.5
scaffold-102035	1207	46429039	em	CR390394.1	Gallus gallus finished cDNA, clone ChEST423j16	80	145	8	21	123	255	207	342	3.00E-15	87.9
scaffold-102083	693	41633819	em	BX933291.1	Gallus gallus finished cDNA, clone ChEST695j13	81.67	120	17	5	507	623	1	118	2.00E-17	95.3
scaffold-102100	1490	46017696	em	BX933082.2	Gallus gallus finished cDNA, clone ChEST35k24	81.65	109	16	4	105	211	1464	1358	3.00E-15	87.9
scaffold-102108	1944	51231723	em	CR733406.1	Gallus gallus finished cDNA, clone ChEST709a12	81.86	816	105	36	2	794	1315	520	0	647
scaffold-102114	868	551555	gb	M28488.1	CHKS6KIIA Gallus gallus (clone AV36) ribosomal protein S6 kinase (rsk) mRNA, complete cd	87.3	63	8	0	3147	3209	821	759	4.00E-10	73.1
scaffold-102114	868	44885074	em	CR338930.1	Gallus gallus finished cDNA, clone ChEST980d23	87.3	63	8	0	544	606	821	759	1.00E-10	73.1
scaffold-102116	464	60098776	em	AJ851585.1	Gallus gallus mRNA for hypothetical protein, clone 8p1	88.75	80	6	3	2991	3069	384	461	1.00E-16	95.3
scaffold-102116	464	41632494	em	BX931966.1	Gallus gallus finished cDNA, clone ChEST791m15	96.43	56	2	0	1173	1228	406	461	2.00E-16	93.5
scaffold-102147	1849	46019183	em	CR382424.1	Gallus gallus finished cDNA, clone ChEST665n17	95.56	45	2	0	227	271	1840	1796	1.00E-10	73.1
scaffold-102184	1305	41633819	em	BX933291.1	Gallus gallus finished cDNA, clone ChEST695j13	92	50	4	0	576	625	474	425	3.00E-10	71.3
scaffold-102268	1130	343469212	gb	JN392014.1	Gallus gallus MPDZ protein (mpdz) mRNA, complete cds	90.85	153	12	2	1726	1877	861	710	2.00E-49	204
scaffold-10229	18031	46429333	em	CR390688.1	Gallus gallus finished cDNA, clone ChEST633c24	87.64	89	7	4	203	289	13500	13586	5.00E-19	100
scaffold-10229	18031	46016629	em	BX930437.2	Gallus gallus finished cDNA, clone ChEST619p23	89.51	162	13	4	31	190	7741	7900	1.00E-49	202
scaffold-102467	529	46019197	em	CR382438.1	Gallus gallus finished cDNA, clone ChEST428i8	81.88	149	20	7	52	197	529	385	2.00E-24	119
scaffold-102526	393	46018858	em	BX936008.2	Gallus gallus finished cDNA, clone ChEST123l13	87.93	323	32	5	341	657	72	393	3.00E-101	374
scaffold-102548	1270	45426725	em	CR354369.1	Gallus gallus finished cDNA, clone ChEST534p2	81.02	137	20	6	579	712	224	91	5.00E-20	104
scaffold-102695	1083	146150397	gb	EF209053.1	Gallus gallus growth hormone-releasing hormone-like peptide receptor mRNA, complete cds	81.98	111	16	4	1593	1701	46	154	1.00E-15	91.6
scaffold-102695	1083	44885070	em	CR338926.1	Gallus gallus finished cDNA, clone ChEST977p6	81.12	143	23	4	157	297	149	9	3.00E-22	111
scaffold-102708	699	60098442	em	AJ851418.1	Gallus gallus mRNA for hypothetical protein, clone 2g1	88.46	78	6	3	2737	2813	697	622	2.00E-15	91.6
scaffold-102717	1064	53133745	em	AJ720543.1	Gallus gallus mRNA for hypothetical protein, clone 19o18	86.25	80	6	5	2657	2733	37	114	8.00E-13	82.4
scaffold-102719	634	46016397	em	BX929844.2	Gallus gallus finished cDNA, clone ChEST652h10	98.17	109	2	0	1	109	228	120	6.00E-46	191
scaffold-102797	584	47022746	em	CR407212.1	Gallus gallus finished cDNA, clone ChEST800i10	80.37	107	14	7	596	699	577	475	4.00E-11	75
scaffold-10287	2677	7328939	db	AB040438.1	Gallus gallus mRNA for transcription factor Tcf4, partial cds	96.88	32	1	0	480	511	1356	1387	0.00009	54.7
scaffold-102890	1760	48842405	em	CR523743.1	Gallus gallus finished cDNA, clone ChEST128e22	76.97	152	22	12	28	171	857	711	6.00E-11	75
scaffold-102890	1760	46016408	em	BX929870.2	Gallus gallus finished cDNA, clone ChEST650c20	97.67	43	1	0	70	112	704	746	5.00E-11	75
scaffold-102890	1760	41635678	em	BX935150.1	Gallus gallus finished cDNA, clone ChEST530l14	97.67	43	1	0	196	238	704	746	3.00E-11	75
scaffold-102892	578	46016877	em	BX930936.2	Gallus gallus finished cDNA, clone ChEST966e11	87.8	82	4	6	830	908	82	4	3.00E-16	91.6
scaffold-103157	1268	60099004	em	AJ851699.1	Gallus gallus mRNA for hypothetical protein, clone 19b13	93.43	137	9	0	701	837	1076	940	7.00E-50	204
scaffold-103168	1454	93359500	gb	DQ468653.1	Gallus gallus prostaglandin E receptor 3 precursor (EP3) mRNA, complete cds	87.82	706	63	21	222	914	1062	367	0	806
scaffold-10325	3273	237858912	gb	FJ406462.1	Gallus gallus endogenous virus Ovex1 hypothetical protein mRNA, complete cds, alternativ	86.98	192	21	4	2606	2795	3100	2911	2.00E-52	213
scaffold-10325	3273	237858911	gb	FJ406461.1	Gallus gallus endogenous virus Ovex1 complete sequence	86.98	192	21	4	8276	8465	3100	2911	6.00E-52	213
scaffold-10325	3273	46018981	em	BX950350.2	Gallus gallus finished cDNA, clone ChEST173l1	86.98	192	21	4	915	1104	3100	2911	1.00E-52	213
scaffold-10327	4478	7328939	db	AB040438.1	Gallus gallus mRNA for transcription factor Tcf4, partial cds	88.46	52	4	2	484	534	1946	1896	6.00E-07	62.1
scaffold-10327	4478	63002	em	X61197.1	G.gallus mRNA (clone 325gen)	88.61	79	7	2	522	599	20	97	1.00E-16	95.3
scaffold-103297	841	46430112	em	CR391467.1	Gallus gallus finished cDNA, clone ChEST761b10	82.57	109	13	5	7	112	79	184	5.00E-16	91.6
scaffold-103301	1371	46429620	em	CR390975.1	Gallus gallus finished cDNA, clone ChEST543j5	80	145	17	11	744	880	252	112	8.00E-18	97.1
scaffold-103318	1669	46425660	em	BX931777.2	Gallus gallus finished cDNA, clone ChEST550k7	91.67	72	6	0	73	144	854	925	5.00E-19	100
scaffold-103438	661	44885070	em	CR338926.1	Gallus gallus finished cDNA, clone ChEST977p6	84.07	113	14	4	158	268	111	1	2.00E-20	106
scaffold-103440	958	46016877	em	BX930936.2	Gallus gallus finished cDNA, clone ChEST966e11	91.3	69	4	2	829	896	93	26	1.00E-16	93.5
scaffold-103440	958	44885070	em	CR338926.1	Gallus gallus finished cDNA, clone ChEST977p6	78.92	185	28	9	158	338	178	1	3.00E-23	115
scaffold-103515	1001	46017723	em	BX933126.2	Gallus gallus finished cDNA, clone ChEST38l18	78.99	138	21	6	20	153	85	218	7.00E-15	87.9
scaffold-103517	1597	47022451	em	CR406917.1	Gallus gallus finished cDNA, clone ChEST921k24	96.97	33	1	0	542	574	66	98	9.00E-06	56.5
scaffold-103517	1597	63002	em	X61197.1	G.gallus mRNA (clone 325gen)	96.97	33	1	0	2250	2282	66	98	0.00005	56.5
scaffold-103561	898	19919689	gb	AF488728.1	Gallus gallus hole mRNA, complete cds	78.26	92	15	5	842	930	126	215	0.0001	54.7
scaffold-103597	1275	46428678	em	CR390033.1	Gallus gallus finished cDNA, clone ChEST1002a13	90.86	175	16	0	34	208	825	651	9.00E-60	235
scaffold-103597	1275	46428678	em	CR390033.1	Gallus gallus finished cDNA, clone ChEST1002a13	92.98	114	8	0	205	318	383	270	3.00E-39	167
scaffold-103779	777	53132064	em	AJ720210.1	Gallus gallus mRNA for hypothetical protein, clone 12m8	82.26	124	14	8	3227	3346	392	511	2.00E-18	100
scaffold-103797	502	60098776	em	AJ851585.1	Gallus gallus mRNA for hypothetical protein, clone 8p1	90	80	6	2	3002	3080	3	81	8.00E-19	102
scaffold-103797	502	46427982	em	CR389337.1	Gallus gallus finished cDNA, clone ChEST724l4	83.56	146	17	6	920	1060	146	3	1.00E-27	130
scaffold-103797	502	46239032	em	CR386273.1	Gallus gallus finished cDNA, clone ChEST54c1	85.95	121	11	6	1140	1255	151	32	5.00E-26	124
scaffold-103797	502	45426547	em	CR354286.1	Gallus gallus finished cDNA, clone ChEST302b16	83.56	146	17	6	1818	1958	146	3	2.00E-27	130
scaffold-103797	502	41632494	em	BX931966.1	Gallus gallus finished cDNA, clone ChEST791m15	96.43	56	2	0	1173	1228	15	70	2.00E-16	93.5
scaffold-103799	412	1016799	gb	U35815.1	GGU35815 Gallus gallus sensory organ homeobox protein SOHo (SOHo-1) mRNA, complete cds	86.54	156	16	5	344	497	257	409	9.00E-39	167
scaffold-103799	412	545226	gb	S69380.1	SOHo-1=sensory organ homeobox-1 [chickens, embryonic retina, mRNA, 1819 nt]	86.54	156	16	5	344	497	257	409	9.00E-39	167
scaffold-103799	412	433708	gb	L13786.1	CHKGH6A Gallus gallus homeobox protein (GH6) mRNA, complete cds	96.43	56	2	0	3250	3305	356	411	3.00E-16	93.5
scaffold-103799	412	12082650	gb	AF227921.1	Gallus gallus homeodomain protein GH6 mRNA, complete cds	96.43	56	2	0	631	686	356	411	1.00E-16	93.5
scaffold-103858	678	46238669	em	CR385910.1	Gallus gallus finished cDNA, clone ChEST1020o7	78.99	138	17	12	112	242	41	173	5.00E-14	84.2
scaffold-10389	13760	85725330	gb	DQ354420.1	Gallus gallus protocadherin-15-CD2/CD3 isoform 1 mRNA, complete cds	97.56	82	2	0	1916	1997	10416	10497	2.00E-30	141
scaffold-10389	13760	85725332	gb	DQ354421.1	Gallus gallus protocadherin-15-CD3 isoform 1 mRNA, complete cds	97.56	82	2	0	1916	1997	10416	10497	2.00E-30	141
scaffold-10389	13760	85725328	gb	DQ354419.1	Gallus gallus protocadherin-15-CD1 isoform 1 mRNA, complete cds	97.56	82	2	0	1916	1997	10416	10497	2.00E-30	141
scaffold-10389	13760	48842717	em	CR524055.1	Gallus gallus finished cDNA, clone ChEST1017k6	78.95	114	11	10	751	854	9435	9545	2.00E-08	65.8
scaffold-10389	13760	27531704	db	AB086823.1	Gallus gallus mRNA for equarin-S, complete cds	80.17	242	32	16	3716	3949	9284	9517	2.00E-38	167
scaffold-103899	939	60098776	em	AJ851585.1	Gallus gallus mRNA for hypothetical protein, clone 8p1	86.21	87	7	5	2998	3081	762	678	6.00E-15	89.8
scaffold-10393	1282	53133741	em	AJ720541.1	Gallus gallus mRNA for hypothetical protein, clone 19o8	90.91	132	12	0	994	1125	713	844	4.00E-42	178
scaffold-103932	1470	2827445	gb	AF043543.1	Gallus gallus nucleoside diphosphate kinase (mNDPK) mRNA, nuclear gene encoding mitochon	91.04	134	10	2	7	139	1131	1263	3.00E-43	180
scaffold-103935	1174	41633444	em	BX932916.1	Gallus gallus finished cDNA, clone ChEST998a2	79.07	172	26	9	259	423	1	169	1.00E-21	110
scaffold-103976	506	46016626	em	BX930432.2	Gallus gallus finished cDNA, clone ChEST631c4	82.56	86	15	0	471	556	420	505	1.00E-11	76.8
scaffold-103988	1349	46430306	em	CR391661.1	Gallus gallus finished cDNA, clone ChEST416j15	91.3	115	10	0	283	397	212	326	2.00E-36	158
scaffold-104017	1174	46016408	em	BX929870.2	Gallus gallus finished cDNA, clone ChEST650c20	88.89	54	3	1	50	100	399	452	1.00E-07	63.9
scaffold-104017	1174	41635678	em	BX935150.1	Gallus gallus finished cDNA, clone ChEST530l14	88.89	54	3	1	176	226	399	452	6.00E-08	63.9
scaffold-104034	1838	46429145	em	CR390500.1	Gallus gallus finished cDNA, clone ChEST786f22	86.15	231	20	10	437	658	338	111	7.00E-61	239
scaffold-104070	1231	5670097	gb	AF160960.1	Gallus gallus erythroid-specific folate receptor mRNA, complete cds	89.47	76	7	1	22	96	200	125	5.00E-17	95.3
scaffold-104070	1231	53132064	em	AJ720210.1	Gallus gallus mRNA for hypothetical protein, clone 12m8	83.82	136	17	5	3221	3353	208	75	1.00E-25	124
scaffold-104070	1231	46430243	em	CR391598.1	Gallus gallus finished cDNA, clone ChEST552i23	84.72	72	9	2	442	512	134	204	4.00E-10	71.3
scaffold-104104	704	48843181	em	CR524456.1	Gallus gallus finished cDNA, clone ChEST141a8	75.92	436	71	30	1144	1568	413	1	2.00E-46	193
scaffold-104104	704	46237966	em	CR385301.1	Gallus gallus finished cDNA, clone ChEST552f12	76.73	275	36	21	1	267	84	338	2.00E-27	128
scaffold-104104	704	41631553	em	BX931025.1	Gallus gallus finished cDNA, clone ChEST203p10	90.48	63	6	0	30	92	165	227	6.00E-14	84.2
scaffold-104162	1198	46429620	em	CR390975.1	Gallus gallus finished cDNA, clone ChEST543j5	84.95	93	12	2	744	835	1073	1164	1.00E-16	93.5
scaffold-104204	1803	504475	gb	U07775.1	GGU07775 Gallus gallus prepro-72kDa matrix metalloproteinase (MMP-2) mRNA, complete cds	90.96	166	13	2	1748	1912	881	717	3.00E-55	222
scaffold-104264	1543	45422342	em	CR352606.1	Gallus gallus finished cDNA, clone ChEST832k9	94.41	161	9	0	245	405	211	51	1.00E-63	248
scaffold-104270	620	46016449	em	BX929959.2	Gallus gallus finished cDNA, clone ChEST293d10	87.32	71	7	2	1	70	590	521	5.00E-13	80.5
scaffold-104276	1791	146150397	gb	EF209053.1	Gallus gallus growth hormone-releasing hormone-like peptide receptor mRNA, complete cds	90.28	72	6	1	1781	1851	1694	1765	3.00E-16	93.5
scaffold-10432	6291	551555	gb	M28488.1	CHKS6KIIA Gallus gallus (clone AV36) ribosomal protein S6 kinase (rsk) mRNA, complete cd	79.84	124	21	4	3105	3226	6276	6155	1.00E-14	87.9
scaffold-10432	6291	44885074	em	CR338930.1	Gallus gallus finished cDNA, clone ChEST980d23	79.84	124	21	4	502	623	6276	6155	4.00E-15	87.9
scaffold-104414	735	1050197	gb	L39880.1	CHKLMX Gallus gallus homeodomain protein (lmx) mRNA, complete cds	93.12	189	13	0	145	333	250	62	3.00E-72	278
scaffold-104414	735	1145813	gb	U41823.1	GGU41823 Gallus gallus LIM homeodomain protein (Lmx1) mRNA, complete cds	93.12	189	13	0	70	258	250	62	2.00E-72	278
scaffold-104483	901	45421905	em	CR352351.1	Gallus gallus finished cDNA, clone ChEST536d16	100	33	0	0	82	114	238	206	3.00E-07	62.1
scaffold-104520	1271	84617292	em	AJ866919.1	Gallus gallus mRNA for SCO-spondin (sco-spondin gene)	84.23	260	39	2	2945	3203	106	364	2.00E-63	252
scaffold-104607	1853	45422542	em	CR352703.1	Gallus gallus finished cDNA, clone ChEST39m24	90.57	53	3	2	466	517	1757	1808	2.00E-09	69.4
scaffold-104631	553	14210852	gb	AF334802.1	Gallus gallus OL-protocadherin isoform mRNA, complete cds; alternatively spliced	93.99	549	28	4	2333	2877	553	6	0	826
scaffold-104729	397	46430243	em	CR391598.1	Gallus gallus finished cDNA, clone ChEST552i23	89.09	55	4	2	459	512	3	56	5.00E-09	67.6
scaffold-104786	1121	46239032	em	CR386273.1	Gallus gallus finished cDNA, clone ChEST54c1	88.78	98	9	2	1160	1255	977	1074	2.00E-24	119
scaffold-104786	1121	41633135	em	BX932607.1	Gallus gallus finished cDNA, clone ChEST118j5	90.91	55	2	2	242	293	1035	981	8.00E-10	71.3
scaffold-104789	616	41633444	em	BX932916.1	Gallus gallus finished cDNA, clone ChEST998a2	100	32	0	0	362	393	62	93	1.00E-06	60.2
scaffold-104795	355	53133531	em	AJ720436.1	Gallus gallus mRNA for hypothetical protein, clone 17j14	96.08	51	2	0	3	53	98	148	1.00E-13	84.2
scaffold-105051	1345	19919689	gb	AF488728.1	Gallus gallus hole mRNA, complete cds	100	30	0	0	842	871	1322	1293	0.00004	56.5
scaffold-105057	661	60099096	em	AJ851745.1	Gallus gallus mRNA for hypothetical protein, clone 24l18	89.26	149	12	2	1840	1986	447	301	1.00E-43	183
scaffold-105140	1043	46427310	em	CR388695.1	Gallus gallus finished cDNA, clone ChEST577g16	100	28	0	0	120	147	6	33	0.0001	52.8
scaffold-105187	831	46239131	em	CR386372.1	Gallus gallus finished cDNA, clone ChEST929m16	79.47	151	18	10	439	582	234	90	2.00E-17	95.3
scaffold-105204	337	53130457	em	AJ719899.1	Gallus gallus mRNA for hypothetical protein, clone 7p10	87.81	320	26	11	1222	1532	334	19	1.00E-97	363
scaffold-105250	991	47021773	em	CR406239.1	Gallus gallus finished cDNA, clone ChEST878f18	93.03	244	17	0	228	471	486	729	3.00E-96	357
scaffold-105250	991	46194575	em	BX950441.2	Gallus gallus finished cDNA, clone ChEST907m1	93.03	244	17	0	89	332	486	729	5.00E-96	357
scaffold-105250	991	42599970	em	BX950316.1	Gallus gallus finished cDNA, clone ChEST902m5	93.03	244	17	0	805	1048	486	729	6.00E-96	357
scaffold-105326	505	48842465	em	CR523803.1	Gallus gallus finished cDNA, clone ChEST733l11	77.13	188	34	6	55	237	316	499	8.00E-19	100
scaffold-105459	1580	551555	gb	M28488.1	CHKS6KIIA Gallus gallus (clone AV36) ribosomal protein S6 kinase (rsk) mRNA, complete cd	79.44	107	18	4	3105	3209	37	141	4.00E-10	73.1
scaffold-105459	1580	44885074	em	CR338930.1	Gallus gallus finished cDNA, clone ChEST980d23	79.44	107	18	4	502	606	37	141	1.00E-10	73.1
scaffold-105513	337	386362	gb	S62757.1	T-cadherin 2 [chickens, embryos, brain, mRNA, 2779 nt]	89.84	256	26	0	1324	1579	9	264	2.00E-87	329
scaffold-105513	337	212708	gb	M81779.1	CHKTCADH G.gallus T-cadherin mRNA, complete cds	89.84	256	26	0	1329	1584	9	264	2.00E-87	329
scaffold-105580	791	41634079	em	BX933551.1	Gallus gallus finished cDNA, clone ChEST48o2	88.52	61	2	4	1	58	543	601	1.00E-09	69.4
scaffold-105613	1731	53128732	em	AJ719670.1	Gallus gallus mRNA for hypothetical protein, clone 5c3	88.21	195	19	4	1776	1968	589	781	2.00E-57	230
scaffold-105738	403	41634466	em	BX933938.1	Gallus gallus finished cDNA, clone ChEST127o12	94.94	79	4	0	133	211	325	403	2.00E-26	124
scaffold-105738	403	41634422	em	BX933894.1	Gallus gallus finished cDNA, clone ChEST11o2	94.94	79	4	0	117	195	325	403	2.00E-26	124
scaffold-105738	403	41633629	em	BX933101.1	Gallus gallus finished cDNA, clone ChEST1000n21	94.94	79	4	0	128	206	325	403	4.00E-26	124
scaffold-105738	403	41633443	em	BX932915.1	Gallus gallus finished cDNA, clone ChEST998a1	94.94	79	4	0	124	202	325	403	2.00E-26	124
scaffold-105751	1319	47022451	em	CR406917.1	Gallus gallus finished cDNA, clone ChEST921k24	97.14	35	1	0	542	576	155	189	7.00E-07	60.2
scaffold-105751	1319	63002	em	X61197.1	G.gallus mRNA (clone 325gen)	97.14	35	1	0	2250	2284	155	189	4.00E-06	60.2
scaffold-105827	1074	48841673	em	CR523106.1	Gallus gallus finished cDNA, clone ChEST213n22	93.94	66	4	0	132	197	945	1010	5.00E-19	100
scaffold-105853	862	53136525	em	AJ720933.1	Gallus gallus mRNA for hypothetical protein, clone 30e5	92.31	52	4	0	1836	1887	55	4	9.00E-11	75
scaffold-105876	606	4836811	gb	AF090083.1	Gallus gallus G-alpha interacting protein mRNA, partial cds	92.56	121	9	0	205	325	532	412	9.00E-42	174
scaffold-105876	606	23305591	gb	AF502147.1	Gallus gallus regulator of G-protein signaling protein GAIP (RGS-GAIP) mRNA, complete cd	94.39	196	10	1	687	882	532	338	1.00E-78	300
scaffold-10593	8096	51092425	gb	AY651764.1	Gallus gallus transcription factor orthopedia mRNA, partial cds	87.04	54	2	5	392	442	5570	5621	0.00001	56.5
scaffold-105933	922	53133745	em	AJ720543.1	Gallus gallus mRNA for hypothetical protein, clone 19o18	87.5	72	5	4	2657	2726	709	640	3.00E-12	80.5
scaffold-106010	1842	63002	em	X61197.1	G.gallus mRNA (clone 325gen)	92.31	52	3	1	531	581	1825	1774	5.00E-10	73.1
scaffold-106024	466	41633135	em	BX932607.1	Gallus gallus finished cDNA, clone ChEST118j5	92.5	40	3	0	254	293	30	69	6.00E-06	58.4
scaffold-106039	387	63552	em	X00954.1	Chicken mRNA for creatine kinase-M (CK-M)	95.35	43	2	0	1219	1261	88	46	2.00E-09	69.4
scaffold-106053	373	53133521	em	AJ720431.1	Gallus gallus mRNA for hypothetical protein, clone 17i9	88.33	60	4	3	3072	3130	58	1	6.00E-09	69.4
scaffold-106056	972	46429620	em	CR390975.1	Gallus gallus finished cDNA, clone ChEST543j5	84.78	92	10	3	744	835	745	832	1.00E-15	89.8
scaffold-106091	793	46016663	em	BX930517.2	Gallus gallus finished cDNA, clone ChEST598i21	98.11	53	1	0	128	180	53	1	6.00E-17	93.5
scaffold-106091	793	41630907	em	BX930379.1	Gallus gallus finished cDNA, clone ChEST632f11	98.11	53	1	0	128	180	53	1	6.00E-17	93.5
scaffold-106098	655	46239131	em	CR386372.1	Gallus gallus finished cDNA, clone ChEST929m16	83.15	89	8	6	798	883	50	134	3.00E-11	75
scaffold-106169	537	60098696	em	AJ851545.1	Gallus gallus mRNA for hypothetical protein, clone 6c16	79.51	122	20	5	2338	2457	524	406	9.00E-13	82.4
scaffold-106169	537	46019415	em	CR338940.2	Gallus gallus finished cDNA, clone ChEST186k22	80	125	15	10	411	529	509	389	5.00E-14	84.2
scaffold-106234	591	46019197	em	CR382438.1	Gallus gallus finished cDNA, clone ChEST428i8	78.97	195	26	15	51	238	586	400	2.00E-24	119
scaffold-106241	911	146150397	gb	EF209053.1	Gallus gallus growth hormone-releasing hormone-like peptide receptor mRNA, complete cds	88.89	81	9	0	1765	1845	903	823	2.00E-18	100
scaffold-106241	911	60098696	em	AJ851545.1	Gallus gallus mRNA for hypothetical protein, clone 6c16	88.04	92	11	0	2365	2456	903	812	4.00E-21	110
scaffold-106241	911	46019415	em	CR338940.2	Gallus gallus finished cDNA, clone ChEST186k22	86.17	94	11	2	420	512	904	812	5.00E-19	100
scaffold-106302	1913	41630538	em	BX930010.1	Gallus gallus finished cDNA, clone ChEST902h5	91.15	113	10	0	497	609	1370	1258	4.00E-35	154
scaffold-106302	1913	41630538	em	BX930010.1	Gallus gallus finished cDNA, clone ChEST902h5	94.51	91	5	0	819	909	815	725	3.00E-31	141
scaffold-106329	365	46430047	em	CR391402.1	Gallus gallus finished cDNA, clone ChEST332c14	83.1	71	10	2	2	71	365	296	1.00E-07	63.9
scaffold-10642	838	53132064	em	AJ720210.1	Gallus gallus mRNA for hypothetical protein, clone 12m8	84.73	131	14	6	3226	3353	639	766	4.00E-26	126
scaffold-10642	838	46429039	em	CR390394.1	Gallus gallus finished cDNA, clone ChEST423j16	79.53	127	20	6	116	238	637	761	1.00E-14	86.1
scaffold-10644	3812	53129881	em	AJ719764.1	Gallus gallus mRNA for hypothetical protein, clone 6d20	89.1	211	18	5	271	479	2025	2232	4.00E-66	257
scaffold-10644	3812	53129881	em	AJ719764.1	Gallus gallus mRNA for hypothetical protein, clone 6d20	87.01	154	19	1	126	279	777	929	1.00E-40	172
scaffold-106470	1384	41629738	em	BX929271.1	Gallus gallus finished cDNA, clone ChEST389l11	80.68	88	11	6	756	841	1047	1130	6.00E-08	63.9
scaffold-106473	1897	46017723	em	BX933126.2	Gallus gallus finished cDNA, clone ChEST38l18	87.72	57	5	2	20	75	1713	1658	3.00E-08	65.8
scaffold-106525	1133	53136525	em	AJ720933.1	Gallus gallus mRNA for hypothetical protein, clone 30e5	86.11	72	9	1	1843	1913	96	25	2.00E-11	76.8
scaffold-106525	1133	41636665	em	BX936137.1	Gallus gallus finished cDNA, clone ChEST142e5	86.25	80	7	4	132	209	13	90	4.00E-14	84.2
scaffold-106579	759	60098850	em	AJ851622.1	Gallus gallus mRNA for hypothetical protein, clone 12o19	79.63	162	24	9	3274	3431	750	594	2.00E-20	108
scaffold-106660	371	1151266	gb	U43396.1	GGU43396 Gallus gallus tropomyosin receptor kinase A (ctrkA) mRNA, complete cds	90.73	248	21	2	1789	2035	52	298	2.00E-87	329
scaffold-106660	371	1103578	em	X93581.1	G.gallus mRNA for trkA protein	91.13	248	20	2	1752	1998	52	298	4.00E-89	335
scaffold-106709	1242	60099122	em	AJ851758.1	Gallus gallus mRNA for hypothetical protein, clone 27l14	80.12	161	15	15	4037	4192	93	241	2.00E-19	104
scaffold-10682	5945	46018216	em	BX934479.2	Gallus gallus finished cDNA, clone ChEST608f1	95.12	82	4	0	552	633	874	955	4.00E-28	130
scaffold-10682	5945	41632720	em	BX932192.1	Gallus gallus finished cDNA, clone ChEST361h17	90.84	131	7	4	609	738	2512	2638	3.00E-40	171
scaffold-10682	5945	41632720	em	BX932192.1	Gallus gallus finished cDNA, clone ChEST361h17	95.12	82	4	0	525	606	874	955	6.00E-28	130
scaffold-106868	427	41633630	em	BX933102.1	Gallus gallus finished cDNA, clone ChEST996m14	81.43	280	40	10	1100	1376	427	157	2.00E-54	219
scaffold-106868	427	41629828	em	BX929361.1	Gallus gallus finished cDNA, clone ChEST991a2	89.29	140	13	2	1102	1240	427	289	4.00E-41	174
scaffold-106899	617	46429620	em	CR390975.1	Gallus gallus finished cDNA, clone ChEST543j5	80.31	127	21	3	744	870	487	609	1.00E-16	93.5
scaffold-106912	390	46239131	em	CR386372.1	Gallus gallus finished cDNA, clone ChEST929m16	85.14	74	8	3	808	880	1	72	1.00E-10	73.1
scaffold-10697	11930	46016877	em	BX930936.2	Gallus gallus finished cDNA, clone ChEST966e11	88.71	62	3	4	837	896	4095	4036	1.00E-10	73.1
scaffold-10697	11930	45425017	em	CR353602.1	Gallus gallus finished cDNA, clone ChEST5g15	78.27	336	42	24	1	322	10060	10378	8.00E-45	187
scaffold-107001	326	212293	gb	M24193.1	CHKMHB123A Chicken MHC B complex protein (C12-3) mRNA, complete cds	91.07	112	10	0	859	970	178	67	1.00E-34	152
scaffold-107001	326	44969809	gb	AY393848.1	Gallus gallus guanine nucleotide-binding protein mRNA, complete cds	91.07	112	10	0	777	888	178	67	1.00E-34	152
scaffold-107001	326	46238948	em	CR386189.1	Gallus gallus finished cDNA, clone ChEST9g24	91.07	112	10	0	859	970	178	67	2.00E-34	152
scaffold-107149	803	46239363	em	CR386604.1	Gallus gallus finished cDNA, clone ChEST293d15	87.8	82	9	1	199	280	338	258	3.00E-17	95.3
scaffold-107161	1098	42600411	em	BX950726.1	Gallus gallus finished cDNA, clone ChEST210g3	93.69	111	7	0	160	270	151	261	5.00E-39	167
scaffold-107161	1098	41630427	em	BX929899.1	Gallus gallus finished cDNA, clone ChEST656c1	92.79	111	8	0	189	299	151	261	2.00E-37	161
scaffold-107168	582	53130545	em	AJ719943.1	Gallus gallus mRNA for hypothetical protein, clone 8k5	96.97	33	1	0	1076	1108	256	288	0.00003	56.5
scaffold-10720	10576	46427982	em	CR389337.1	Gallus gallus finished cDNA, clone ChEST724l4	84.38	128	18	2	922	1048	10350	10476	5.00E-26	124
scaffold-10720	10576	45426547	em	CR354286.1	Gallus gallus finished cDNA, clone ChEST302b16	84.38	128	18	2	1820	1946	10350	10476	8.00E-26	124
scaffold-107232	1206	60098542	em	AJ851468.1	Gallus gallus mRNA for hypothetical protein, clone 3k14	90.55	127	12	0	737	863	808	934	6.00E-39	169
scaffold-107327	814	48842853	em	CR524191.1	Gallus gallus finished cDNA, clone ChEST764b4	87.97	158	14	5	499	653	657	812	2.00E-43	182
scaffold-107327	814	47022296	em	CR406762.1	Gallus gallus finished cDNA, clone ChEST988i17	87.97	158	14	5	714	868	657	812	2.00E-43	182
scaffold-107327	814	45426042	em	CR354067.1	Gallus gallus finished cDNA, clone ChEST377e1	87.97	158	14	5	373	527	657	812	2.00E-43	182
scaffold-107328	619	53133745	em	AJ720543.1	Gallus gallus mRNA for hypothetical protein, clone 19o18	87.84	74	3	6	2657	2727	38	108	8.00E-13	82.4
scaffold-10733	4544	63002	em	X61197.1	G.gallus mRNA (clone 325gen)	88.68	53	2	4	531	581	4	54	1.00E-06	62.1
scaffold-107360	544	53133745	em	AJ720543.1	Gallus gallus mRNA for hypothetical protein, clone 19o18	86.84	76	5	5	2657	2729	117	190	3.00E-12	80.5
scaffold-107423	226	29725500	gb	AY245433.1	Gallus gallus spindle checkpoint protein BubR1 (BubR1) mRNA, complete cds	86	150	17	4	250	397	195	48	1.00E-35	158
scaffold-107423	226	60099012	em	AJ851703.1	Gallus gallus mRNA for hypothetical protein, clone 19f17	86	150	17	4	268	415	195	48	1.00E-35	158
scaffold-107423	226	46017877	em	BX933469.2	Gallus gallus finished cDNA, clone ChEST667o9	86	150	17	4	235	382	195	48	2.00E-36	158
scaffold-107423	226	46018909	em	BX936108.2	Gallus gallus finished cDNA, clone ChEST487a14	86.54	156	17	4	252	405	195	42	2.00E-39	169
scaffold-107424	389	51231401	em	CR733084.1	Gallus gallus finished cDNA, clone ChEST527i3	90.57	53	2	3	880	930	117	168	5.00E-09	67.6
scaffold-107424	389	47022914	em	CR407380.1	Gallus gallus finished cDNA, clone ChEST439o17	92.45	53	1	3	545	595	117	168	8.00E-11	73.1
scaffold-107424	389	45422420	em	CR352644.1	Gallus gallus finished cDNA, clone ChEST427d14	92.45	53	1	3	1035	1085	117	168	1.00E-10	73.1
scaffold-107473	1016	46239092	em	CR386333.1	Gallus gallus finished cDNA, clone ChEST725p5	83.9	118	10	8	820	932	752	865	4.00E-20	104
scaffold-107473	1016	45424701	em	CR353463.1	Gallus gallus finished cDNA, clone ChEST251h16	83.9	118	10	8	796	908	752	865	4.00E-20	104
scaffold-107482	578	46019286	em	BX950652.2	Gallus gallus finished cDNA, clone ChEST607n8	75.12	217	35	16	1194	1396	1	212	9.00E-14	84.2
scaffold-107548	758	60098398	em	AJ851396.1	Gallus gallus mRNA for hypothetical protein, clone 1j11	97.75	89	2	0	78	166	670	758	7.00E-35	154
scaffold-107548	758	53129753	em	AJ719753.1	Gallus gallus mRNA for hypothetical protein, clone 6c2	97.75	89	2	0	95	183	670	758	3.00E-35	154
scaffold-107576	1091	46017264	em	BX932029.2	Gallus gallus finished cDNA, clone ChEST895b13	87.69	65	5	3	156	218	1048	985	1.00E-10	73.1
scaffold-107576	1091	46016660	em	BX930504.2	Gallus gallus finished cDNA, clone ChEST618n3	83.87	93	10	5	243	332	1075	985	6.00E-14	84.2
scaffold-10758	4684	41636363	em	BX935835.1	Gallus gallus finished cDNA, clone ChEST163i1	83.82	136	15	6	5	135	3435	3302	1.00E-25	122
scaffold-10758	4684	41636363	em	BX935835.1	Gallus gallus finished cDNA, clone ChEST163i1	89.53	86	9	0	135	220	909	824	9.00E-22	110
scaffold-107607	1031	48842664	em	CR524002.1	Gallus gallus finished cDNA, clone ChEST702c8	75.32	158	17	17	112	262	276	134	0.00001	56.5
scaffold-107607	1031	47022747	em	CR407213.1	Gallus gallus finished cDNA, clone ChEST794l2	100	33	0	0	812	844	248	280	4.00E-07	62.1
scaffold-107607	1031	46429004	em	CR390359.1	Gallus gallus finished cDNA, clone ChEST949m4	100	33	0	0	60	92	248	280	2.00E-07	62.1
scaffold-107607	1031	45423710	em	CR353014.1	Gallus gallus finished cDNA, clone ChEST538c23	100	31	0	0	674	704	279	249	3.00E-06	58.4
scaffold-107619	1294	60098696	em	AJ851545.1	Gallus gallus mRNA for hypothetical protein, clone 6c16	85.14	74	9	2	2221	2293	634	562	1.00E-10	75
scaffold-107619	1294	53136411	em	AJ720876.1	Gallus gallus mRNA for hypothetical protein, clone 28k7	74.33	261	39	20	2751	3005	392	630	5.00E-14	86.1
scaffold-107619	1294	45425942	em	CR354020.1	Gallus gallus finished cDNA, clone ChEST598p5	91.84	49	4	0	6	54	610	562	1.00E-09	69.4
scaffold-107757	493	53136485	em	AJ720913.1	Gallus gallus mRNA for hypothetical protein, clone 29l8	76.72	348	61	20	2080	2417	422	85	3.00E-41	176
scaffold-107776	640	48842962	em	CR524237.1	Gallus gallus finished cDNA, clone ChEST1005l2	85.19	81	10	2	1140	1220	266	188	2.00E-13	82.4
scaffold-107776	640	46427982	em	CR389337.1	Gallus gallus finished cDNA, clone ChEST724l4	82.64	144	20	5	919	1060	267	127	2.00E-25	122
scaffold-107776	640	45426547	em	CR354286.1	Gallus gallus finished cDNA, clone ChEST302b16	82.64	144	20	5	1817	1958	267	127	3.00E-25	122
scaffold-10779	1400	46016877	em	BX930936.2	Gallus gallus finished cDNA, clone ChEST966e11	83.81	105	9	8	830	930	105	5	1.00E-16	93.5
scaffold-107829	959	41634089	em	BX933561.1	Gallus gallus finished cDNA, clone ChEST47o16	83.56	146	23	1	1709	1854	8	152	3.00E-29	135
scaffold-107849	910	46240039	em	CR387280.1	Gallus gallus finished cDNA, clone ChEST179l18	92.45	53	4	0	633	685	32	84	6.00E-12	76.8
scaffold-10789	2536	44885070	em	CR338926.1	Gallus gallus finished cDNA, clone ChEST977p6	78.06	196	28	13	158	347	1434	1248	1.00E-21	110
scaffold-107946	681	46018409	em	BX934985.2	Gallus gallus finished cDNA, clone ChEST981a8	88.24	68	6	2	91	156	13	80	6.00E-13	80.5
scaffold-107952	1504	212858	gb	J05187.1	CHKUPAR Chicken urokinase-type plasminogen activator (uPA) mRNA, complete cds	92.09	177	10	4	575	749	915	1089	1.00E-62	246
scaffold-107972	1027	46016449	em	BX929959.2	Gallus gallus finished cDNA, clone ChEST293d10	80.36	112	18	4	1	110	952	843	2.00E-13	82.4
scaffold-107981	472	60098776	em	AJ851585.1	Gallus gallus mRNA for hypothetical protein, clone 8p1	82.5	120	14	5	3014	3129	443	327	1.00E-17	99
scaffold-107981	472	53136525	em	AJ720933.1	Gallus gallus mRNA for hypothetical protein, clone 30e5	87.69	65	7	1	1837	1900	313	377	9.00E-11	75
scaffold-107981	472	46427982	em	CR389337.1	Gallus gallus finished cDNA, clone ChEST724l4	87.16	148	12	7	917	1060	311	455	4.00E-37	161
scaffold-107981	472	46239032	em	CR386273.1	Gallus gallus finished cDNA, clone ChEST54c1	87.72	114	11	3	1144	1255	314	426	1.00E-27	130
scaffold-107981	472	45426547	em	CR354286.1	Gallus gallus finished cDNA, clone ChEST302b16	87.16	148	12	7	1815	1958	311	455	6.00E-37	161
scaffold-107981	472	41636665	em	BX936137.1	Gallus gallus finished cDNA, clone ChEST142e5	84.04	94	8	7	132	221	403	313	4.00E-14	84.2
scaffold-108021	795	53127395	em	AJ719422.1	Gallus gallus mRNA for hypothetical protein, clone 2c8	94.02	234	12	2	67	299	668	436	9.00E-95	353
scaffold-108021	795	58414958	gb	AY750897.1	Gallus gallus claudin-1 mRNA, complete cds	93.69	222	12	2	1	221	656	436	1.00E-88	331
scaffold-108078	531	47022746	em	CR407212.1	Gallus gallus finished cDNA, clone ChEST800i10	77.7	148	29	4	560	705	332	477	5.00E-15	87.9
scaffold-108085	986	48842405	em	CR523743.1	Gallus gallus finished cDNA, clone ChEST128e22	91.38	58	3	2	7	63	263	319	5.00E-12	78.7
scaffold-108087	301	46428515	em	CR389870.1	Gallus gallus finished cDNA, clone ChEST265a15	92.75	69	5	0	152	220	277	209	5.00E-19	100
scaffold-10811	1067	60098776	em	AJ851585.1	Gallus gallus mRNA for hypothetical protein, clone 8p1	87.21	86	9	2	2997	3081	381	297	4.00E-17	97.1
scaffold-108180	1373	545359	gb	S69088.1	gMHox=homeobox [chickens, stage 17 embryo, heart, mRNA, 895 nt]	95.42	262	11	1	10	271	1362	1102	4.00E-114	416
scaffold-108180	1373	18308153	gb	AF461698.1	Gallus gallus paired-related homeobox mRNA, partial cds	95.6	273	11	1	20	292	1373	1102	2.00E-120	436
scaffold-108180	1373	222850	db	D13433.1	CHKPRX1 Gallus gallus Prx-1 mRNA for paired-related homeotic gene product, complete cds	95.6	273	11	1	201	473	1373	1102	4.00E-120	436
scaffold-108190	1502	46016449	em	BX929959.2	Gallus gallus finished cDNA, clone ChEST293d10	80.7	114	14	8	1	110	1480	1371	2.00E-13	82.4
scaffold-108190	1502	45426140	em	CR354114.1	Gallus gallus finished cDNA, clone ChEST91m3	93.67	79	5	0	103	181	566	644	1.00E-24	119
scaffold-108190	1502	41629882	em	BX929415.1	Gallus gallus finished cDNA, clone ChEST982p6	93.67	79	5	0	99	177	566	644	1.00E-24	119
scaffold-108235	2028	41635561	em	BX935033.1	Gallus gallus finished cDNA, clone ChEST301b18	94.7	151	8	0	415	565	689	539	2.00E-59	235
scaffold-108246	1065	46427310	em	CR388695.1	Gallus gallus finished cDNA, clone ChEST577g16	100	28	0	0	120	147	3	30	0.0001	52.8
scaffold-108318	342	53128374	em	AJ719637.1	Gallus gallus mRNA for hypothetical protein, clone 4m4	90	60	3	3	1	58	207	265	6.00E-11	75
scaffold-108319	550	47021436	em	CR405918.1	Gallus gallus finished cDNA, clone ChEST198l5	79.14	278	45	10	294	564	54	325	5.00E-43	180
scaffold-108364	911	212648	gb	M63553.1	CHKSCYCLO Chicken S-cyclophilin mRNA, complete cds	92.93	198	13	1	319	515	626	823	3.00E-75	287
scaffold-108364	911	212648	gb	M63553.1	CHKSCYCLO Chicken S-cyclophilin mRNA, complete cds	94.9	98	3	2	225	321	292	388	1.00E-34	152
scaffold-108700	1932	42600127	em	BX950473.1	Gallus gallus finished cDNA, clone ChEST106p21	80.47	169	26	3	977	1145	261	422	2.00E-25	122
scaffold-108700	1932	42600127	em	BX950473.1	Gallus gallus finished cDNA, clone ChEST106p21	79.1	177	25	8	977	1145	140	312	4.00E-22	111
scaffold-108700	1932	42600127	em	BX950473.1	Gallus gallus finished cDNA, clone ChEST106p21	86.54	104	11	1	1015	1118	334	434	4.00E-22	111
scaffold-108701	436	7340131	gb	AF224320.1	Gallus gallus Frizzled-10 (cFz-10) mRNA, complete cds	77.74	328	35	29	1	295	84	406	1.00E-38	167
scaffold-108701	436	5821258	db	AB023806.1	Gallus gallus Fz-10 mRNA for Frizzled-10, complete cds	79.84	129	16	10	1	123	282	406	3.00E-14	86.1
scaffold-108857	703	45425911	em	CR354006.1	Gallus gallus finished cDNA, clone ChEST641j16	86.61	112	11	4	83	192	203	312	2.00E-25	121
scaffold-108857	703	41635516	em	BX934988.1	Gallus gallus finished cDNA, clone ChEST190b21	86.61	112	11	4	21	130	203	312	2.00E-25	121
scaffold-108862	1069	41635349	em	BX934821.1	Gallus gallus finished cDNA, clone ChEST559n13	77.02	235	36	18	128	353	987	762	1.00E-24	119
scaffold-10895	2685	41632494	em	BX931966.1	Gallus gallus finished cDNA, clone ChEST791m15	96.43	56	2	0	1173	1228	2680	2625	2.00E-16	93.5
scaffold-109016	671	46016449	em	BX929959.2	Gallus gallus finished cDNA, clone ChEST293d10	80.7	114	14	8	1	110	30	139	2.00E-13	82.4
scaffold-109075	728	46017264	em	BX932029.2	Gallus gallus finished cDNA, clone ChEST895b13	92.11	38	3	0	156	193	648	611	0.00004	54.7
scaffold-109075	728	46016660	em	BX930504.2	Gallus gallus finished cDNA, clone ChEST618n3	78.23	124	15	9	190	307	728	611	2.00E-09	69.4
scaffold-109159	427	44885031	em	CR338887.1	Gallus gallus finished cDNA, clone ChEST680d8	97.92	48	1	0	12	59	419	372	8.00E-15	84.2
scaffold-109324	417	46016929	em	BX931036.2	Gallus gallus finished cDNA, clone ChEST200k10	93.33	60	4	0	50	109	417	358	1.00E-15	89.8
scaffold-109360	506	53132133	em	AJ720217.1	Gallus gallus mRNA for hypothetical protein, clone 12n17	94.74	114	6	0	250	363	20	133	1.00E-41	178
scaffold-109409	533	46429620	em	CR390975.1	Gallus gallus finished cDNA, clone ChEST543j5	84.78	92	10	3	744	835	104	17	1.00E-15	89.8
scaffold-109547	913	60098850	em	AJ851622.1	Gallus gallus mRNA for hypothetical protein, clone 12o19	84.66	176	22	4	3005	3177	332	159	2.00E-39	171
scaffold-109547	913	46429620	em	CR390975.1	Gallus gallus finished cDNA, clone ChEST543j5	85.09	114	13	4	759	870	324	213	8.00E-23	113
scaffold-109691	1412	551555	gb	M28488.1	CHKS6KIIA Gallus gallus (clone AV36) ribosomal protein S6 kinase (rsk) mRNA, complete cd	84.34	83	11	2	3145	3226	12	93	2.00E-12	80.5
scaffold-109691	1412	44885074	em	CR338930.1	Gallus gallus finished cDNA, clone ChEST980d23	84.34	83	11	2	542	623	12	93	7.00E-13	80.5
scaffold-109715	295	46425739	em	BX933748.2	Gallus gallus finished cDNA, clone ChEST1005k19	91.18	102	9	0	31	132	209	108	6.00E-31	139
scaffold-109715	295	41631812	em	BX931284.1	Gallus gallus finished cDNA, clone ChEST681a20	90.2	102	9	1	107	207	209	108	1.00E-28	132
scaffold-109728	292	46430041	em	CR391396.1	Gallus gallus finished cDNA, clone ChEST653d11	89.19	148	14	1	224	369	22	169	4.00E-44	183
scaffold-110050	713	46019011	em	BX950439.2	Gallus gallus finished cDNA, clone ChEST906c11	82.09	134	18	6	1882	2012	134	4	2.00E-21	110
scaffold-110058	408	60098696	em	AJ851545.1	Gallus gallus mRNA for hypothetical protein, clone 6c16	83.18	107	16	2	2183	2288	408	303	3.00E-17	97.1
scaffold-110058	408	53136411	em	AJ720876.1	Gallus gallus mRNA for hypothetical protein, clone 28k7	73.79	351	66	24	2709	3046	71	408	7.00E-23	115
scaffold-110058	408	45425942	em	CR354020.1	Gallus gallus finished cDNA, clone ChEST598p5	100	28	0	0	22	49	330	303	0.0001	52.8
scaffold-110060	392	6065856	em	X62773.2	Gallus gallus mRNA for dynactin	92.36	157	12	0	2490	2646	11	167	1.00E-55	224
scaffold-110131	832	224775546	db	AB489993.1	Gallus gallus Agrp mRNA for agouti-related protein, complete cds, mRNA isoform b	75.9	166	24	11	492	652	832	678	4.00E-10	71.3
scaffold-110131	832	224775542	db	AB489991.1	Gallus gallus Agrp mRNA for agouti-related protein, complete cds, mRNA isoform a-1	75.9	166	24	11	75	235	832	678	2.00E-10	71.3
scaffold-110131	832	224775544	db	AB489992.1	Gallus gallus Agrp mRNA for agouti-related protein, complete cds, mRNA isoform a-2	75.9	166	24	11	158	318	832	678	3.00E-10	71.3
scaffold-110178	1133	46430243	em	CR391598.1	Gallus gallus finished cDNA, clone ChEST552i23	89.47	57	4	2	457	512	1131	1076	4.00E-10	71.3
scaffold-11032	1714	46018557	em	BX935302.2	Gallus gallus finished cDNA, clone ChEST960f23	90.91	66	6	0	404	469	1112	1047	9.00E-16	89.8
scaffold-11032	1714	41635783	em	BX935255.1	Gallus gallus finished cDNA, clone ChEST941e3	90.91	66	6	0	428	493	1112	1047	6.00E-16	89.8
scaffold-110670	556	41633819	em	BX933291.1	Gallus gallus finished cDNA, clone ChEST695j13	100	28	0	0	598	625	527	554	0.0001	52.8
scaffold-110677	379	46239131	em	CR386372.1	Gallus gallus finished cDNA, clone ChEST929m16	85.57	97	11	3	788	883	3	97	2.00E-18	99
scaffold-110727	791	46430334	em	CR391689.1	Gallus gallus finished cDNA, clone ChEST180g11	94.78	115	4	2	177	290	554	667	2.00E-42	178
scaffold-110872	664	53130222	em	AJ719793.1	Gallus gallus mRNA for hypothetical protein, clone 6j9	95	100	5	0	27	126	475	574	2.00E-36	158
scaffold-110990	1289	46018104	em	BX934069.2	Gallus gallus finished cDNA, clone ChEST5c10	95.83	72	3	0	114	185	1215	1286	7.00E-24	117
scaffold-110990	1289	46016304	em	BX929460.2	Gallus gallus finished cDNA, clone ChEST188i14	95.83	72	3	0	279	350	1215	1286	8.00E-24	117
scaffold-11110	5530	53128145	em	AJ719616.1	Gallus gallus mRNA for hypothetical protein, clone 4j7	90.37	135	11	2	202	335	2931	3064	1.00E-41	176
scaffold-111385	1764	63002	em	X61197.1	G.gallus mRNA (clone 325gen)	94.44	36	2	0	546	581	1083	1118	0.00005	56.5
scaffold-111538	422	5509945	db	AB029946.1	Gallus gallus mRNA for p32 subunit of splicing factor SF2, partial cds	87.97	158	16	3	13	169	344	189	4.00E-44	183
scaffold-111620	687	53132881	em	AJ720285.1	Gallus gallus mRNA for hypothetical protein, clone 14b8	87.5	88	7	4	530	615	6	91	3.00E-18	99
scaffold-111620	687	47023069	em	CR407534.1	Gallus gallus finished cDNA, clone ChEST661k4	87.5	88	7	4	152	237	6	91	3.00E-18	99
scaffold-111622	412	48842465	em	CR523803.1	Gallus gallus finished cDNA, clone ChEST733l11	100	29	0	0	188	216	2	30	0.00007	54.7
scaffold-111650	1394	517084	db	D26597.1	CHKAAA Gallus gallus mRNA for alpha-actinin, complete cds	89.36	188	20	0	1734	1921	1107	920	1.00E-59	237
scaffold-111650	1394	517084	db	D26597.1	CHKAAA Gallus gallus mRNA for alpha-actinin, complete cds	92.67	150	11	0	1587	1736	1335	1186	1.00E-53	217
scaffold-111678	488	41633496	em	BX932968.1	Gallus gallus finished cDNA, clone ChEST913d16	100	33	0	0	106	138	199	231	1.00E-07	62.1
scaffold-111771	209	46019341	em	CR338728.2	Gallus gallus finished cDNA, clone ChEST109b24	95	140	5	2	1	139	171	33	2.00E-54	219
scaffold-111771	209	46016227	em	BX929285.2	Gallus gallus finished cDNA, clone ChEST981k12	95.17	145	5	2	3	146	176	33	2.00E-57	228
scaffold-111771	209	41633732	em	BX933204.1	Gallus gallus finished cDNA, clone ChEST512h10	95.07	142	5	2	11	151	173	33	1.00E-55	222
scaffold-111771	209	41630832	em	BX930304.1	Gallus gallus finished cDNA, clone ChEST586c6	95	140	5	2	10	148	171	33	1.00E-54	219
scaffold-111910	475	5670097	gb	AF160960.1	Gallus gallus erythroid-specific folate receptor mRNA, complete cds	83.51	97	12	4	22	116	95	1	8.00E-15	87.9
scaffold-111910	475	53132064	em	AJ720210.1	Gallus gallus mRNA for hypothetical protein, clone 12m8	87.13	101	10	3	3221	3320	103	5	1.00E-21	111
scaffold-111984	365	33340020	gb	AF301548.1	Gallus gallus collapsin response mediator protein-1B (CRMP1B) mRNA, complete cds	84.62	104	10	6	3	105	188	286	5.00E-18	99
scaffold-11211	2344	641965	gb	U07644.1	GDU07644 Gallus gallus neogenin mRNA, partial cds	88	150	16	2	1901	2049	1878	2026	4.00E-41	176
scaffold-112163	423	60098778	em	AJ851586.1	Gallus gallus mRNA for hypothetical protein, clone 9a4	87.41	143	14	4	1630	1770	15	155	7.00E-37	161
scaffold-112248	295	67848395	gb	DQ069274.1	Gallus gallus somatostatin receptor type 4 precursor (SS4R) mRNA, complete cds	88.22	297	31	4	380	674	1	295	2.00E-94	351
scaffold-112258	493	46238050	em	CR385371.1	Gallus gallus finished cDNA, clone ChEST600e4	94.86	175	6	2	170	341	244	70	3.00E-70	270
scaffold-112258	493	46016420	em	BX929902.2	Gallus gallus finished cDNA, clone ChEST648c2	94.09	186	7	3	1	182	255	70	7.00E-73	279
scaffold-112307	777	41629880	em	BX929413.1	Gallus gallus finished cDNA, clone ChEST982p8	86.67	60	5	3	482	540	711	768	6.00E-08	63.9
scaffold-112600	1064	46239032	em	CR386273.1	Gallus gallus finished cDNA, clone ChEST54c1	87.5	104	9	4	1155	1255	829	727	8.00E-24	117
scaffold-11278	1684	46429039	em	CR390394.1	Gallus gallus finished cDNA, clone ChEST423j16	82.08	106	11	8	124	224	5	107	4.00E-14	84.2
scaffold-112781	1064	45426725	em	CR354369.1	Gallus gallus finished cDNA, clone ChEST534p2	86.17	94	7	5	645	735	121	31	9.00E-18	97.1
scaffold-112850	1464	42600521	em	BX950836.1	Gallus gallus finished cDNA, clone ChEST675l8	93.06	173	10	2	138	309	172	1	1.00E-64	252
scaffold-112850	1464	41635132	em	BX934604.1	Gallus gallus finished cDNA, clone ChEST843b13	82.14	112	16	4	108	217	110	1	7.00E-17	93.5
scaffold-112858	668	46237887	em	CR385222.1	Gallus gallus finished cDNA, clone ChEST553h5	93.1	58	4	0	602	659	58	1	2.00E-14	86.1
scaffold-113069	1397	53127433	em	AJ719441.1	Gallus gallus mRNA for hypothetical protein, clone 2f21	96.72	61	2	0	1272	1332	678	738	6.00E-19	102
scaffold-113090	274	60098432	em	AJ851413.1	Gallus gallus mRNA for hypothetical protein, clone 2d20	88.13	278	21	8	2082	2359	274	9	2.00E-84	320
scaffold-113090	274	48842605	em	CR523943.1	Gallus gallus finished cDNA, clone ChEST663i3	88.49	278	20	8	1011	1288	274	9	1.00E-86	326
scaffold-113130	290	48843022	em	CR524297.1	Gallus gallus finished cDNA, clone ChEST805a5	94.25	87	5	0	503	589	179	265	5.00E-29	134
scaffold-113335	219	26000435	gb	AY150847.1	Gallus gallus talin mRNA, complete cds	90.99	111	10	0	2780	2890	4	114	4.00E-33	150
scaffold-113390	272	53130128	em	AJ719784.1	Gallus gallus mRNA for hypothetical protein, clone 6h13	83.43	181	19	11	1	175	5	180	9.00E-36	158
scaffold-113399	185	41634062	em	BX933534.1	Gallus gallus finished cDNA, clone ChEST44g17	81.52	184	15	14	1	176	173	1	4.00E-29	134
scaffold-113530	297	19550962	gb	AY034432.1	Gallus gallus cryptochrome 1 mRNA, complete cds	94.51	164	9	0	92	255	168	5	7.00E-65	254
scaffold-113530	297	46018155	em	BX934183.2	Gallus gallus finished cDNA, clone ChEST440f23	94.48	163	9	0	212	374	168	6	1.00E-64	252
scaffold-113545	366	26800895	em	AJ489221.2	Gallus gallus mRNA for homeobox protein OTX2 (OTX2 gene)	100	28	0	0	2075	2102	51	78	0.0003	52.8
scaffold-113545	366	53135058	em	AJ720732.1	Gallus gallus mRNA for hypothetical protein, clone 24f7	95.31	213	4	4	160	367	262	51	2.00E-88	333
scaffold-113545	366	53134244	em	AJ720655.1	Gallus gallus mRNA for hypothetical protein, clone 22o14	95.31	213	4	4	210	417	262	51	2.00E-88	333
scaffold-113715	362	15341203	db	AB056475.1	Gallus gallus mRNA for cgABP260, complete cds	93.69	222	12	2	7376	7596	115	335	1.00E-87	331
scaffold-113770	458	146150397	gb	EF209053.1	Gallus gallus growth hormone-releasing hormone-like peptide receptor mRNA, complete cds	86.14	101	12	1	1776	1874	284	184	1.00E-20	108
scaffold-114083	803	60098642	em	AJ851518.1	Gallus gallus mRNA for hypothetical protein, clone 4g6	80.3	132	18	8	3698	3825	5	132	4.00E-16	93.5
scaffold-114083	803	45425772	em	CR353943.1	Gallus gallus finished cDNA, clone ChEST352o21	82.44	131	21	2	264	393	2	131	6.00E-23	113
scaffold-114170	439	46016626	em	BX930432.2	Gallus gallus finished cDNA, clone ChEST631c4	82.28	79	10	4	496	572	262	338	2.00E-08	65.8
scaffold-114352	198	63663	em	X68152.1	G.gallus mRNA for nuclear factor I-A1.1	95.65	92	2	2	41	131	91	1	2.00E-32	147
scaffold-114358	1423	46018987	em	BX950368.2	Gallus gallus finished cDNA, clone ChEST325n10	100	28	0	0	537	564	637	664	0.0003	52.8
scaffold-114358	1423	46018728	em	BX935698.2	Gallus gallus finished cDNA, clone ChEST328i1	100	28	0	0	438	465	637	664	0.0003	52.8
scaffold-114358	1423	44885010	em	CR338866.1	Gallus gallus finished cDNA, clone ChEST1017d13	85.33	75	5	6	127	199	634	704	1.00E-10	73.1
scaffold-114513	605	53130531	em	AJ719936.1	Gallus gallus mRNA for hypothetical protein, clone 8j5	93.69	428	25	2	150	576	605	179	0	640
scaffold-114513	605	46427111	em	CR388496.1	Gallus gallus finished cDNA, clone ChEST1022n6	96.02	176	7	0	21	196	354	179	4.00E-75	287
scaffold-114513	605	46090784	db	AB105810.1	Gallus gallus SNTB1 mRNA for beta-1 syntrophin, partial cds	95.64	275	12	0	1	275	453	179	2.00E-121	442
scaffold-114595	291	46429135	em	CR390490.1	Gallus gallus finished cDNA, clone ChEST446m23	91.27	126	11	0	284	409	4	129	6.00E-41	172
scaffold-114625	197	46427159	em	CR388544.1	Gallus gallus finished cDNA, clone ChEST1026i9	73.93	211	30	20	172	371	1	197	2.00E-07	62.1
scaffold-114625	197	46238058	em	CR385379.1	Gallus gallus finished cDNA, clone ChEST600k9	82.14	84	9	6	486	566	197	117	4.00E-09	67.6
scaffold-114625	197	46237966	em	CR385301.1	Gallus gallus finished cDNA, clone ChEST552f12	76.19	210	27	18	85	284	1	197	8.00E-16	89.8
scaffold-114817	530	32307210	gb	AY249864.1	Gallus gallus SRY-box containing protein 4 mRNA, complete cds	92.09	455	32	4	33	485	65	517	2.00E-180	638
scaffold-114817	530	45685154	gb	AY493693.1	Gallus gallus SRY-related protein 4 (Sox4) mRNA, complete cds	91.65	455	34	4	6	458	65	517	3.00E-177	627
scaffold-11501	6102	53130677	em	AJ720009.1	Gallus gallus mRNA for hypothetical protein, clone 9f23	92.39	197	15	0	344	540	2058	2254	5.00E-73	281
scaffold-115098	1487	47022746	em	CR407212.1	Gallus gallus finished cDNA, clone ChEST800i10	89.83	59	2	4	385	441	60	4	2.00E-10	73.1
scaffold-115203	986	299469457	em	FN994986.1	Gallus gallus mRNA for nuclear mitotic apparatus protein (NUMA gene)	91.67	108	7	2	4804	4910	770	876	1.00E-32	148
scaffold-115237	371	46427624	em	CR388979.1	Gallus gallus finished cDNA, clone ChEST325j8	93.33	150	1	7	817	965	310	169	6.00E-53	213
scaffold-11528	4640	47022118	em	CR406584.1	Gallus gallus finished cDNA, clone ChEST643d13	100	31	0	0	129	159	4553	4523	4.00E-06	58.4
scaffold-115299	212	46239034	em	CR386275.1	Gallus gallus finished cDNA, clone ChEST59p13	96.08	51	2	0	3	53	162	212	6.00E-14	84.2
scaffold-115299	212	46016594	em	BX930348.2	Gallus gallus finished cDNA, clone ChEST1024n14	96	50	2	0	1	50	163	212	2.00E-13	82.4
scaffold-115299	212	41629735	em	BX929268.1	Gallus gallus finished cDNA, clone ChEST393e16	93.1	58	4	0	31	88	155	212	2.00E-14	86.1
scaffold-115313	467	53130867	em	AJ720104.1	Gallus gallus mRNA for hypothetical protein, clone 10k21	83.42	193	14	9	18	210	420	246	2.00E-37	163
scaffold-115447	1142	60098480	em	AJ851437.1	Gallus gallus mRNA for hypothetical protein, clone 2m11	89.27	177	17	2	1264	1439	409	234	3.00E-54	220
scaffold-115664	1839	41631665	em	BX931137.1	Gallus gallus finished cDNA, clone ChEST207e15	86.21	174	18	6	280	450	1212	1042	4.00E-44	183
scaffold-115673	1106	46239363	em	CR386604.1	Gallus gallus finished cDNA, clone ChEST293d15	78.29	129	19	9	157	280	249	125	3.00E-11	75
scaffold-115909	409	46016877	em	BX930936.2	Gallus gallus finished cDNA, clone ChEST966e11	87.95	83	7	3	828	908	320	401	3.00E-17	95.3
scaffold-115940	368	53133745	em	AJ720543.1	Gallus gallus mRNA for hypothetical protein, clone 19o18	87.67	73	3	6	2657	2726	24	93	3.00E-12	80.5
scaffold-115952	259	53130759	em	AJ720050.1	Gallus gallus mRNA for hypothetical protein, clone 9o18	86.99	146	15	3	126	268	234	90	7.00E-37	161
scaffold-115953	278	531180	gb	L35568.1	CHKIS2A Gallus gallus domesticus (clone 1.6 kB) islet-2 mRNA, complete cds	96.65	209	7	0	464	672	278	70	2.00E-93	348
scaffold-116098	923	46429620	em	CR390975.1	Gallus gallus finished cDNA, clone ChEST543j5	84.78	92	10	3	744	835	752	839	1.00E-15	89.8
scaffold-116255	723	1000404	gb	S78540.1	Gallus gallus myosin heavy chain (AMHC1) mRNA, partial cds	88.41	69	6	2	387	454	619	552	4.00E-13	82.4
scaffold-116255	723	1215785	db	D31822.1	CHKCCSV2 Gallus gallus mRNA for atrial specific myosin heavy chain, partial cds	84.62	104	12	4	854	955	653	552	6.00E-19	100
scaffold-116255	723	14017755	db	AB004801.1	Gallus gallus mRNA for chick atrial myosin heavy chain, complete cds	84.62	104	12	4	3851	3952	653	552	3.00E-18	100
scaffold-116255	723	14017749	db	D63466.1	Gallus gallus mRNA for atrial myosin heacy chain, complete cds	84.62	104	12	4	854	955	653	552	1.00E-18	100
scaffold-11631	6305	81296440	gb	DQ241793.1	Gallus gallus C-type lectin-like receptor variant mRNA, complete cds	87.83	115	12	2	468	581	1367	1254	5.00E-29	134
scaffold-11631	6305	77745588	gb	DQ156496.1	Gallus gallus C-type lectin-like receptor mRNA, complete cds	87.93	116	12	2	468	582	1367	1253	1.00E-29	135
scaffold-116365	749	13699237	gb	AF304358.1	Gallus gallus spalt 2 protein (SAL2) mRNA, complete cds	98.73	79	1	0	1	79	208	286	1.00E-30	141
scaffold-116460	208	53130679	em	AJ720010.1	Gallus gallus mRNA for hypothetical protein, clone 9g1	93.99	183	10	1	2452	2633	183	1	3.00E-71	276
scaffold-116689	293	212287	gb	M31650.1	CHKMARKS Chicken myristoylated alanine-rich C kinase substrate (MARCKS) mRNA, complete c	94.23	104	6	0	126	229	190	293	1.00E-36	159
scaffold-116720	231	46428587	em	CR389942.1	Gallus gallus finished cDNA, clone ChEST916g24	100	28	0	0	550	577	227	200	0.0001	52.8
scaffold-116720	231	45425942	em	CR354020.1	Gallus gallus finished cDNA, clone ChEST598p5	90	50	5	0	6	55	50	1	1.00E-08	65.8
scaffold-116866	1838	86277777	gb	DQ358722.1	Gallus gallus growth arrest and DNA-damage-inducible protein 45 gamma (gadd45) mRNA, com	84.5	129	20	0	170	298	359	487	1.00E-27	128
scaffold-116866	1838	46016422	em	BX929906.2	Gallus gallus finished cDNA, clone ChEST647i22	83.94	137	22	0	134	270	351	487	2.00E-28	132
scaffold-116866	1838	46018207	em	BX934459.2	Gallus gallus finished cDNA, clone ChEST375e6	83.72	129	21	0	168	296	359	487	7.00E-26	122
scaffold-116866	1838	45422203	em	CR352538.1	Gallus gallus finished cDNA, clone ChEST840i15	83.72	129	21	0	257	385	359	487	1.00E-25	122
scaffold-116866	1838	41630415	em	BX929887.1	Gallus gallus finished cDNA, clone ChEST658o3	83.94	137	22	0	254	390	351	487	2.00E-28	132
scaffold-116866	1838	41630066	em	BX929599.1	Gallus gallus finished cDNA, clone ChEST752i8	84.75	118	18	0	6	123	370	487	2.00E-24	119
scaffold-116876	976	45423249	em	CR352797.1	Gallus gallus finished cDNA, clone ChEST433f3	91.06	123	11	0	556	678	516	638	4.00E-39	167
scaffold-116928	234	410593	gb	S65267.1	Gallus gallus drebrin A mRNA, alternatively spliced, partial cds	92.31	65	5	0	1491	1555	68	4	2.00E-16	93.5
scaffold-116928	234	211725	gb	M36961.1	CHKDEBPDA Chicken drebrin mRNA	92.31	65	5	0	1809	1873	68	4	2.00E-16	93.5
scaffold-117074	285	212405	gb	M59959.1	CHKNAKAT2 Chicken NA,K-ATPase alpha-2-subunit mRNA, complete cds	87.42	159	15	5	1955	2110	17	173	7.00E-42	178
scaffold-117074	285	212407	gb	M59960.1	CHKNAKAT3 Chicken Na,K-ATPase alpha-3-subunit mRNA, complete cds	93.04	158	11	0	1929	2086	12	169	5.00E-58	231
scaffold-117300	236	2959449	db	AB011672.1	Gallus gallus mRNA for desmin, partial cds	93.99	233	14	0	86	318	236	4	5.00E-95	353
scaffold-117308	591	45422542	em	CR352703.1	Gallus gallus finished cDNA, clone ChEST39m24	90.2	51	3	2	468	517	483	532	2.00E-08	65.8
scaffold-117612	556	45425772	em	CR353943.1	Gallus gallus finished cDNA, clone ChEST352o21	90.41	73	7	0	321	393	1	73	6.00E-18	97.1
scaffold-117623	595	60098442	em	AJ851418.1	Gallus gallus mRNA for hypothetical protein, clone 2g1	100	28	0	0	2786	2813	591	564	0.0008	52.8
scaffold-117650	512	45422542	em	CR352703.1	Gallus gallus finished cDNA, clone ChEST39m24	90.2	51	3	2	468	517	69	20	2.00E-08	65.8
scaffold-117650	512	45422542	em	CR352703.1	Gallus gallus finished cDNA, clone ChEST39m24	100	30	0	0	468	497	77	48	0.00001	56.5
scaffold-11769	3296	46016874	em	BX930933.2	Gallus gallus finished cDNA, clone ChEST974c6	87.77	188	23	0	289	476	885	698	3.00E-55	220
scaffold-11769	3296	41635271	em	BX934743.1	Gallus gallus finished cDNA, clone ChEST734k4	87.77	188	23	0	440	627	885	698	5.00E-55	220
scaffold-11782	10335	44885000	em	CR338856.1	Gallus gallus finished cDNA, clone ChEST1019b14	100	28	0	0	102	129	7734	7761	0.0001	52.8
scaffold-118065	314	41633444	em	BX932916.1	Gallus gallus finished cDNA, clone ChEST998a2	84.51	71	7	4	262	330	1	69	6.00E-09	67.6
scaffold-118221	342	46429620	em	CR390975.1	Gallus gallus finished cDNA, clone ChEST543j5	90.54	74	3	3	744	817	265	334	3.00E-17	95.3
scaffold-118222	757	41632897	em	BX932369.1	Gallus gallus finished cDNA, clone ChEST99i16	79.89	184	29	7	284	464	80	258	2.00E-27	128
scaffold-118384	343	46018309	em	BX934694.2	Gallus gallus finished cDNA, clone ChEST851n20	95.12	123	6	0	1	123	104	226	3.00E-47	195
scaffold-118384	343	46018058	em	BX933968.2	Gallus gallus finished cDNA, clone ChEST130n23	95.35	129	6	0	6	134	98	226	1.00E-50	206
scaffold-118384	343	41630433	em	BX929905.1	Gallus gallus finished cDNA, clone ChEST334d1	95.28	127	6	0	1	127	100	226	2.00E-49	202
scaffold-118474	306	46018670	em	BX935562.2	Gallus gallus finished cDNA, clone ChEST83a9	100	82	0	0	989	1070	233	152	1.00E-34	152
scaffold-118500	464	41632494	em	BX931966.1	Gallus gallus finished cDNA, clone ChEST791m15	94.64	56	3	0	1173	1228	80	25	7.00E-15	87.9
scaffold-118869	219	401726	gb	U01339.1	Gallus domesticus achaete-scute homologue mRNA, complete cds	91.74	218	16	2	466	682	1	217	3.00E-79	302
scaffold-118869	219	439529	gb	L11871.1	CHKASH Gallus gallus achaete-scute homologue (ASH) mRNA, complete cds	91.24	217	16	2	315	528	1	217	1.00E-76	292
scaffold-119096	808	41629953	em	BX929486.1	Gallus gallus finished cDNA, clone ChEST183m18	79.16	499	67	24	866	1354	195	666	3.00E-82	311
scaffold-11911	1592	44885127	em	CR338983.1	Gallus gallus finished cDNA, clone ChEST960k18	90.51	158	11	4	1	156	598	443	1.00E-50	206
scaffold-119513	231	53133521	em	AJ720431.1	Gallus gallus mRNA for hypothetical protein, clone 17i9	100	28	0	0	3073	3100	203	230	0.0006	52.8
scaffold-119658	219	60099194	em	AJ851794.1	Gallus gallus mRNA for hypothetical protein, clone 33l24	87.76	98	8	4	216	311	193	98	9.00E-22	111
scaffold-11971	1670	48842283	em	CR523621.1	Gallus gallus finished cDNA, clone ChEST325o18	87.83	263	26	6	467	726	699	440	3.00E-80	303
scaffold-119850	226	46428962	em	CR390317.1	Gallus gallus finished cDNA, clone ChEST936b1	100	31	0	0	445	475	1	31	2.00E-06	58.4
scaffold-119952	443	53133521	em	AJ720431.1	Gallus gallus mRNA for hypothetical protein, clone 17i9	88.33	60	4	3	3073	3131	384	441	6.00E-09	69.4
scaffold-119964	741	53136525	em	AJ720933.1	Gallus gallus mRNA for hypothetical protein, clone 30e5	88.52	61	7	0	1838	1898	124	64	9.00E-11	75
scaffold-120020	283	212394	gb	M15646.1	CHKMYLCB Chicken myosin alkali light chain mRNA, complete cds, clone pF1	95.48	177	7	1	228	404	85	260	1.00E-73	281
scaffold-120020	283	212392	gb	M15645.1	CHKMYLCA Chicken myosin alkali light chain mRNA, complete cds, clone pG17-1	95.48	177	7	1	212	388	85	260	9.00E-74	281
scaffold-120190	299	53130908	em	AJ720116.1	Gallus gallus mRNA for hypothetical protein, clone 10o20	94.23	156	9	0	29	184	299	144	2.00E-60	239
scaffold-12046	4811	46427982	em	CR389337.1	Gallus gallus finished cDNA, clone ChEST724l4	82.99	147	15	10	924	1064	655	797	5.00E-26	124
scaffold-12046	4811	45426547	em	CR354286.1	Gallus gallus finished cDNA, clone ChEST302b16	82.99	147	15	10	1822	1962	655	797	8.00E-26	124
scaffold-120502	303	47076101	em	CR407576.1	Gallus gallus finished cDNA, clone ChEST587m15	91.15	113	5	5	12	122	255	146	2.00E-33	148
scaffold-120521	259	46019016	em	BX950453.2	Gallus gallus finished cDNA, clone ChEST1014l3	95.92	49	2	0	1	49	49	1	4.00E-13	80.5
scaffold-120545	373	45422526	em	CR352696.1	Gallus gallus finished cDNA, clone ChEST37d4	84	75	9	3	263	336	369	297	2.00E-09	69.4
scaffold-120602	1754	41630953	em	BX930425.1	Gallus gallus finished cDNA, clone ChEST596g9	100	41	0	0	137	177	1754	1714	6.00E-12	76.8
scaffold-120705	1757	53127243	em	AJ719362.1	Gallus gallus mRNA for hypothetical protein, clone 1k1	92.52	107	8	0	379	485	1128	1022	1.00E-34	154
scaffold-120790	625	133737091	em	AM412312.1	Gallus gallus mRNA for Fc receptor gamma subunit (FcRg gene)	87.8	82	8	2	129	209	443	523	1.00E-17	95.3
scaffold-120790	625	118627605	em	AM412781.1	Gallus gallus mRNA for Fc epsilon receptor 1 gamma chain (FCERIG gene)	89.02	82	7	2	67	147	443	523	1.00E-19	100
scaffold-120847	1022	3510493	gb	AF023471.1	Gallus gallus tyrosinase-related protein-2 (TYRP2) mRNA, complete cds	82.35	102	11	7	2359	2457	958	861	5.00E-13	82.4
scaffold-120847	1022	53136158	em	AJ720831.1	Gallus gallus mRNA for hypothetical protein, clone 27c22	82.35	102	11	7	2522	2620	861	958	5.00E-13	82.4
scaffold-120847	1022	51231064	em	CR732747.1	Gallus gallus finished cDNA, clone ChEST616m24	82	100	13	5	80	177	958	862	1.00E-12	80.5
scaffold-120847	1022	53136411	em	AJ720876.1	Gallus gallus mRNA for hypothetical protein, clone 28k7	77.65	170	22	14	2953	3114	797	958	4.00E-15	89.8
scaffold-120847	1022	48841677	em	CR523110.1	Gallus gallus finished cDNA, clone ChEST822h4	94.74	38	2	0	116	153	921	958	8.00E-07	60.2
scaffold-120847	1022	47022675	em	CR407141.1	Gallus gallus finished cDNA, clone ChEST741p4	80.39	102	12	8	81	178	958	861	5.00E-10	71.3
scaffold-120847	1022	47022746	em	CR407212.1	Gallus gallus finished cDNA, clone ChEST800i10	76.92	169	25	13	578	739	797	958	7.00E-14	84.2
scaffold-120847	1022	46428497	em	CR389852.1	Gallus gallus finished cDNA, clone ChEST269h5	81.37	102	11	8	320	417	861	958	9.00E-12	76.8
scaffold-120847	1022	46429720	em	CR391075.1	Gallus gallus finished cDNA, clone ChEST692p15	94.74	38	2	0	409	446	921	958	6.00E-07	60.2
scaffold-120847	1022	46425790	em	BX933871.2	Gallus gallus finished cDNA, clone ChEST1004j11	87.5	64	6	2	183	245	903	965	1.00E-10	73.1
scaffold-120847	1022	46425647	em	BX931201.2	Gallus gallus finished cDNA, clone ChEST1021n4	94.74	38	2	0	676	713	958	921	8.00E-07	60.2
scaffold-120847	1022	46240197	em	CR387438.1	Gallus gallus finished cDNA, clone ChEST490p15	81.37	102	11	8	607	704	861	958	8.00E-12	76.8
scaffold-120847	1022	46240049	em	CR387290.1	Gallus gallus finished cDNA, clone ChEST178p13	82.35	102	11	7	577	675	861	958	1.00E-13	82.4
scaffold-120847	1022	46238736	em	CR385977.1	Gallus gallus finished cDNA, clone ChEST216g24	81.61	87	10	6	884	967	958	875	8.00E-09	67.6
scaffold-120847	1022	46019370	em	CR338822.2	Gallus gallus finished cDNA, clone ChEST966c23	81.63	98	9	9	80	172	865	958	1.00E-10	73.1
scaffold-120847	1022	46017158	em	BX931557.2	Gallus gallus finished cDNA, clone ChEST398f5	94.74	38	2	0	584	621	921	958	7.00E-07	60.2
scaffold-120847	1022	46016595	em	BX930353.2	Gallus gallus finished cDNA, clone ChEST1026o20	94.74	38	2	0	287	324	921	958	8.00E-07	60.2
scaffold-120847	1022	45424699	em	CR353462.1	Gallus gallus finished cDNA, clone ChEST252d14	83.52	91	9	6	609	696	871	958	6.00E-13	80.5
scaffold-120847	1022	41629880	em	BX929413.1	Gallus gallus finished cDNA, clone ChEST982p8	77.65	179	26	12	587	758	958	787	6.00E-18	97.1
scaffold-120847	1022	41633823	em	BX933295.1	Gallus gallus finished cDNA, clone ChEST197n22	94.74	38	2	0	304	341	921	958	9.00E-07	60.2
scaffold-120875	508	46239131	em	CR386372.1	Gallus gallus finished cDNA, clone ChEST929m16	86.15	65	5	4	819	881	7	69	5.00E-09	67.6
scaffold-120940	439	11494370	gb	AF282244.1	Gallus gallus transformer-2 beta mRNA, complete cds	95.38	65	2	1	67	130	431	367	2.00E-19	102
scaffold-120940	439	41635190	em	BX934662.1	Gallus gallus finished cDNA, clone ChEST856k9	95.38	65	2	1	13	76	431	367	1.00E-19	102
scaffold-120980	386	53135599	em	AJ720781.1	Gallus gallus mRNA for hypothetical protein, clone 25g18	87.7	122	10	3	1414	1533	300	182	6.00E-30	137
scaffold-121077	1284	46239032	em	CR386273.1	Gallus gallus finished cDNA, clone ChEST54c1	86.36	110	11	4	1142	1249	110	3	8.00E-24	117
scaffold-121202	555	42600433	em	BX950748.1	Gallus gallus finished cDNA, clone ChEST817j12	86.18	123	15	2	236	356	289	411	2.00E-28	132
scaffold-121239	1197	41636665	em	BX936137.1	Gallus gallus finished cDNA, clone ChEST142e5	85.19	81	6	5	132	209	67	144	2.00E-12	78.7
scaffold-12150	2919	53136631	em	AJ720986.1	Gallus gallus mRNA for hypothetical protein, clone 31o6	93.55	62	3	1	187	247	2694	2755	8.00E-16	91.6
scaffold-121574	876	1151266	gb	U43396.1	GGU43396 Gallus gallus tropomyosin receptor kinase A (ctrkA) mRNA, complete cds	90.5	200	17	2	2190	2388	380	578	2.00E-67	263
scaffold-121574	876	1151266	gb	U43396.1	GGU43396 Gallus gallus tropomyosin receptor kinase A (ctrkA) mRNA, complete cds	90.12	162	14	2	2032	2192	139	299	2.00E-51	209
scaffold-121574	876	1103578	em	X93581.1	G.gallus mRNA for trkA protein	90	200	15	4	2153	2348	380	578	1.00E-64	254
scaffold-121574	876	1103578	em	X93581.1	G.gallus mRNA for trkA protein	91.98	162	11	2	1995	2155	139	299	2.00E-56	226
scaffold-121574	876	1103578	em	X93581.1	G.gallus mRNA for trkA protein	87.8	123	12	2	2477	2596	456	578	8.00E-31	141
scaffold-121608	412	62526076	db	AB193109.1	Gallus gallus Hoxc-6 mRNA for Hoxc-6, partial cds	77.78	117	18	7	461	573	291	179	1.00E-08	65.8
scaffold-121608	412	562302	em	X80114.1	Gallus gallus partial mRNA for HOXC-6	78.15	119	18	7	62	176	291	177	9.00E-10	69.4
scaffold-121650	1615	46430112	em	CR391467.1	Gallus gallus finished cDNA, clone ChEST761b10	74.76	515	87	37	1	493	729	236	5.00E-46	191
scaffold-121917	1923	44885070	em	CR338926.1	Gallus gallus finished cDNA, clone ChEST977p6	77.78	234	34	17	158	382	225	1	3.00E-27	128
scaffold-122014	258	41636131	em	BX935603.1	Gallus gallus finished cDNA, clone ChEST170c3	89.16	83	7	2	180	261	225	144	1.00E-19	102
scaffold-122014	258	1234898	em	X58248.1	Chicken mRNA for glutathionine S-transferases CL2	89.53	86	7	2	217	301	228	144	2.00E-21	108
scaffold-122020	1345	46019197	em	CR382438.1	Gallus gallus finished cDNA, clone ChEST428i8	82.61	138	17	7	63	197	4	137	2.00E-23	115
scaffold-122122	388	299469457	em	FN994986.1	Gallus gallus mRNA for nuclear mitotic apparatus protein (NUMA gene)	91.37	139	10	2	5803	5940	151	14	7.00E-45	189
scaffold-122774	1202	44885070	em	CR338926.1	Gallus gallus finished cDNA, clone ChEST977p6	76.38	271	49	15	158	421	236	498	3.00E-28	132
scaffold-123006	764	46429693	em	CR391048.1	Gallus gallus finished cDNA, clone ChEST693e15	84.21	114	5	9	687	790	111	1	1.00E-18	99
scaffold-123023	480	46017696	em	BX933082.2	Gallus gallus finished cDNA, clone ChEST35k24	76.92	195	33	12	90	278	27	215	3.00E-19	100
scaffold-123603	986	53133745	em	AJ720543.1	Gallus gallus mRNA for hypothetical protein, clone 19o18	87.67	73	3	6	2657	2726	965	896	3.00E-12	80.5
scaffold-12372	3625	237858912	gb	FJ406462.1	Gallus gallus endogenous virus Ovex1 hypothetical protein mRNA, complete cds, alternativ	88.68	53	4	2	3059	3110	3318	3369	2.00E-07	63.9
scaffold-12372	3625	237858911	gb	FJ406461.1	Gallus gallus endogenous virus Ovex1 complete sequence	88.68	53	4	2	8729	8780	3318	3369	6.00E-07	63.9
scaffold-12372	3625	48842405	em	CR523743.1	Gallus gallus finished cDNA, clone ChEST128e22	76.73	159	20	17	21	169	3347	3196	2.00E-10	73.1
scaffold-12372	3625	46018981	em	BX950350.2	Gallus gallus finished cDNA, clone ChEST173l1	88.68	53	4	2	1368	1419	3318	3369	1.00E-07	63.9
scaffold-123844	692	60098850	em	AJ851622.1	Gallus gallus mRNA for hypothetical protein, clone 12o19	78.8	250	38	15	3185	3427	692	451	2.00E-34	154
scaffold-123845	822	44884822	em	CR338678.1	Gallus gallus finished cDNA, clone ChEST996p11	84.04	94	9	6	171	261	94	4	2.00E-14	86.1
scaffold-12387	3126	60098776	em	AJ851585.1	Gallus gallus mRNA for hypothetical protein, clone 8p1	87.21	86	5	6	2991	3073	812	730	5.00E-16	93.5
scaffold-12387	3126	46427982	em	CR389337.1	Gallus gallus finished cDNA, clone ChEST724l4	83.78	148	15	9	922	1064	663	806	3.00E-28	132
scaffold-12387	3126	45426547	em	CR354286.1	Gallus gallus finished cDNA, clone ChEST302b16	83.78	148	15	9	1820	1962	663	806	5.00E-28	132
scaffold-123870	486	41636805	em	BX936277.1	Gallus gallus finished cDNA, clone ChEST959c20	81.96	194	33	2	15	207	225	33	6.00E-38	163
scaffold-123870	486	41635741	em	BX935213.1	Gallus gallus finished cDNA, clone ChEST537i23	81.96	194	33	2	19	211	225	33	7.00E-38	163
scaffold-123942	625	41636195	em	BX935667.1	Gallus gallus finished cDNA, clone ChEST759l12	100	28	0	0	529	556	598	571	0.0001	52.8
scaffold-123980	877	46018409	em	BX934985.2	Gallus gallus finished cDNA, clone ChEST981a8	91.53	59	5	0	91	149	250	192	2.00E-13	82.4
scaffold-124050	205	46018987	em	BX950368.2	Gallus gallus finished cDNA, clone ChEST325n10	100	28	0	0	537	564	178	205	0.0003	52.8
scaffold-124050	205	46018728	em	BX935698.2	Gallus gallus finished cDNA, clone ChEST328i1	100	28	0	0	438	465	178	205	0.0003	52.8
scaffold-124151	1240	46429792	em	CR391147.1	Gallus gallus finished cDNA, clone ChEST200o6	78.46	455	65	26	1	438	502	64	4.00E-69	267
scaffold-12425	656	48842465	em	CR523803.1	Gallus gallus finished cDNA, clone ChEST733l11	92.68	41	3	0	188	228	648	608	1.00E-06	60.2
scaffold-124551	182	53127459	em	AJ719454.1	Gallus gallus mRNA for hypothetical protein, clone 2i9	91.79	134	9	2	248	380	50	182	3.00E-44	185
scaffold-124600	154	60099122	em	AJ851758.1	Gallus gallus mRNA for hypothetical protein, clone 27l14	81.17	154	21	8	3941	4091	1	149	3.00E-23	117
scaffold-124731	344	63764	em	X66906.1	G.gallus mRNA for ras-like protein	100	45	0	0	5	49	90	46	5.00E-14	84.2
scaffold-124903	248	60099134	em	AJ851764.1	Gallus gallus mRNA for hypothetical protein, clone 28g18	91.59	107	7	2	1851	1956	248	143	2.00E-32	147
scaffold-125448	455	53127671	em	AJ719506.1	Gallus gallus mRNA for hypothetical protein, clone 2o18	90.72	97	7	2	337	432	149	54	1.00E-26	128
scaffold-125817	397	63002	em	X61197.1	G.gallus mRNA (clone 325gen)	94.44	36	2	0	546	581	393	358	0.00005	56.5
scaffold-125818	1528	46016626	em	BX930432.2	Gallus gallus finished cDNA, clone ChEST631c4	81.05	95	16	2	496	589	138	45	4.00E-11	75
scaffold-12595	671	53132122	em	AJ720216.1	Gallus gallus mRNA for hypothetical protein, clone 12m23	88.66	97	7	4	2476	2570	247	341	5.00E-23	115
scaffold-126171	903	46017947	em	BX933574.2	Gallus gallus finished cDNA, clone ChEST48d8	96.43	84	1	2	10	92	715	633	6.00E-30	137
scaffold-126171	903	46018158	em	BX934188.2	Gallus gallus finished cDNA, clone ChEST442a18	88.62	167	7	8	16	179	790	633	6.00E-47	193
scaffold-126171	903	41634738	em	BX934210.1	Gallus gallus finished cDNA, clone ChEST444c16	88.62	167	7	8	16	179	790	633	6.00E-47	193
scaffold-126889	296	53133949	em	AJ720630.1	Gallus gallus mRNA for hypothetical protein, clone 22c14	93.88	245	8	7	35	275	294	53	1.00E-97	363
scaffold-127107	474	47022790	em	CR407256.1	Gallus gallus finished cDNA, clone ChEST1028m10	94.12	170	10	0	254	423	283	114	8.00E-67	259
scaffold-127197	242	53129585	em	AJ719737.1	Gallus gallus mRNA for hypothetical protein, clone 5n23	93.15	146	5	5	43	185	144	1	2.00E-51	209
scaffold-1272	3629	47022595	em	CR407061.1	Gallus gallus finished cDNA, clone ChEST395k13	98	50	1	0	468	517	818	867	4.00E-15	87.9
scaffold-127217	492	45421905	em	CR352351.1	Gallus gallus finished cDNA, clone ChEST536d16	93.18	44	1	2	71	113	43	1	9.00E-08	63.9
scaffold-127221	587	211527	gb	M10012.1	CHKCKMX Chicken creatine kinase (muscle isoform) mRNA, complete cds	92.74	179	11	2	1029	1206	79	256	4.00E-66	257
scaffold-127221	587	63552	em	X00954.1	Chicken mRNA for creatine kinase-M (CK-M)	92.74	179	11	2	1036	1213	79	256	4.00E-66	257
scaffold-127384	275	53130421	em	AJ719881.1	Gallus gallus mRNA for hypothetical protein, clone 7l20	89.37	207	14	6	38	241	1	202	1.00E-64	254
scaffold-127495	434	53135348	em	AJ720758.1	Gallus gallus mRNA for hypothetical protein, clone 24o4	94.32	88	3	2	18	104	82	168	1.00E-28	134
scaffold-127654	1453	45426725	em	CR354369.1	Gallus gallus finished cDNA, clone ChEST534p2	87.06	85	5	5	645	726	1024	1105	4.00E-16	91.6
scaffold-127654	1453	41632494	em	BX931966.1	Gallus gallus finished cDNA, clone ChEST791m15	94.64	56	3	0	1173	1228	1081	1136	7.00E-15	87.9
scaffold-127706	332	46430112	em	CR391467.1	Gallus gallus finished cDNA, clone ChEST761b10	95.12	41	2	0	316	356	3	43	3.00E-08	65.8
scaffold-127800	1002	46017723	em	BX933126.2	Gallus gallus finished cDNA, clone ChEST38l18	78.42	139	20	8	20	153	934	801	3.00E-13	82.4
scaffold-12782	4773	5670097	gb	AF160960.1	Gallus gallus erythroid-specific folate receptor mRNA, complete cds	88.73	71	4	4	22	89	1296	1365	1.00E-13	84.2
scaffold-12782	4773	46429039	em	CR390394.1	Gallus gallus finished cDNA, clone ChEST423j16	81.1	127	19	5	116	238	1291	1416	5.00E-18	97.1
scaffold-128284	781	45422542	em	CR352703.1	Gallus gallus finished cDNA, clone ChEST39m24	90.2	51	3	2	468	517	605	654	2.00E-08	65.8
scaffold-128552	392	47022897	em	CR407363.1	Gallus gallus finished cDNA, clone ChEST808o20	91.46	164	14	0	185	348	149	312	6.00E-57	226
scaffold-128552	392	42600380	em	BX950695.1	Gallus gallus finished cDNA, clone ChEST197g19	91.46	164	14	0	242	405	149	312	5.00E-57	226
scaffold-128811	192	46238263	em	CR385504.1	Gallus gallus finished cDNA, clone ChEST307c24	84.67	137	12	8	220	353	188	58	3.00E-27	128
scaffold-12906	1257	4323216	gb	AF098473.1	Gallus gallus cadherin mRNA, partial cds	94.9	98	3	2	1	97	1023	1119	1.00E-35	152
scaffold-12906	1257	14210852	gb	AF334802.1	Gallus gallus OL-protocadherin isoform mRNA, complete cds; alternatively spliced	94.41	1253	66	4	163	1412	5	1256	0	1923
scaffold-12906	1257	37222395	gb	AY325274.1	Gallus gallus gammaA-like protocadherin precursor, mRNA, complete cds	100	28	0	0	1664	1691	1108	1135	0.0006	52.8
scaffold-12906	1257	46428700	em	CR390055.1	Gallus gallus finished cDNA, clone ChEST1013c11	98.82	85	1	0	1	85	1172	1256	8.00E-35	152
scaffold-129301	512	46240392	em	CR387633.1	Gallus gallus finished cDNA, clone ChEST53a2	88.15	270	27	5	819	1087	1	266	7.00E-84	316
scaffold-12942	2632	47022486	em	CR406952.1	Gallus gallus finished cDNA, clone ChEST997m14	87.76	49	3	3	213	259	695	742	0.00004	54.7
scaffold-129596	1695	63521	em	X59541.1	Chicken mRNA for inhibitor of actin polymerization, put. 25 kD heat shock protein	87.23	368	38	9	1	362	1264	900	2.00E-112	411
scaffold-129666	1537	4456147	em	Y14769.1	Gallus gallus mRNA for paralemmin	91.04	67	5	1	2334	2399	944	1010	3.00E-15	89.8
scaffold-129704	186	46426311	em	BX950768.2	Gallus gallus finished cDNA, clone ChEST287i21	90.08	131	10	3	122	249	185	55	4.00E-39	167
scaffold-129704	186	46425472	em	BX929697.2	Gallus gallus finished cDNA, clone ChEST796k10	90.08	131	10	3	63	190	185	55	4.00E-39	167
scaffold-129704	186	46018929	em	BX936237.2	Gallus gallus finished cDNA, clone ChEST955l19	89.31	131	11	3	86	213	185	55	2.00E-37	161
scaffold-129704	186	41635835	em	BX935307.1	Gallus gallus finished cDNA, clone ChEST960j16	89.31	131	11	3	86	213	185	55	2.00E-37	161
scaffold-129704	186	41635772	em	BX935244.1	Gallus gallus finished cDNA, clone ChEST960d15	89.31	131	11	3	86	213	185	55	2.00E-37	161
scaffold-129704	186	41633517	em	BX932989.1	Gallus gallus finished cDNA, clone ChEST34m9	90.08	131	10	3	62	189	185	55	4.00E-39	167
scaffold-12992	3169	41634089	em	BX933561.1	Gallus gallus finished cDNA, clone ChEST47o16	81.82	165	26	4	1708	1870	3014	2852	3.00E-29	135
scaffold-129959	552	53136525	em	AJ720933.1	Gallus gallus mRNA for hypothetical protein, clone 30e5	87.14	70	8	1	1845	1913	474	543	7.00E-12	78.7
scaffold-129959	552	41636665	em	BX936137.1	Gallus gallus finished cDNA, clone ChEST142e5	87.84	74	5	3	138	209	549	478	4.00E-14	84.2
scaffold-130191	288	60099122	em	AJ851758.1	Gallus gallus mRNA for hypothetical protein, clone 27l14	78.39	199	22	19	4089	4275	99	288	4.00E-21	110
scaffold-130191	288	48841670	em	CR523103.1	Gallus gallus finished cDNA, clone ChEST215j20	78.28	198	27	14	363	550	288	97	7.00E-23	113
scaffold-130191	288	46427159	em	CR388544.1	Gallus gallus finished cDNA, clone ChEST1026i9	76.25	299	40	28	98	382	7	288	5.00E-28	130
scaffold-130191	288	46238058	em	CR385379.1	Gallus gallus finished cDNA, clone ChEST600k9	76.6	188	22	16	475	646	288	107	4.00E-14	84.2
scaffold-130191	288	46237966	em	CR385301.1	Gallus gallus finished cDNA, clone ChEST552f12	74.66	296	46	28	9	291	5	284	3.00E-20	104
scaffold-130301	711	46239092	em	CR386333.1	Gallus gallus finished cDNA, clone ChEST725p5	100	29	0	0	820	848	659	687	0.00005	54.7
scaffold-130301	711	45424701	em	CR353463.1	Gallus gallus finished cDNA, clone ChEST251h16	100	29	0	0	796	824	659	687	0.00004	54.7
scaffold-130719	792	48841638	em	CR523071.1	Gallus gallus finished cDNA, clone ChEST567l17	94.59	37	2	0	334	370	574	538	5.00E-06	58.4
scaffold-130911	451	53127447	em	AJ719448.1	Gallus gallus mRNA for hypothetical protein, clone 2h11	83.24	173	16	10	1	164	324	156	6.00E-33	147
scaffold-131100	115	517084	db	D26597.1	CHKAAA Gallus gallus mRNA for alpha-actinin, complete cds	90.11	91	9	0	861	951	1	91	4.00E-24	119
scaffold-131431	1298	53130441	em	AJ719891.1	Gallus gallus mRNA for hypothetical protein, clone 7o8	88.52	61	7	0	1648	1708	1238	1298	7.00E-11	75
scaffold-13162	5386	48842465	em	CR523803.1	Gallus gallus finished cDNA, clone ChEST733l11	75.57	352	59	26	91	430	1065	1401	3.00E-33	148
scaffold-13162	5386	45426725	em	CR354369.1	Gallus gallus finished cDNA, clone ChEST534p2	81.88	138	11	13	582	712	1250	1120	5.00E-20	104
scaffold-131697	422	53135883	em	AJ720807.1	Gallus gallus mRNA for hypothetical protein, clone 26b22	96.43	84	3	0	316	399	343	260	1.00E-30	139
scaffold-131697	422	46017366	em	BX932291.2	Gallus gallus finished cDNA, clone ChEST355n21	95.24	84	4	0	291	374	343	260	5.00E-29	134
scaffold-132171	168	41635168	em	BX934640.1	Gallus gallus finished cDNA, clone ChEST848l8	100	28	0	0	832	859	28	1	0.0002	52.8
scaffold-132266	199	53130441	em	AJ719891.1	Gallus gallus mRNA for hypothetical protein, clone 7o8	89.8	49	3	2	1663	1710	199	152	5.00E-07	62.1
scaffold-132371	495	45425911	em	CR354006.1	Gallus gallus finished cDNA, clone ChEST641j16	94.81	77	4	0	113	189	490	414	2.00E-25	121
scaffold-132371	495	41635516	em	BX934988.1	Gallus gallus finished cDNA, clone ChEST190b21	94.81	77	4	0	51	127	490	414	2.00E-25	121
scaffold-132555	179	60098890	em	AJ851642.1	Gallus gallus mRNA for hypothetical protein, clone 14m6	90.8	163	11	4	115	275	165	5	6.00E-53	215
scaffold-133936	300	46240193	em	CR387434.1	Gallus gallus finished cDNA, clone ChEST26e5	100	90	0	0	79	168	1	90	8.00E-39	167
scaffold-133936	300	46240193	em	CR387434.1	Gallus gallus finished cDNA, clone ChEST26e5	97.4	77	2	0	168	244	194	270	3.00E-28	132
scaffold-134005	355	46018409	em	BX934985.2	Gallus gallus finished cDNA, clone ChEST981a8	94.83	58	3	0	91	148	97	40	3.00E-16	91.6
scaffold-134251	283	212885	gb	M92039.1	CHKVSCOC Gallus gallus violet sensitive cone opsin mRNA, complete cds	94.06	101	6	0	783	883	182	282	5.00E-35	154
scaffold-134251	283	212874	gb	M62903.1	CHKVISUPIG Chicken red-sensitive pigment mRNA, complete cds	89.8	98	8	2	744	840	182	278	4.00E-26	124
scaffold-134251	283	63545	em	X57490.1	G.gallus mRNA for iodopsin	89.8	98	8	2	743	839	182	278	4.00E-26	124
scaffold-13463	2147	53132064	em	AJ720210.1	Gallus gallus mRNA for hypothetical protein, clone 12m8	84.56	136	15	6	3221	3353	1594	1462	3.00E-27	130
scaffold-13463	2147	48842465	em	CR523803.1	Gallus gallus finished cDNA, clone ChEST733l11	79.53	171	30	5	52	220	1569	1402	8.00E-24	117
scaffold-13463	2147	48842465	em	CR523803.1	Gallus gallus finished cDNA, clone ChEST733l11	80.15	136	24	3	86	220	1276	1143	3.00E-18	99
scaffold-13463	2147	46239032	em	CR386273.1	Gallus gallus finished cDNA, clone ChEST54c1	84.87	119	14	4	1136	1253	1599	1484	8.00E-24	117
scaffold-13463	2147	46239032	em	CR386273.1	Gallus gallus finished cDNA, clone ChEST54c1	100	40	0	0	1214	1253	1264	1225	5.00E-11	75
scaffold-134981	216	48842152	em	CR523490.1	Gallus gallus finished cDNA, clone ChEST300o21	94.64	56	3	0	220	275	94	39	4.00E-15	87.9
scaffold-135054	256	46428640	em	CR389995.1	Gallus gallus finished cDNA, clone ChEST1007g1	92.04	113	9	0	605	717	181	69	6.00E-37	159
scaffold-135263	403	60099194	em	AJ851794.1	Gallus gallus mRNA for hypothetical protein, clone 33l24	89.31	159	13	3	159	314	15	172	2.00E-47	196
scaffold-13531	6508	13161044	gb	AF330146.1	Gallus gallus integrin alpha 3A subunit cytoplasmic domain variant mRNA, complete cds	86.93	176	17	6	2398	2570	3367	3195	3.00E-46	193
scaffold-13531	6508	13161044	gb	AF330146.1	Gallus gallus integrin alpha 3A subunit cytoplasmic domain variant mRNA, complete cds	89.22	102	9	2	2798	2898	2503	2403	3.00E-26	126
scaffold-135494	690	46016625	em	BX930431.2	Gallus gallus finished cDNA, clone ChEST626h3	93.96	149	7	2	248	395	125	272	2.00E-56	224
scaffold-135511	206	53127385	em	AJ719417.1	Gallus gallus mRNA for hypothetical protein, clone 2b13	100	47	0	0	41	87	140	94	1.00E-14	87.9
scaffold-135511	206	46018801	em	BX935874.2	Gallus gallus finished cDNA, clone ChEST161b14	100	47	0	0	24	70	140	94	9.00E-15	87.9
scaffold-135514	194	60098772	em	AJ851583.1	Gallus gallus mRNA for hypothetical protein, clone 8j18	82.41	199	17	15	18	203	1	194	2.00E-35	158
scaffold-135549	405	42600188	em	BX950534.1	Gallus gallus finished cDNA, clone ChEST524g19	86.34	161	20	2	256	415	1	160	2.00E-41	174
scaffold-135549	405	41633259	em	BX932731.1	Gallus gallus finished cDNA, clone ChEST494o17	86.34	161	20	2	351	510	1	160	2.00E-41	174
scaffold-135549	405	41630747	em	BX930219.1	Gallus gallus finished cDNA, clone ChEST593i11	86.34	161	20	2	180	339	1	160	2.00E-41	174
scaffold-135566	866	44885010	em	CR338866.1	Gallus gallus finished cDNA, clone ChEST1017d13	75.9	166	27	12	138	299	386	230	1.00E-10	73.1
scaffold-135601	386	16151366	em	AJ317961.1	Gallus gallus mRNA for transcription factor (SP3 gene)	95.8	119	2	2	334	449	127	9	3.00E-45	189
scaffold-135601	386	53127493	em	AJ719471.1	Gallus gallus mRNA for hypothetical protein, clone 2j24	96	100	1	2	1	97	108	9	3.00E-36	159
scaffold-135823	977	60099084	em	AJ851739.1	Gallus gallus mRNA for hypothetical protein, clone 23o9	91.72	145	12	0	1811	1955	477	333	6.00E-49	202
scaffold-135823	977	57239838	gb	AY714075.1	Gallus gallus MTG16b mRNA, complete cds, alternatively spliced	91.72	145	12	0	1497	1641	477	333	3.00E-49	202
scaffold-135823	977	57239836	gb	AY714074.1	Gallus gallus MTG16a mRNA, complete cds, alternatively spliced	91.72	145	12	0	1621	1765	477	333	3.00E-49	202
scaffold-135893	177	41630121	em	BX929654.1	Gallus gallus finished cDNA, clone ChEST550b12	96.77	93	3	0	198	290	85	177	1.00E-35	156
scaffold-13597	2781	53133657	em	AJ720499.1	Gallus gallus mRNA for hypothetical protein, clone 19c8	90.76	119	11	0	249	367	801	919	2.00E-36	159
scaffold-13597	2781	53133657	em	AJ720499.1	Gallus gallus mRNA for hypothetical protein, clone 19c8	94.9	98	5	0	490	587	1838	1935	8.00E-35	154
scaffold-13597	2781	53133657	em	AJ720499.1	Gallus gallus mRNA for hypothetical protein, clone 19c8	91.86	86	7	0	411	496	1669	1754	8.00E-25	121
scaffold-13597	2781	46239410	em	CR386651.1	Gallus gallus finished cDNA, clone ChEST188n1	94.9	98	5	0	211	308	1838	1935	5.00E-35	154
scaffold-13597	2781	46239410	em	CR386651.1	Gallus gallus finished cDNA, clone ChEST188n1	91.86	86	7	0	132	217	1669	1754	6.00E-25	121
scaffold-13597	2781	46239410	em	CR386651.1	Gallus gallus finished cDNA, clone ChEST188n1	89.66	87	9	0	2	88	833	919	3.00E-22	111
scaffold-13600	1283	41633819	em	BX933291.1	Gallus gallus finished cDNA, clone ChEST695j13	86.08	79	5	5	550	624	892	968	5.00E-13	80.5
scaffold-136001	265	53134708	em	AJ720697.1	Gallus gallus mRNA for hypothetical protein, clone 23k2	96.97	33	1	0	198	230	161	193	0.00002	56.5
scaffold-136001	265	46428998	em	CR390353.1	Gallus gallus finished cDNA, clone ChEST947l20	96.97	33	1	0	1	33	161	193	0.00001	56.5
scaffold-136323	240	53136783	em	AJ721062.1	Gallus gallus mRNA for hypothetical protein, clone 33n14	90.06	171	15	2	173	342	178	9	6.00E-55	220
scaffold-136323	240	45426689	em	CR354353.1	Gallus gallus finished cDNA, clone ChEST866o24	90.64	171	14	2	152	321	178	9	1.00E-56	226
scaffold-136365	242	47021579	em	CR406045.1	Gallus gallus finished cDNA, clone ChEST463b18	93.33	90	6	0	263	352	242	153	4.00E-29	134
scaffold-136365	242	47021579	em	CR406045.1	Gallus gallus finished cDNA, clone ChEST463b18	93.94	66	2	2	347	412	64	1	1.00E-18	99
scaffold-136365	242	46019364	em	CR338802.2	Gallus gallus finished cDNA, clone ChEST639f8	93.33	90	6	0	553	642	242	153	5.00E-29	134
scaffold-136365	242	46019364	em	CR338802.2	Gallus gallus finished cDNA, clone ChEST639f8	93.94	66	2	2	637	702	64	1	2.00E-18	99
scaffold-136365	242	46016267	em	BX929371.2	Gallus gallus finished cDNA, clone ChEST982j23	93.33	90	6	0	57	146	242	153	3.00E-29	134
scaffold-136365	242	46016267	em	BX929371.2	Gallus gallus finished cDNA, clone ChEST982j23	93.94	66	2	2	141	206	64	1	1.00E-18	99
scaffold-136365	242	41635453	em	BX934925.1	Gallus gallus finished cDNA, clone ChEST151e15	93.33	90	6	0	322	411	242	153	4.00E-29	134
scaffold-136365	242	41635453	em	BX934925.1	Gallus gallus finished cDNA, clone ChEST151e15	93.94	66	2	2	406	471	64	1	2.00E-18	99
scaffold-136381	107	46427344	em	CR338791.2	Gallus gallus finished cDNA, clone ChEST1037g17	95.65	46	2	0	5	50	62	107	3.00E-11	75
scaffold-136471	167	410593	gb	S65267.1	Gallus gallus drebrin A mRNA, alternatively spliced, partial cds	77.19	171	26	11	1061	1223	167	2	8.00E-15	87.9
scaffold-136471	167	211725	gb	M36961.1	CHKDEBPDA Chicken drebrin mRNA	77.19	171	26	11	1379	1541	167	2	8.00E-15	87.9
scaffold-136586	167	53133613	em	AJ720477.1	Gallus gallus mRNA for hypothetical protein, clone 18j18	85.71	112	10	4	4	115	62	167	1.00E-22	113
scaffold-13660	5370	45424213	em	CR353248.1	Gallus gallus finished cDNA, clone ChEST48e11	81.91	304	34	10	1	299	1302	1015	3.00E-60	237
scaffold-136801	249	53130847	em	AJ720094.1	Gallus gallus mRNA for hypothetical protein, clone 10g15	86.46	192	11	7	81	257	58	249	2.00E-47	196
scaffold-136801	249	47022821	em	CR407287.1	Gallus gallus finished cDNA, clone ChEST641a18	86.46	192	11	7	36	212	58	249	5.00E-48	196
scaffold-137101	288	53130451	em	AJ719896.1	Gallus gallus mRNA for hypothetical protein, clone 7p7	90.48	63	4	2	249	310	174	235	3.00E-13	82.4
scaffold-137517	748	28192576	gb	AY168001.1	Gallus gallus voltage-gated Ca2+-channel beta 4c subunit mRNA, complete cds; alternative	98	50	1	0	2770	2819	699	748	1.00E-14	87.9
scaffold-137517	748	46019402	em	CR338915.2	Gallus gallus finished cDNA, clone ChEST984n24	98	50	1	0	588	637	748	699	4.00E-15	87.9
scaffold-137651	1002	41631665	em	BX931137.1	Gallus gallus finished cDNA, clone ChEST207e15	83.52	176	19	8	280	450	1	171	1.00E-35	156
scaffold-137721	203	37222395	gb	AY325274.1	Gallus gallus gammaA-like protocadherin precursor, mRNA, complete cds	80.38	209	29	11	1066	1268	203	1	7.00E-33	148
scaffold-138011	867	46428817	em	CR390172.1	Gallus gallus finished cDNA, clone ChEST920n19	88.73	408	39	5	940	1347	66	466	1.00E-136	492
scaffold-138073	416	46018196	em	BX934435.2	Gallus gallus finished cDNA, clone ChEST375d8	87.84	148	12	6	6	150	416	272	1.00E-39	169
scaffold-138073	416	46016423	em	BX929908.2	Gallus gallus finished cDNA, clone ChEST333d20	87.84	148	12	6	127	271	416	272	2.00E-39	169
scaffold-138083	1129	60098696	em	AJ851545.1	Gallus gallus mRNA for hypothetical protein, clone 6c16	77.49	191	21	18	2413	2586	169	354	1.00E-16	95.3
scaffold-138083	1129	46019415	em	CR338940.2	Gallus gallus finished cDNA, clone ChEST186k22	95.74	47	2	0	470	516	170	216	8.00E-12	76.8
scaffold-13984	3343	212885	gb	M92039.1	CHKVSCOC Gallus gallus violet sensitive cone opsin mRNA, complete cds	91.76	170	14	0	616	785	2465	2634	5.00E-60	237
scaffold-14000	573	118424546	gb	EF068233.1	Gallus gallus Wnt3 (Wnt3) mRNA, complete cds	95.45	88	4	0	2	89	465	552	3.00E-31	141
scaffold-140028	151	3036837	em	X97667.1	G.gallus mRNA for cNKx-2.3 protein	100	36	0	0	11	46	101	136	8.00E-09	67.6
scaffold-140391	310	47022835	em	CR407301.1	Gallus gallus finished cDNA, clone ChEST625o5	100	30	0	0	1088	1117	64	35	0.00001	56.5
scaffold-140401	199	379975441	gb	JQ434758.1	Gallus gallus endothelial nitric oxide synthase 3 isoform 5 (NOS3) mRNA, complete cds, a	91.36	81	7	0	398	478	2	82	7.00E-22	111
scaffold-140401	199	379975437	gb	JQ434756.1	Gallus gallus endothelial nitric oxide synthase 3 isoform 3 (NOS3) mRNA, complete cds, a	91.36	81	7	0	398	478	2	82	4.00E-22	111
scaffold-140401	199	379975433	gb	JQ434754.1	Gallus gallus endothelial nitric oxide synthase 3 isoform 1 (NOS3) mRNA, complete cds, a	91.36	81	7	0	398	478	2	82	8.00E-22	111
scaffold-140401	199	379975443	gb	JQ434759.1	Gallus gallus endothelial nitric oxide synthase 3 isoform 6 (NOS3) mRNA, complete cds, a	91.36	81	7	0	300	380	2	82	8.00E-22	111
scaffold-140401	199	379975439	gb	JQ434757.1	Gallus gallus endothelial nitric oxide synthase 3 isoform 4 (NOS3) mRNA, complete cds, a	91.36	81	7	0	398	478	2	82	8.00E-22	111
scaffold-140401	199	379975435	gb	JQ434755.1	Gallus gallus endothelial nitric oxide synthase 3 isoform 2 (NOS3) mRNA, complete cds, a	91.46	82	7	0	398	479	2	83	2.00E-22	113
scaffold-140740	174	53136729	em	AJ721035.1	Gallus gallus mRNA for hypothetical protein, clone 33a18	100	28	0	0	2332	2359	1	28	0.0005	52.8
scaffold-141016	842	46016228	em	BX929288.2	Gallus gallus finished cDNA, clone ChEST986a19	88.16	152	18	0	139	290	61	212	1.00E-43	182
scaffold-141016	842	41634635	em	BX934107.1	Gallus gallus finished cDNA, clone ChEST60p23	88.16	152	18	0	175	326	61	212	1.00E-43	182
scaffold-141176	208	42599892	em	BX950238.1	Gallus gallus finished cDNA, clone ChEST704p8	100	30	0	0	829	858	33	4	0.00001	56.5
scaffold-141521	245	46239124	em	CR386365.1	Gallus gallus finished cDNA, clone ChEST930k21	77.71	157	23	11	899	1047	5	157	2.00E-14	86.1
scaffold-142150	127	41636267	em	BX935739.1	Gallus gallus finished cDNA, clone ChEST21j23	94.74	95	5	0	160	254	127	33	2.00E-33	148
scaffold-142241	765	41634481	em	BX933953.1	Gallus gallus finished cDNA, clone ChEST133o21	100	50	0	0	179	228	635	684	1.00E-16	93.5
scaffold-142307	150	237858912	gb	FJ406462.1	Gallus gallus endogenous virus Ovex1 hypothetical protein mRNA, complete cds, alternativ	85.71	77	11	0	2208	2284	77	1	7.00E-13	82.4
scaffold-142307	150	237858911	gb	FJ406461.1	Gallus gallus endogenous virus Ovex1 complete sequence	85.71	77	11	0	7878	7954	77	1	2.00E-12	82.4
scaffold-142307	150	46018981	em	BX950350.2	Gallus gallus finished cDNA, clone ChEST173l1	85.71	77	11	0	517	593	77	1	3.00E-13	82.4
scaffold-142341	413	46425629	em	BX930343.2	Gallus gallus finished cDNA, clone ChEST593n16	90.36	249	20	4	143	389	268	22	2.00E-86	324
scaffold-142341	413	46018330	em	BX934737.2	Gallus gallus finished cDNA, clone ChEST556h9	90.36	249	20	4	186	432	268	22	3.00E-86	324
scaffold-142341	413	41632041	em	BX931513.1	Gallus gallus finished cDNA, clone ChEST395c18	87.07	317	30	10	86	398	328	19	2.00E-93	348
scaffold-142380	812	60099084	em	AJ851739.1	Gallus gallus mRNA for hypothetical protein, clone 23o9	76.2	332	40	26	4057	4355	212	537	5.00E-30	139
scaffold-142380	812	46018721	em	BX935675.2	Gallus gallus finished cDNA, clone ChEST324k16	75.3	332	41	25	945	1241	212	537	6.00E-25	121
scaffold-142415	110	53136579	em	AJ720960.1	Gallus gallus mRNA for hypothetical protein, clone 31c15	100	48	0	0	3896	3943	51	4	4.00E-15	89.8
scaffold-142415	110	53135874	em	AJ720806.1	Gallus gallus mRNA for hypothetical protein, clone 26b5	100	48	0	0	3393	3440	51	4	4.00E-15	89.8
scaffold-142415	110	53133565	em	AJ720453.1	Gallus gallus mRNA for hypothetical protein, clone 17o24	100	30	0	0	2909	2938	33	4	0.00003	56.5
scaffold-142415	110	53133333	em	AJ720337.1	Gallus gallus mRNA for hypothetical protein, clone 15i17	100	48	0	0	3653	3700	51	4	5.00E-15	89.8
scaffold-142415	110	53131141	em	AJ720136.1	Gallus gallus mRNA for hypothetical protein, clone 11e10	100	48	0	0	917	964	51	4	1.00E-15	89.8
scaffold-142415	110	53127797	em	AJ719569.1	Gallus gallus mRNA for hypothetical protein, clone 3g19	100	48	0	0	3190	3237	51	4	4.00E-15	89.8
scaffold-142415	110	53127767	em	AJ719554.1	Gallus gallus mRNA for hypothetical protein, clone 3f10	100	48	0	0	3008	3055	51	4	4.00E-15	89.8
scaffold-142415	110	53136851	em	AJ721096.1	Gallus gallus mRNA for hypothetical protein, clone 35a17	100	48	0	0	1876	1923	51	4	2.00E-15	89.8
scaffold-142415	110	53134696	em	AJ720696.1	Gallus gallus mRNA for hypothetical protein, clone 23j21	100	31	0	0	4243	4273	51	21	0.00001	58.4
scaffold-142415	110	53130877	em	AJ720109.1	Gallus gallus mRNA for hypothetical protein, clone 10m24	100	48	0	0	4029	4076	51	4	5.00E-15	89.8
scaffold-142471	861	53133745	em	AJ720543.1	Gallus gallus mRNA for hypothetical protein, clone 19o18	87.01	77	3	7	2657	2729	71	144	3.00E-12	80.5
scaffold-142473	763	7328939	db	AB040438.1	Gallus gallus mRNA for transcription factor Tcf4, partial cds	94.59	37	1	1	481	517	38	3	0.00003	56.5
scaffold-142621	160	454809	gb	M68514.1	CHKCEK4 Chicken eph-related receptor tyrosine kinase (Cek4) mRNA, complete cds	80.88	136	2	11	2	116	141	9	5.00E-14	86.1
scaffold-14270	1341	46017679	em	BX933041.2	Gallus gallus finished cDNA, clone ChEST997e1	80.43	92	9	8	213	299	5	92	2.00E-07	62.1
scaffold-142712	237	46019286	em	BX950652.2	Gallus gallus finished cDNA, clone ChEST607n8	100	28	0	0	1377	1404	232	205	0.0003	52.8
scaffold-14306	1397	47022490	em	CR406956.1	Gallus gallus finished cDNA, clone ChEST907e18	89.47	57	3	2	398	451	194	138	2.00E-09	69.4
scaffold-143094	863	60099028	em	AJ851711.1	Gallus gallus mRNA for hypothetical protein, clone 20j4	78.01	241	35	18	1888	2119	286	55	5.00E-29	135
scaffold-144046	320	48841995	em	CR523333.1	Gallus gallus finished cDNA, clone ChEST574c11	93.71	159	10	0	67	225	162	4	1.00E-60	239
scaffold-144111	1191	60098696	em	AJ851545.1	Gallus gallus mRNA for hypothetical protein, clone 6c16	84.34	83	10	3	2382	2463	157	237	1.00E-11	78.7
scaffold-144111	1191	47022746	em	CR407212.1	Gallus gallus finished cDNA, clone ChEST800i10	79.83	119	17	5	387	504	240	128	9.00E-13	80.5
scaffold-144130	165	41632494	em	BX931966.1	Gallus gallus finished cDNA, clone ChEST791m15	88.89	81	7	1	1200	1278	1	81	3.00E-18	99
scaffold-144321	500	5853304	gb	AF181260.1	Gallus gallus protein serine/threonine kinase (AKT2) mRNA, partial cds	93.41	91	4	2	469	558	350	439	4.00E-29	134
scaffold-144701	159	41632044	em	BX931516.1	Gallus gallus finished cDNA, clone ChEST393g10	96.43	56	1	1	10	65	158	104	3.00E-16	91.6
scaffold-144991	199	53136727	em	AJ721034.1	Gallus gallus mRNA for hypothetical protein, clone 32p8	79.35	184	19	16	112	287	1	173	4.00E-22	111
scaffold-145241	460	46239845	em	CR387086.1	Gallus gallus finished cDNA, clone ChEST498b13	98.84	86	1	0	1	86	340	425	3.00E-35	154
scaffold-145281	381	46239131	em	CR386372.1	Gallus gallus finished cDNA, clone ChEST929m16	82.93	82	7	6	803	883	1	76	5.00E-09	67.6
scaffold-145284	145	53130851	em	AJ720096.1	Gallus gallus mRNA for hypothetical protein, clone 10h2	100	29	0	0	1290	1318	29	1	0.0002	54.7
scaffold-14569	1481	53136777	em	AJ721059.1	Gallus gallus mRNA for hypothetical protein, clone 33k9	91.36	81	7	0	775	855	517	437	7.00E-22	111
scaffold-146297	364	46019183	em	CR382424.1	Gallus gallus finished cDNA, clone ChEST665n17	97.78	45	1	0	227	271	364	320	2.00E-12	78.7
scaffold-146351	625	551555	gb	M28488.1	CHKS6KIIA Gallus gallus (clone AV36) ribosomal protein S6 kinase (rsk) mRNA, complete cd	81.43	70	11	2	3105	3173	570	502	0.00004	56.5
scaffold-146351	625	44885074	em	CR338930.1	Gallus gallus finished cDNA, clone ChEST980d23	81.43	70	11	2	502	570	570	502	0.00001	56.5
scaffold-146461	507	60098642	em	AJ851518.1	Gallus gallus mRNA for hypothetical protein, clone 4g6	79.49	156	18	10	3675	3825	342	488	1.00E-17	99
scaffold-146461	507	45425772	em	CR353943.1	Gallus gallus finished cDNA, clone ChEST352o21	75.33	377	62	17	23	393	136	487	1.00E-34	152
scaffold-14672	1413	60098696	em	AJ851545.1	Gallus gallus mRNA for hypothetical protein, clone 6c16	77.57	263	40	18	2042	2295	1404	1152	1.00E-30	141
scaffold-146721	136	63683	em	X61225.1	G.gallus mRNA for chicken nuclear factor I-X protein (NFI-X protein)	91.79	134	7	4	529	660	136	5	7.00E-44	183
scaffold-146930	547	41629738	em	BX929271.1	Gallus gallus finished cDNA, clone ChEST389l11	100	28	0	0	757	784	35	8	0.0001	52.8
scaffold-147048	194	46019183	em	CR382424.1	Gallus gallus finished cDNA, clone ChEST665n17	78.79	198	34	8	608	801	1	194	7.00E-27	126
scaffold-147168	387	45426725	em	CR354369.1	Gallus gallus finished cDNA, clone ChEST534p2	91.18	68	4	2	646	712	111	45	4.00E-16	91.6
scaffold-147535	174	44885010	em	CR338866.1	Gallus gallus finished cDNA, clone ChEST1017d13	100	28	0	0	146	173	2	29	0.0001	52.8
scaffold-147744	249	45423249	em	CR352797.1	Gallus gallus finished cDNA, clone ChEST433f3	96.7	91	3	0	677	767	176	86	1.00E-34	152
scaffold-148251	680	53130749	em	AJ720045.1	Gallus gallus mRNA for hypothetical protein, clone 9n20	92.19	64	5	0	349	412	421	358	6.00E-16	91.6
scaffold-148265	449	46239600	em	CR386841.1	Gallus gallus finished cDNA, clone ChEST40d1	100	28	0	0	309	336	380	353	0.0001	52.8
scaffold-148265	449	46016877	em	BX930936.2	Gallus gallus finished cDNA, clone ChEST966e11	90.74	54	5	0	822	875	353	406	1.00E-10	73.1
scaffold-148401	337	45422542	em	CR352703.1	Gallus gallus finished cDNA, clone ChEST39m24	90.2	51	3	2	468	517	51	2	2.00E-08	65.8
scaffold-148425	341	41632494	em	BX931966.1	Gallus gallus finished cDNA, clone ChEST791m15	94.64	56	3	0	1173	1228	9	64	7.00E-15	87.9
scaffold-149390	172	1212909	em	X95266.1	G.gallus mRNA for ryanodine receptor type 1	89.19	111	12	0	963	1073	62	172	2.00E-30	139
scaffold-149607	1055	42600462	em	BX950777.1	Gallus gallus finished cDNA, clone ChEST265h22	76.64	214	31	18	62	264	208	413	3.00E-19	100
scaffold-150914	123	53136108	em	AJ720827.1	Gallus gallus mRNA for hypothetical protein, clone 26o16	92.5	80	5	1	4	83	16	94	2.00E-22	113
scaffold-150914	123	45426657	em	CR354337.1	Gallus gallus finished cDNA, clone ChEST74p22	95.56	45	1	1	1	45	51	94	1.00E-09	71.3
scaffold-151169	1059	196259715	db	AB453828.1	Gallus gallus FANCA mRNA for Fanconi anemia protein FancA, complete cds	87.9	124	15	0	1024	1147	655	778	3.00E-32	147
scaffold-151214	151	14194235	gb	AF377324.1	Gallus gallus survivin gamma mRNA, complete cds, alternatively spliced	87.91	91	8	3	33	121	2	91	2.00E-20	104
scaffold-151214	151	14194231	gb	AF377322.1	Gallus gallus survivin short mRNA, complete cds, alternatively spliced	87.91	91	8	3	33	121	2	91	1.00E-20	104
scaffold-152261	339	1212909	em	X95266.1	G.gallus mRNA for ryanodine receptor type 1	91.95	149	10	2	1160	1307	173	26	6.00E-51	207
scaffold-152440	167	60098364	em	AJ851379.1	Gallus gallus mRNA for hypothetical protein, clone 1c1	100	29	0	0	2338	2366	32	4	0.0002	54.7
scaffold-152440	167	48842706	em	CR524044.1	Gallus gallus finished cDNA, clone ChEST1025d6	94.59	37	1	1	517	553	4	39	0.00001	56.5
scaffold-152440	167	46240082	em	CR387323.1	Gallus gallus finished cDNA, clone ChEST342l15	100	29	0	0	626	654	4	32	0.00004	54.7
scaffold-15310	1960	289814	gb	L06098.1	CHKHSF3A Chicken mRNA sequence	95.38	65	3	0	1165	1229	309	373	7.00E-20	104
scaffold-153118	886	6911120	gb	AF199605.1	Gallus gallus fibroblast growth factor homologous factor 4 isoform 1A (FHF-4) mRNA, part	98	100	2	0	61	160	168	69	2.00E-41	174
scaffold-153536	269	53136653	em	AJ720997.1	Gallus gallus mRNA for hypothetical protein, clone 32b15	86.52	141	15	4	1496	1634	230	92	3.00E-34	152
scaffold-153839	157	46019016	em	BX950453.2	Gallus gallus finished cDNA, clone ChEST1014l3	95.45	44	2	0	21	64	1	44	2.00E-10	71.3
scaffold-154299	227	404855	em	Z22932.1	G.domesticus GLUT 2 gene	100	31	0	0	2359	2389	31	1	8.00E-06	58.4
scaffold-155254	882	186969834	gb	EU620701.1	Gallus gallus perilipin protein (PLIN) mRNA, complete cds	86.67	60	7	1	2015	2073	818	877	4.00E-08	65.8
scaffold-155279	461	184186387	gb	EU399904.1	Gallus gallus interleukin 28 mRNA, complete cds	79.46	112	14	9	57	163	269	162	2.00E-10	71.3
scaffold-155279	461	156567604	gb	EF587763.1	Gallus gallus interferon lambda mRNA, complete cds	79.46	112	14	9	57	163	269	162	2.00E-10	71.3
scaffold-155279	461	194326346	em	AM773754.1	Gallus gallus mRNA for interferon-lambda (IFNL gene), isolated from White Leghorn chicke	79.46	112	14	9	57	163	269	162	2.00E-10	71.3
scaffold-156084	164	41633366	em	BX932838.1	Gallus gallus finished cDNA, clone ChEST268f16	87.01	77	3	6	307	382	71	1	5.00E-13	80.5
scaffold-156211	434	63002	em	X61197.1	G.gallus mRNA (clone 325gen)	84.81	79	10	2	531	608	29	106	1.00E-11	78.7
scaffold-15661	6968	222787	db	D11090.1	CHKANC Gallus gallus mRNA for alpha N-catenin, complete cds	84.53	181	26	2	2134	2313	5689	5510	7.00E-42	178
scaffold-156841	989	46016228	em	BX929288.2	Gallus gallus finished cDNA, clone ChEST986a19	88.16	152	18	0	139	290	651	500	1.00E-43	182
scaffold-156841	989	41634635	em	BX934107.1	Gallus gallus finished cDNA, clone ChEST60p23	88.16	152	18	0	175	326	651	500	1.00E-43	182
scaffold-157501	298	46238023	em	CR385358.1	Gallus gallus finished cDNA, clone ChEST417m18	91.57	178	15	0	3	180	84	261	5.00E-63	246
scaffold-157501	298	41631700	em	BX931172.1	Gallus gallus finished cDNA, clone ChEST592o20	91.02	245	20	2	128	371	18	261	6.00E-88	329
scaffold-157501	298	41635587	em	BX935059.1	Gallus gallus finished cDNA, clone ChEST75c4	91.02	245	20	2	192	435	18	261	7.00E-88	329
scaffold-158102	147	47023037	em	CR407502.1	Gallus gallus finished cDNA, clone ChEST136d12	93.2	103	7	0	285	387	11	113	9.00E-35	152
scaffold-158102	147	47023000	em	CR407466.1	Gallus gallus finished cDNA, clone ChEST136p5	93.2	103	7	0	288	390	11	113	1.00E-34	152
scaffold-158102	147	46426126	em	BX934356.2	Gallus gallus finished cDNA, clone ChEST668c2	93.2	103	7	0	237	339	11	113	9.00E-35	152
scaffold-158102	147	46017064	em	BX931362.2	Gallus gallus finished cDNA, clone ChEST653j12	92.23	103	8	0	291	393	11	113	4.00E-33	147
scaffold-158102	147	46018219	em	BX934488.2	Gallus gallus finished cDNA, clone ChEST606j15	92.38	105	8	0	527	631	11	115	5.00E-34	150
scaffold-158102	147	45425414	em	CR353774.1	Gallus gallus finished cDNA, clone ChEST939n11	93.2	103	7	0	285	387	11	113	9.00E-35	152
scaffold-158102	147	41634412	em	BX933884.1	Gallus gallus finished cDNA, clone ChEST1001p24	92.23	103	8	0	286	388	11	113	5.00E-33	147
scaffold-158285	102	325296109	gb	HQ874647.1	Gallus gallus FTO isoform 4 mRNA, complete cds, alternatively spliced	94	50	3	0	70	119	59	10	1.00E-11	76.8
scaffold-158285	102	296803138	gb	HM050379.1	Gallus gallus FTO isoform 3 mRNA, complete cds, alternatively spliced	94	50	3	0	70	119	59	10	8.00E-12	76.8
scaffold-158285	102	296803134	gb	HM050377.1	Gallus gallus FTO isoform 1 mRNA, complete cds, alternatively spliced	94	50	3	0	70	119	59	10	2.00E-11	76.8
scaffold-158285	102	296803136	gb	HM050378.1	Gallus gallus FTO isoform 2 mRNA, complete cds, alternatively spliced	94	50	3	0	70	119	59	10	1.00E-11	76.8
scaffold-159354	127	46427207	em	CR388592.1	Gallus gallus finished cDNA, clone ChEST378j19	94.85	97	5	0	168	264	28	124	1.00E-34	152
scaffold-159385	151	48841744	em	CR523177.1	Gallus gallus finished cDNA, clone ChEST600p6	78.95	152	23	8	27	172	149	1	3.00E-17	95.3
scaffold-159611	117	60098364	em	AJ851379.1	Gallus gallus mRNA for hypothetical protein, clone 1c1	85.94	64	7	2	2334	2396	117	55	2.00E-08	67.6
scaffold-159611	117	46240082	em	CR387323.1	Gallus gallus finished cDNA, clone ChEST342l15	86.11	72	7	3	589	658	47	117	3.00E-11	75
scaffold-159999	181	53132617	em	AJ720262.1	Gallus gallus mRNA for hypothetical protein, clone 13l2	95.92	49	2	0	69	117	108	60	1.00E-12	80.5
scaffold-160347	156	46427039	em	CR388424.1	Gallus gallus finished cDNA, clone ChEST592g18	100	45	0	0	10	54	112	156	4.00E-14	84.2
scaffold-160347	156	46019198	em	CR382439.1	Gallus gallus finished cDNA, clone ChEST428p22	100	45	0	0	8	52	112	156	4.00E-14	84.2
scaffold-160347	156	41635721	em	BX935193.1	Gallus gallus finished cDNA, clone ChEST534h13	100	45	0	0	13	57	112	156	5.00E-14	84.2
scaffold-160699	178	41635621	em	BX935093.1	Gallus gallus finished cDNA, clone ChEST77c6	88.1	84	8	2	565	647	6	88	2.00E-18	99
scaffold-160811	715	46429984	em	CR391339.1	Gallus gallus finished cDNA, clone ChEST258m20	91.11	45	3	1	552	596	715	672	6.00E-07	60.2
scaffold-160811	715	46016877	em	BX930936.2	Gallus gallus finished cDNA, clone ChEST966e11	93.18	44	3	0	822	865	672	715	2.00E-08	65.8
scaffold-160811	715	45422526	em	CR352696.1	Gallus gallus finished cDNA, clone ChEST37d4	100	33	0	0	286	318	707	675	3.00E-07	62.1
scaffold-160971	162	47021686	em	CR406152.1	Gallus gallus finished cDNA, clone ChEST856g7	78.43	102	12	9	579	675	64	160	3.00E-06	58.4
scaffold-16098	1996	146150397	gb	EF209053.1	Gallus gallus growth hormone-releasing hormone-like peptide receptor mRNA, complete cds	75.12	201	34	14	1593	1786	100	291	2.00E-12	80.5
scaffold-16098	1996	44885070	em	CR338926.1	Gallus gallus finished cDNA, clone ChEST977p6	80.75	187	28	7	165	347	195	13	2.00E-30	139
scaffold-161001	706	46018782	em	BX935833.2	Gallus gallus finished cDNA, clone ChEST163i9	79.21	178	25	9	144	312	600	426	1.00E-22	113
scaffold-161001	706	46016723	em	BX930650.2	Gallus gallus finished cDNA, clone ChEST369n7	79.21	178	25	9	143	311	600	426	5.00E-23	113
scaffold-161001	706	41634647	em	BX934119.1	Gallus gallus finished cDNA, clone ChEST116i21	78.65	178	26	9	116	284	600	426	5.00E-21	108
scaffold-161574	231	46427567	em	CR388922.1	Gallus gallus finished cDNA, clone ChEST169j14	74.38	242	47	12	334	571	231	1	7.00E-16	89.8
scaffold-161600	160	237858912	gb	FJ406462.1	Gallus gallus endogenous virus Ovex1 hypothetical protein mRNA, complete cds, alternativ	95.65	46	2	0	2237	2282	46	1	1.00E-10	75
scaffold-161600	160	237858911	gb	FJ406461.1	Gallus gallus endogenous virus Ovex1 complete sequence	95.65	46	2	0	7907	7952	46	1	3.00E-10	75
scaffold-161600	160	46018981	em	BX950350.2	Gallus gallus finished cDNA, clone ChEST173l1	95.65	46	2	0	546	591	46	1	6.00E-11	75
scaffold-16168	1944	53136021	em	AJ720819.1	Gallus gallus mRNA for hypothetical protein, clone 26h2	91.67	108	9	0	63	170	267	374	3.00E-33	150
scaffold-162433	683	184186387	gb	EU399904.1	Gallus gallus interleukin 28 mRNA, complete cds	88.78	98	11	0	464	561	283	186	2.00E-25	121
scaffold-162433	683	156567604	gb	EF587763.1	Gallus gallus interferon lambda mRNA, complete cds	88.78	98	11	0	464	561	283	186	2.00E-25	121
scaffold-162433	683	194326346	em	AM773754.1	Gallus gallus mRNA for interferon-lambda (IFNL gene), isolated from White Leghorn chicke	88.78	98	11	0	464	561	283	186	2.00E-25	121
scaffold-162861	498	51231403	em	CR733086.1	Gallus gallus finished cDNA, clone ChEST876o10	83.84	99	12	4	188	285	369	274	3.00E-16	91.6
scaffold-162861	498	46430277	em	CR391632.1	Gallus gallus finished cDNA, clone ChEST410e13	83.84	99	12	4	116	213	369	274	2.00E-16	91.6
scaffold-163263	118	53134875	em	AJ720713.1	Gallus gallus mRNA for hypothetical protein, clone 23o23	83.67	98	10	6	1	95	16	110	4.00E-15	87.9
scaffold-163300	135	46427966	em	CR389321.1	Gallus gallus finished cDNA, clone ChEST736e9	96.88	32	0	1	205	235	1	32	0.0002	52.8
scaffold-164964	140	46019183	em	CR382424.1	Gallus gallus finished cDNA, clone ChEST665n17	78.26	138	23	6	120	254	5	138	2.00E-13	82.4
scaffold-165170	389	41632494	em	BX931966.1	Gallus gallus finished cDNA, clone ChEST791m15	98.21	56	1	0	1173	1228	328	383	3.00E-18	99
scaffold-165711	116	46017723	em	BX933126.2	Gallus gallus finished cDNA, clone ChEST38l18	100	29	0	0	19	47	88	116	0.00007	54.7
scaffold-166631	475	46019415	em	CR338940.2	Gallus gallus finished cDNA, clone ChEST186k22	84.51	71	5	6	433	500	208	141	2.00E-08	65.8
scaffold-166791	478	53133745	em	AJ720543.1	Gallus gallus mRNA for hypothetical protein, clone 19o18	87.67	73	3	6	2657	2726	6	75	3.00E-12	80.5
scaffold-167101	397	46240068	em	CR387309.1	Gallus gallus finished cDNA, clone ChEST350k16	94.68	94	5	0	120	213	72	165	9.00E-33	147
scaffold-167751	178	48843181	em	CR524456.1	Gallus gallus finished cDNA, clone ChEST141a8	82.63	167	23	6	1654	1817	13	176	2.00E-31	143
scaffold-167762	104	46239655	em	CR386896.1	Gallus gallus finished cDNA, clone ChEST997l2	94.74	38	2	0	257	294	104	67	6.00E-07	60.2
scaffold-167762	104	45425197	em	CR353684.1	Gallus gallus finished cDNA, clone ChEST931i7	90	50	5	0	442	491	104	55	2.00E-08	65.8
scaffold-16789	38757	451545	gb	U04611.1	GDU04611 Gallus domesticus GB-2 T cell receptor alpha (TCRalpha) mRNA, complete cds	85.77	267	26	11	778	1038	4048	4308	2.00E-70	272
scaffold-16789	38757	156939799	gb	EF554741.1	Gallus gallus clone SH1 T cell receptor alpha (TCRa) mRNA, partial cds	85.39	267	27	11	373	633	4048	4308	4.00E-69	267
scaffold-16789	38757	156939795	gb	EF554739.1	Gallus gallus clone Y201 T cell receptor alpha (TCRa) mRNA, partial cds	85.93	263	25	11	409	665	4052	4308	3.00E-70	270
scaffold-16789	38757	156939791	gb	EF554737.1	Gallus gallus clone Y3 T cell receptor alpha (TCRa) mRNA, partial cds	85.55	263	26	11	400	656	4052	4308	1.00E-68	265
scaffold-16789	38757	156939787	gb	EF554735.1	Gallus gallus clone K3 T cell receptor alpha (TCRa) mRNA, partial cds	85.93	263	25	11	365	621	4052	4308	3.00E-70	270
scaffold-16789	38757	156939783	gb	EF554733.1	Gallus gallus clone K1 T cell receptor alpha (TCRa) mRNA, partial cds	85.39	267	27	11	361	621	4048	4308	4.00E-69	267
scaffold-16789	38757	156939779	gb	EF554731.1	Gallus gallus clone AA301 T cell receptor alpha (TCRa) mRNA, partial cds	85.55	263	26	11	400	656	4052	4308	1.00E-68	265
scaffold-16789	38757	156939775	gb	EF554729.1	Gallus gallus clone AA4 T cell receptor alpha (TCRa) mRNA, partial cds	86.4	272	25	11	338	603	4043	4308	3.00E-75	287
scaffold-16789	38757	156939771	gb	EF554727.1	Gallus gallus clone AA1 T cell receptor alpha (TCRa) mRNA, partial cds	85.55	263	26	11	406	662	4052	4308	1.00E-68	265
scaffold-16789	38757	156939797	gb	EF554740.1	Gallus gallus clone Y202 T cell receptor alpha (TCRa) mRNA, partial cds	85.55	263	26	11	415	671	4052	4308	1.00E-68	265
scaffold-16789	38757	156939793	gb	EF554738.1	Gallus gallus clone Y4 T cell receptor alpha (TCRa) mRNA, partial cds	85.93	263	25	11	362	618	4052	4308	3.00E-70	270
scaffold-16789	38757	156939789	gb	EF554736.1	Gallus gallus clone Y1 T cell receptor alpha (TCRa) mRNA, partial cds	85.93	263	25	11	397	653	4052	4308	3.00E-70	270
scaffold-16789	38757	156939785	gb	EF554734.1	Gallus gallus clone K2 T cell receptor alpha (TCRa) mRNA, partial cds	85.77	260	25	11	365	618	4055	4308	1.00E-68	265
scaffold-16789	38757	156939781	gb	EF554732.1	Gallus gallus clone AA302 T cell receptor alpha (TCRa) mRNA, partial cds	85.93	263	25	11	400	656	4052	4308	3.00E-70	270
scaffold-16789	38757	156939777	gb	EF554730.1	Gallus gallus clone AA5 T cell receptor alpha (TCRa) mRNA, partial cds	85.39	267	27	11	361	621	4048	4308	4.00E-69	267
scaffold-16789	38757	156939773	gb	EF554728.1	Gallus gallus clone AA2 T cell receptor alpha (TCRa) mRNA, partial cds	85.93	263	25	11	368	624	4052	4308	3.00E-70	270
scaffold-16789	38757	46427886	em	CR389241.1	Gallus gallus finished cDNA, clone ChEST503f11	85.93	263	25	11	115	371	4052	4308	2.00E-70	270
scaffold-16789	38757	41633444	em	BX932916.1	Gallus gallus finished cDNA, clone ChEST998a2	86.96	69	8	1	354	421	19812	19880	1.00E-11	76.8
scaffold-168534	431	53129028	em	AJ719696.1	Gallus gallus mRNA for hypothetical protein, clone 5g4	87.5	112	12	2	24	134	252	362	4.00E-27	128
scaffold-168566	365	62892	em	X54243.1	Chicken mRNA for GABA-A receptor beta-3 subunit	90.3	165	6	7	7	171	115	269	6.00E-51	207
scaffold-168861	284	53136663	em	AJ721002.1	Gallus gallus mRNA for hypothetical protein, clone 32c9	81.82	198	24	11	1	196	188	1	4.00E-35	156
scaffold-169461	178	53136043	em	AJ720821.1	Gallus gallus mRNA for hypothetical protein, clone 26i24	88.46	156	18	0	66	221	23	178	2.00E-45	189
scaffold-169512	235	479057	em	X79050.1	G.gallus gammaFBP-B mRNA	100	38	0	0	3156	3193	89	52	1.00E-09	71.3
scaffold-169512	235	475903	em	X79011.1	G.gallus gammaFBP-C mRNA	100	38	0	0	3016	3053	89	52	1.00E-09	71.3
scaffold-169512	235	479055	em	X79051.1	G.gallus gammaFBP-A mRNA	100	38	0	0	3202	3239	89	52	1.00E-09	71.3
scaffold-169512	235	45426721	em	CR354367.1	Gallus gallus finished cDNA, clone ChEST532b14	100	38	0	0	756	793	89	52	5.00E-10	71.3
scaffold-1700	2447	46019034	em	BX950634.2	Gallus gallus finished cDNA, clone ChEST964g4	93.23	133	9	0	736	868	2094	2226	6.00E-48	196
scaffold-1700	2447	46019034	em	BX950634.2	Gallus gallus finished cDNA, clone ChEST964g4	91.67	108	9	0	326	433	535	642	5.00E-34	150
scaffold-1700	2447	46019034	em	BX950634.2	Gallus gallus finished cDNA, clone ChEST964g4	88.18	110	12	1	862	971	2309	2417	7.00E-28	130
scaffold-1700	2447	46016780	em	BX930761.2	Gallus gallus finished cDNA, clone ChEST368b13	93.23	133	9	0	759	891	2094	2226	7.00E-48	196
scaffold-1700	2447	46016780	em	BX930761.2	Gallus gallus finished cDNA, clone ChEST368b13	91.67	108	9	0	349	456	535	642	5.00E-34	150
scaffold-1700	2447	46016780	em	BX930761.2	Gallus gallus finished cDNA, clone ChEST368b13	88.18	110	12	1	885	994	2309	2417	7.00E-28	130
scaffold-170231	212	540233	gb	U14555.1	GGU14555 Gallus gallus zinc-finger protein mRNA, partial cds	95.21	146	7	0	1828	1973	146	1	4.00E-58	231
scaffold-170231	212	42600108	em	BX950454.1	Gallus gallus finished cDNA, clone ChEST1014h24	95.56	90	4	0	858	947	90	1	3.00E-32	145
scaffold-171261	698	46019415	em	CR338940.2	Gallus gallus finished cDNA, clone ChEST186k22	100	32	0	0	470	501	685	654	8.00E-07	60.2
scaffold-171713	146	46016767	em	BX930733.2	Gallus gallus finished cDNA, clone ChEST377k2	90.65	139	11	2	324	461	138	1	3.00E-44	183
scaffold-171713	146	46018044	em	BX933935.2	Gallus gallus finished cDNA, clone ChEST11m11	90.65	139	11	2	324	461	138	1	8.00E-44	183
scaffold-171905	167	46240082	em	CR387323.1	Gallus gallus finished cDNA, clone ChEST342l15	100	28	0	0	632	659	6	33	0.0001	52.8
scaffold-172139	332	53127293	em	AJ719371.1	Gallus gallus mRNA for hypothetical protein, clone 1l5	94.52	219	10	2	114	331	1	218	1.00E-89	337
scaffold-172139	332	46017093	em	BX931432.2	Gallus gallus finished cDNA, clone ChEST647p24	96.77	93	3	0	11	103	44	136	8.00E-36	156
scaffold-172929	1108	41636592	em	BX936064.1	Gallus gallus finished cDNA, clone ChEST490f20	88.24	51	6	0	1523	1573	1108	1058	4.00E-07	62.1
scaffold-173041	162	107770590	gb	DQ640740.1	Gallus gallus fibroblast growth factor 16 (Fgf16) mRNA, complete cds	96.3	162	3	2	23	181	1	162	4.00E-68	263
scaffold-173648	149	45422526	em	CR352696.1	Gallus gallus finished cDNA, clone ChEST37d4	76.12	134	13	15	286	406	1	128	0.0002	52.8
scaffold-173715	125	380009206	gb	JQ423908.1	Gallus gallus NGFI-A binding protein 2 mRNA, partial cds	91.67	60	3	2	123	182	58	1	2.00E-13	82.4
scaffold-174731	120	712820	gb	S74248.1	trkC=tyrosine kinase C receptor [chickens, brain, mRNA, 3157 nt]	93.33	90	1	5	86	174	29	114	7.00E-27	128
scaffold-174731	120	416429	em	X59669.1	G.gallus trkC gene (truncated form)	97.14	70	0	2	24	93	29	96	1.00E-23	117
scaffold-174790	143	58759895	gb	AY753289.1	Gallus gallus wingless-type MMTV integration site family member 5b isoform 1 (WNT5b) mRN	95.89	73	3	0	1	73	73	1	2.00E-24	119
scaffold-175191	216	46017247	em	BX931756.2	Gallus gallus finished cDNA, clone ChEST740o8	85.86	99	11	3	274	371	4	100	1.00E-19	102
scaffold-175191	216	41632679	em	BX932151.1	Gallus gallus finished cDNA, clone ChEST1028k8	91.18	68	6	0	247	314	4	71	4.00E-17	93.5
scaffold-175391	1222	60098696	em	AJ851545.1	Gallus gallus mRNA for hypothetical protein, clone 6c16	83.33	114	16	3	2345	2457	1080	969	7.00E-19	102
scaffold-175551	347	46239057	em	CR386298.1	Gallus gallus finished cDNA, clone ChEST117k22	98.21	56	1	0	1214	1269	152	97	2.00E-18	99
scaffold-175551	347	46019303	em	BX950722.2	Gallus gallus finished cDNA, clone ChEST201g21	98.21	56	1	0	1215	1270	152	97	2.00E-18	99
scaffold-175908	109	46430112	em	CR391467.1	Gallus gallus finished cDNA, clone ChEST761b10	85.98	107	7	7	61	163	106	4	5.00E-21	108
scaffold-17600	2133	44885170	em	CR339026.1	Gallus gallus finished cDNA, clone ChEST1001l3	85.94	64	7	2	577	639	1203	1265	5.00E-09	67.6
scaffold-176116	140	22128504	gb	AF509529.1	Gallus gallus pyruvate carboxylase (PYC) mRNA, complete cds; nuclear gene for mitochondr	90.91	132	12	0	1824	1955	132	1	8.00E-42	178
scaffold-177437	525	53130851	em	AJ720096.1	Gallus gallus mRNA for hypothetical protein, clone 10h2	83.08	130	10	11	1276	1396	127	1	1.00E-20	108
scaffold-177544	113	60729996	em	AJ889606.1	Gallus gallus mRNA for beta3-glucuronyltransferase-S (B3GAT2 gene)	94.64	112	6	0	388	499	2	113	4.00E-41	174
scaffold-17774	1537	46238525	em	CR385766.1	Gallus gallus finished cDNA, clone ChEST693c24	100	28	0	0	527	554	480	453	0.0002	52.8
scaffold-1788	3185	46019197	em	CR382438.1	Gallus gallus finished cDNA, clone ChEST428i8	81.88	138	18	7	63	197	3140	3007	9.00E-22	110
scaffold-178841	9571	85725330	gb	DQ354420.1	Gallus gallus protocadherin-15-CD2/CD3 isoform 1 mRNA, complete cds	95.94	197	8	0	1589	1785	8314	8510	2.00E-84	320
scaffold-178841	9571	85725332	gb	DQ354421.1	Gallus gallus protocadherin-15-CD3 isoform 1 mRNA, complete cds	95.94	197	8	0	1589	1785	8314	8510	2.00E-84	320
scaffold-178841	9571	85725328	gb	DQ354419.1	Gallus gallus protocadherin-15-CD1 isoform 1 mRNA, complete cds	95.94	197	8	0	1589	1785	8314	8510	2.00E-84	320
scaffold-178991	119	47022303	em	CR406769.1	Gallus gallus finished cDNA, clone ChEST304p18	86.78	121	12	4	419	537	119	1	2.00E-28	132
scaffold-179599	336	46238338	em	CR385579.1	Gallus gallus finished cDNA, clone ChEST91a3	94.97	199	10	0	3	201	11	209	6.00E-83	313
scaffold-179599	336	41633426	em	BX932898.1	Gallus gallus finished cDNA, clone ChEST1007p19	86.49	148	14	6	24	168	65	209	4.00E-36	158
scaffold-181281	156	60098888	em	AJ851641.1	Gallus gallus mRNA for hypothetical protein, clone 14k23	100	32	0	0	1698	1729	125	156	2.00E-06	60.2
scaffold-181281	156	46429337	em	CR390692.1	Gallus gallus finished cDNA, clone ChEST635e8	100	32	0	0	14	45	125	156	1.00E-06	60.2
scaffold-181882	154	46430112	em	CR391467.1	Gallus gallus finished cDNA, clone ChEST761b10	90.62	64	1	3	304	366	22	81	1.00E-12	80.5
scaffold-181884	183	47021681	em	CR406147.1	Gallus gallus finished cDNA, clone ChEST851e22	90	110	11	0	535	644	110	1	8.00E-32	143
scaffold-182528	511	53133745	em	AJ720543.1	Gallus gallus mRNA for hypothetical protein, clone 19o18	87.67	73	3	6	2657	2726	455	386	3.00E-12	80.5
scaffold-182536	1027	46019197	em	CR382438.1	Gallus gallus finished cDNA, clone ChEST428i8	80.67	150	22	7	51	197	1	146	9.00E-22	110
scaffold-182771	127	54260405	db	AB177400.1	Gallus gallus Wnt10a mRNA for Wnt-10a, complete cds	100	59	0	0	1	59	60	118	1.00E-21	110
scaffold-183991	187	2183042	gb	U97157.1	GGU97157 Gallus gallus c-fringe 1 mRNA, complete cds	93.04	115	5	3	32	143	117	3	3.00E-38	165
scaffold-183991	187	1930052	gb	U91849.1	GGU91849 Gallus gallus lunatic fringe mRNA, complete cds	93.04	115	5	3	46	157	117	3	5.00E-38	165
scaffold-184014	349	46239600	em	CR386841.1	Gallus gallus finished cDNA, clone ChEST40d1	100	28	0	0	309	336	347	320	0.0001	52.8
scaffold-184071	716	60098696	em	AJ851545.1	Gallus gallus mRNA for hypothetical protein, clone 6c16	86.59	82	7	2	2378	2457	546	467	2.00E-14	87.9
scaffold-184071	716	47022746	em	CR407212.1	Gallus gallus finished cDNA, clone ChEST800i10	74.06	266	44	19	395	650	465	715	2.00E-14	86.1
scaffold-184180	147	60099084	em	AJ851739.1	Gallus gallus mRNA for hypothetical protein, clone 23o9	92.06	126	6	4	2	126	128	6	1.00E-40	174
scaffold-18428	1629	3510493	gb	AF023471.1	Gallus gallus tyrosinase-related protein-2 (TYRP2) mRNA, complete cds	83.33	96	14	2	2364	2458	119	25	1.00E-14	87.9
scaffold-18428	1629	53136158	em	AJ720831.1	Gallus gallus mRNA for hypothetical protein, clone 27c22	78.83	137	25	4	2521	2655	25	159	3.00E-15	89.8
scaffold-18428	1629	51231064	em	CR732747.1	Gallus gallus finished cDNA, clone ChEST616m24	79.84	124	23	2	45	167	159	37	2.00E-15	89.8
scaffold-18428	1629	60098684	em	AJ851539.1	Gallus gallus mRNA for hypothetical protein, clone 5j24	90.7	43	4	0	2198	2240	119	77	0.00001	58.4
scaffold-18428	1629	53136411	em	AJ720876.1	Gallus gallus mRNA for hypothetical protein, clone 28k7	78.83	137	25	4	3015	3149	25	159	4.00E-15	89.8
scaffold-18428	1629	48841677	em	CR523110.1	Gallus gallus finished cDNA, clone ChEST822h4	87.72	57	3	4	94	148	65	119	6.00E-08	63.9
scaffold-18428	1629	47022675	em	CR407141.1	Gallus gallus finished cDNA, clone ChEST741p4	79.38	97	15	5	86	179	119	25	8.00E-08	63.9
scaffold-18428	1629	47022746	em	CR407212.1	Gallus gallus finished cDNA, clone ChEST800i10	79.83	119	16	8	620	734	5	119	9.00E-13	80.5
scaffold-18428	1629	46430318	em	CR391673.1	Gallus gallus finished cDNA, clone ChEST218c17	90.7	43	4	0	10	52	77	119	3.00E-06	58.4
scaffold-18428	1629	46429302	em	CR390657.1	Gallus gallus finished cDNA, clone ChEST631e11	90.7	43	4	0	211	253	119	77	4.00E-06	58.4
scaffold-18428	1629	46428497	em	CR389852.1	Gallus gallus finished cDNA, clone ChEST269h5	80.41	97	14	5	319	412	25	119	2.00E-09	69.4
scaffold-18428	1629	46429720	em	CR391075.1	Gallus gallus finished cDNA, clone ChEST692p15	95.35	43	2	0	399	441	77	119	1.00E-09	69.4
scaffold-18428	1629	46428154	em	CR389509.1	Gallus gallus finished cDNA, clone ChEST186b22	79.03	124	17	8	1131	1249	210	91	1.00E-11	76.8
scaffold-18428	1629	46427810	em	CR389165.1	Gallus gallus finished cDNA, clone ChEST20d17	80.81	99	13	4	357	452	160	65	2.00E-10	73.1
scaffold-18428	1629	46425790	em	BX933871.2	Gallus gallus finished cDNA, clone ChEST1004j11	93.18	44	1	2	191	233	77	119	6.00E-08	63.9
scaffold-18428	1629	46425647	em	BX931201.2	Gallus gallus finished cDNA, clone ChEST1021n4	95	40	2	0	681	720	119	80	6.00E-08	63.9
scaffold-18428	1629	46240197	em	CR387438.1	Gallus gallus finished cDNA, clone ChEST490p15	89.09	55	6	0	645	699	65	119	1.00E-09	69.4
scaffold-18428	1629	46240049	em	CR387290.1	Gallus gallus finished cDNA, clone ChEST178p13	82.47	97	13	4	576	670	25	119	1.00E-13	82.4
scaffold-18428	1629	46238736	em	CR385977.1	Gallus gallus finished cDNA, clone ChEST216g24	88.68	53	6	0	889	941	119	67	3.00E-08	65.8
scaffold-18428	1629	46019370	em	CR338822.2	Gallus gallus finished cDNA, clone ChEST966c23	83.72	86	7	7	86	167	37	119	3.00E-11	75
scaffold-18428	1629	46017158	em	BX931557.2	Gallus gallus finished cDNA, clone ChEST398f5	93.02	43	3	0	574	616	77	119	6.00E-08	63.9
scaffold-18428	1629	46016595	em	BX930353.2	Gallus gallus finished cDNA, clone ChEST1026o20	90.91	55	5	0	265	319	65	119	3.00E-11	75
scaffold-18428	1629	45424699	em	CR353462.1	Gallus gallus finished cDNA, clone ChEST252d14	79.84	129	16	8	609	732	37	160	1.00E-14	86.1
scaffold-18428	1629	45421985	em	CR352431.1	Gallus gallus finished cDNA, clone ChEST325l16	100	31	0	0	776	806	119	89	3.00E-06	58.4
scaffold-18428	1629	44885070	em	CR338926.1	Gallus gallus finished cDNA, clone ChEST977p6	79.03	124	22	4	252	373	38	159	3.00E-13	82.4
scaffold-18428	1629	44884955	em	CR338811.1	Gallus gallus finished cDNA, clone ChEST971j4	81.16	69	13	0	608	676	92	160	9.00E-06	56.5
scaffold-18428	1629	44884953	em	CR338809.1	Gallus gallus finished cDNA, clone ChEST962f9	93.02	43	3	0	49	91	119	77	5.00E-08	63.9
scaffold-18428	1629	42600280	em	BX950595.1	Gallus gallus finished cDNA, clone ChEST1036o20	82.93	82	10	4	286	365	119	40	4.00E-10	71.3
scaffold-18428	1629	41629880	em	BX929413.1	Gallus gallus finished cDNA, clone ChEST982p8	78.68	136	27	2	552	686	159	25	1.00E-15	89.8
scaffold-18428	1629	41635540	em	BX935012.1	Gallus gallus finished cDNA, clone ChEST299a16	81.25	96	16	2	80	174	25	119	9.00E-12	76.8
scaffold-18428	1629	41633823	em	BX933295.1	Gallus gallus finished cDNA, clone ChEST197n22	75.95	158	25	10	282	431	65	217	2.00E-09	69.4
scaffold-18428	1629	41632494	em	BX931966.1	Gallus gallus finished cDNA, clone ChEST791m15	82.57	109	12	7	1174	1278	1620	1515	2.00E-15	89.8
scaffold-184600	1609	46016449	em	BX929959.2	Gallus gallus finished cDNA, clone ChEST293d10	80.87	115	13	9	1	110	113	223	2.00E-13	82.4
scaffold-18463	5831	51230994	em	CR732677.1	Gallus gallus finished cDNA, clone ChEST311c21	93.25	163	9	2	85	246	968	807	1.00E-60	239
scaffold-18463	5831	41632175	em	BX931647.1	Gallus gallus finished cDNA, clone ChEST748l18	93.25	163	9	2	8	169	968	807	1.00E-60	239
scaffold-184997	192	51231403	em	CR733086.1	Gallus gallus finished cDNA, clone ChEST876o10	86.49	74	6	4	249	320	26	97	2.00E-12	78.7
scaffold-184997	192	46430277	em	CR391632.1	Gallus gallus finished cDNA, clone ChEST410e13	86.49	74	6	4	177	248	26	97	2.00E-12	78.7
scaffold-18501	4774	44885000	em	CR338856.1	Gallus gallus finished cDNA, clone ChEST1019b14	94.87	39	1	1	94	132	4653	4690	7.00E-07	60.2
scaffold-18501	4774	41633444	em	BX932916.1	Gallus gallus finished cDNA, clone ChEST998a2	80	145	16	11	277	418	4774	4640	3.00E-17	95.3
scaffold-185201	149	46429984	em	CR391339.1	Gallus gallus finished cDNA, clone ChEST258m20	81.48	81	9	6	509	586	71	148	2.00E-07	62.1
scaffold-185201	149	45422526	em	CR352696.1	Gallus gallus finished cDNA, clone ChEST37d4	83.56	73	8	4	243	313	79	149	2.00E-08	65.8
scaffold-185751	500	46429039	em	CR390394.1	Gallus gallus finished cDNA, clone ChEST423j16	82.29	96	11	6	123	214	95	2	2.00E-12	78.7
scaffold-186055	149	6224673	gb	AF108656.1	Gallus gallus prosaposin mRNA, complete cds	97.06	34	1	0	135	168	1	34	0.00001	58.4
scaffold-186055	149	53130403	em	AJ719872.1	Gallus gallus mRNA for hypothetical protein, clone 7i12	97.06	34	1	0	153	186	1	34	3.00E-06	58.4
scaffold-186055	149	2077897	db	AB003471.1	Gallus gallus mRNA for prosaposin, complete cds	97.06	34	1	0	144	177	1	34	6.00E-06	58.4
scaffold-186243	248	53127459	em	AJ719454.1	Gallus gallus mRNA for hypothetical protein, clone 2i9	91.03	156	13	1	1036	1190	50	205	2.00E-51	209
scaffold-186243	248	46428315	em	CR389670.1	Gallus gallus finished cDNA, clone ChEST812j6	91.45	152	13	0	385	536	54	205	6.00E-52	209
scaffold-18648	4354	404855	em	Z22932.1	G.domesticus GLUT 2 gene	78.69	122	11	10	2186	2295	702	820	1.00E-08	67.6
scaffold-186493	1428	46016449	em	BX929959.2	Gallus gallus finished cDNA, clone ChEST293d10	80.7	114	14	8	1	110	1308	1199	2.00E-13	82.4
scaffold-187079	142	46238525	em	CR385766.1	Gallus gallus finished cDNA, clone ChEST693c24	100	32	0	0	520	551	32	1	1.00E-06	60.2
scaffold-187262	226	479055	em	X79051.1	G.gallus gammaFBP-A mRNA	98.98	98	1	0	14	111	30	127	3.00E-41	176
scaffold-188121	374	48843181	em	CR524456.1	Gallus gallus finished cDNA, clone ChEST141a8	75.26	388	68	28	1371	1745	373	1	2.00E-36	159
scaffold-189101	161	53133643	em	AJ720492.1	Gallus gallus mRNA for hypothetical protein, clone 19a18	93.33	105	1	6	37	140	118	19	9.00E-34	150
scaffold-189101	161	46429733	em	CR391088.1	Gallus gallus finished cDNA, clone ChEST64c3	93.33	105	1	6	38	141	118	19	9.00E-34	150
scaffold-189996	288	53133785	em	AJ720563.1	Gallus gallus mRNA for hypothetical protein, clone 20e15	91.03	78	3	3	1	74	181	104	5.00E-19	102
scaffold-190015	146	53130641	em	AJ719991.1	Gallus gallus mRNA for hypothetical protein, clone 9c4	97.5	80	1	1	82	161	1	79	5.00E-29	135
scaffold-191741	392	237858912	gb	FJ406462.1	Gallus gallus endogenous virus Ovex1 hypothetical protein mRNA, complete cds, alternativ	91.84	49	4	0	2237	2285	49	1	5.00E-09	69.4
scaffold-191741	392	237858911	gb	FJ406461.1	Gallus gallus endogenous virus Ovex1 complete sequence	91.84	49	4	0	7907	7955	49	1	1.00E-08	69.4
scaffold-191741	392	46018981	em	BX950350.2	Gallus gallus finished cDNA, clone ChEST173l1	91.84	49	4	0	546	594	49	1	3.00E-09	69.4
scaffold-191841	438	46237874	em	CR385209.1	Gallus gallus finished cDNA, clone ChEST538e20	89.29	84	7	2	798	880	197	115	4.00E-20	104
scaffold-193036	464	46428154	em	CR389509.1	Gallus gallus finished cDNA, clone ChEST186b22	100	28	0	0	1113	1140	400	427	0.0002	52.8
scaffold-193071	132	41630448	em	BX929920.1	Gallus gallus finished cDNA, clone ChEST770c22	100	28	0	0	21	48	105	132	0.0001	52.8
scaffold-193342	435	46019197	em	CR382438.1	Gallus gallus finished cDNA, clone ChEST428i8	80.95	147	21	7	51	194	416	274	9.00E-22	110
scaffold-193607	163	22074803	gb	AY113681.1	Gallus gallus female expressed transcript 1 (FET1) mRNA, complete cds	100	28	0	0	92	119	136	163	0.0004	52.8
scaffold-193607	163	169640753	gb	EU360443.1	Gallus gallus clone 2 cationic amino acid transporter-2 (CAT-2) mRNA, 5' UTR	100	28	0	0	110	137	136	163	0.00004	52.8
scaffold-193607	163	169640752	gb	EU360442.1	Gallus gallus clone 1 cationic amino acid transporter-2 (CAT-2) mRNA, 5' UTR	100	28	0	0	114	141	136	163	0.00006	52.8
scaffold-193691	142	44885170	em	CR339026.1	Gallus gallus finished cDNA, clone ChEST1001l3	82.35	68	9	3	574	639	67	1	0.00001	56.5
scaffold-194471	571	212405	gb	M59959.1	CHKNAKAT2 Chicken NA,K-ATPase alpha-2-subunit mRNA, complete cds	97.06	34	1	0	1923	1956	114	147	0.00001	58.4
scaffold-194471	571	212405	gb	M59959.1	CHKNAKAT2 Chicken NA,K-ATPase alpha-2-subunit mRNA, complete cds	97.06	34	1	0	1923	1956	241	274	0.00001	58.4
scaffold-194471	571	212407	gb	M59960.1	CHKNAKAT3 Chicken Na,K-ATPase alpha-3-subunit mRNA, complete cds	100	29	0	0	1903	1931	115	143	0.0001	54.7
scaffold-194471	571	212407	gb	M59960.1	CHKNAKAT3 Chicken Na,K-ATPase alpha-3-subunit mRNA, complete cds	100	29	0	0	1903	1931	242	270	0.0001	54.7
scaffold-194861	138	237858912	gb	FJ406462.1	Gallus gallus endogenous virus Ovex1 hypothetical protein mRNA, complete cds, alternativ	90.82	98	9	0	2757	2854	4	101	6.00E-28	132
scaffold-194861	138	237858911	gb	FJ406461.1	Gallus gallus endogenous virus Ovex1 complete sequence	90.82	98	9	0	8427	8524	4	101	2.00E-27	132
scaffold-194861	138	46018981	em	BX950350.2	Gallus gallus finished cDNA, clone ChEST173l1	90.82	98	9	0	1066	1163	4	101	3.00E-28	132
scaffold-195066	187	60098392	em	AJ851393.1	Gallus gallus mRNA for hypothetical protein, clone 1f11	96.94	98	1	2	4	100	49	145	3.00E-37	163
scaffold-195901	112	10441854	gb	AF216970.1	Gallus gallus p95-APP1 mRNA, complete cds	100	38	0	0	733	770	96	59	1.00E-09	71.3
scaffold-195901	112	48841526	em	CR522959.1	Gallus gallus finished cDNA, clone ChEST753g8	90.91	55	4	1	642	695	96	42	1.00E-10	73.1
scaffold-196221	124	46239092	em	CR386333.1	Gallus gallus finished cDNA, clone ChEST725p5	100	30	0	0	820	849	123	94	0.00001	56.5
scaffold-196221	124	45424701	em	CR353463.1	Gallus gallus finished cDNA, clone ChEST251h16	100	30	0	0	796	825	123	94	0.00001	56.5
scaffold-196881	129	46427829	em	CR389184.1	Gallus gallus finished cDNA, clone ChEST288k22	80	85	12	3	159	241	42	123	3.00E-06	58.4
scaffold-196881	129	46425790	em	BX933871.2	Gallus gallus finished cDNA, clone ChEST1004j11	92.16	51	2	2	188	238	129	81	4.00E-10	71.3
scaffold-197400	246	41631786	em	BX931258.1	Gallus gallus finished cDNA, clone ChEST683j9	94.57	129	7	0	130	258	156	28	3.00E-49	200
scaffold-197790	159	212259	gb	M13212.1	CHKLNKPA Chicken cartilage link protein mRNA, complete cds	85.19	162	13	9	1177	1330	159	1	2.00E-35	156
scaffold-197800	698	41634089	em	BX933561.1	Gallus gallus finished cDNA, clone ChEST47o16	90.91	77	7	0	1709	1785	196	272	7.00E-20	104
scaffold-19992	1489	53130441	em	AJ719891.1	Gallus gallus mRNA for hypothetical protein, clone 7o8	90.77	65	6	0	1644	1708	1489	1425	9.00E-15	87.9
scaffold-19992	1489	48842717	em	CR524055.1	Gallus gallus finished cDNA, clone ChEST1017k6	86.49	74	10	0	741	814	90	163	2.00E-13	82.4
scaffold-200245	191	44884979	em	CR338835.1	Gallus gallus finished cDNA, clone ChEST383k11	95.65	46	2	0	13	58	46	1	3.00E-11	75
scaffold-20036	2492	53133745	em	AJ720543.1	Gallus gallus mRNA for hypothetical protein, clone 19o18	88.57	70	4	4	2660	2727	2478	2411	8.00E-13	82.4
scaffold-200418	328	41633151	em	BX932623.1	Gallus gallus finished cDNA, clone ChEST495g24	95.95	74	3	0	129	202	286	213	3.00E-25	121
scaffold-201164	122	10801169	gb	AF208400.1	Gallus gallus POP1C protein (POP1) mRNA, complete cds	87.13	101	9	4	3558	3656	112	14	1.00E-21	111
scaffold-201164	122	53130687	em	AJ720014.1	Gallus gallus mRNA for hypothetical protein, clone 9h20	88.6	114	9	4	400	511	1	112	2.00E-29	135
scaffold-201941	142	41633444	em	BX932916.1	Gallus gallus finished cDNA, clone ChEST998a2	95	40	0	1	354	391	99	138	3.00E-07	62.1
scaffold-202266	171	6911115	gb	AF199602.1	Gallus gallus fibroblast growth factor homologous factor 1 isoform 1B (FHF-1) mRNA, comp	81.63	147	11	11	15	148	27	170	2.00E-21	108
scaffold-202568	102	19072858	gb	AY078179.1	Gallus gallus lens major intrinsic protein (CMIP) mRNA, complete cds	98.04	51	1	0	25	75	51	1	1.00E-15	89.8
scaffold-206051	157	60098802	em	AJ851598.1	Gallus gallus mRNA for hypothetical protein, clone 10e18	87.5	72	9	0	1420	1491	73	144	2.00E-13	84.2
scaffold-206351	1663	41634089	em	BX933561.1	Gallus gallus finished cDNA, clone ChEST47o16	79.04	167	28	5	1709	1870	35	199	6.00E-21	108
scaffold-207403	122	46429984	em	CR391339.1	Gallus gallus finished cDNA, clone ChEST258m20	100	29	0	0	557	585	120	92	0.00003	54.7
scaffold-207758	203	53133825	em	AJ720583.1	Gallus gallus mRNA for hypothetical protein, clone 20k13	95.57	203	9	0	449	651	203	1	3.00E-86	326
scaffold-207758	203	46428800	em	CR390155.1	Gallus gallus finished cDNA, clone ChEST722h23	95.57	203	9	0	73	275	203	1	6.00E-87	326
scaffold-20789	5970	125434893	gb	EF136663.1	Gallus gallus a disintegrin and metalloprotease 13 (ADAM13) mRNA, complete cds	95.52	67	3	0	658	724	576	510	9.00E-21	108
scaffold-207891	102	853833	em	X87609.1	G.gallus mRNA for follistatin	93.22	59	3	1	77	135	45	102	1.00E-14	86.1
scaffold-20797	2939	46425777	em	BX933840.2	Gallus gallus finished cDNA, clone ChEST1000a1	93.81	97	6	0	454	550	2017	1921	5.00E-33	147
scaffold-208165	172	46426227	em	BX950492.2	Gallus gallus finished cDNA, clone ChEST542i13	100	28	0	0	522	549	168	141	0.0002	52.8
scaffold-208415	113	60098696	em	AJ851545.1	Gallus gallus mRNA for hypothetical protein, clone 6c16	79.82	114	14	7	2599	2706	113	3	1.00E-10	75
scaffold-208492	210	62985	em	X60191.1	G.domesticus mRNA for somatostatin-14 and somatostatin-28	92.06	126	10	0	16	141	85	210	2.00E-42	178
scaffold-208935	129	48843181	em	CR524456.1	Gallus gallus finished cDNA, clone ChEST141a8	84.33	134	11	10	1473	1601	1	129	2.00E-25	122
scaffold-208935	129	46427159	em	CR388544.1	Gallus gallus finished cDNA, clone ChEST1026i9	90.91	55	5	0	46	100	55	1	2.00E-11	75
scaffold-208935	129	46428353	em	CR389708.1	Gallus gallus finished cDNA, clone ChEST499h3	88.89	54	4	2	17	69	53	1	1.00E-08	65.8
scaffold-209641	164	1842050	gb	U87231.1	GGU87231 Gallus gallus myosin heavy chain mRNA, complete cds	94.95	99	5	0	3029	3127	164	66	6.00E-35	156
scaffold-209641	164	9800487	gb	AF272034.1	Gallus gallus fast myosin heavy chain isoform 3 mRNA, complete cds	96.97	99	3	0	3073	3171	164	66	3.00E-38	167
scaffold-209641	164	9800485	gb	AF272033.1	Gallus gallus fast myosin heavy chain isoform 2 mRNA, complete cds	95.96	99	4	0	3130	3228	164	66	1.00E-36	161
scaffold-209641	164	23379830	gb	AY116218.1	Gallus gallus fast myosin heavy chain HCIII (N127) mRNA, complete cds	96.97	99	3	0	3118	3216	164	66	3.00E-38	167
scaffold-209641	164	22121648	gb	AY116217.1	Gallus gallus fast myosin heavy chain HCII (N101) mRNA, complete cds	96.97	99	3	0	3130	3228	164	66	3.00E-38	167
scaffold-209641	164	6683484	db	AB021180.1	Gallus gallus mRNA for skeletal myosin heavy chain, complete cds	97	100	1	2	3013	3111	164	66	3.00E-38	167
scaffold-209641	164	212403	gb	M74087.1	CHKMYOSIND Gallus gallus fast myosin heavy chain mRNA, 3' UTR	97	100	1	2	6	104	164	66	1.00E-38	167
scaffold-209641	164	212401	gb	M74085.1	CHKMYOSINB Gallus gallus fast myosin heavy chain mRNA, 3' UTR	95.96	99	4	0	59	157	164	66	7.00E-37	161
scaffold-210239	102	34556453	gb	AY237249.1	Gallus gallus bone morphogenetic protein 2 mRNA, complete cds	95.35	43	2	0	1	43	56	98	2.00E-09	69.4
scaffold-210629	408	46240082	em	CR387323.1	Gallus gallus finished cDNA, clone ChEST342l15	97.44	39	0	1	620	658	4	41	2.00E-08	65.8
scaffold-210890	1098	53136553	em	AJ720947.1	Gallus gallus mRNA for hypothetical protein, clone 30k11	91.79	134	9	2	20	151	1097	964	2.00E-44	185
scaffold-211125	127	48842465	em	CR523803.1	Gallus gallus finished cDNA, clone ChEST733l11	75	124	29	2	98	220	124	2	0.00002	56.5
scaffold-211394	113	46016289	em	BX929425.2	Gallus gallus finished cDNA, clone ChEST989n20	83.76	117	12	6	32	146	1	112	3.00E-20	104
scaffold-211401	215	212405	gb	M59959.1	CHKNAKAT2 Chicken NA,K-ATPase alpha-2-subunit mRNA, complete cds	92.86	140	10	0	1817	1956	146	7	1.00E-49	204
scaffold-211401	215	212407	gb	M59960.1	CHKNAKAT3 Chicken Na,K-ATPase alpha-3-subunit mRNA, complete cds	94.66	131	7	0	1801	1931	141	11	1.00E-49	204
scaffold-21191	3897	60098352	em	AJ851373.1	Gallus gallus mRNA for hypothetical protein, clone 1b1	89.94	169	13	4	745	911	500	334	6.00E-53	215
scaffold-212801	102	60098882	em	AJ851638.1	Gallus gallus mRNA for hypothetical protein, clone 14f6	97.06	102	3	0	129	230	1	102	4.00E-40	172
scaffold-212907	133	237858912	gb	FJ406462.1	Gallus gallus endogenous virus Ovex1 hypothetical protein mRNA, complete cds, alternativ	81.68	131	17	6	2777	2903	1	128	5.00E-19	102
scaffold-212907	133	237858911	gb	FJ406461.1	Gallus gallus endogenous virus Ovex1 complete sequence	81.68	131	17	6	8447	8573	1	128	1.00E-18	102
scaffold-212907	133	46018981	em	BX950350.2	Gallus gallus finished cDNA, clone ChEST173l1	81.68	131	17	6	1086	1212	1	128	3.00E-19	102
scaffold-213971	338	17226302	gb	AF417235.1	Gallus gallus neuropilin-2a1 receptor mRNA, complete cds	95.59	68	3	0	1	68	61	128	2.00E-21	110
scaffold-213971	338	17226304	gb	AF417236.1	Gallus gallus neuropilin-2a2 receptor mRNA, complete cds	95.59	68	3	0	1	68	61	128	2.00E-21	110
scaffold-213971	338	28804496	db	AB090235.1	Gallus gallus mRNA for neuropilin-2, complete cds	95.59	68	3	0	1	68	61	128	2.00E-21	110
scaffold-214473	267	53136379	em	AJ720860.1	Gallus gallus mRNA for hypothetical protein, clone 28a17	100	32	0	0	1	32	211	242	2.00E-06	60.2
scaffold-214473	267	45424983	em	CR353587.1	Gallus gallus finished cDNA, clone ChEST61f23	100	44	0	0	1	44	199	242	3.00E-13	82.4
scaffold-214519	632	53133423	em	AJ720382.1	Gallus gallus mRNA for hypothetical protein, clone 16g22	85.81	155	15	7	7	158	482	632	5.00E-36	158
scaffold-214691	571	6013184	gb	AF165215.1	Gallus gallus Sk-tropomodulin (Sk-Tmod) mRNA, complete cds	91.95	149	9	3	32	179	212	66	1.00E-50	206
scaffold-214691	571	11875326	db	AB052717.1	Gallus gallus skTmod mRNA for skeletal muscle type tropomodulin, partial cds	95.05	101	5	0	1	101	166	66	8.00E-37	159
scaffold-215304	343	42600526	em	BX950841.1	Gallus gallus finished cDNA, clone ChEST672m6	88.89	153	15	2	159	310	1	152	3.00E-45	187
scaffold-216313	139	237858912	gb	FJ406462.1	Gallus gallus endogenous virus Ovex1 hypothetical protein mRNA, complete cds, alternativ	87.95	83	8	2	2208	2289	82	1	2.00E-17	97.1
scaffold-216313	139	237858911	gb	FJ406461.1	Gallus gallus endogenous virus Ovex1 complete sequence	87.95	83	8	2	7878	7959	82	1	6.00E-17	97.1
scaffold-216313	139	46018981	em	BX950350.2	Gallus gallus finished cDNA, clone ChEST173l1	87.95	83	8	2	517	598	82	1	1.00E-17	97.1
scaffold-21641	1987	46017358	em	BX932276.2	Gallus gallus finished cDNA, clone ChEST356l16	77.11	201	36	9	222	417	272	467	2.00E-21	108
scaffold-216552	135	46425569	em	BX930161.2	Gallus gallus finished cDNA, clone ChEST583p4	90.98	133	12	0	152	284	134	2	6.00E-43	180
scaffold-216552	135	46017689	em	BX933071.2	Gallus gallus finished cDNA, clone ChEST1006d23	90.98	133	12	0	155	287	134	2	6.00E-43	180
scaffold-216552	135	45422535	em	CR352700.1	Gallus gallus finished cDNA, clone ChEST35b9	91.04	134	12	0	89	222	135	2	1.00E-43	182
scaffold-216955	178	46430112	em	CR391467.1	Gallus gallus finished cDNA, clone ChEST761b10	91.84	49	4	0	797	845	178	130	2.00E-09	69.4
scaffold-217260	714	11994950	db	AB050015.1	Gallus gallus Gbx-1 mRNA for transcription factor Gbx-1, complete cds	91.67	72	2	4	233	302	1	70	7.00E-18	97.1
scaffold-21740	580	53130689	em	AJ720015.1	Gallus gallus mRNA for hypothetical protein, clone 9i5	97.26	73	2	0	208	280	417	345	6.00E-26	124
scaffold-21740	580	45424823	em	CR353517.1	Gallus gallus finished cDNA, clone ChEST132c24	97.26	73	2	0	220	292	417	345	5.00E-26	124
scaffold-217859	182	1531768	em	Y07811.1	G.gallus mRNA for rab5C-like protein	89.34	122	13	0	541	662	59	180	5.00E-35	154
scaffold-218258	5429	60098468	em	AJ851431.1	Gallus gallus mRNA for hypothetical protein, clone 2k14	97.06	68	2	0	1108	1175	140	73	6.00E-23	115
scaffold-218304	16898	45423710	em	CR353014.1	Gallus gallus finished cDNA, clone ChEST538c23	97.06	34	0	1	748	781	7622	7590	0.00001	56.5
scaffold-218385	3670	53130917	em	AJ720117.1	Gallus gallus mRNA for hypothetical protein, clone 10o24	88.03	142	15	2	193	333	3667	3527	3.00E-39	167
scaffold-218385	3670	53127719	em	AJ719530.1	Gallus gallus partial mRNA for hypothetical protein, clone 3b18	88.03	142	15	2	196	336	3667	3527	4.00E-39	167
scaffold-218385	3670	53127062	em	AJ719348.1	Gallus gallus mRNA for hypothetical protein, clone 1i19	88.03	142	15	2	196	336	3667	3527	2.00E-38	167
scaffold-218417	2388	46019197	em	CR382438.1	Gallus gallus finished cDNA, clone ChEST428i8	79.23	207	32	10	36	238	108	307	6.00E-29	134
scaffold-218490	2107	45421905	em	CR352351.1	Gallus gallus finished cDNA, clone ChEST536d16	97.14	35	1	0	83	117	1	35	1.00E-06	60.2
scaffold-21854	1413	15383904	gb	AF083440.2	Gallus gallus collagen XVIII mRNA, complete cds	85.93	199	21	5	3321	3514	591	395	6.00E-50	206
scaffold-218555	3924	46429616	em	CR390971.1	Gallus gallus finished cDNA, clone ChEST742a17	86.79	53	3	4	85	135	150	200	0.00001	56.5
scaffold-218598	5579	60098850	em	AJ851622.1	Gallus gallus mRNA for hypothetical protein, clone 12o19	83.58	134	14	8	2994	3123	1086	957	8.00E-24	119
scaffold-218598	5579	46239131	em	CR386372.1	Gallus gallus finished cDNA, clone ChEST929m16	82.61	115	15	5	753	865	956	1067	7.00E-18	97.1
scaffold-21862	24578	45422210	em	CR352542.1	Gallus gallus finished cDNA, clone ChEST836a15	89.62	212	21	1	791	1002	3067	3277	1.00E-69	268
scaffold-21862	24578	45422210	em	CR352542.1	Gallus gallus finished cDNA, clone ChEST836a15	89.19	185	15	5	54	236	1039	1220	8.00E-57	226
scaffold-21862	24578	45422210	em	CR352542.1	Gallus gallus finished cDNA, clone ChEST836a15	96.77	124	4	0	669	792	2149	2272	3.00E-51	207
scaffold-21862	24578	41630216	em	BX929688.1	Gallus gallus finished cDNA, clone ChEST794a18	91.06	179	16	0	524	702	3067	3245	5.00E-62	243
scaffold-21862	24578	41630216	em	BX929688.1	Gallus gallus finished cDNA, clone ChEST794a18	95.97	124	5	0	402	525	2149	2272	9.00E-50	202
scaffold-218671	4391	51231401	em	CR733084.1	Gallus gallus finished cDNA, clone ChEST527i3	100	33	0	0	899	931	3590	3558	3.00E-07	62.1
scaffold-218671	4391	47022914	em	CR407380.1	Gallus gallus finished cDNA, clone ChEST439o17	87.93	58	2	2	544	596	3615	3558	5.00E-08	63.9
scaffold-218671	4391	45422420	em	CR352644.1	Gallus gallus finished cDNA, clone ChEST427d14	87.93	58	2	2	1034	1086	3615	3558	8.00E-08	63.9
scaffold-218730	2255	45422542	em	CR352703.1	Gallus gallus finished cDNA, clone ChEST39m24	90.2	51	3	2	468	517	2191	2240	2.00E-08	65.8
scaffold-21879	3665	46239672	em	CR386913.1	Gallus gallus finished cDNA, clone ChEST1014c4	86.62	142	17	2	110	249	1884	2025	1.00E-35	156
scaffold-21879	3665	46239872	em	CR387113.1	Gallus gallus finished cDNA, clone ChEST474f24	89.58	96	7	2	748	840	3466	3371	1.00E-24	119
scaffold-218841	2594	47022917	em	CR407383.1	Gallus gallus finished cDNA, clone ChEST431o12	91.22	205	16	2	579	782	1559	1356	2.00E-72	278
scaffold-218877	2263	41633749	em	BX933221.1	Gallus gallus finished cDNA, clone ChEST516d4	93.46	153	9	1	20	171	1063	911	8.00E-57	226
scaffold-218877	2263	41635694	em	BX935166.1	Gallus gallus finished cDNA, clone ChEST534n12	93.46	153	9	1	354	505	1063	911	8.00E-57	226
scaffold-21888	2885	46429984	em	CR391339.1	Gallus gallus finished cDNA, clone ChEST258m20	100	29	0	0	558	586	670	642	0.00003	54.7
scaffold-21888	2885	46016877	em	BX930936.2	Gallus gallus finished cDNA, clone ChEST966e11	96.97	33	1	0	830	862	641	673	0.00001	56.5
scaffold-21888	2885	45422526	em	CR352696.1	Gallus gallus finished cDNA, clone ChEST37d4	96.88	32	1	0	286	317	668	637	0.00004	54.7
scaffold-218927	3856	46017231	em	BX931719.2	Gallus gallus finished cDNA, clone ChEST750g20	90.53	95	9	0	362	456	369	463	7.00E-27	126
scaffold-218927	3856	42600447	em	BX950762.1	Gallus gallus finished cDNA, clone ChEST820i16	90.53	95	9	0	377	471	369	463	7.00E-27	126
scaffold-218927	3856	41631381	em	BX930853.1	Gallus gallus finished cDNA, clone ChEST965e16	90.53	95	9	0	401	495	369	463	7.00E-27	126
scaffold-218927	3856	41635116	em	BX934588.1	Gallus gallus finished cDNA, clone ChEST92f23	87.9	124	12	2	669	791	342	463	1.00E-31	143
scaffold-218927	3856	41634221	em	BX933693.1	Gallus gallus finished cDNA, clone ChEST943o4	91.58	95	8	0	335	429	369	463	1.00E-28	132
scaffold-218927	3856	41632823	em	BX932295.1	Gallus gallus finished cDNA, clone ChEST352l23	91.58	95	8	0	369	463	369	463	1.00E-28	132
scaffold-218957	8687	46239131	em	CR386372.1	Gallus gallus finished cDNA, clone ChEST929m16	88.14	59	4	3	819	876	7237	7181	5.00E-09	67.6
scaffold-219088	3718	46239092	em	CR386333.1	Gallus gallus finished cDNA, clone ChEST725p5	82.5	80	9	5	824	901	2	78	2.00E-08	65.8
scaffold-219088	3718	45424701	em	CR353463.1	Gallus gallus finished cDNA, clone ChEST251h16	82.5	80	9	5	800	877	2	78	2.00E-08	65.8
scaffold-219102	2938	41635225	em	BX934697.1	Gallus gallus finished cDNA, clone ChEST386i3	94.74	114	6	0	160	273	8	121	1.00E-42	178
scaffold-219107	2402	53133745	em	AJ720543.1	Gallus gallus mRNA for hypothetical protein, clone 19o18	75	208	39	12	2527	2726	2380	2178	2.00E-13	84.2
scaffold-219143	3401	46426266	em	BX950588.2	Gallus gallus finished cDNA, clone ChEST1035c7	100	55	0	0	805	859	1907	1961	1.00E-19	102
scaffold-219143	3401	46018879	em	BX936053.2	Gallus gallus finished cDNA, clone ChEST288c24	100	55	0	0	493	547	1907	1961	1.00E-19	102
scaffold-219143	3401	46018161	em	BX934194.2	Gallus gallus finished cDNA, clone ChEST305m16	100	55	0	0	642	696	1907	1961	1.00E-19	102
scaffold-219195	2912	46017561	em	BX932786.2	Gallus gallus finished cDNA, clone ChEST266p10	89.13	138	14	1	645	782	2584	2448	4.00E-40	171
scaffold-219195	2912	46017561	em	BX932786.2	Gallus gallus finished cDNA, clone ChEST266p10	93.98	83	5	0	570	652	2761	2679	1.00E-26	126
scaffold-219195	2912	46017561	em	BX932786.2	Gallus gallus finished cDNA, clone ChEST266p10	94.81	77	4	0	784	860	2236	2160	4.00E-25	121
scaffold-219281	5936	45422542	em	CR352703.1	Gallus gallus finished cDNA, clone ChEST39m24	90.2	51	3	2	468	517	53	4	2.00E-08	65.8
scaffold-21932	5868	53132491	em	AJ720250.1	Gallus gallus mRNA for hypothetical protein, clone 13h18	93.85	65	4	0	296	360	4052	3988	2.00E-18	99
scaffold-21932	5868	48842494	em	CR523832.1	Gallus gallus finished cDNA, clone ChEST927p14	95.38	65	3	0	304	368	4052	3988	5.00E-20	104
scaffold-219417	2705	60098696	em	AJ851545.1	Gallus gallus mRNA for hypothetical protein, clone 6c16	80.92	173	23	9	2128	2295	257	90	1.00E-26	128
scaffold-219508	5347	60098426	em	AJ851410.1	Gallus gallus mRNA for hypothetical protein, clone 2b20	87.64	178	20	2	1622	1798	1379	1203	3.00E-50	206
scaffold-219613	2089	46016877	em	BX930936.2	Gallus gallus finished cDNA, clone ChEST966e11	89.04	73	4	4	836	906	1977	2047	4.00E-15	87.9
scaffold-219663	2567	53127363	em	AJ719406.1	Gallus gallus mRNA for hypothetical protein, clone 2a5	88.79	232	20	6	906	1134	2439	2211	2.00E-72	279
scaffold-219663	2567	47021997	em	CR406463.1	Gallus gallus finished cDNA, clone ChEST961j23	89.58	96	8	2	1	95	2305	2211	5.00E-25	121
scaffold-219767	2403	404855	em	Z22932.1	G.domesticus GLUT 2 gene	84.88	86	9	4	2219	2302	1585	1668	1.00E-13	84.2
scaffold-219837	5407	288871990	db	AB545040.1	Gallus gallus LASP1 mRNA for LIM and SH3 protein 1, complete cds	92	175	14	0	603	777	5142	4968	5.00E-63	246
scaffold-219837	5407	46240442	em	CR387683.1	Gallus gallus finished cDNA, clone ChEST17k11	84.93	219	19	13	825	1041	3452	3246	1.00E-51	209
scaffold-219837	5407	46240442	em	CR387683.1	Gallus gallus finished cDNA, clone ChEST17k11	94.19	86	5	0	598	683	5142	5057	2.00E-28	132
scaffold-219837	5407	46238822	em	CR386063.1	Gallus gallus finished cDNA, clone ChEST1034p10	86.91	191	17	6	698	887	3246	3429	3.00E-51	207
scaffold-219917	2035	44884822	em	CR338678.1	Gallus gallus finished cDNA, clone ChEST996p11	80.18	111	15	6	224	330	139	32	1.00E-11	76.8
scaffold-219952	6750	48842952	em	CR524227.1	Gallus gallus finished cDNA, clone ChEST1004m2	89.38	113	10	2	119	230	4465	4576	2.00E-31	141
scaffold-219965	21576	41636082	em	BX935554.1	Gallus gallus finished cDNA, clone ChEST81l2	89.83	177	16	2	427	602	13983	14158	1.00E-56	226
scaffold-219965	21576	41636082	em	BX935554.1	Gallus gallus finished cDNA, clone ChEST81l2	82.27	220	29	8	726	938	18280	18496	2.00E-43	182
scaffold-219965	21576	41632248	em	BX931720.1	Gallus gallus finished cDNA, clone ChEST738g6	89.83	177	16	2	148	323	13983	14158	7.00E-57	226
scaffold-219965	21576	41632248	em	BX931720.1	Gallus gallus finished cDNA, clone ChEST738g6	82.27	220	29	8	447	659	18280	18496	2.00E-43	182
scaffold-22	14355	53130841	em	AJ720091.1	Gallus gallus mRNA for hypothetical protein, clone 10g8	91.94	62	5	0	452	513	922	983	1.00E-14	87.9
scaffold-220000	3019	46018037	em	BX933927.2	Gallus gallus finished cDNA, clone ChEST11i22	98.25	57	1	0	1	57	62	6	4.00E-19	100
scaffold-220008	16711	46428767	em	CR390122.1	Gallus gallus finished cDNA, clone ChEST163a15	84.18	531	46	24	218	729	5364	4853	2.00E-133	481
scaffold-220068	3053	464148	db	D21837.1	CHKOCL Gallus gallus mRNA for occludin, complete cds	80.26	689	96	28	43	702	2291	1614	9.00E-134	483
scaffold-220068	3053	464148	db	D21837.1	CHKOCL Gallus gallus mRNA for occludin, complete cds	83.53	170	18	10	700	864	673	509	1.00E-33	150
scaffold-220119	2603	53127469	em	AJ719459.1	Gallus gallus mRNA for hypothetical protein, clone 2i19	84.64	384	49	10	473	851	617	995	8.00E-101	374
scaffold-220202	2584	53136094	em	AJ720826.1	Gallus gallus mRNA for hypothetical protein, clone 26n22	89.02	173	15	4	237	407	567	737	4.00E-52	211
scaffold-220209	11469	60098580	em	AJ851487.1	Gallus gallus mRNA for hypothetical protein, clone 3n15	83.09	1147	108	56	1189	2284	2731	3842	0	965
scaffold-220209	11469	46427377	em	CR388732.1	Gallus gallus finished cDNA, clone ChEST573a21	92.75	138	9	1	627	764	4814	4678	1.00E-48	198
scaffold-22023	3930	53136729	em	AJ721035.1	Gallus gallus mRNA for hypothetical protein, clone 33a18	77.44	133	20	9	2332	2459	222	349	1.00E-09	71.3
scaffold-22023	3930	46018701	em	BX935626.2	Gallus gallus finished cDNA, clone ChEST166k8	88.52	122	12	2	459	579	2954	3074	4.00E-33	147
scaffold-22023	3930	46018701	em	BX935626.2	Gallus gallus finished cDNA, clone ChEST166k8	95	80	4	0	382	461	2494	2573	5.00E-27	126
scaffold-220295	18063	46429620	em	CR390975.1	Gallus gallus finished cDNA, clone ChEST543j5	80.16	126	21	3	744	869	230	109	4.00E-16	91.6
scaffold-22032	1604	46238752	em	CR385993.1	Gallus gallus finished cDNA, clone ChEST213k8	96.97	66	2	0	580	645	358	293	3.00E-22	111
scaffold-220422	2165	46428611	em	CR389966.1	Gallus gallus finished cDNA, clone ChEST992a21	86.36	88	9	3	699	785	1209	1294	7.00E-17	93.5
scaffold-220422	2165	46429640	em	CR390995.1	Gallus gallus finished cDNA, clone ChEST751b15	88.64	88	7	3	777	863	1209	1294	3.00E-20	104
scaffold-220731	5097	4589839	db	AB025282.1	Gallus gallus cPgC mRNA for pepsinogen C, complete cds	91.4	93	2	6	242	331	175	86	1.00E-25	122
scaffold-220731	5097	4589837	db	AB025281.1	Gallus gallus cPgA mRNA for pepsinogen A, complete cds	84.15	82	9	4	268	347	164	85	1.00E-11	76.8
scaffold-220759	2432	47022746	em	CR407212.1	Gallus gallus finished cDNA, clone ChEST800i10	80.87	115	18	4	395	507	1461	1349	5.00E-15	87.9
scaffold-220770	2670	19309663	em	X58869.4	Gallus gallus mRNA for aldehyde dehydrogenase 1 (aldh1 gene)	88.39	112	13	0	1944	2055	1239	1128	5.00E-29	135
scaffold-220775	7768	46019197	em	CR382438.1	Gallus gallus finished cDNA, clone ChEST428i8	83.74	123	14	6	51	169	130	10	3.00E-22	111
scaffold-220822	4166	41634484	em	BX933956.1	Gallus gallus finished cDNA, clone ChEST132k10	74.89	446	62	33	1678	2110	3097	3505	7.00E-36	158
scaffold-220834	2776	46239151	em	CR386392.1	Gallus gallus finished cDNA, clone ChEST226k24	88.79	116	10	3	873	987	2472	2359	1.00E-30	139
scaffold-220953	2766	119873801	gb	EF066526.1	Gallus gallus F-box helicase (FBH1) mRNA, complete cds	94.39	107	4	2	2060	2165	692	797	2.00E-37	163
scaffold-220975	2685	27531704	db	AB086823.1	Gallus gallus mRNA for equarin-S, complete cds	81.5	227	32	10	3715	3936	312	91	9.00E-42	178
scaffold-220975	2685	404855	em	Z22932.1	G.domesticus GLUT 2 gene	77.17	184	23	12	2141	2307	302	121	3.00E-15	89.8
scaffold-22098	692	47022835	em	CR407301.1	Gallus gallus finished cDNA, clone ChEST625o5	92.86	42	2	1	1088	1129	613	653	1.00E-06	60.2
scaffold-221147	7394	45422542	em	CR352703.1	Gallus gallus finished cDNA, clone ChEST39m24	91.67	48	4	0	470	517	5183	5136	7.00E-09	67.6
scaffold-22120	4421	53127653	em	AJ719497.1	Gallus gallus mRNA for hypothetical protein, clone 2n22	90.38	52	5	0	197	248	820	871	6.00E-09	69.4
scaffold-221270	6003	60098364	em	AJ851379.1	Gallus gallus mRNA for hypothetical protein, clone 1c1	88.16	76	7	2	2332	2406	2831	2757	4.00E-15	89.8
scaffold-221270	6003	46429620	em	CR390975.1	Gallus gallus finished cDNA, clone ChEST543j5	82.4	125	21	1	756	880	2818	2695	4.00E-21	108
scaffold-221270	6003	46429620	em	CR390975.1	Gallus gallus finished cDNA, clone ChEST543j5	85.71	77	5	4	744	815	244	169	1.00E-11	76.8
scaffold-221272	6771	46238390	em	CR385631.1	Gallus gallus finished cDNA, clone ChEST380e17	92.31	39	3	0	289	327	58	20	0.00001	56.5
scaffold-221364	2365	46019002	em	BX950417.2	Gallus gallus finished cDNA, clone ChEST725e17	89.41	170	16	2	446	614	1820	1988	7.00E-53	213
scaffold-221364	2365	46019002	em	BX950417.2	Gallus gallus finished cDNA, clone ChEST725e17	83.73	166	17	9	251	414	1130	1287	2.00E-33	148
scaffold-221364	2365	46016812	em	BX930828.2	Gallus gallus finished cDNA, clone ChEST372k3	89.41	170	16	2	397	565	1820	1988	6.00E-53	213
scaffold-221364	2365	46016812	em	BX930828.2	Gallus gallus finished cDNA, clone ChEST372k3	84.34	166	16	9	202	365	1130	1287	4.00E-35	154
scaffold-221364	2365	41635945	em	BX935417.1	Gallus gallus finished cDNA, clone ChEST506e13	89.41	170	16	2	419	587	1820	1988	6.00E-53	213
scaffold-221364	2365	41635945	em	BX935417.1	Gallus gallus finished cDNA, clone ChEST506e13	83.73	166	17	9	224	387	1130	1287	2.00E-33	148
scaffold-221364	2365	41631418	em	BX930890.1	Gallus gallus finished cDNA, clone ChEST374j11	87.65	170	19	2	378	546	1820	1988	6.00E-48	196
scaffold-221364	2365	41631418	em	BX930890.1	Gallus gallus finished cDNA, clone ChEST374j11	84.34	166	16	9	183	346	1130	1287	4.00E-35	154
scaffold-221445	2427	5670097	gb	AF160960.1	Gallus gallus erythroid-specific folate receptor mRNA, complete cds	82.83	99	14	3	20	116	2190	2093	3.00E-14	86.1
scaffold-221581	5220	46018453	em	BX935082.2	Gallus gallus finished cDNA, clone ChEST73p7	84.45	283	31	11	793	1070	3473	3199	5.00E-69	267
scaffold-221587	4123	46239092	em	CR386333.1	Gallus gallus finished cDNA, clone ChEST725p5	81.18	85	10	6	771	852	1657	1576	7.00E-08	63.9
scaffold-221587	4123	45422542	em	CR352703.1	Gallus gallus finished cDNA, clone ChEST39m24	90.2	51	3	2	468	517	1675	1626	2.00E-08	65.8
scaffold-221587	4123	45422542	em	CR352703.1	Gallus gallus finished cDNA, clone ChEST39m24	100	30	0	0	468	497	1683	1654	0.00001	56.5
scaffold-221587	4123	45424701	em	CR353463.1	Gallus gallus finished cDNA, clone ChEST251h16	81.18	85	10	6	747	828	1657	1576	7.00E-08	63.9
scaffold-221643	3134	46239131	em	CR386372.1	Gallus gallus finished cDNA, clone ChEST929m16	86.21	87	7	5	799	883	68	151	1.00E-15	89.8
scaffold-22165	1513	46427829	em	CR389184.1	Gallus gallus finished cDNA, clone ChEST288k22	93.33	45	3	0	276	320	1431	1475	4.00E-09	67.6
scaffold-221732	2174	46017264	em	BX932029.2	Gallus gallus finished cDNA, clone ChEST895b13	94.59	37	0	2	156	191	2100	2065	0.00001	56.5
scaffold-221732	2174	46016660	em	BX930504.2	Gallus gallus finished cDNA, clone ChEST618n3	78.07	114	12	12	200	305	2173	2065	1.00E-06	60.2
scaffold-221764	2335	46018987	em	BX950368.2	Gallus gallus finished cDNA, clone ChEST325n10	96.88	32	1	0	538	569	2233	2202	0.00008	54.7
scaffold-221764	2335	46018728	em	BX935698.2	Gallus gallus finished cDNA, clone ChEST328i1	96.88	32	1	0	439	470	2233	2202	0.00007	54.7
scaffold-221764	2335	7328939	db	AB040438.1	Gallus gallus mRNA for transcription factor Tcf4, partial cds	82.19	73	8	4	484	552	2229	2158	7.00E-06	58.4
scaffold-221789	2415	45422542	em	CR352703.1	Gallus gallus finished cDNA, clone ChEST39m24	90.2	51	3	2	467	516	2358	2407	2.00E-08	65.8
scaffold-221815	6457	47022878	em	CR407344.1	Gallus gallus finished cDNA, clone ChEST807h1	79.14	278	46	12	415	686	3929	4200	1.00E-43	182
scaffold-221824	2596	47022914	em	CR407380.1	Gallus gallus finished cDNA, clone ChEST439o17	94.87	39	2	0	557	595	2387	2349	2.00E-07	62.1
scaffold-221824	2596	45422420	em	CR352644.1	Gallus gallus finished cDNA, clone ChEST427d14	94.87	39	2	0	1047	1085	2387	2349	3.00E-07	62.1
scaffold-221953	2203	53132175	em	AJ720221.1	Gallus gallus mRNA for hypothetical protein, clone 12p22	77.84	546	65	43	3168	3690	1745	1233	1.00E-74	287
scaffold-22203	1131	45426725	em	CR354369.1	Gallus gallus finished cDNA, clone ChEST534p2	79.29	169	7	18	646	791	21	184	1.00E-16	93.5
scaffold-222044	2331	551555	gb	M28488.1	CHKS6KIIA Gallus gallus (clone AV36) ribosomal protein S6 kinase (rsk) mRNA, complete cd	85	80	10	2	3145	3223	30	108	2.00E-12	80.5
scaffold-222044	2331	44885074	em	CR338930.1	Gallus gallus finished cDNA, clone ChEST980d23	85	80	10	2	542	620	30	108	7.00E-13	80.5
scaffold-222117	4557	48841638	em	CR523071.1	Gallus gallus finished cDNA, clone ChEST567l17	88.24	51	5	1	283	333	3333	3284	1.00E-06	60.2
scaffold-222137	2616	45422542	em	CR352703.1	Gallus gallus finished cDNA, clone ChEST39m24	90.2	51	3	2	468	517	109	60	2.00E-08	65.8
scaffold-22217	672	60098450	em	AJ851422.1	Gallus gallus mRNA for hypothetical protein, clone 2g14	85.57	194	28	0	347	540	198	391	2.00E-49	204
scaffold-222176	2858	47022643	em	CR407109.1	Gallus gallus finished cDNA, clone ChEST745j4	82.28	79	5	9	513	585	1950	1875	1.00E-06	60.2
scaffold-222180	2048	41635907	em	BX935379.1	Gallus gallus finished cDNA, clone ChEST501p24	95.81	621	14	9	21	631	2046	1428	0	992
scaffold-222180	2048	41635730	em	BX935202.1	Gallus gallus finished cDNA, clone ChEST534m7	95.82	622	14	9	273	884	2046	1427	0	994
scaffold-222227	7048	46427982	em	CR389337.1	Gallus gallus finished cDNA, clone ChEST724l4	85.93	135	12	7	919	1049	546	677	7.00E-30	137
scaffold-222227	7048	45426547	em	CR354286.1	Gallus gallus finished cDNA, clone ChEST302b16	85.93	135	12	7	1817	1947	546	677	1.00E-29	137
scaffold-222333	2660	53133811	em	AJ720576.1	Gallus gallus mRNA for hypothetical protein, clone 20j15	87.1	248	18	8	2384	2624	1921	1681	4.00E-69	268
scaffold-222333	2660	46427870	em	CR389225.1	Gallus gallus finished cDNA, clone ChEST504f20	87.1	248	18	8	416	656	1921	1681	8.00E-70	268
scaffold-222389	2616	53136391	em	AJ720866.1	Gallus gallus mRNA for hypothetical protein, clone 28f9	93.83	81	5	0	2236	2316	882	802	5.00E-25	122
scaffold-222402	3022	41634726	em	BX934198.1	Gallus gallus finished cDNA, clone ChEST443c3	90.91	99	9	0	258	356	1406	1504	3.00E-29	134
scaffold-222450	6500	47022992	em	CR407458.1	Gallus gallus finished cDNA, clone ChEST12e2	90.48	84	7	1	124	206	6422	6339	1.00E-21	110
scaffold-222450	6500	46017002	em	BX931249.2	Gallus gallus finished cDNA, clone ChEST680h14	90.48	84	7	1	145	227	6422	6339	5.00E-22	110
scaffold-222468	3775	41634552	em	BX934024.1	Gallus gallus finished cDNA, clone ChEST61o1	90	130	13	0	483	612	1260	1131	2.00E-39	169
scaffold-222468	3775	41630546	em	BX930018.1	Gallus gallus finished cDNA, clone ChEST765h4	90	130	13	0	495	624	1260	1131	2.00E-39	169
scaffold-222548	2725	78771532	db	AB194233.1	Gallus gallus sst273 mRNA for LRR and Ig containing transmembrane protein, complete cds	87.91	2134	212	41	189	2302	618	2725	0	2470
scaffold-22269	4505	53132064	em	AJ720210.1	Gallus gallus mRNA for hypothetical protein, clone 12m8	82.09	134	17	7	3223	3353	874	1003	1.00E-20	108
scaffold-222743	4773	53132710	em	AJ720270.1	Gallus gallus mRNA for hypothetical protein, clone 13o6	93.9	82	5	0	30	111	1345	1264	8.00E-26	124
scaffold-222743	4773	46428440	em	CR389795.1	Gallus gallus finished cDNA, clone ChEST275l15	93.9	82	5	0	206	287	1345	1264	2.00E-26	124
scaffold-222775	3024	46426251	em	BX950549.2	Gallus gallus finished cDNA, clone ChEST565h21	100	30	0	0	227	256	2702	2673	0.00001	56.5
scaffold-222812	2161	41630496	em	BX929968.1	Gallus gallus finished cDNA, clone ChEST290l23	94.37	142	8	0	629	770	1433	1292	2.00E-54	219
scaffold-222837	2140	53133527	em	AJ720434.1	Gallus gallus mRNA for hypothetical protein, clone 17i24	91.15	113	9	1	303	415	1211	1100	5.00E-34	152
scaffold-222844	2283	46429620	em	CR390975.1	Gallus gallus finished cDNA, clone ChEST543j5	84.78	92	10	3	744	835	109	22	1.00E-15	89.8
scaffold-222870	2447	46016449	em	BX929959.2	Gallus gallus finished cDNA, clone ChEST293d10	81.08	111	17	4	2	110	2380	2272	1.00E-14	86.1
scaffold-222989	2219	46427829	em	CR389184.1	Gallus gallus finished cDNA, clone ChEST288k22	94.44	36	2	0	285	320	155	120	9.00E-06	56.5
scaffold-223124	3462	212614	gb	M61145.1	CHKPRLP Gallus gallus prion-like protein mRNA, complete cds	100	31	0	0	14	44	578	548	7.00E-06	58.4
scaffold-223142	2118	46239131	em	CR386372.1	Gallus gallus finished cDNA, clone ChEST929m16	84.09	88	7	7	799	883	98	181	2.00E-12	78.7
scaffold-223177	5224	46019286	em	BX950652.2	Gallus gallus finished cDNA, clone ChEST607n8	96.88	32	1	0	1296	1327	4470	4501	0.00007	54.7
scaffold-22320	3124	44885000	em	CR338856.1	Gallus gallus finished cDNA, clone ChEST1019b14	97.14	35	0	1	99	132	145	179	3.00E-06	58.4
scaffold-22320	3124	41633444	em	BX932916.1	Gallus gallus finished cDNA, clone ChEST998a2	94.87	39	1	1	364	401	183	145	1.00E-06	60.2
scaffold-223202	2235	45422542	em	CR352703.1	Gallus gallus finished cDNA, clone ChEST39m24	92	50	2	2	469	517	2152	2200	2.00E-09	69.4
scaffold-223219	6762	46017679	em	BX933041.2	Gallus gallus finished cDNA, clone ChEST997e1	76.3	211	25	22	186	382	4182	3983	8.00E-16	89.8
scaffold-223219	6762	41635168	em	BX934640.1	Gallus gallus finished cDNA, clone ChEST848l8	90	50	1	4	329	376	4344	4297	3.00E-07	62.1
scaffold-223393	2988	53133521	em	AJ720431.1	Gallus gallus mRNA for hypothetical protein, clone 17i9	82.65	98	10	7	3071	3164	126	32	3.00E-12	80.5
scaffold-223441	2055	46016449	em	BX929959.2	Gallus gallus finished cDNA, clone ChEST293d10	88.57	70	6	2	2	70	152	220	4.00E-14	84.2
scaffold-223470	2300	60099002	em	AJ851698.1	Gallus gallus mRNA for hypothetical protein, clone 19a21	100	28	0	0	2500	2527	132	105	0.0008	52.8
scaffold-223470	2300	45422542	em	CR352703.1	Gallus gallus finished cDNA, clone ChEST39m24	90.2	51	3	2	468	517	120	71	2.00E-08	65.8
scaffold-223470	2300	45422542	em	CR352703.1	Gallus gallus finished cDNA, clone ChEST39m24	100	31	0	0	467	497	129	99	4.00E-06	58.4
scaffold-223522	2087	642485	gb	U17000.1	GGU17000 Gallus gallus TOP AP mRNA, complete cds	88.65	326	32	5	294	618	403	82	2.00E-106	392
scaffold-223529	2143	53135933	em	AJ720811.1	Gallus gallus mRNA for hypothetical protein, clone 26e2	93.1	58	2	2	10	66	2042	2098	1.00E-13	84.2
scaffold-223609	3163	42600021	em	BX950367.1	Gallus gallus finished cDNA, clone ChEST330l8	86.57	67	9	0	83	149	547	613	5.00E-11	75
scaffold-223635	2422	45426576	em	CR354301.1	Gallus gallus finished cDNA, clone ChEST304h6	94	100	6	0	264	363	1988	1889	2.00E-34	152
scaffold-22367	951	46428561	em	CR389916.1	Gallus gallus finished cDNA, clone ChEST910p6	93.46	107	7	0	725	831	701	595	8.00E-37	159
scaffold-22367	951	7328939	db	AB040438.1	Gallus gallus mRNA for transcription factor Tcf4, partial cds	94.44	36	1	1	480	514	906	941	0.00009	54.7
scaffold-223712	4711	186703013	gb	EU419881.1	Gallus gallus PNPLA7 mRNA, complete cds	91.28	195	14	3	2528	2720	1114	1307	2.00E-67	263
scaffold-223716	2352	53133745	em	AJ720543.1	Gallus gallus mRNA for hypothetical protein, clone 19o18	87.84	74	3	6	2657	2727	120	190	8.00E-13	82.4
scaffold-223790	3180	161876039	gb	EU282004.1	Gallus gallus low affinity neurotrophin p75 receptor precursor (NGFR) mRNA, complete cds	88.27	162	9	7	101	253	288	448	2.00E-44	185
scaffold-223793	4028	48843128	em	CR524403.1	Gallus gallus finished cDNA, clone ChEST720d1	92.11	114	9	0	296	409	694	807	3.00E-37	161
scaffold-223793	4028	41630233	em	BX929705.1	Gallus gallus finished cDNA, clone ChEST804g24	92.11	114	9	0	314	427	694	807	2.00E-37	161
scaffold-223820	2326	47022490	em	CR406956.1	Gallus gallus finished cDNA, clone ChEST907e18	94.87	39	1	1	397	434	39	1	1.00E-06	60.2
scaffold-223959	5400	42600021	em	BX950367.1	Gallus gallus finished cDNA, clone ChEST330l8	80.95	147	16	10	4	142	768	910	2.00E-20	106
scaffold-223961	2693	45422542	em	CR352703.1	Gallus gallus finished cDNA, clone ChEST39m24	90.2	51	3	2	468	517	2626	2675	2.00E-08	65.8
scaffold-223985	3688	53134480	em	AJ720676.1	Gallus gallus mRNA for hypothetical protein, clone 23d16	91.11	45	2	2	2176	2219	3363	3406	3.00E-06	60.2
scaffold-224012	2580	4878034	gb	AF116856.2	Gallus gallus neurocan core protein precursor, mRNA, complete cds	91.07	392	33	2	128	518	2190	2580	3.00E-147	529
scaffold-224012	2580	4878034	gb	AF116856.2	Gallus gallus neurocan core protein precursor, mRNA, complete cds	90.48	84	8	0	46	129	1112	1195	1.00E-21	111
scaffold-224227	4381	53134232	em	AJ720654.1	Gallus gallus mRNA for hypothetical protein, clone 22n21	88.52	122	9	5	2149	2268	1152	1270	3.00E-31	143
scaffold-224227	4381	53134232	em	AJ720654.1	Gallus gallus mRNA for hypothetical protein, clone 22n21	79.15	211	31	13	2673	2878	2313	2515	2.00E-28	134
scaffold-224228	2428	4454160	em	X94179.1	G.gallus mRNA for homeobox protein Hoxc-8	98.04	460	9	0	433	892	2413	1954	0	800
scaffold-224278	6233	45426381	em	CR354227.1	Gallus gallus finished cDNA, clone ChEST335c9	79.35	155	22	8	459	608	3182	3331	5.00E-19	100
scaffold-224420	4521	46430250	em	CR391605.1	Gallus gallus finished cDNA, clone ChEST550l14	83.87	124	14	6	142	262	689	809	5.00E-23	113
scaffold-224453	3172	60098696	em	AJ851545.1	Gallus gallus mRNA for hypothetical protein, clone 6c16	79.89	189	26	12	2032	2214	1620	1438	1.00E-26	128
scaffold-224453	3172	46239032	em	CR386273.1	Gallus gallus finished cDNA, clone ChEST54c1	89.11	101	8	3	1155	1253	1620	1521	2.00E-25	122
scaffold-224460	4097	41633444	em	BX932916.1	Gallus gallus finished cDNA, clone ChEST998a2	79.27	164	23	9	262	418	1685	1844	5.00E-20	104
scaffold-224461	2515	47022746	em	CR407212.1	Gallus gallus finished cDNA, clone ChEST800i10	79.82	109	15	7	596	701	2128	2232	2.00E-10	73.1
scaffold-22464	3195	46019011	em	BX950439.2	Gallus gallus finished cDNA, clone ChEST906c11	82.84	134	15	8	1882	2011	130	1	2.00E-22	113
scaffold-224658	2446	45426436	em	CR354254.1	Gallus gallus finished cDNA, clone ChEST292d23	79.39	131	17	10	1068	1192	2235	2361	6.00E-14	84.2
scaffold-224686	10066	45422542	em	CR352703.1	Gallus gallus finished cDNA, clone ChEST39m24	90.2	51	3	2	468	517	83	34	2.00E-08	65.8
scaffold-224690	2286	53133745	em	AJ720543.1	Gallus gallus mRNA for hypothetical protein, clone 19o18	88	75	3	6	2657	2728	12	83	2.00E-13	84.2
scaffold-224749	2289	46239131	em	CR386372.1	Gallus gallus finished cDNA, clone ChEST929m16	87.88	66	5	3	819	883	17	80	3.00E-11	75
scaffold-22484	1746	48842603	em	CR523941.1	Gallus gallus finished cDNA, clone ChEST660i10	97.3	37	1	0	176	212	844	808	7.00E-08	63.9
scaffold-224875	3424	46425581	em	BX930190.2	Gallus gallus finished cDNA, clone ChEST583e17	95.21	292	10	2	547	836	951	1240	6.00E-127	459
scaffold-224875	3424	41636363	em	BX935835.1	Gallus gallus finished cDNA, clone ChEST163i1	94.92	295	11	2	739	1031	953	1245	7.00E-127	459
scaffold-224887	2523	41634089	em	BX933561.1	Gallus gallus finished cDNA, clone ChEST47o16	82.79	122	21	0	1709	1830	9	130	2.00E-21	110
scaffold-224906	7150	46018597	em	BX935391.2	Gallus gallus finished cDNA, clone ChEST506i2	82.68	693	86	31	8	685	3006	3679	1.00E-164	584
scaffold-224906	7150	42599951	em	BX950297.1	Gallus gallus finished cDNA, clone ChEST901m12	82.83	1299	173	47	7	1285	2411	3679	0	1118
scaffold-224906	7150	41631643	em	BX931115.1	Gallus gallus finished cDNA, clone ChEST700h1	82.76	667	86	26	2	656	3030	3679	1.00E-159	568
scaffold-22499	1070	1071676	em	Z68093.1	G.gallus mRNA for trans Golgi network protease furin	88.46	104	8	4	351	452	372	271	3.00E-25	122
scaffold-225026	2629	41634089	em	BX933561.1	Gallus gallus finished cDNA, clone ChEST47o16	89.16	83	9	0	1709	1791	2586	2504	7.00E-20	104
scaffold-225142	4041	53136403	em	AJ720872.1	Gallus gallus mRNA for hypothetical protein, clone 28i8	86.49	111	13	2	1801	1910	2949	3058	1.00E-24	121
scaffold-225178	4658	48843124	em	CR524399.1	Gallus gallus finished cDNA, clone ChEST712a13	94.03	134	8	0	706	839	1398	1531	3.00E-50	204
scaffold-225178	4658	46429260	em	CR390615.1	Gallus gallus finished cDNA, clone ChEST363e8	85.48	1136	110	37	1	1115	2811	3912	0	1133
scaffold-225178	4658	46427735	em	CR389090.1	Gallus gallus finished cDNA, clone ChEST825h12	83.42	573	60	23	3	563	2822	3371	2.00E-139	499
scaffold-225191	16907	45422138	em	CR352507.1	Gallus gallus finished cDNA, clone ChEST178k15	100	31	0	0	12	42	4623	4653	2.00E-06	58.4
scaffold-225191	16907	63002	em	X61197.1	G.gallus mRNA (clone 325gen)	83.95	81	10	3	522	600	4590	4669	2.00E-10	75
scaffold-22524	3422	46018303	em	BX934681.2	Gallus gallus finished cDNA, clone ChEST856o17	94.66	131	7	0	285	415	864	994	4.00E-50	204
scaffold-22524	3422	46018303	em	BX934681.2	Gallus gallus finished cDNA, clone ChEST856o17	92.8	125	9	0	675	799	1670	1794	2.00E-43	182
scaffold-22524	3422	46018303	em	BX934681.2	Gallus gallus finished cDNA, clone ChEST856o17	88.67	150	11	6	415	561	1196	1342	2.00E-42	178
scaffold-22524	3422	46018303	em	BX934681.2	Gallus gallus finished cDNA, clone ChEST856o17	87.13	101	11	2	186	285	278	377	7.00E-23	113
scaffold-22530	3941	53131261	em	AJ720145.1	Gallus gallus mRNA for hypothetical protein, clone 11i2	90.62	64	6	0	58	121	1241	1304	5.00E-14	86.1
scaffold-225318	3149	47846180	em	AJ584653.1	Gallus gallus mRNA for basement membrane-specific heparan sulfate proteoglycan core prot	84.28	229	28	8	10836	11060	748	524	6.00E-53	217
scaffold-225318	3149	47846180	em	AJ584653.1	Gallus gallus mRNA for basement membrane-specific heparan sulfate proteoglycan core prot	86.67	120	16	0	10071	10190	2992	2873	6.00E-28	134
scaffold-225318	3149	47846180	em	AJ584653.1	Gallus gallus mRNA for basement membrane-specific heparan sulfate proteoglycan core prot	87.27	110	12	2	10628	10736	1749	1641	4.00E-25	124
scaffold-225318	3149	47846180	em	AJ584653.1	Gallus gallus mRNA for basement membrane-specific heparan sulfate proteoglycan core prot	83.17	101	12	5	10429	10527	2119	2022	5.00E-14	87.9
scaffold-225438	2422	46017620	em	BX932899.2	Gallus gallus finished cDNA, clone ChEST996h15	90.48	210	18	2	231	439	486	278	8.00E-72	276
scaffold-225444	2492	46019197	em	CR382438.1	Gallus gallus finished cDNA, clone ChEST428i8	79.64	167	24	10	36	197	2418	2257	3.00E-22	111
scaffold-225445	2987	41632140	em	BX931612.1	Gallus gallus finished cDNA, clone ChEST407n13	85.09	114	15	2	82	194	2685	2797	1.00E-23	115
scaffold-225546	10408	45422542	em	CR352703.1	Gallus gallus finished cDNA, clone ChEST39m24	90.2	51	3	2	468	517	10358	10407	2.00E-08	65.8
scaffold-225549	2695	45422138	em	CR352507.1	Gallus gallus finished cDNA, clone ChEST178k15	94.87	39	2	0	5	43	2681	2643	2.00E-07	62.1
scaffold-225549	2695	63002	em	X61197.1	G.gallus mRNA (clone 325gen)	90.57	53	3	2	533	584	2695	2644	7.00E-09	69.4
scaffold-225560	2380	603760	gb	U18309.1	GGU18309 Gallus gallus chromokinesin mRNA, complete cds	89.16	166	18	0	1596	1761	1015	850	1.00E-50	207
scaffold-225563	2984	60098696	em	AJ851545.1	Gallus gallus mRNA for hypothetical protein, clone 6c16	74.23	260	43	22	2019	2267	1377	1131	2.00E-14	87.9
scaffold-225580	2477	53131798	em	AJ720189.1	Gallus gallus mRNA for hypothetical protein, clone 12d20	95.35	86	4	0	203	288	1281	1366	8.00E-30	137
scaffold-225611	2905	46017401	em	BX932359.2	Gallus gallus finished cDNA, clone ChEST357c18	92.44	172	13	0	390	561	2683	2512	5.00E-63	246
scaffold-225611	2905	46017401	em	BX932359.2	Gallus gallus finished cDNA, clone ChEST357c18	82.02	228	26	9	563	777	1683	1458	5.00E-43	180
scaffold-225611	2905	46017318	em	BX932166.2	Gallus gallus finished cDNA, clone ChEST1032g4	91.91	173	12	2	381	552	2683	2512	2.00E-61	241
scaffold-225611	2905	46017318	em	BX932166.2	Gallus gallus finished cDNA, clone ChEST1032g4	82.02	228	26	9	554	768	1683	1458	5.00E-43	180
scaffold-225611	2905	46017201	em	BX931650.2	Gallus gallus finished cDNA, clone ChEST738f14	92.44	172	13	0	393	564	2683	2512	5.00E-63	246
scaffold-225611	2905	46017201	em	BX931650.2	Gallus gallus finished cDNA, clone ChEST738f14	81.4	242	28	11	566	793	1683	1445	1.00E-43	182
scaffold-225691	3122	44885010	em	CR338866.1	Gallus gallus finished cDNA, clone ChEST1017d13	86.21	58	4	4	146	201	1289	1344	8.00E-07	60.2
scaffold-225839	2784	45426725	em	CR354369.1	Gallus gallus finished cDNA, clone ChEST534p2	80.45	133	22	4	582	712	142	12	3.00E-18	99
scaffold-225871	2433	808970	em	Z49267.1	G.gallus mRNA for GTP cyclohydrolase I	85.38	342	32	14	10	341	104	437	9.00E-91	339
scaffold-225893	2716	46426282	em	BX950626.2	Gallus gallus finished cDNA, clone ChEST315g14	92.68	41	1	2	122	161	2659	2620	3.00E-06	58.4
scaffold-225893	2716	46018281	em	BX934626.2	Gallus gallus finished cDNA, clone ChEST385j10	92.68	41	1	2	142	181	2659	2620	3.00E-06	58.4
scaffold-225924	2048	53132064	em	AJ720210.1	Gallus gallus mRNA for hypothetical protein, clone 12m8	84.09	132	17	4	3223	3353	1158	1030	1.00E-25	124
scaffold-226073	2202	46239557	em	CR386798.1	Gallus gallus finished cDNA, clone ChEST1005g10	92.68	82	6	0	1305	1386	190	271	2.00E-24	119
scaffold-226073	2202	46239222	em	CR386463.1	Gallus gallus finished cDNA, clone ChEST585j2	92.68	82	6	0	669	750	190	271	1.00E-24	119
scaffold-226117	2843	46018409	em	BX934985.2	Gallus gallus finished cDNA, clone ChEST981a8	97.44	39	1	0	90	128	2840	2802	5.00E-09	67.6
scaffold-226188	4792	115392238	gb	DQ914925.1	Gallus gallus parathyroid hormone-related protein type-1 receptor (PTH1R) mRNA, complete	93.83	81	3	2	2	81	289	368	7.00E-25	121
scaffold-226199	17435	5670097	gb	AF160960.1	Gallus gallus erythroid-specific folate receptor mRNA, complete cds	83.67	98	10	5	22	115	1810	1715	8.00E-15	87.9
scaffold-226199	17435	53132064	em	AJ720210.1	Gallus gallus mRNA for hypothetical protein, clone 12m8	77.51	209	29	15	3221	3416	1818	1615	4.00E-21	110
scaffold-226199	17435	46430243	em	CR391598.1	Gallus gallus finished cDNA, clone ChEST552i23	86.89	61	7	1	453	512	1754	1814	5.00E-09	67.6
scaffold-226199	17435	46429039	em	CR390394.1	Gallus gallus finished cDNA, clone ChEST423j16	82.81	128	11	11	118	238	1813	1690	3.00E-20	104
scaffold-226260	2363	60098696	em	AJ851545.1	Gallus gallus mRNA for hypothetical protein, clone 6c16	78.28	198	29	12	2266	2459	2363	2176	9.00E-23	115
scaffold-226260	2363	46019415	em	CR338940.2	Gallus gallus finished cDNA, clone ChEST186k22	84.96	113	14	3	411	521	2280	2169	2.00E-22	111
scaffold-226413	3263	41059102	gb	AY518184.1	Gallus gallus PS1D mRNA, complete cds	82.35	119	20	1	1447	1565	1322	1205	2.00E-19	102
scaffold-226413	3263	47021417	em	CR405899.1	Gallus gallus finished cDNA, clone ChEST688i11	82.35	119	20	1	868	986	1322	1205	1.00E-19	102
scaffold-226658	2538	46018475	em	BX935130.2	Gallus gallus finished cDNA, clone ChEST863m15	90.82	98	9	0	383	480	360	457	2.00E-28	132
scaffold-22666	2092	53136525	em	AJ720933.1	Gallus gallus mRNA for hypothetical protein, clone 30e5	87.69	65	7	1	1837	1900	76	12	9.00E-11	75
scaffold-226739	2081	46016449	em	BX929959.2	Gallus gallus finished cDNA, clone ChEST293d10	81.08	111	17	4	2	110	2055	1947	1.00E-14	86.1
scaffold-226841	2837	60098850	em	AJ851622.1	Gallus gallus mRNA for hypothetical protein, clone 12o19	93.75	48	1	2	2991	3037	2345	2299	2.00E-09	71.3
scaffold-226875	2497	46240034	em	CR387275.1	Gallus gallus finished cDNA, clone ChEST665c20	90.45	157	15	0	2010	2166	371	527	6.00E-51	207
scaffold-226959	8860	53128570	em	AJ719654.1	Gallus gallus mRNA for hypothetical protein, clone 4p4	92.7	137	10	0	1591	1727	1709	1845	6.00E-48	198
scaffold-226959	8860	53128570	em	AJ719654.1	Gallus gallus mRNA for hypothetical protein, clone 4p4	96.4	111	4	0	1946	2056	5843	5953	2.00E-43	183
scaffold-226959	8860	53128570	em	AJ719654.1	Gallus gallus mRNA for hypothetical protein, clone 4p4	93.81	113	6	1	2051	2162	6368	6480	5.00E-39	169
scaffold-226959	8860	53128570	em	AJ719654.1	Gallus gallus mRNA for hypothetical protein, clone 4p4	95.19	104	5	0	2253	2356	7736	7839	7.00E-38	165
scaffold-226959	8860	53128570	em	AJ719654.1	Gallus gallus mRNA for hypothetical protein, clone 4p4	97.75	89	2	0	2163	2251	6943	7031	1.00E-34	154
scaffold-226959	8860	53128570	em	AJ719654.1	Gallus gallus mRNA for hypothetical protein, clone 4p4	95.06	81	4	0	1802	1882	3898	3978	9.00E-27	128
scaffold-226959	8860	53128570	em	AJ719654.1	Gallus gallus mRNA for hypothetical protein, clone 4p4	93.75	80	4	1	1722	1801	2775	2853	5.00E-24	119
scaffold-226959	8860	46428711	em	CR390066.1	Gallus gallus finished cDNA, clone ChEST36g22	97.53	81	2	0	54	134	5843	5923	7.00E-31	139
scaffold-227053	3452	156939783	gb	EF554733.1	Gallus gallus clone K1 T cell receptor alpha (TCRa) mRNA, partial cds	82.89	298	33	18	7	295	3400	3112	1.00E-64	252
scaffold-227053	3452	156939779	gb	EF554731.1	Gallus gallus clone AA301 T cell receptor alpha (TCRa) mRNA, partial cds	82.89	298	33	18	39	327	3400	3112	1.00E-64	252
scaffold-227053	3452	156939775	gb	EF554729.1	Gallus gallus clone AA4 T cell receptor alpha (TCRa) mRNA, partial cds	82.04	284	41	10	7	285	3400	3122	4.00E-59	233
scaffold-227053	3452	156939793	gb	EF554738.1	Gallus gallus clone Y4 T cell receptor alpha (TCRa) mRNA, partial cds	83	300	29	20	7	295	3400	3112	1.00E-64	252
scaffold-227053	3452	156939785	gb	EF554734.1	Gallus gallus clone K2 T cell receptor alpha (TCRa) mRNA, partial cds	83.96	293	36	9	7	292	3400	3112	3.00E-70	270
scaffold-227053	3452	156939781	gb	EF554732.1	Gallus gallus clone AA302 T cell receptor alpha (TCRa) mRNA, partial cds	83.22	292	43	6	39	327	3400	3112	5.00E-68	263
scaffold-227053	3452	156939777	gb	EF554730.1	Gallus gallus clone AA5 T cell receptor alpha (TCRa) mRNA, partial cds	82.89	298	33	18	7	295	3400	3112	1.00E-64	252
scaffold-227053	3452	156939773	gb	EF554728.1	Gallus gallus clone AA2 T cell receptor alpha (TCRa) mRNA, partial cds	83.96	293	39	8	7	295	3400	3112	2.00E-71	274
scaffold-227058	3870	46019415	em	CR338940.2	Gallus gallus finished cDNA, clone ChEST186k22	86.15	65	5	4	440	502	3536	3474	5.00E-09	67.6
scaffold-227109	2562	45422542	em	CR352703.1	Gallus gallus finished cDNA, clone ChEST39m24	90.2	51	3	2	468	517	2469	2518	2.00E-08	65.8
scaffold-227109	2562	45422542	em	CR352703.1	Gallus gallus finished cDNA, clone ChEST39m24	100	30	0	0	468	497	2461	2490	0.00001	56.5
scaffold-227118	3232	295855151	gb	GU474517.1	Gallus gallus secreted prophospholipase A2 group IIA mRNA, complete cds	93.18	44	3	0	176	219	1474	1517	8.00E-09	65.8
scaffold-227118	3232	46425723	em	BX931975.2	Gallus gallus finished cDNA, clone ChEST801m13	93.48	46	3	0	210	255	1517	1472	3.00E-09	69.4
scaffold-227130	2679	48841638	em	CR523071.1	Gallus gallus finished cDNA, clone ChEST567l17	93.02	43	3	0	335	377	781	823	1.00E-07	63.9
scaffold-227138	2697	60098484	em	AJ851439.1	Gallus gallus mRNA for hypothetical protein, clone 2n18	93.27	104	7	0	571	674	2127	2230	1.00E-34	154
scaffold-227272	2583	46016269	em	BX929375.2	Gallus gallus finished cDNA, clone ChEST980g19	98.44	64	1	0	482	545	665	602	5.00E-23	113
scaffold-227272	2583	46016269	em	BX929375.2	Gallus gallus finished cDNA, clone ChEST980g19	89.29	84	8	1	316	399	1009	927	3.00E-20	104
scaffold-227272	2583	46018976	em	BX950340.2	Gallus gallus finished cDNA, clone ChEST84b12	98.44	64	1	0	1401	1464	665	602	1.00E-22	113
scaffold-227272	2583	46018976	em	BX950340.2	Gallus gallus finished cDNA, clone ChEST84b12	90.48	84	7	1	1235	1318	1009	927	1.00E-21	110
scaffold-227291	11236	46017077	em	BX931403.2	Gallus gallus finished cDNA, clone ChEST650k17	92.23	193	15	0	54	246	10023	10215	3.00E-71	274
scaffold-227373	3098	45422542	em	CR352703.1	Gallus gallus finished cDNA, clone ChEST39m24	90.2	51	3	2	468	517	3023	3072	2.00E-08	65.8
scaffold-227413	7889	45424037	em	CR353167.1	Gallus gallus finished cDNA, clone ChEST713k20	73.48	313	42	24	105	401	6104	5817	5.00E-13	80.5
scaffold-227503	2350	60098872	em	AJ851633.1	Gallus gallus mRNA for hypothetical protein, clone 13p15	83.61	61	9	1	3420	3480	2349	2290	0.00005	56.5
scaffold-227505	2522	41634089	em	BX933561.1	Gallus gallus finished cDNA, clone ChEST47o16	84.11	151	22	2	1721	1870	2519	2370	4.00E-32	145
scaffold-227523	2338	44885170	em	CR339026.1	Gallus gallus finished cDNA, clone ChEST1001l3	100	30	0	0	610	639	200	229	0.00001	56.5
scaffold-227569	3886	53127741	em	AJ719541.1	Gallus gallus mRNA for hypothetical protein, clone 3d11	84.01	744	84	24	1131	1856	2263	1537	0	682
scaffold-227569	3886	53127741	em	AJ719541.1	Gallus gallus mRNA for hypothetical protein, clone 3d11	94	150	7	2	986	1134	2664	2516	3.00E-56	226
scaffold-227569	3886	53127741	em	AJ719541.1	Gallus gallus mRNA for hypothetical protein, clone 3d11	91.74	121	10	0	732	852	3693	3573	5.00E-39	169
scaffold-227569	3886	53127741	em	AJ719541.1	Gallus gallus mRNA for hypothetical protein, clone 3d11	100	77	0	0	910	986	2911	2835	3.00E-31	143
scaffold-227569	3886	53127741	em	AJ719541.1	Gallus gallus mRNA for hypothetical protein, clone 3d11	95.45	66	1	2	850	914	3403	3339	1.00E-19	104
scaffold-227586	2526	50511716	gb	AY675193.1	Gallus gallus carnitine palmitoyltransferase I mRNA, complete cds	88.42	95	9	2	2247	2340	1417	1510	2.00E-22	113
scaffold-227600	5241	151335799	gb	EF581857.1	Gallus gallus growth hormone-releasing hormone-like peptide receptor mRNA, complete cds,	90.82	98	9	0	119	216	1447	1350	3.00E-28	132
scaffold-227600	5241	146150397	gb	EF209053.1	Gallus gallus growth hormone-releasing hormone-like peptide receptor mRNA, complete cds	90.2	102	10	0	68	169	1451	1350	2.00E-28	134
scaffold-227600	5241	161137393	gb	EU056170.1	Gallus gallus growth hormone-releasing hormone-like peptide receptor transcript variant	90.82	98	9	0	122	219	1447	1350	7.00E-29	132
scaffold-22762	27012	60098776	em	AJ851585.1	Gallus gallus mRNA for hypothetical protein, clone 8p1	90	80	6	2	2991	3069	4129	4207	8.00E-19	102
scaffold-22762	27012	41632494	em	BX931966.1	Gallus gallus finished cDNA, clone ChEST791m15	96.43	56	2	0	1173	1228	4152	4207	2.00E-16	93.5
scaffold-22764	4962	46019035	em	BX950635.2	Gallus gallus finished cDNA, clone ChEST964i18	94.2	69	4	0	238	306	3702	3634	9.00E-21	106
scaffold-22764	4962	46017379	em	BX932312.2	Gallus gallus finished cDNA, clone ChEST358m18	94.2	69	4	0	238	306	3702	3634	9.00E-21	106
scaffold-227696	2351	551555	gb	M28488.1	CHKS6KIIA Gallus gallus (clone AV36) ribosomal protein S6 kinase (rsk) mRNA, complete cd	81.31	107	16	4	3105	3209	2223	2119	2.00E-13	84.2
scaffold-227696	2351	44885074	em	CR338930.1	Gallus gallus finished cDNA, clone ChEST980d23	81.31	107	16	4	502	606	2223	2119	6.00E-14	84.2
scaffold-227702	2634	45422542	em	CR352703.1	Gallus gallus finished cDNA, clone ChEST39m24	90.2	51	3	2	468	517	77	28	2.00E-08	65.8
scaffold-227756	4640	53134232	em	AJ720654.1	Gallus gallus mRNA for hypothetical protein, clone 22n21	86.26	131	18	0	2020	2150	2767	2897	3.00E-31	143
scaffold-227756	4640	53134232	em	AJ720654.1	Gallus gallus mRNA for hypothetical protein, clone 22n21	88.52	122	9	5	2149	2268	4174	4292	3.00E-31	143
scaffold-22776	1574	41630421	em	BX929893.1	Gallus gallus finished cDNA, clone ChEST645n10	97.92	48	1	0	1	48	547	500	1.00E-13	84.2
scaffold-227769	2030	46425660	em	BX931777.2	Gallus gallus finished cDNA, clone ChEST550k7	95.45	110	5	0	601	710	1747	1856	8.00E-42	176
scaffold-227772	4724	63077	em	X52295.1	Chicken alpha7 subunit of nicotinic acetylcholine receptor	97.83	46	1	0	199	244	3305	3350	2.00E-12	80.5
scaffold-227772	4724	287756	em	X68586.1	G.gallus mRNA for neuronal nicotinic acetylcholine receptor alpha-7 subunit	97.83	46	1	0	303	348	3305	3350	1.00E-12	80.5
scaffold-227815	2959	46018177	em	BX934401.2	Gallus gallus finished cDNA, clone ChEST660c13	85.09	409	41	11	389	785	1440	1840	4.00E-109	399
scaffold-227830	2571	45425024	em	CR353605.1	Gallus gallus finished cDNA, clone ChEST114g22	91.95	87	7	0	497	583	782	868	9.00E-26	122
scaffold-227849	2215	47021810	em	CR406276.1	Gallus gallus finished cDNA, clone ChEST864l19	88.73	71	8	0	862	932	1469	1399	5.00E-15	87.9
scaffold-227907	2716	46429347	em	CR390702.1	Gallus gallus finished cDNA, clone ChEST599o9	88.14	118	14	0	186	303	1247	1130	2.00E-31	141
scaffold-227917	4460	237858912	gb	FJ406462.1	Gallus gallus endogenous virus Ovex1 hypothetical protein mRNA, complete cds, alternativ	88.46	52	4	2	3060	3110	2813	2763	9.00E-07	62.1
scaffold-227917	4460	237858911	gb	FJ406461.1	Gallus gallus endogenous virus Ovex1 complete sequence	88.46	52	4	2	8730	8780	2813	2763	2.00E-06	62.1
scaffold-227917	4460	46018981	em	BX950350.2	Gallus gallus finished cDNA, clone ChEST173l1	88.46	52	4	2	1369	1419	2813	2763	4.00E-07	62.1
scaffold-227917	4460	41632494	em	BX931966.1	Gallus gallus finished cDNA, clone ChEST791m15	81.2	133	11	6	1172	1291	2833	2964	4.00E-17	95.3
scaffold-22804	3382	1151266	gb	U43396.1	GGU43396 Gallus gallus tropomyosin receptor kinase A (ctrkA) mRNA, complete cds	86.57	335	35	9	831	1160	1771	2100	6.00E-97	361
scaffold-22804	3382	1103578	em	X93581.1	G.gallus mRNA for trkA protein	86.57	335	35	9	794	1123	1771	2100	6.00E-97	361
scaffold-228065	2900	46016626	em	BX930432.2	Gallus gallus finished cDNA, clone ChEST631c4	73.05	282	51	24	496	765	274	6	1.00E-11	76.8
scaffold-228099	2154	7328939	db	AB040438.1	Gallus gallus mRNA for transcription factor Tcf4, partial cds	85	60	7	2	484	542	2062	2120	2.00E-06	60.2
scaffold-228182	8984	313667193	gb	HQ340169.1	Gallus gallus breed AnKa interleukin 17F (IL-17F) mRNA, complete cds	82.89	263	39	6	14	273	7605	7864	9.00E-59	231
scaffold-228182	8984	305689739	gb	HM747027.1	Gallus gallus breed Recessive White Feather interleukin 17F (IL17F) mRNA, complete cds	82.89	263	39	6	14	273	7605	7864	9.00E-59	231
scaffold-228182	8984	264670112	gb	FJ788635.1	Gallus gallus interleukin-17 precursor, mRNA, complete cds	83.21	262	40	4	14	273	7605	7864	2.00E-60	237
scaffold-228182	8984	53854590	gb	AY744450.1	Gallus gallus IL-17 mRNA, complete cds	83.21	262	40	4	14	273	7605	7864	2.00E-60	237
scaffold-228182	8984	32479616	em	AJ493595.1	Gallus gallus mRNA for interleukin 17 (IL-17 gene)	82.89	263	39	6	77	336	7605	7864	2.00E-58	231
scaffold-228182	8984	46239131	em	CR386372.1	Gallus gallus finished cDNA, clone ChEST929m16	83.56	73	9	3	741	812	1210	1140	2.00E-08	65.8
scaffold-228208	2403	46016408	em	BX929870.2	Gallus gallus finished cDNA, clone ChEST650c20	97.37	38	1	0	71	108	2118	2081	3.00E-08	65.8
scaffold-228208	2403	41635678	em	BX935150.1	Gallus gallus finished cDNA, clone ChEST530l14	97.37	38	1	0	197	234	2118	2081	2.00E-08	65.8
scaffold-228234	6191	44884853	em	CR338709.1	Gallus gallus finished cDNA, clone ChEST1009m7	100	28	0	0	34	61	423	396	0.0001	52.8
scaffold-228252	2162	194293201	gb	EU637890.1	Gallus gallus phospholipid transfer protein precursor, mRNA, complete cds	96.97	66	2	0	1124	1189	334	399	4.00E-22	111
scaffold-228252	2162	46428954	em	CR390309.1	Gallus gallus finished cDNA, clone ChEST230b23	96.97	66	2	0	432	497	334	399	1.00E-22	111
scaffold-228272	5769	46426147	em	BX934648.2	Gallus gallus finished cDNA, clone ChEST383d13	87.73	375	39	7	726	1097	3069	3439	2.00E-118	431
scaffold-228272	5769	46426147	em	BX934648.2	Gallus gallus finished cDNA, clone ChEST383d13	93.33	60	4	0	547	606	890	949	1.00E-15	89.8
scaffold-228272	5769	46016435	em	BX929934.2	Gallus gallus finished cDNA, clone ChEST763m14	87.76	392	40	8	931	1318	3052	3439	2.00E-124	451
scaffold-228272	5769	46016435	em	BX929934.2	Gallus gallus finished cDNA, clone ChEST763m14	82.95	258	26	13	1	244	2430	2683	6.00E-54	217
scaffold-228302	2503	45424397	em	CR353320.1	Gallus gallus finished cDNA, clone ChEST277c17	92.23	103	6	2	188	289	708	607	2.00E-32	145
scaffold-228312	9083	3510493	gb	AF023471.1	Gallus gallus tyrosinase-related protein-2 (TYRP2) mRNA, complete cds	94.23	52	3	0	2373	2424	8993	8942	2.00E-12	80.5
scaffold-228312	9083	53136158	em	AJ720831.1	Gallus gallus mRNA for hypothetical protein, clone 27c22	97.73	44	1	0	2563	2606	8950	8993	2.00E-11	76.8
scaffold-228312	9083	51231064	em	CR732747.1	Gallus gallus finished cDNA, clone ChEST616m24	92.16	51	4	0	94	144	8993	8943	2.00E-10	73.1
scaffold-228312	9083	60098888	em	AJ851641.1	Gallus gallus mRNA for hypothetical protein, clone 14k23	92.86	56	3	1	1653	1708	8996	8942	2.00E-12	80.5
scaffold-228312	9083	47022746	em	CR407212.1	Gallus gallus finished cDNA, clone ChEST800i10	78.05	164	14	16	566	725	8848	8993	7.00E-14	84.2
scaffold-228312	9083	47021915	em	CR406381.1	Gallus gallus finished cDNA, clone ChEST755n14	85.16	283	26	14	999	1274	4404	4131	1.00E-71	276
scaffold-228312	9083	47021374	em	CR405856.1	Gallus gallus finished cDNA, clone ChEST878o5	85	280	26	14	384	656	4404	4134	2.00E-70	270
scaffold-228312	9083	46429720	em	CR391075.1	Gallus gallus finished cDNA, clone ChEST692p15	97.37	38	1	0	395	432	8956	8993	1.00E-08	65.8
scaffold-228312	9083	46425647	em	BX931201.2	Gallus gallus finished cDNA, clone ChEST1021n4	76.34	131	18	10	593	720	9083	8963	3.00E-06	58.4
scaffold-228312	9083	46240049	em	CR387290.1	Gallus gallus finished cDNA, clone ChEST178p13	97.73	44	1	0	618	661	8950	8993	7.00E-12	76.8
scaffold-228312	9083	46019370	em	CR338822.2	Gallus gallus finished cDNA, clone ChEST966c23	95.45	44	2	0	115	158	8950	8993	4.00E-10	71.3
scaffold-228312	9083	46018409	em	BX934985.2	Gallus gallus finished cDNA, clone ChEST981a8	94	50	2	1	100	148	8999	8950	3.00E-11	75
scaffold-228312	9083	46016595	em	BX930353.2	Gallus gallus finished cDNA, clone ChEST1026o20	97.73	44	1	0	267	310	8950	8993	7.00E-12	76.8
scaffold-228312	9083	45424699	em	CR353462.1	Gallus gallus finished cDNA, clone ChEST252d14	97.73	44	1	0	639	682	8950	8993	7.00E-12	76.8
scaffold-228312	9083	44885070	em	CR338926.1	Gallus gallus finished cDNA, clone ChEST977p6	94.23	52	3	0	273	324	8942	8993	1.00E-12	80.5
scaffold-228372	2491	551555	gb	M28488.1	CHKS6KIIA Gallus gallus (clone AV36) ribosomal protein S6 kinase (rsk) mRNA, complete cd	97.37	38	1	0	3145	3182	2487	2450	7.00E-08	65.8
scaffold-228372	2491	44885074	em	CR338930.1	Gallus gallus finished cDNA, clone ChEST980d23	97.37	38	1	0	542	579	2487	2450	2.00E-08	65.8
scaffold-228576	5780	46429620	em	CR390975.1	Gallus gallus finished cDNA, clone ChEST543j5	84.38	96	11	3	740	835	5687	5778	4.00E-16	91.6
scaffold-228581	2127	46429620	em	CR390975.1	Gallus gallus finished cDNA, clone ChEST543j5	83.33	138	17	5	744	880	1995	2127	1.00E-25	122
scaffold-228800	2283	46428216	em	CR389571.1	Gallus gallus finished cDNA, clone ChEST870d23	88.31	77	6	3	996	1071	75	1	2.00E-15	89.8
scaffold-228815	2816	45422542	em	CR352703.1	Gallus gallus finished cDNA, clone ChEST39m24	90.2	51	3	2	468	517	2734	2783	2.00E-08	65.8
scaffold-228815	2816	45422542	em	CR352703.1	Gallus gallus finished cDNA, clone ChEST39m24	100	30	0	0	468	497	2726	2755	0.00001	56.5
scaffold-22890	10394	48843181	em	CR524456.1	Gallus gallus finished cDNA, clone ChEST141a8	73.74	278	52	18	1691	1959	2365	2100	2.00E-15	89.8
scaffold-228913	3186	4456147	em	Y14769.1	Gallus gallus mRNA for paralemmin	93.28	134	9	0	334	467	2598	2731	5.00E-48	198
scaffold-228953	3180	189473618	gb	EU725863.1	Gallus gallus galanin receptor 2-like protein mRNA, complete cds	83.81	525	70	9	653	1166	805	285	1.00E-134	484
scaffold-228953	3180	189473618	gb	EU725863.1	Gallus gallus galanin receptor 2-like protein mRNA, complete cds	92.34	235	14	4	376	608	1044	812	2.00E-88	331
scaffold-228953	3180	45422542	em	CR352703.1	Gallus gallus finished cDNA, clone ChEST39m24	90.2	51	3	2	468	517	154	105	2.00E-08	65.8
scaffold-228953	3180	45422542	em	CR352703.1	Gallus gallus finished cDNA, clone ChEST39m24	100	30	0	0	468	497	162	133	0.00001	56.5
scaffold-228953	3180	45422542	em	CR352703.1	Gallus gallus finished cDNA, clone ChEST39m24	100	30	0	0	468	497	170	141	0.00001	56.5
scaffold-228983	3448	46017539	em	BX932716.2	Gallus gallus finished cDNA, clone ChEST496d24	90.61	181	15	2	163	342	1062	1241	7.00E-61	239
scaffold-228983	3448	46017518	em	BX932640.2	Gallus gallus finished cDNA, clone ChEST497k21	90.61	181	15	2	141	320	1062	1241	6.00E-61	239
scaffold-228983	3448	41631092	em	BX930564.1	Gallus gallus finished cDNA, clone ChEST626o9	90.61	181	15	2	163	342	1062	1241	7.00E-61	239
scaffold-229001	2266	46239131	em	CR386372.1	Gallus gallus finished cDNA, clone ChEST929m16	84.81	79	7	5	807	883	3	78	3.00E-11	75
scaffold-229122	3968	53133511	em	AJ720426.1	Gallus gallus mRNA for hypothetical protein, clone 17g3	89.53	172	18	0	504	675	3455	3626	3.00E-54	219
scaffold-229122	3968	53133511	em	AJ720426.1	Gallus gallus mRNA for hypothetical protein, clone 17g3	94.55	110	6	0	216	325	985	1094	8.00E-40	171
scaffold-229122	3968	53133511	em	AJ720426.1	Gallus gallus mRNA for hypothetical protein, clone 17g3	89.92	129	13	0	322	450	1436	1564	1.00E-38	167
scaffold-229122	3968	53133511	em	AJ720426.1	Gallus gallus mRNA for hypothetical protein, clone 17g3	100	54	0	0	449	502	2175	2228	1.00E-18	100
scaffold-229239	5680	46425777	em	BX933840.2	Gallus gallus finished cDNA, clone ChEST1000a1	92.37	131	10	0	235	365	3728	3858	3.00E-45	187
scaffold-22926	2919	46018034	em	BX933924.2	Gallus gallus finished cDNA, clone ChEST127c9	93.44	61	4	0	519	579	1088	1028	4.00E-16	91.6
scaffold-229303	2566	41634089	em	BX933561.1	Gallus gallus finished cDNA, clone ChEST47o16	79.01	162	23	9	1712	1866	2480	2323	1.00E-18	100
scaffold-229326	2476	45422542	em	CR352703.1	Gallus gallus finished cDNA, clone ChEST39m24	90.2	51	3	2	468	517	2409	2458	2.00E-08	65.8
scaffold-229417	9229	53133527	em	AJ720434.1	Gallus gallus mRNA for hypothetical protein, clone 17i24	83.21	1721	173	85	1970	3620	8455	6781	0	1471
scaffold-229417	9229	46427259	em	CR388644.1	Gallus gallus finished cDNA, clone ChEST854n18	81.57	1232	133	66	1	1171	8277	7079	0	931
scaffold-229491	2098	46425793	em	BX933882.2	Gallus gallus finished cDNA, clone ChEST907e8	90.15	132	11	2	305	435	1528	1658	6.00E-40	171
scaffold-229491	2098	46016416	em	BX929895.2	Gallus gallus finished cDNA, clone ChEST648m18	90.08	131	11	2	329	458	1529	1658	2.00E-39	169
scaffold-229491	2098	45422182	em	CR352528.1	Gallus gallus finished cDNA, clone ChEST342p7	90.08	131	11	2	351	480	1529	1658	2.00E-39	169
scaffold-229491	2098	45422182	em	CR352528.1	Gallus gallus finished cDNA, clone ChEST342p7	91.36	81	4	3	476	555	1728	1806	5.00E-21	108
scaffold-229494	2739	41636300	em	BX935772.1	Gallus gallus finished cDNA, clone ChEST36c4	88.11	143	14	3	86	226	2369	2510	7.00E-39	167
scaffold-229537	2431	53133745	em	AJ720543.1	Gallus gallus mRNA for hypothetical protein, clone 19o18	87.01	77	3	7	2657	2729	95	168	3.00E-12	80.5
scaffold-229576	2136	46019016	em	BX950453.2	Gallus gallus finished cDNA, clone ChEST1014l3	92.04	113	9	0	378	490	1479	1367	5.00E-37	159
scaffold-229615	3459	21667328	gb	AF472617.1	Gallus gallus endothelin receptor type B2 (EDNRB2) mRNA, complete cds	85	480	66	6	251	727	2767	2291	1.00E-133	483
scaffold-229615	3459	21667328	gb	AF472617.1	Gallus gallus endothelin receptor type B2 (EDNRB2) mRNA, complete cds	94.02	117	7	0	726	842	557	441	5.00E-42	178
scaffold-229642	3992	46016877	em	BX930936.2	Gallus gallus finished cDNA, clone ChEST966e11	87.3	63	8	0	835	897	1389	1451	1.00E-10	73.1
scaffold-229642	3992	41633444	em	BX932916.1	Gallus gallus finished cDNA, clone ChEST998a2	84.72	72	9	1	354	423	1495	1566	5.00E-10	71.3
scaffold-22973	4304	46427591	em	CR388946.1	Gallus gallus finished cDNA, clone ChEST759k20	86.96	207	24	3	248	452	2369	2574	5.00E-58	230
scaffold-22973	4304	41636187	em	BX935659.1	Gallus gallus finished cDNA, clone ChEST328d7	86.7	188	23	2	1083	1269	2555	2369	4.00E-51	207
scaffold-229737	8350	53131798	em	AJ720189.1	Gallus gallus mRNA for hypothetical protein, clone 12d20	79.75	864	106	47	489	1306	5535	4695	1.00E-157	562
scaffold-229768	2689	46019197	em	CR382438.1	Gallus gallus finished cDNA, clone ChEST428i8	78.33	203	27	16	63	258	2688	2496	2.00E-23	115
scaffold-229770	2168	45422542	em	CR352703.1	Gallus gallus finished cDNA, clone ChEST39m24	89.09	55	4	2	464	517	863	916	7.00E-09	67.6
scaffold-229778	2328	46016449	em	BX929959.2	Gallus gallus finished cDNA, clone ChEST293d10	80.18	111	18	4	2	110	187	79	5.00E-13	80.5
scaffold-229778	2328	45422542	em	CR352703.1	Gallus gallus finished cDNA, clone ChEST39m24	84.72	72	6	4	464	533	354	286	7.00E-09	67.6
scaffold-229800	4499	63232	em	X07017.1	Chicken mRNA for c-mil protein	95.8	119	5	0	1063	1181	3367	3249	2.00E-46	193
scaffold-229848	5392	46018987	em	BX950368.2	Gallus gallus finished cDNA, clone ChEST325n10	100	28	0	0	538	565	2335	2362	0.0003	52.8
scaffold-229848	5392	46018728	em	BX935698.2	Gallus gallus finished cDNA, clone ChEST328i1	100	28	0	0	439	466	2335	2362	0.0003	52.8
scaffold-229875	2561	53133745	em	AJ720543.1	Gallus gallus mRNA for hypothetical protein, clone 19o18	87.84	74	3	6	2657	2727	43	113	8.00E-13	82.4
scaffold-229886	4737	46239307	em	CR386548.1	Gallus gallus finished cDNA, clone ChEST762b3	89.82	167	17	0	657	823	1499	1665	1.00E-53	215
scaffold-229992	2200	53129550	em	AJ719735.1	Gallus gallus mRNA for hypothetical protein, clone 5n10	93.33	90	6	0	674	763	136	47	8.00E-29	134
scaffold-23	5259	46429620	em	CR390975.1	Gallus gallus finished cDNA, clone ChEST543j5	81.25	128	22	2	744	870	135	9	2.00E-19	102
scaffold-230003	2183	46427434	em	CR388789.1	Gallus gallus finished cDNA, clone ChEST515b24	89.61	77	5	3	703	778	76	2	3.00E-17	95.3
scaffold-230054	3041	46428154	em	CR389509.1	Gallus gallus finished cDNA, clone ChEST186b22	84.71	85	8	5	1111	1193	826	907	9.00E-13	80.5
scaffold-230085	6101	60098426	em	AJ851410.1	Gallus gallus mRNA for hypothetical protein, clone 2b20	87.64	178	20	2	1622	1798	2133	1957	3.00E-50	206
scaffold-230128	2120	88758728	em	AM231718.1	Gallus gallus mRNA for tenascin-W (TNW gene)	88.66	388	35	9	407	790	1719	1337	5.00E-128	464
scaffold-230146	2768	45422542	em	CR352703.1	Gallus gallus finished cDNA, clone ChEST39m24	90.2	51	3	2	468	517	2686	2735	2.00E-08	65.8
scaffold-230146	2768	45422542	em	CR352703.1	Gallus gallus finished cDNA, clone ChEST39m24	100	30	0	0	468	497	2678	2707	0.00001	56.5
scaffold-230214	3323	53126588	em	AJ719309.1	Gallus gallus mRNA for hypothetical protein, clone 1f4	85.07	201	28	2	441	640	914	715	8.00E-50	204
scaffold-230263	3382	53136729	em	AJ721035.1	Gallus gallus mRNA for hypothetical protein, clone 33a18	100	31	0	0	2331	2361	3352	3382	0.00001	58.4
scaffold-230263	3382	53134732	em	AJ720699.1	Gallus gallus mRNA for hypothetical protein, clone 23k10	97.14	140	4	0	539	678	1777	1638	1.00E-59	237
scaffold-230279	2589	146150397	gb	EF209053.1	Gallus gallus growth hormone-releasing hormone-like peptide receptor mRNA, complete cds	77.22	237	33	18	1593	1820	1323	1547	5.00E-24	119
scaffold-230279	2589	46018987	em	BX950368.2	Gallus gallus finished cDNA, clone ChEST325n10	100	29	0	0	537	565	1192	1220	0.00008	54.7
scaffold-230279	2589	46018728	em	BX935698.2	Gallus gallus finished cDNA, clone ChEST328i1	100	29	0	0	438	466	1192	1220	0.00007	54.7
scaffold-230279	2589	46016449	em	BX929959.2	Gallus gallus finished cDNA, clone ChEST293d10	80.45	133	17	9	22	150	1322	1449	7.00E-17	93.5
scaffold-230296	2421	45422542	em	CR352703.1	Gallus gallus finished cDNA, clone ChEST39m24	89.47	57	4	2	462	517	2320	2375	5.00E-10	71.3
scaffold-230359	2382	46239450	em	CR386691.1	Gallus gallus finished cDNA, clone ChEST246o3	90.26	195	19	0	1004	1198	1609	1415	2.00E-65	255
scaffold-230513	3438	45424806	em	CR353509.1	Gallus gallus finished cDNA, clone ChEST133k2	89.13	46	3	2	594	638	1074	1030	0.00001	56.5
scaffold-230522	2649	53136599	em	AJ720970.1	Gallus gallus mRNA for hypothetical protein, clone 31h10	93.41	182	11	1	983	1163	1816	1997	2.00E-69	268
scaffold-230522	2649	53136599	em	AJ720970.1	Gallus gallus mRNA for hypothetical protein, clone 31h10	93.33	90	6	0	675	764	760	849	6.00E-29	134
scaffold-230522	2649	53136599	em	AJ720970.1	Gallus gallus mRNA for hypothetical protein, clone 31h10	88.57	70	8	0	916	985	1643	1712	2.00E-14	86.1
scaffold-230522	2649	46427211	em	CR388596.1	Gallus gallus finished cDNA, clone ChEST368b6	88.57	70	8	0	818	887	1643	1712	1.00E-14	86.1
scaffold-230557	3332	45426403	em	CR354238.1	Gallus gallus finished cDNA, clone ChEST334p6	93.1	58	4	0	136	193	1608	1665	2.00E-14	86.1
scaffold-230557	3332	45426403	em	CR354238.1	Gallus gallus finished cDNA, clone ChEST334p6	92.59	54	2	2	89	141	1470	1522	1.00E-11	76.8
scaffold-230646	2531	41631058	em	BX930530.1	Gallus gallus finished cDNA, clone ChEST630e16	90.23	215	18	1	7	218	2250	2464	1.00E-72	278
scaffold-230678	3859	45422542	em	CR352703.1	Gallus gallus finished cDNA, clone ChEST39m24	90.2	51	3	2	468	517	3764	3813	2.00E-08	65.8
scaffold-230678	3859	45422542	em	CR352703.1	Gallus gallus finished cDNA, clone ChEST39m24	100	30	0	0	468	497	3756	3785	0.00001	56.5
scaffold-230704	2488	46427434	em	CR388789.1	Gallus gallus finished cDNA, clone ChEST515b24	91.07	56	4	1	723	778	8	62	4.00E-11	75
scaffold-230787	7146	53132661	em	AJ720266.1	Gallus gallus mRNA for hypothetical protein, clone 13l16	86.36	66	6	3	1592	1656	5934	5871	5.00E-09	69.4
scaffold-230787	7146	53127783	em	AJ719562.1	Gallus gallus mRNA for hypothetical protein, clone 3g3	95.45	44	2	0	4608	4651	5908	5865	2.00E-09	71.3
scaffold-230787	7146	48841542	em	CR522975.1	Gallus gallus finished cDNA, clone ChEST744d3	87.69	65	5	3	886	948	5934	5871	2.00E-10	73.1
scaffold-230787	7146	46238669	em	CR385910.1	Gallus gallus finished cDNA, clone ChEST1020o7	85.71	70	10	0	170	239	5934	5865	3.00E-11	75
scaffold-230792	2567	3355756	em	AJ009799.1	Gallus gallus mRNA for ABC transporter protein	90.54	148	12	2	2200	2346	2251	2105	9.00E-47	195
scaffold-230792	2567	3355756	em	AJ009799.1	Gallus gallus mRNA for ABC transporter protein	92.31	104	6	2	2350	2452	1797	1695	3.00E-32	147
scaffold-230792	2567	47021559	em	CR406025.1	Gallus gallus finished cDNA, clone ChEST632h15	90.54	148	12	2	421	567	2251	2105	2.00E-47	195
scaffold-230792	2567	47021559	em	CR406025.1	Gallus gallus finished cDNA, clone ChEST632h15	92.31	104	6	2	571	673	1797	1695	6.00E-33	147
scaffold-230810	2645	5670097	gb	AF160960.1	Gallus gallus erythroid-specific folate receptor mRNA, complete cds	82.47	97	14	3	22	116	2645	2550	4.00E-13	82.4
scaffold-230810	2645	146150397	gb	EF209053.1	Gallus gallus growth hormone-releasing hormone-like peptide receptor mRNA, complete cds	76.12	268	35	23	1451	1700	2632	2376	2.00E-22	113
scaffold-230810	2645	46429039	em	CR390394.1	Gallus gallus finished cDNA, clone ChEST423j16	81.51	119	14	8	125	238	2641	2526	2.00E-16	91.6
scaffold-230810	2645	45426725	em	CR354369.1	Gallus gallus finished cDNA, clone ChEST534p2	79.17	144	20	10	574	712	2396	2534	4.00E-16	91.6
scaffold-230810	2645	44885070	em	CR338926.1	Gallus gallus finished cDNA, clone ChEST977p6	78.6	271	40	17	158	420	2380	2640	1.00E-37	163
scaffold-230810	2645	41632494	em	BX931966.1	Gallus gallus finished cDNA, clone ChEST791m15	94.64	56	3	0	1173	1228	2524	2579	7.00E-15	87.9
scaffold-230821	7823	46427186	em	CR388571.1	Gallus gallus finished cDNA, clone ChEST259h13	81.99	372	54	11	524	890	6450	6813	3.00E-80	303
scaffold-230821	7823	46427186	em	CR388571.1	Gallus gallus finished cDNA, clone ChEST259h13	81.91	188	28	6	127	311	6029	6213	3.00E-35	154
scaffold-230830	5539	2352472	gb	AF004664.1	Gallus gallus tissue inhibitor of metalloproteinase-2 precursor (TIMP-2) mRNA, complete	91.54	130	9	2	353	481	200	72	2.00E-42	178
scaffold-230944	2084	45422542	em	CR352703.1	Gallus gallus finished cDNA, clone ChEST39m24	92.31	52	2	2	467	517	74	24	1.00E-10	73.1
scaffold-231010	2032	53136235	em	AJ720837.1	Gallus gallus mRNA for hypothetical protein, clone 27g5	85.86	191	24	3	1026	1214	820	1009	1.00E-48	200
scaffold-231022	2624	46019197	em	CR382438.1	Gallus gallus finished cDNA, clone ChEST428i8	80.72	166	24	8	36	197	2611	2450	1.00E-25	122
scaffold-231023	3287	45426381	em	CR354227.1	Gallus gallus finished cDNA, clone ChEST335c9	91.53	59	4	1	459	517	3161	3104	7.00E-13	80.5
scaffold-231073	2341	53133361	em	AJ720351.1	Gallus gallus mRNA for hypothetical protein, clone 15o4	90.91	132	12	0	234	365	1843	1974	4.00E-42	178
scaffold-231073	2341	48841900	em	CR523238.1	Gallus gallus finished cDNA, clone ChEST620p4	90.91	132	12	0	211	342	1843	1974	2.00E-42	178
scaffold-231090	9597	44885000	em	CR338856.1	Gallus gallus finished cDNA, clone ChEST1019b14	100	28	0	0	101	128	6791	6764	0.0001	52.8
scaffold-231139	2873	207853190	gb	FJ195637.1	Gallus gallus cyclin-dependent kinase 5 (Cdk5) mRNA, complete cds	91.84	98	8	0	311	408	748	845	3.00E-30	137
scaffold-231139	2873	207853190	gb	FJ195637.1	Gallus gallus cyclin-dependent kinase 5 (Cdk5) mRNA, complete cds	92.39	92	7	0	36	127	11	102	2.00E-28	132
scaffold-231139	2873	207853190	gb	FJ195637.1	Gallus gallus cyclin-dependent kinase 5 (Cdk5) mRNA, complete cds	87.85	107	13	0	474	580	1202	1308	7.00E-27	126
scaffold-231139	2873	207853190	gb	FJ195637.1	Gallus gallus cyclin-dependent kinase 5 (Cdk5) mRNA, complete cds	96.72	61	2	0	651	711	1608	1668	1.00E-19	102
scaffold-231139	2873	45425511	em	CR353821.1	Gallus gallus finished cDNA, clone ChEST151e14	91.84	98	8	0	345	442	748	845	3.00E-30	137
scaffold-231139	2873	45425511	em	CR353821.1	Gallus gallus finished cDNA, clone ChEST151e14	92.39	92	7	0	70	161	11	102	2.00E-28	132
scaffold-231139	2873	45425511	em	CR353821.1	Gallus gallus finished cDNA, clone ChEST151e14	87.85	107	13	0	508	614	1202	1308	7.00E-27	126
scaffold-231139	2873	45425511	em	CR353821.1	Gallus gallus finished cDNA, clone ChEST151e14	96.72	61	2	0	685	745	1608	1668	1.00E-19	102
scaffold-231139	2873	45425511	em	CR353821.1	Gallus gallus finished cDNA, clone ChEST151e14	92.54	67	5	0	821	887	1938	2004	6.00E-18	97.1
scaffold-231195	4361	146150397	gb	EF209053.1	Gallus gallus growth hormone-releasing hormone-like peptide receptor mRNA, complete cds	88.89	81	5	4	1617	1695	2117	2039	2.00E-17	97.1
scaffold-231216	2512	48842465	em	CR523803.1	Gallus gallus finished cDNA, clone ChEST733l11	84.14	145	21	2	77	220	2365	2222	2.00E-30	139
scaffold-231216	2512	45426725	em	CR354369.1	Gallus gallus finished cDNA, clone ChEST534p2	87.06	85	5	5	645	726	2229	2310	4.00E-16	91.6
scaffold-231255	2764	46016408	em	BX929870.2	Gallus gallus finished cDNA, clone ChEST650c20	87.93	58	2	4	59	112	1386	1442	1.00E-07	63.9
scaffold-231255	2764	41635678	em	BX935150.1	Gallus gallus finished cDNA, clone ChEST530l14	87.93	58	2	4	185	238	1386	1442	6.00E-08	63.9
scaffold-231263	3112	46239131	em	CR386372.1	Gallus gallus finished cDNA, clone ChEST929m16	85.9	78	8	3	807	883	3017	3092	7.00E-13	80.5
scaffold-23130	3506	44884893	em	CR338749.1	Gallus gallus finished cDNA, clone ChEST48o5	88.68	53	6	0	646	698	213	265	2.00E-08	65.8
scaffold-231311	2298	34604135	gb	AY332742.1	Gallus gallus SAM domain-containing protein mRNA, complete cds	87.35	419	41	10	1160	1572	2290	1878	7.00E-130	470
scaffold-231311	2298	53133559	em	AJ720450.1	Gallus gallus mRNA for hypothetical protein, clone 17o8	87.11	419	42	10	1333	1745	2290	1878	4.00E-128	464
scaffold-231392	4062	47021971	em	CR406437.1	Gallus gallus finished cDNA, clone ChEST831f4	93.33	105	7	0	891	995	1495	1599	1.00E-35	156
scaffold-231392	4062	47021971	em	CR406437.1	Gallus gallus finished cDNA, clone ChEST831f4	80.38	158	21	8	1068	1219	2502	2655	3.00E-22	111
scaffold-231392	4062	47021297	em	CR405779.1	Gallus gallus finished cDNA, clone ChEST576m12	87.43	191	13	8	879	1067	1495	1676	9.00E-52	209
scaffold-231392	4062	46428997	em	CR390352.1	Gallus gallus finished cDNA, clone ChEST942n5	87.98	183	13	6	609	790	1495	1669	2.00E-51	207
scaffold-231392	4062	46425482	em	BX929713.2	Gallus gallus finished cDNA, clone ChEST796j11	86.67	180	13	8	805	982	1495	1665	1.00E-45	189
scaffold-231499	2339	45422542	em	CR352703.1	Gallus gallus finished cDNA, clone ChEST39m24	90.2	51	3	2	468	517	2272	2321	2.00E-08	65.8
scaffold-23159	3712	53132064	em	AJ720210.1	Gallus gallus mRNA for hypothetical protein, clone 12m8	83.08	130	18	4	3226	3353	755	882	8.00E-23	115
scaffold-23159	3712	46430243	em	CR391598.1	Gallus gallus finished cDNA, clone ChEST552i23	89.29	56	5	1	457	511	810	755	1.00E-09	69.4
scaffold-23163	4291	5670097	gb	AF160960.1	Gallus gallus erythroid-specific folate receptor mRNA, complete cds	85.42	96	11	3	23	116	2960	3054	1.00E-17	97.1
scaffold-23163	4291	60098776	em	AJ851585.1	Gallus gallus mRNA for hypothetical protein, clone 8p1	80.56	144	18	10	2991	3129	3103	2965	8.00E-19	102
scaffold-23163	4291	46429039	em	CR390394.1	Gallus gallus finished cDNA, clone ChEST423j16	84.17	120	13	5	123	238	2961	3078	2.00E-22	111
scaffold-23163	4291	46240082	em	CR387323.1	Gallus gallus finished cDNA, clone ChEST342l15	92.86	42	3	0	615	656	1165	1206	2.00E-07	62.1
scaffold-23163	4291	46239032	em	CR386273.1	Gallus gallus finished cDNA, clone ChEST54c1	90.1	101	8	2	1156	1255	2964	3063	1.00E-27	130
scaffold-23163	4291	46016408	em	BX929870.2	Gallus gallus finished cDNA, clone ChEST650c20	97.3	37	1	0	72	108	1192	1156	1.00E-07	63.9
scaffold-23163	4291	45426725	em	CR354369.1	Gallus gallus finished cDNA, clone ChEST534p2	87.5	88	5	5	651	735	3131	3047	9.00E-18	97.1
scaffold-23163	4291	45426725	em	CR354369.1	Gallus gallus finished cDNA, clone ChEST534p2	92.06	63	3	2	651	712	3248	3187	6.00E-15	87.9
scaffold-23163	4291	41635678	em	BX935150.1	Gallus gallus finished cDNA, clone ChEST530l14	97.3	37	1	0	198	234	1192	1156	6.00E-08	63.9
scaffold-23163	4291	41632494	em	BX931966.1	Gallus gallus finished cDNA, clone ChEST791m15	96.43	56	2	0	1173	1228	3080	3025	2.00E-16	93.5
scaffold-23163	4291	27531704	db	AB086823.1	Gallus gallus mRNA for equarin-S, complete cds	84.66	176	22	5	3724	3897	2960	3132	2.00E-39	171
scaffold-231634	3561	45422542	em	CR352703.1	Gallus gallus finished cDNA, clone ChEST39m24	87.72	57	5	2	461	516	176	121	2.00E-08	65.8
scaffold-231646	3188	45422330	em	CR352600.1	Gallus gallus finished cDNA, clone ChEST839c23	85.71	63	5	4	583	643	1	61	4.00E-08	63.9
scaffold-231694	2211	46016408	em	BX929870.2	Gallus gallus finished cDNA, clone ChEST650c20	95.24	42	2	0	71	112	595	554	8.00E-09	67.6
scaffold-231694	2211	41635678	em	BX935150.1	Gallus gallus finished cDNA, clone ChEST530l14	95.24	42	2	0	197	238	595	554	5.00E-09	67.6
scaffold-231729	4672	46018441	em	BX935056.2	Gallus gallus finished cDNA, clone ChEST72p22	86.61	127	12	4	632	754	4335	4210	4.00E-29	135
scaffold-231821	2727	45423527	em	CR352928.1	Gallus gallus finished cDNA, clone ChEST404e3	100	28	0	0	240	267	663	690	0.0002	52.8
scaffold-231856	2231	41629738	em	BX929271.1	Gallus gallus finished cDNA, clone ChEST389l11	90.16	61	5	1	756	816	61	2	2.00E-12	78.7
scaffold-231875	3594	47021314	em	CR405796.1	Gallus gallus finished cDNA, clone ChEST575g7	88.05	159	11	7	52	205	546	701	1.00E-43	182
scaffold-231875	3594	41633078	em	BX932550.1	Gallus gallus finished cDNA, clone ChEST637c11	88.05	159	11	7	127	280	546	701	2.00E-43	182
scaffold-231931	2689	48843181	em	CR524456.1	Gallus gallus finished cDNA, clone ChEST141a8	74.1	166	30	9	944	1104	2532	2689	0.00002	56.5
scaffold-231950	2329	53133745	em	AJ720543.1	Gallus gallus mRNA for hypothetical protein, clone 19o18	87.67	73	3	6	2657	2726	2326	2257	3.00E-12	80.5
scaffold-231979	2727	296409997	gb	HM165260.1	Gallus gallus fat-specific protein FSP27-like protein mRNA, complete cds	89.3	187	12	8	349	531	943	1125	2.00E-57	228
scaffold-231979	2727	296409997	gb	HM165260.1	Gallus gallus fat-specific protein FSP27-like protein mRNA, complete cds	87.9	157	15	2	40	196	373	525	1.00E-43	182
scaffold-231979	2727	296409997	gb	HM165260.1	Gallus gallus fat-specific protein FSP27-like protein mRNA, complete cds	83.44	157	22	4	193	347	626	780	6.00E-32	143
scaffold-231979	2727	296409997	gb	HM165260.1	Gallus gallus fat-specific protein FSP27-like protein mRNA, complete cds	96	50	2	0	1	50	167	216	1.00E-13	82.4
scaffold-231979	2727	41636527	em	BX935999.1	Gallus gallus finished cDNA, clone ChEST434d14	88.83	188	12	9	204	386	942	1125	7.00E-56	222
scaffold-231979	2727	41636527	em	BX935999.1	Gallus gallus finished cDNA, clone ChEST434d14	87.3	126	14	2	78	202	656	780	6.00E-32	143
scaffold-231979	2727	41636527	em	BX935999.1	Gallus gallus finished cDNA, clone ChEST434d14	97.56	41	1	0	660	700	1583	1623	3.00E-10	71.3
scaffold-231979	2727	41633266	em	BX932738.1	Gallus gallus finished cDNA, clone ChEST495e19	88.83	188	12	9	378	560	942	1125	9.00E-56	222
scaffold-231979	2727	41633266	em	BX932738.1	Gallus gallus finished cDNA, clone ChEST495e19	87.26	157	16	2	69	225	373	525	7.00E-42	176
scaffold-231979	2727	41633266	em	BX932738.1	Gallus gallus finished cDNA, clone ChEST495e19	84.08	157	21	4	222	376	626	780	2.00E-33	148
scaffold-231979	2727	41633266	em	BX932738.1	Gallus gallus finished cDNA, clone ChEST495e19	96	50	2	0	30	79	167	216	2.00E-13	82.4
scaffold-231979	2727	41633266	em	BX932738.1	Gallus gallus finished cDNA, clone ChEST495e19	97.56	41	1	0	834	874	1583	1623	3.00E-10	71.3
scaffold-231980	2464	146150397	gb	EF209053.1	Gallus gallus growth hormone-releasing hormone-like peptide receptor mRNA, complete cds	77.54	236	30	21	1621	1845	1480	1703	1.00E-24	121
scaffold-231980	2464	41633819	em	BX933291.1	Gallus gallus finished cDNA, clone ChEST695j13	78.57	168	20	15	467	625	1458	1298	5.00E-18	97.1
scaffold-232009	2146	53129550	em	AJ719735.1	Gallus gallus mRNA for hypothetical protein, clone 5n10	93.33	90	6	0	674	763	1172	1261	8.00E-29	134
scaffold-232019	2047	51231424	em	CR733107.1	Gallus gallus finished cDNA, clone ChEST687m3	84.85	66	4	5	194	255	971	1034	4.00E-07	62.1
scaffold-232048	2619	46240654	em	CR387895.1	Gallus gallus finished cDNA, clone ChEST325j13	97.83	46	0	1	50	94	1702	1747	2.00E-12	78.7
scaffold-232077	2848	46238442	em	CR385683.1	Gallus gallus finished cDNA, clone ChEST877a12	92.86	42	0	3	421	461	2756	2795	2.00E-06	58.4
scaffold-232077	2848	44885170	em	CR339026.1	Gallus gallus finished cDNA, clone ChEST1001l3	78.12	128	19	9	574	696	2832	2709	1.00E-10	73.1
scaffold-232131	3052	4589839	db	AB025282.1	Gallus gallus cPgC mRNA for pepsinogen C, complete cds	97.37	38	1	0	285	322	2927	2890	2.00E-08	65.8
scaffold-232131	3052	4589837	db	AB025281.1	Gallus gallus cPgA mRNA for pepsinogen A, complete cds	93.41	91	4	2	247	336	2980	2891	6.00E-29	134
scaffold-232132	2864	46239032	em	CR386273.1	Gallus gallus finished cDNA, clone ChEST54c1	85.96	114	12	4	1144	1255	2861	2750	2.00E-24	119
scaffold-232146	2950	60098946	em	AJ851670.1	Gallus gallus mRNA for hypothetical protein, clone 16h2	78.73	409	61	23	2248	2644	1539	1145	1.00E-63	250
scaffold-232148	2712	60099242	em	AJ851818.1	Gallus gallus partial mRNA for hypothetical protein, clone 38k15	88.89	108	12	0	994	1101	373	480	1.00E-28	134
scaffold-232230	2234	45422427	em	CR352648.1	Gallus gallus finished cDNA, clone ChEST420b16	88.3	171	18	2	395	564	1294	1125	3.00E-50	204
scaffold-232236	2371	41634089	em	BX933561.1	Gallus gallus finished cDNA, clone ChEST47o16	83.33	120	11	9	1503	1617	1843	1728	3.00E-19	102
scaffold-232238	2479	45426436	em	CR354254.1	Gallus gallus finished cDNA, clone ChEST292d23	77.95	195	25	18	961	1142	2264	2453	1.00E-20	106
scaffold-232339	2172	46428474	em	CR389829.1	Gallus gallus finished cDNA, clone ChEST709i4	92.25	142	11	0	134	275	291	150	1.00E-49	202
scaffold-232386	2356	45422542	em	CR352703.1	Gallus gallus finished cDNA, clone ChEST39m24	92	50	4	0	468	517	2171	2220	5.00E-10	71.3
scaffold-23243	9881	46239131	em	CR386372.1	Gallus gallus finished cDNA, clone ChEST929m16	77.31	216	34	15	675	883	2741	2534	7.00E-23	113
scaffold-232545	3131	44885170	em	CR339026.1	Gallus gallus finished cDNA, clone ChEST1001l3	94.74	38	2	0	602	639	1630	1667	8.00E-07	60.2
scaffold-232574	2683	20977240	gb	AF505881.1	Gallus gallus bHLH transcription factor scleraxis mRNA, complete cds	86.5	163	12	6	178	335	2520	2677	4.00E-40	171
scaffold-232581	2868	46017401	em	BX932359.2	Gallus gallus finished cDNA, clone ChEST357c18	89.9	208	21	0	183	390	1643	1850	1.00E-69	268
scaffold-232581	2868	46017318	em	BX932166.2	Gallus gallus finished cDNA, clone ChEST1032g4	89.9	208	21	0	174	381	1643	1850	1.00E-69	268
scaffold-232581	2868	46017201	em	BX931650.2	Gallus gallus finished cDNA, clone ChEST738f14	89.9	208	21	0	186	393	1643	1850	1.00E-69	268
scaffold-232604	2062	60098608	em	AJ851501.1	Gallus gallus mRNA for hypothetical protein, clone 4a10	86.79	159	21	0	1381	1539	1380	1222	6.00E-42	178
scaffold-232604	2062	53133745	em	AJ720543.1	Gallus gallus mRNA for hypothetical protein, clone 19o18	87.5	72	5	4	2657	2726	60	129	3.00E-12	80.5
scaffold-232613	4061	47021773	em	CR406239.1	Gallus gallus finished cDNA, clone ChEST878f18	94.89	176	9	0	54	229	1197	1022	7.00E-72	276
scaffold-232613	4061	46194575	em	BX950441.2	Gallus gallus finished cDNA, clone ChEST907m1	94.44	90	5	0	1	90	1111	1022	2.00E-30	139
scaffold-232613	4061	42599970	em	BX950316.1	Gallus gallus finished cDNA, clone ChEST902m5	94.89	176	9	0	631	806	1197	1022	2.00E-71	276
scaffold-232671	2645	45421905	em	CR352351.1	Gallus gallus finished cDNA, clone ChEST536d16	89.83	59	6	0	59	117	2527	2585	1.00E-11	76.8
scaffold-232750	8057	46018409	em	BX934985.2	Gallus gallus finished cDNA, clone ChEST981a8	88.31	77	7	2	91	166	5	80	3.00E-16	91.6
scaffold-232858	2660	19919689	gb	AF488728.1	Gallus gallus hole mRNA, complete cds	74.88	203	38	13	844	1039	2550	2354	2.00E-12	80.5
scaffold-23286	30249	47021511	em	CR405993.1	Gallus gallus finished cDNA, clone ChEST1019c3	90.32	186	16	2	853	1037	19970	20154	9.00E-62	243
scaffold-23286	30249	47021511	em	CR405993.1	Gallus gallus finished cDNA, clone ChEST1019c3	91.91	173	12	2	530	701	18445	18616	3.00E-61	241
scaffold-23286	30249	47021511	em	CR405993.1	Gallus gallus finished cDNA, clone ChEST1019c3	90.54	148	14	0	705	852	19230	19377	7.00E-48	196
scaffold-232918	4150	60098696	em	AJ851545.1	Gallus gallus mRNA for hypothetical protein, clone 6c16	73.28	580	102	44	2106	2653	1566	1008	3.00E-37	163
scaffold-232918	4150	46425790	em	BX933871.2	Gallus gallus finished cDNA, clone ChEST1004j11	78.62	159	20	11	183	334	1502	1653	8.00E-17	93.5
scaffold-232918	4150	46019415	em	CR338940.2	Gallus gallus finished cDNA, clone ChEST186k22	84.62	104	16	0	420	523	1309	1206	4.00E-20	104
scaffold-232922	2404	46016408	em	BX929870.2	Gallus gallus finished cDNA, clone ChEST650c20	88.68	53	4	2	78	129	2129	2078	1.00E-07	63.9
scaffold-232922	2404	41635678	em	BX935150.1	Gallus gallus finished cDNA, clone ChEST530l14	88.68	53	4	2	204	255	2129	2078	6.00E-08	63.9
scaffold-23296	4140	46425660	em	BX931777.2	Gallus gallus finished cDNA, clone ChEST550k7	94.25	87	5	0	715	801	333	419	5.00E-29	134
scaffold-232979	2336	45422542	em	CR352703.1	Gallus gallus finished cDNA, clone ChEST39m24	90.57	53	3	2	466	517	2210	2261	2.00E-09	69.4
scaffold-233022	4544	60098552	em	AJ851473.1	Gallus gallus mRNA for hypothetical protein, clone 3l19	84.44	180	20	8	1198	1373	1782	1957	2.00E-39	171
scaffold-233070	2779	46018663	em	BX935541.2	Gallus gallus finished cDNA, clone ChEST82p2	83.33	210	24	10	40	243	1881	2085	4.00E-44	183
scaffold-233070	2779	41635132	em	BX934604.1	Gallus gallus finished cDNA, clone ChEST843b13	77.91	163	21	14	87	241	1925	2080	3.00E-15	87.9
scaffold-233165	2177	45422542	em	CR352703.1	Gallus gallus finished cDNA, clone ChEST39m24	90.2	51	3	2	468	517	2034	2083	2.00E-08	65.8
scaffold-233169	5648	572691	em	X80792.1	G.gallus ScII mRNA	86.05	129	14	4	466	592	3877	3751	6.00E-29	135
scaffold-233169	5648	572691	em	X80792.1	G.gallus ScII mRNA	87.04	108	12	2	629	735	2607	2501	2.00E-24	121
scaffold-233174	2071	46018717	em	BX935662.2	Gallus gallus finished cDNA, clone ChEST328j13	85.96	57	8	0	257	313	126	182	1.00E-07	62.1
scaffold-233190	2767	46017679	em	BX933041.2	Gallus gallus finished cDNA, clone ChEST997e1	91.11	45	2	2	256	299	2767	2724	6.00E-07	60.2
scaffold-233190	2767	41632088	em	BX931560.1	Gallus gallus finished cDNA, clone ChEST389o15	88.69	168	15	4	28	193	131	296	9.00E-50	202
scaffold-233345	2210	44885000	em	CR338856.1	Gallus gallus finished cDNA, clone ChEST1019b14	94.87	39	1	1	94	132	1487	1450	7.00E-07	60.2
scaffold-233345	2210	41633444	em	BX932916.1	Gallus gallus finished cDNA, clone ChEST998a2	90.16	61	6	0	360	420	1442	1502	8.00E-13	80.5
scaffold-233443	5791	5670097	gb	AF160960.1	Gallus gallus erythroid-specific folate receptor mRNA, complete cds	85.39	89	6	7	24	108	4603	4518	3.00E-14	86.1
scaffold-233443	5791	46429039	em	CR390394.1	Gallus gallus finished cDNA, clone ChEST423j16	79.39	131	12	14	118	238	4608	4483	2.00E-12	78.7
scaffold-233458	2445	8133187	gb	AF268470.1	Gallus gallus voltage-dependent anion channel (VDAC2) mRNA, complete cds	91.59	107	4	3	354	460	102	1	8.00E-32	143
scaffold-233495	2594	46016449	em	BX929959.2	Gallus gallus finished cDNA, clone ChEST293d10	88.89	72	6	2	2	72	272	202	3.00E-15	87.9
scaffold-233528	2586	46019197	em	CR382438.1	Gallus gallus finished cDNA, clone ChEST428i8	80.12	166	25	8	36	197	52	213	6.00E-24	117
scaffold-233631	2966	45422542	em	CR352703.1	Gallus gallus finished cDNA, clone ChEST39m24	90.2	51	3	2	468	517	2684	2733	2.00E-08	65.8
scaffold-233668	2506	46019340	em	CR338727.2	Gallus gallus finished cDNA, clone ChEST109e12	90.29	103	10	0	79	181	1415	1313	2.00E-29	135
scaffold-233732	3753	53130501	em	AJ719921.1	Gallus gallus mRNA for hypothetical protein, clone 8e7	76.57	764	108	54	937	1671	1444	723	9.00E-95	353
scaffold-233751	2420	46019289	em	BX950664.2	Gallus gallus finished cDNA, clone ChEST28c7	100	34	0	0	766	799	2420	2387	1.00E-07	63.9
scaffold-233751	2420	46018554	em	BX935297.2	Gallus gallus finished cDNA, clone ChEST958m19	100	34	0	0	682	715	2420	2387	1.00E-07	63.9
scaffold-233751	2420	41636046	em	BX935518.1	Gallus gallus finished cDNA, clone ChEST537g23	100	34	0	0	674	707	2420	2387	1.00E-07	63.9
scaffold-233751	2420	41635814	em	BX935286.1	Gallus gallus finished cDNA, clone ChEST959e2	100	34	0	0	682	715	2420	2387	1.00E-07	63.9
scaffold-233751	2420	41631978	em	BX931450.1	Gallus gallus finished cDNA, clone ChEST336a14	100	34	0	0	410	443	2420	2387	8.00E-08	63.9
scaffold-233751	2420	41634188	em	BX933660.1	Gallus gallus finished cDNA, clone ChEST943c3	100	34	0	0	682	715	2420	2387	1.00E-07	63.9
scaffold-233776	4981	47022835	em	CR407301.1	Gallus gallus finished cDNA, clone ChEST625o5	100	29	0	0	1090	1118	4006	4034	0.00005	54.7
scaffold-23380	1696	46427982	em	CR389337.1	Gallus gallus finished cDNA, clone ChEST724l4	85.83	127	11	7	926	1048	152	275	4.00E-27	128
scaffold-23380	1696	45426547	em	CR354286.1	Gallus gallus finished cDNA, clone ChEST302b16	85.83	127	11	7	1824	1946	152	275	6.00E-27	128
scaffold-233870	3467	46428118	em	CR389473.1	Gallus gallus finished cDNA, clone ChEST184b12	91.72	145	10	2	402	545	1236	1379	5.00E-49	200
scaffold-233870	3467	46238101	em	CR385422.1	Gallus gallus finished cDNA, clone ChEST600n5	91.72	145	10	2	252	395	1236	1379	4.00E-49	200
scaffold-233914	3772	46239354	em	CR386595.1	Gallus gallus finished cDNA, clone ChEST768j13	85.09	711	70	27	163	852	2495	1800	0	693
scaffold-233914	3772	45425451	em	CR353792.1	Gallus gallus finished cDNA, clone ChEST917p16	96.13	155	6	0	213	367	947	793	2.00E-65	254
scaffold-233914	3772	45425451	em	CR353792.1	Gallus gallus finished cDNA, clone ChEST917p16	96.39	83	3	0	131	213	2495	2413	2.00E-30	137
scaffold-233942	2473	13429928	db	AB024330.2	Gallus gallus mRNA for nebulin, partial cds	88.83	188	17	4	6499	6684	418	233	2.00E-56	228
scaffold-233942	2473	47021872	em	CR406338.1	Gallus gallus finished cDNA, clone ChEST864b14	88.83	188	17	4	586	771	418	233	3.00E-57	228
scaffold-234034	7277	44885000	em	CR338856.1	Gallus gallus finished cDNA, clone ChEST1019b14	100	31	0	0	102	132	3563	3593	3.00E-06	58.4
scaffold-234034	7277	41633444	em	BX932916.1	Gallus gallus finished cDNA, clone ChEST998a2	85.71	70	8	2	352	419	3611	3542	1.00E-10	73.1
scaffold-234090	2617	5670097	gb	AF160960.1	Gallus gallus erythroid-specific folate receptor mRNA, complete cds	94.55	55	3	0	22	76	1148	1202	3.00E-14	86.1
scaffold-234090	2617	46430243	em	CR391598.1	Gallus gallus finished cDNA, clone ChEST552i23	87.93	58	5	2	453	509	1203	1147	5.00E-09	67.6
scaffold-234096	4997	45422542	em	CR352703.1	Gallus gallus finished cDNA, clone ChEST39m24	90.2	51	3	2	468	517	4877	4926	2.00E-08	65.8
scaffold-234183	2214	53127289	em	AJ719369.1	Gallus gallus mRNA for hypothetical protein, clone 1k23	90.98	133	11	1	403	535	187	56	3.00E-42	178
scaffold-234183	2214	53127289	em	AJ719369.1	Gallus gallus mRNA for hypothetical protein, clone 1k23	91.96	112	9	0	291	402	423	312	5.00E-36	158
scaffold-234209	22103	60098580	em	AJ851487.1	Gallus gallus mRNA for hypothetical protein, clone 3n15	83.01	1148	107	58	1189	2284	7769	6658	0	959
scaffold-234209	22103	46427377	em	CR388732.1	Gallus gallus finished cDNA, clone ChEST573a21	92.75	138	9	1	627	764	5686	5822	1.00E-48	198
scaffold-234231	4885	46428216	em	CR389571.1	Gallus gallus finished cDNA, clone ChEST870d23	89.61	77	5	2	998	1073	4810	4884	3.00E-17	95.3
scaffold-234251	2175	46016449	em	BX929959.2	Gallus gallus finished cDNA, clone ChEST293d10	90.48	63	2	4	13	73	229	169	5.00E-13	80.5
scaffold-234289	10378	47021799	em	CR406265.1	Gallus gallus finished cDNA, clone ChEST884j24	90.2	51	5	0	17	67	7831	7881	5.00E-09	67.6
scaffold-234289	10378	47021352	em	CR405834.1	Gallus gallus finished cDNA, clone ChEST878m3	90.2	51	5	0	17	67	7831	7881	5.00E-09	67.6
scaffold-234294	2432	53133745	em	AJ720543.1	Gallus gallus mRNA for hypothetical protein, clone 19o18	85.9	78	8	3	2650	2725	699	623	3.00E-12	80.5
scaffold-234296	4927	60098442	em	AJ851418.1	Gallus gallus mRNA for hypothetical protein, clone 2g1	89.87	79	3	5	2737	2813	4920	4845	3.00E-17	97.1
scaffold-234326	3480	48841670	em	CR523103.1	Gallus gallus finished cDNA, clone ChEST215j20	80.22	91	14	4	784	872	2361	2273	2.00E-08	65.8
scaffold-234387	8026	46018736	em	BX935715.2	Gallus gallus finished cDNA, clone ChEST328o1	91.45	234	19	1	264	496	2708	2475	5.00E-85	320
scaffold-234398	4764	211946	gb	L07034.1	CHKHYMEGLB Chicken hydroxymethylglutaryl-CoA lyase mRNA, 3' end	87.74	155	13	6	249	400	1402	1553	1.00E-41	176
scaffold-234398	4764	46425761	em	BX933789.2	Gallus gallus finished cDNA, clone ChEST913n14	87.42	159	14	6	255	410	1402	1557	2.00E-42	178
scaffold-234398	4764	46238217	em	CR385458.1	Gallus gallus finished cDNA, clone ChEST315a7	87.74	155	13	6	435	586	1402	1553	6.00E-42	176
scaffold-234398	4764	46016935	em	BX931055.2	Gallus gallus finished cDNA, clone ChEST200e19	87.74	155	13	6	336	487	1402	1553	1.00E-41	176
scaffold-234398	4764	45425277	em	CR353722.1	Gallus gallus finished cDNA, clone ChEST919i11	87.42	159	14	6	338	493	1402	1557	2.00E-42	178
scaffold-234398	4764	41630002	em	BX929535.1	Gallus gallus finished cDNA, clone ChEST990l6	87.42	159	14	6	338	493	1402	1557	2.00E-42	178
scaffold-234398	4764	41631930	em	BX931402.1	Gallus gallus finished cDNA, clone ChEST332p6	87.74	155	13	6	324	475	1402	1553	1.00E-41	176
scaffold-234491	2815	58014132	gb	AY740510.1	Gallus gallus peptidoglycan recognition protein L (PGRPL) mRNA, complete cds	85.12	215	26	6	883	1094	1337	1126	2.00E-53	215
scaffold-234609	4092	45426436	em	CR354254.1	Gallus gallus finished cDNA, clone ChEST292d23	75.97	258	44	17	337	583	446	196	6.00E-24	117
scaffold-234621	2452	45422138	em	CR352507.1	Gallus gallus finished cDNA, clone ChEST178k15	87.5	56	5	2	5	59	13	67	5.00E-08	63.9
scaffold-234621	2452	63002	em	X61197.1	G.gallus mRNA (clone 325gen)	86.36	66	6	3	536	599	1	65	7.00E-09	69.4
scaffold-234653	2457	53136525	em	AJ720933.1	Gallus gallus mRNA for hypothetical protein, clone 30e5	93.1	58	4	0	1836	1893	58	1	4.00E-14	86.1
scaffold-2347	2025	48842717	em	CR524055.1	Gallus gallus finished cDNA, clone ChEST1017k6	85.45	55	6	2	739	792	138	191	0.00001	56.5
scaffold-23470	3325	46240633	em	CR387874.1	Gallus gallus finished cDNA, clone ChEST323n4	95.35	43	2	0	492	534	2413	2371	1.00E-09	69.4
scaffold-234739	3223	46016449	em	BX929959.2	Gallus gallus finished cDNA, clone ChEST293d10	90	60	6	0	1	60	3221	3162	2.00E-12	78.7
scaffold-234742	4814	48842243	em	CR523581.1	Gallus gallus finished cDNA, clone ChEST532m20	92.22	180	11	3	335	512	2367	2189	1.00E-64	252
scaffold-234742	4814	48842243	em	CR523581.1	Gallus gallus finished cDNA, clone ChEST532m20	89.44	142	15	0	10	151	4747	4606	7.00E-43	180
scaffold-234742	4814	45426259	em	CR354169.1	Gallus gallus finished cDNA, clone ChEST512k16	92.22	180	11	3	276	453	2367	2189	1.00E-64	252
scaffold-234742	4814	45426259	em	CR354169.1	Gallus gallus finished cDNA, clone ChEST512k16	92.39	92	7	0	1	92	4697	4606	2.00E-28	132
scaffold-234747	5010	41632676	em	BX932148.1	Gallus gallus finished cDNA, clone ChEST468a13	84.21	95	9	6	155	246	598	689	4.00E-15	87.9
scaffold-234747	5010	41631164	em	BX930636.1	Gallus gallus finished cDNA, clone ChEST967h22	84.21	95	9	6	119	210	598	689	3.00E-15	87.9
scaffold-234757	2980	48842465	em	CR523803.1	Gallus gallus finished cDNA, clone ChEST733l11	75.4	439	81	24	57	484	908	486	6.00E-45	187
scaffold-234830	4066	414110	em	Z25420.1	G.domesticus class II INCENP protein mRNA, complete CDS	80.67	119	11	9	2183	2295	2233	2345	8.00E-13	82.4
scaffold-234902	2182	46238121	em	CR385442.1	Gallus gallus finished cDNA, clone ChEST462l11	90.22	92	7	2	471	562	956	867	8.00E-25	119
scaffold-234902	2182	46017777	em	BX933256.2	Gallus gallus finished cDNA, clone ChEST509n14	88.89	99	9	2	567	665	956	860	3.00E-25	121
scaffold-234929	3824	53828142	gb	AY729025.1	Gallus gallus bone morphogenetic protein 15 proprotein (BMP15) mRNA, complete cds	88.35	103	12	0	283	385	3722	3824	3.00E-26	124
scaffold-234929	3824	52221416	gb	AY725199.1	Gallus gallus bone morphogenetic protein 15 precursor (BMP15) mRNA, complete cds	88.35	103	12	0	646	748	3722	3824	6.00E-26	124
scaffold-234980	2136	70611327	gb	DQ097308.1	Gallus gallus bone morphogenetic protein 3 precursor (BMP3) mRNA, complete cds	87.19	398	37	14	795	1185	1485	1875	4.00E-121	440
scaffold-235198	2906	46019183	em	CR382424.1	Gallus gallus finished cDNA, clone ChEST665n17	85.71	63	7	2	243	304	1066	1005	2.00E-08	65.8
scaffold-235201	5125	47022675	em	CR407141.1	Gallus gallus finished cDNA, clone ChEST741p4	76.92	117	13	14	30	139	5125	5016	0.00005	54.7
scaffold-235201	5125	46425647	em	BX931201.2	Gallus gallus finished cDNA, clone ChEST1021n4	100	28	0	0	625	652	5125	5098	0.0001	52.8
scaffold-235201	5125	46240197	em	CR387438.1	Gallus gallus finished cDNA, clone ChEST490p15	76.92	117	13	14	646	755	5016	5125	0.00004	54.7
scaffold-235206	2509	48841454	em	CR522887.1	Gallus gallus finished cDNA, clone ChEST311o14	88.03	568	42	18	481	1037	849	297	0	649
scaffold-235261	2356	24528160	em	AJ439351.1	Gallus gallus mRNA for endophilin II (SH3P8 gene)	100	48	0	0	4	51	1	48	1.00E-15	89.8
scaffold-235261	2356	46238573	em	CR385814.1	Gallus gallus finished cDNA, clone ChEST16e16	100	48	0	0	134	181	1	48	9.00E-16	89.8
scaffold-235261	2356	41632994	em	BX932466.1	Gallus gallus finished cDNA, clone ChEST597e24	100	48	0	0	117	164	1	48	1.00E-15	89.8
scaffold-235261	2356	41632689	em	BX932161.1	Gallus gallus finished cDNA, clone ChEST464f19	100	48	0	0	124	171	1	48	9.00E-16	89.8
scaffold-235272	3215	53133461	em	AJ720401.1	Gallus gallus mRNA for hypothetical protein, clone 16p3	93.39	121	8	0	2697	2817	1481	1361	2.00E-42	180
scaffold-235272	3215	53133461	em	AJ720401.1	Gallus gallus mRNA for hypothetical protein, clone 16p3	89.38	113	8	4	2412	2522	2990	2880	4.00E-30	139
scaffold-235293	2725	46426216	em	BX950428.2	Gallus gallus finished cDNA, clone ChEST286o14	93.48	46	1	2	463	507	813	857	4.00E-09	67.6
scaffold-235294	2194	46239269	em	CR386510.1	Gallus gallus finished cDNA, clone ChEST658k22	97.3	37	1	0	663	699	659	623	6.00E-08	63.9
scaffold-235337	3046	41632454	em	BX931926.1	Gallus gallus finished cDNA, clone ChEST796n22	91.14	158	14	0	272	429	2397	2554	2.00E-53	215
scaffold-235337	3046	41632454	em	BX931926.1	Gallus gallus finished cDNA, clone ChEST796n22	90.54	74	6	1	200	272	479	552	6.00E-18	97.1
scaffold-235352	2428	46239009	em	CR386250.1	Gallus gallus finished cDNA, clone ChEST130e21	100	29	0	0	3	31	2354	2326	0.00006	54.7
scaffold-235433	2420	46427966	em	CR389321.1	Gallus gallus finished cDNA, clone ChEST736e9	100	28	0	0	201	228	2297	2270	0.0002	52.8
scaffold-23549	2431	53133443	em	AJ720392.1	Gallus gallus mRNA for hypothetical protein, clone 16m9	96.88	32	1	0	517	548	1187	1156	0.0002	54.7
scaffold-23549	2431	47022747	em	CR407213.1	Gallus gallus finished cDNA, clone ChEST794l2	94.29	35	2	0	692	726	1190	1156	0.00006	54.7
scaffold-23549	2431	46428587	em	CR389942.1	Gallus gallus finished cDNA, clone ChEST916g24	94.59	37	2	0	527	563	1192	1156	3.00E-06	58.4
scaffold-23549	2431	41636592	em	BX936064.1	Gallus gallus finished cDNA, clone ChEST490f20	94.29	35	2	0	1527	1561	1156	1190	0.00006	54.7
scaffold-235507	2608	60098882	em	AJ851638.1	Gallus gallus mRNA for hypothetical protein, clone 14f6	91.48	176	15	0	1109	1284	2108	1933	3.00E-61	243
scaffold-235507	2608	60098882	em	AJ851638.1	Gallus gallus mRNA for hypothetical protein, clone 14f6	97.56	41	1	0	1283	1323	991	951	1.00E-09	71.3
scaffold-235527	4688	272753690	gb	GU223212.1	Gallus gallus aminopeptidase N mRNA, complete cds	92.13	127	10	0	2522	2648	2281	2407	2.00E-42	180
scaffold-235527	4688	272753690	gb	GU223212.1	Gallus gallus aminopeptidase N mRNA, complete cds	87.14	140	18	0	2742	2881	2844	2983	2.00E-36	159
scaffold-235527	4688	272753690	gb	GU223212.1	Gallus gallus aminopeptidase N mRNA, complete cds	88.79	116	11	2	1834	1948	1060	1174	9.00E-31	141
scaffold-235527	4688	272753690	gb	GU223212.1	Gallus gallus aminopeptidase N mRNA, complete cds	95.59	68	3	0	1430	1497	218	285	2.00E-21	110
scaffold-235527	4688	272753690	gb	GU223212.1	Gallus gallus aminopeptidase N mRNA, complete cds	83.33	114	13	6	2244	2354	1858	1968	1.00E-18	100
scaffold-235527	4688	5689721	em	Y17105.1	Gallus gallus mRNA for aminopeptidase, partial	88.79	116	11	2	1269	1383	1060	1174	5.00E-31	141
scaffold-235527	4688	5689721	em	Y17105.1	Gallus gallus mRNA for aminopeptidase, partial	95.59	68	3	0	865	932	218	285	1.00E-21	110
scaffold-235527	4688	2766186	db	D87992.1	Gallus gallus mRNA for aminopeptidase Ey, complete cds	92.13	127	10	0	2546	2672	2281	2407	2.00E-42	180
scaffold-235527	4688	2766186	db	D87992.1	Gallus gallus mRNA for aminopeptidase Ey, complete cds	86.43	140	19	0	2766	2905	2844	2983	1.00E-34	154
scaffold-235527	4688	2766186	db	D87992.1	Gallus gallus mRNA for aminopeptidase Ey, complete cds	88.79	116	11	2	1858	1972	1060	1174	1.00E-30	141
scaffold-235527	4688	2766186	db	D87992.1	Gallus gallus mRNA for aminopeptidase Ey, complete cds	95.59	68	3	0	1454	1521	218	285	3.00E-21	110
scaffold-235527	4688	2766186	db	D87992.1	Gallus gallus mRNA for aminopeptidase Ey, complete cds	83.33	114	13	6	2268	2378	1858	1968	2.00E-18	100
scaffold-235571	2492	45422542	em	CR352703.1	Gallus gallus finished cDNA, clone ChEST39m24	90.2	51	3	2	468	517	95	46	2.00E-08	65.8
scaffold-235584	2841	41636665	em	BX936137.1	Gallus gallus finished cDNA, clone ChEST142e5	86.42	81	5	5	132	209	718	641	4.00E-14	84.2
scaffold-235592	2253	7328939	db	AB040438.1	Gallus gallus mRNA for transcription factor Tcf4, partial cds	87.93	58	5	2	486	542	2181	2237	1.00E-08	67.6
scaffold-235594	2665	46239032	em	CR386273.1	Gallus gallus finished cDNA, clone ChEST54c1	88.24	102	8	4	1156	1255	2418	2319	2.00E-24	119
scaffold-235594	2665	45426725	em	CR354369.1	Gallus gallus finished cDNA, clone ChEST534p2	87.06	85	5	5	645	726	2245	2326	4.00E-16	91.6
scaffold-235594	2665	41632494	em	BX931966.1	Gallus gallus finished cDNA, clone ChEST791m15	94.64	56	3	0	1173	1228	2302	2357	7.00E-15	87.9
scaffold-235634	2724	41631891	em	BX931363.1	Gallus gallus finished cDNA, clone ChEST652c5	89.31	131	12	2	462	591	1111	1240	8.00E-38	163
scaffold-235634	2724	41631891	em	BX931363.1	Gallus gallus finished cDNA, clone ChEST652c5	84.96	133	20	0	150	282	23	155	2.00E-29	135
scaffold-235634	2724	27262946	em	AJ535485.1	Gallus gallus mRNA for UDP-Glc/Gal endoplasmic reticulum nucleotide sugar transporter (E	89.31	131	12	2	605	734	1111	1240	1.00E-37	163
scaffold-235634	2724	27262946	em	AJ535485.1	Gallus gallus mRNA for UDP-Glc/Gal endoplasmic reticulum nucleotide sugar transporter (E	89.31	131	12	2	1547	1676	1111	1240	1.00E-37	163
scaffold-235634	2724	27262946	em	AJ535485.1	Gallus gallus mRNA for UDP-Glc/Gal endoplasmic reticulum nucleotide sugar transporter (E	84.96	133	20	0	293	425	23	155	3.00E-29	135
scaffold-235802	2792	45426725	em	CR354369.1	Gallus gallus finished cDNA, clone ChEST534p2	85.11	94	8	5	646	736	22	112	4.00E-16	91.6
scaffold-235873	2691	45425435	em	CR353784.1	Gallus gallus finished cDNA, clone ChEST919o23	83	353	43	16	570	913	102	446	3.00E-80	303
scaffold-235873	2691	41635450	em	BX934922.1	Gallus gallus finished cDNA, clone ChEST150p16	82.91	351	43	16	546	887	102	444	4.00E-79	300
scaffold-235884	2704	47022835	em	CR407301.1	Gallus gallus finished cDNA, clone ChEST625o5	100	32	0	0	1088	1119	2603	2634	1.00E-06	60.2
scaffold-235888	2440	269994352	db	AB510448.1	Gallus gallus Hsf4b mRNA for heat shock transcription factor 4 isoform b, complete cds	93.44	122	8	0	1	122	739	618	3.00E-43	182
scaffold-235888	2440	46019283	em	BX950647.2	Gallus gallus finished cDNA, clone ChEST608o23	89.56	316	29	4	925	1238	2440	2127	3.00E-108	398
scaffold-235893	2686	45422542	em	CR352703.1	Gallus gallus finished cDNA, clone ChEST39m24	90.2	51	3	2	468	517	113	64	2.00E-08	65.8
scaffold-236000	2305	47846180	em	AJ584653.1	Gallus gallus mRNA for basement membrane-specific heparan sulfate proteoglycan core prot	82.7	185	28	4	5339	5521	853	671	3.00E-36	161
scaffold-236062	3112	46429984	em	CR391339.1	Gallus gallus finished cDNA, clone ChEST258m20	97.06	34	1	0	553	586	534	567	2.00E-06	58.4
scaffold-236062	3112	46016877	em	BX930936.2	Gallus gallus finished cDNA, clone ChEST966e11	97.14	35	1	0	830	864	568	534	1.00E-06	60.2
scaffold-236062	3112	45422526	em	CR352696.1	Gallus gallus finished cDNA, clone ChEST37d4	88.24	51	5	1	286	336	541	590	9.00E-07	60.2
scaffold-236108	2230	45425772	em	CR353943.1	Gallus gallus finished cDNA, clone ChEST352o21	81.05	153	25	4	243	393	2230	2080	1.00E-24	119
scaffold-23613	649	46018409	em	BX934985.2	Gallus gallus finished cDNA, clone ChEST981a8	90.74	54	5	0	97	150	649	596	1.00E-10	73.1
scaffold-236263	2862	46237909	em	CR385244.1	Gallus gallus finished cDNA, clone ChEST550j20	94.89	137	7	0	115	251	1056	920	2.00E-53	215
scaffold-236263	2862	46237909	em	CR385244.1	Gallus gallus finished cDNA, clone ChEST550j20	96.25	80	3	0	249	328	286	207	2.00E-28	132
scaffold-236279	3108	46239131	em	CR386372.1	Gallus gallus finished cDNA, clone ChEST929m16	83.15	89	8	7	798	883	2970	2886	3.00E-11	75
scaffold-23639	2774	48842405	em	CR523743.1	Gallus gallus finished cDNA, clone ChEST128e22	100	32	0	0	28	59	1363	1394	2.00E-06	60.2
scaffold-23639	2774	48842405	em	CR523743.1	Gallus gallus finished cDNA, clone ChEST128e22	100	32	0	0	28	59	1643	1674	2.00E-06	60.2
scaffold-236427	2398	53133745	em	AJ720543.1	Gallus gallus mRNA for hypothetical protein, clone 19o18	87.67	73	3	6	2657	2726	2338	2269	3.00E-12	80.5
scaffold-236453	2201	46240399	em	CR387640.1	Gallus gallus finished cDNA, clone ChEST51f8	91.61	155	11	2	29	182	478	631	6.00E-53	213
scaffold-236453	2201	46240399	em	CR387640.1	Gallus gallus finished cDNA, clone ChEST51f8	89.6	125	9	4	285	407	1750	1872	1.00E-35	156
scaffold-236453	2201	46240399	em	CR387640.1	Gallus gallus finished cDNA, clone ChEST51f8	90.29	103	10	0	181	283	1453	1555	1.00E-29	135
scaffold-23653	4446	221256303	gb	FJ577639.1	Gallus gallus sodium vitamin C co-transporter 2 (SVCT2) mRNA, complete cds	88.24	68	6	2	1342	1407	3119	3052	1.00E-12	80.5
scaffold-236552	2274	146150397	gb	EF209053.1	Gallus gallus growth hormone-releasing hormone-like peptide receptor mRNA, complete cds	78.95	171	12	17	1539	1695	1502	1662	8.00E-17	95.3
scaffold-236552	2274	44885070	em	CR338926.1	Gallus gallus finished cDNA, clone ChEST977p6	79.49	195	25	13	158	347	1662	1478	4.00E-26	124
scaffold-236607	4478	46239572	em	CR386813.1	Gallus gallus finished cDNA, clone ChEST36l23	91.11	90	8	0	15	104	651	740	1.00E-25	122
scaffold-236607	4478	46239572	em	CR386813.1	Gallus gallus finished cDNA, clone ChEST36l23	87.04	108	14	0	100	207	1089	1196	1.00E-25	122
scaffold-236607	4478	46239572	em	CR386813.1	Gallus gallus finished cDNA, clone ChEST36l23	94.12	51	1	2	277	326	1789	1838	1.00E-11	76.8
scaffold-236607	4478	41634481	em	BX933953.1	Gallus gallus finished cDNA, clone ChEST133o21	87.96	108	13	0	444	551	1089	1196	3.00E-27	128
scaffold-236607	4478	41634481	em	BX933953.1	Gallus gallus finished cDNA, clone ChEST133o21	91.11	90	8	0	359	448	651	740	1.00E-25	122
scaffold-236607	4478	41634481	em	BX933953.1	Gallus gallus finished cDNA, clone ChEST133o21	94.12	51	1	2	621	670	1789	1838	1.00E-11	76.8
scaffold-236642	2875	53136391	em	AJ720866.1	Gallus gallus mRNA for hypothetical protein, clone 28f9	92.13	127	10	0	1893	2019	2020	2146	3.00E-42	180
scaffold-236642	2875	53136391	em	AJ720866.1	Gallus gallus mRNA for hypothetical protein, clone 28f9	84.97	153	14	9	1734	1882	1685	1832	3.00E-32	147
scaffold-236645	10446	576793	gb	L35555.1	CHKGIRK Gallus gallus GIRK1 mRNA, complete cds	88.76	587	66	0	934	1520	2793	3379	0	719
scaffold-236645	10446	45424580	em	CR353405.1	Gallus gallus finished cDNA, clone ChEST490d21	92.41	224	16	1	674	896	6706	6929	1.00E-84	318
scaffold-236679	2486	45426381	em	CR354227.1	Gallus gallus finished cDNA, clone ChEST335c9	77.32	194	35	8	348	538	728	541	1.00E-20	106
scaffold-236681	5272	53127831	em	AJ719586.1	Gallus gallus mRNA for hypothetical protein, clone 4e4	92.82	195	14	0	649	843	1590	1784	9.00E-74	283
scaffold-236681	5272	53127831	em	AJ719586.1	Gallus gallus mRNA for hypothetical protein, clone 4e4	97.73	88	2	0	840	927	2197	2284	3.00E-34	152
scaffold-236689	2462	53133511	em	AJ720426.1	Gallus gallus mRNA for hypothetical protein, clone 17g3	92.52	214	16	0	1258	1471	1084	871	6.00E-81	307
scaffold-236689	2462	53133511	em	AJ720426.1	Gallus gallus mRNA for hypothetical protein, clone 17g3	91.11	135	12	0	1125	1259	2276	2142	1.00E-43	183
scaffold-236718	4189	48842664	em	CR524002.1	Gallus gallus finished cDNA, clone ChEST702c8	79.78	178	15	14	65	235	20	183	8.00E-22	110
scaffold-236718	4189	47022747	em	CR407213.1	Gallus gallus finished cDNA, clone ChEST794l2	93.33	45	1	2	801	844	106	63	3.00E-08	65.8
scaffold-236718	4189	46429004	em	CR390359.1	Gallus gallus finished cDNA, clone ChEST949m4	93.33	45	3	0	48	92	107	63	4.00E-09	67.6
scaffold-236718	4189	46427966	em	CR389321.1	Gallus gallus finished cDNA, clone ChEST736e9	87.04	54	7	0	177	230	36	89	3.00E-07	62.1
scaffold-236718	4189	45423710	em	CR353014.1	Gallus gallus finished cDNA, clone ChEST538c23	89.8	49	5	0	669	717	59	107	6.00E-08	63.9
scaffold-236815	2456	44885070	em	CR338926.1	Gallus gallus finished cDNA, clone ChEST977p6	77.66	197	28	16	159	346	1338	1527	2.00E-20	106
scaffold-236840	4584	13183641	gb	AF322650.1	Gallus gallus survival motor neuron protein (SMN) mRNA, complete cds	91.15	113	7	3	627	739	4252	4143	4.00E-34	150
scaffold-236881	2357	44885010	em	CR338866.1	Gallus gallus finished cDNA, clone ChEST1017d13	87.27	55	2	5	121	173	1648	1699	3.00E-06	58.4
scaffold-236926	3498	2618974	gb	AF019977.1	Gallus gallus smoothened mRNA, partial cds	88.97	136	15	0	1710	1845	274	409	4.00E-39	169
scaffold-236949	3027	48842429	em	CR523767.1	Gallus gallus finished cDNA, clone ChEST735m14	89.94	159	10	6	829	982	2146	1989	5.00E-49	200
scaffold-236949	3027	46239601	em	CR386842.1	Gallus gallus finished cDNA, clone ChEST39d16	90.57	159	9	6	878	1031	2146	1989	1.00E-50	206
scaffold-237026	2247	46427434	em	CR388789.1	Gallus gallus finished cDNA, clone ChEST515b24	88.75	80	8	1	699	778	187	109	8.00E-18	97.1
scaffold-23707	2557	404855	em	Z22932.1	G.domesticus GLUT 2 gene	83.19	119	15	3	2193	2307	1496	1613	1.00E-19	104
scaffold-237097	2138	53133745	em	AJ720543.1	Gallus gallus mRNA for hypothetical protein, clone 19o18	87.5	72	5	4	2657	2726	13	82	3.00E-12	80.5
scaffold-23714	5838	41630290	em	BX929762.1	Gallus gallus finished cDNA, clone ChEST547n21	81.94	155	20	6	1096	1247	2158	2307	4.00E-26	124
scaffold-237154	6118	5670097	gb	AF160960.1	Gallus gallus erythroid-specific folate receptor mRNA, complete cds	85.71	84	8	4	22	101	2796	2713	3.00E-14	86.1
scaffold-237154	6118	53132064	em	AJ720210.1	Gallus gallus mRNA for hypothetical protein, clone 12m8	83.33	138	14	9	3221	3353	2804	2671	6.00E-24	119
scaffold-237154	6118	46429039	em	CR390394.1	Gallus gallus finished cDNA, clone ChEST423j16	82.03	128	12	10	118	238	2799	2676	1.00E-18	99
scaffold-23716	2006	46016877	em	BX930936.2	Gallus gallus finished cDNA, clone ChEST966e11	85.51	69	6	4	830	896	707	773	2.00E-09	69.4
scaffold-237363	2105	46017679	em	BX933041.2	Gallus gallus finished cDNA, clone ChEST997e1	79.63	108	13	8	196	300	1960	1859	1.00E-09	69.4
scaffold-237426	5579	46238441	em	CR385682.1	Gallus gallus finished cDNA, clone ChEST888n4	87.04	54	5	2	199	251	797	849	8.00E-07	60.2
scaffold-237467	2776	46017863	em	BX933444.2	Gallus gallus finished cDNA, clone ChEST659c14	95.33	107	4	1	195	300	2266	2372	8.00E-40	169
scaffold-237467	2776	46016643	em	BX930466.2	Gallus gallus finished cDNA, clone ChEST594i11	95.33	107	4	1	180	285	2266	2372	8.00E-40	169
scaffold-237467	2776	404855	em	Z22932.1	G.domesticus GLUT 2 gene	93.88	49	1	2	2222	2269	1467	1514	3.00E-10	73.1
scaffold-237477	2055	53133745	em	AJ720543.1	Gallus gallus mRNA for hypothetical protein, clone 19o18	87.67	73	3	6	2657	2726	49	118	3.00E-12	80.5
scaffold-237500	2389	237858912	gb	FJ406462.1	Gallus gallus endogenous virus Ovex1 hypothetical protein mRNA, complete cds, alternativ	90.57	53	5	0	3058	3110	812	864	1.00E-09	71.3
scaffold-237500	2389	237858911	gb	FJ406461.1	Gallus gallus endogenous virus Ovex1 complete sequence	90.57	53	5	0	8728	8780	812	864	4.00E-09	71.3
scaffold-237500	2389	60098696	em	AJ851545.1	Gallus gallus mRNA for hypothetical protein, clone 6c16	73.96	503	92	27	2065	2544	708	1194	2.00E-38	167
scaffold-237500	2389	46018981	em	BX950350.2	Gallus gallus finished cDNA, clone ChEST173l1	90.57	53	5	0	1367	1419	812	864	7.00E-10	71.3
scaffold-237500	2389	44884822	em	CR338678.1	Gallus gallus finished cDNA, clone ChEST996p11	82.39	176	21	8	386	558	1187	1019	3.00E-32	145
scaffold-237532	2463	47022746	em	CR407212.1	Gallus gallus finished cDNA, clone ChEST800i10	82.41	108	11	8	596	699	1541	1438	5.00E-15	87.9
scaffold-237536	2113	53130539	em	AJ719940.1	Gallus gallus mRNA for hypothetical protein, clone 8j20	90.15	335	31	2	258	591	1587	1920	5.00E-119	435
scaffold-237556	3244	53133745	em	AJ720543.1	Gallus gallus mRNA for hypothetical protein, clone 19o18	87.5	72	5	4	2657	2726	374	305	3.00E-12	80.5
scaffold-237660	2579	48842405	em	CR523743.1	Gallus gallus finished cDNA, clone ChEST128e22	82.28	79	10	4	29	104	1748	1825	4.00E-08	65.8
scaffold-237712	7673	63002	em	X61197.1	G.gallus mRNA (clone 325gen)	88.46	52	5	1	531	581	1697	1646	1.00E-06	62.1
scaffold-23772	864	46427982	em	CR389337.1	Gallus gallus finished cDNA, clone ChEST724l4	85.94	128	14	4	920	1045	126	1	8.00E-29	134
scaffold-23772	864	45426547	em	CR354286.1	Gallus gallus finished cDNA, clone ChEST302b16	85.94	128	14	4	1818	1943	126	1	1.00E-28	134
scaffold-23772	864	41636665	em	BX936137.1	Gallus gallus finished cDNA, clone ChEST142e5	87.34	79	8	2	132	209	38	115	9.00E-16	89.8
scaffold-237770	2808	41632432	em	BX931904.1	Gallus gallus finished cDNA, clone ChEST547f11	82.87	356	49	7	281	633	1125	779	7.00E-82	309
scaffold-237770	2808	170522414	gb	EU530818.1	Gallus gallus galanin receptor type 1 (GALR1) mRNA, complete cds	84.13	315	40	5	791	1103	1125	819	7.00E-78	296
scaffold-23778	4856	44885000	em	CR338856.1	Gallus gallus finished cDNA, clone ChEST1019b14	100	31	0	0	102	132	2184	2154	3.00E-06	58.4
scaffold-23778	4856	41633444	em	BX932916.1	Gallus gallus finished cDNA, clone ChEST998a2	91.23	57	5	0	365	421	2151	2207	3.00E-12	78.7
scaffold-237796	4381	41633444	em	BX932916.1	Gallus gallus finished cDNA, clone ChEST998a2	78.84	189	27	13	241	420	1940	1756	2.00E-23	115
scaffold-237908	3117	15823272	db	AB044337.1	Gallus gallus mRNA for DAN, complete cds	82.66	692	86	32	499	1174	2867	2194	8.00E-164	582
scaffold-237929	2478	46427262	em	CR388647.1	Gallus gallus finished cDNA, clone ChEST845a9	83.82	68	6	4	1	66	101	37	7.00E-07	60.2
scaffold-237948	2291	93102244	db	AB231848.1	Gallus gallus CENP-L mRNA for centromere protein, complete cds	87.5	552	55	14	418	962	1263	1807	7.00E-177	625
scaffold-237948	2291	93102244	db	AB231848.1	Gallus gallus CENP-L mRNA for centromere protein, complete cds	88.36	232	23	4	644	873	1	230	8.00E-72	276
scaffold-237948	2291	53130627	em	AJ719984.1	Gallus gallus mRNA for hypothetical protein, clone 9b13	87.5	552	55	14	435	979	1263	1807	1.00E-176	625
scaffold-237948	2291	53130627	em	AJ719984.1	Gallus gallus mRNA for hypothetical protein, clone 9b13	88.36	232	23	4	661	890	1	230	2.00E-71	276
scaffold-237951	2874	53136595	em	AJ720968.1	Gallus gallus mRNA for hypothetical protein, clone 31g18	87.13	101	8	5	1781	1879	1994	2091	2.00E-21	110
scaffold-237951	2874	48842275	em	CR523613.1	Gallus gallus finished cDNA, clone ChEST331j6	87.13	101	8	5	520	618	1994	2091	1.00E-21	110
scaffold-238056	3718	53128798	em	AJ719676.1	Gallus gallus mRNA for hypothetical protein, clone 5c21	87.41	143	16	2	865	1006	1432	1291	3.00E-37	163
scaffold-238102	2659	45426381	em	CR354227.1	Gallus gallus finished cDNA, clone ChEST335c9	87.32	71	7	2	459	528	185	116	7.00E-13	80.5
scaffold-238104	2077	41632494	em	BX931966.1	Gallus gallus finished cDNA, clone ChEST791m15	94.64	56	3	0	1173	1228	122	177	7.00E-15	87.9
scaffold-238124	2288	60098850	em	AJ851622.1	Gallus gallus mRNA for hypothetical protein, clone 12o19	75.85	207	29	19	3192	3388	1659	1464	8.00E-14	86.1
scaffold-238170	2303	46018083	em	BX934027.2	Gallus gallus finished cDNA, clone ChEST54d17	87.59	145	14	3	807	951	2039	2179	2.00E-38	165
scaffold-238170	2303	46018083	em	BX934027.2	Gallus gallus finished cDNA, clone ChEST54d17	100	61	0	0	633	693	822	882	7.00E-23	113
scaffold-238170	2303	46018083	em	BX934027.2	Gallus gallus finished cDNA, clone ChEST54d17	100	61	0	0	695	755	1063	1123	7.00E-23	113
scaffold-238170	2303	46018083	em	BX934027.2	Gallus gallus finished cDNA, clone ChEST54d17	95.65	46	2	0	589	634	321	366	3.00E-11	75
scaffold-238170	2303	46016456	em	BX929979.2	Gallus gallus finished cDNA, clone ChEST768j12	87.59	145	14	3	841	985	2039	2179	2.00E-38	165
scaffold-238170	2303	46016456	em	BX929979.2	Gallus gallus finished cDNA, clone ChEST768j12	100	61	0	0	667	727	822	882	7.00E-23	113
scaffold-238170	2303	46016456	em	BX929979.2	Gallus gallus finished cDNA, clone ChEST768j12	100	61	0	0	729	789	1063	1123	7.00E-23	113
scaffold-238170	2303	46016456	em	BX929979.2	Gallus gallus finished cDNA, clone ChEST768j12	95.65	46	2	0	623	668	321	366	3.00E-11	75
scaffold-238170	2303	46018076	em	BX934009.2	Gallus gallus finished cDNA, clone ChEST58m18	87.59	145	14	3	805	949	2039	2179	2.00E-38	165
scaffold-238170	2303	46018076	em	BX934009.2	Gallus gallus finished cDNA, clone ChEST58m18	100	61	0	0	631	691	822	882	7.00E-23	113
scaffold-238170	2303	46018076	em	BX934009.2	Gallus gallus finished cDNA, clone ChEST58m18	100	61	0	0	693	753	1063	1123	7.00E-23	113
scaffold-238170	2303	46018076	em	BX934009.2	Gallus gallus finished cDNA, clone ChEST58m18	95.65	46	2	0	587	632	321	366	3.00E-11	75
scaffold-238198	2140	5670097	gb	AF160960.1	Gallus gallus erythroid-specific folate receptor mRNA, complete cds	91.3	69	4	2	22	89	10	77	2.00E-16	93.5
scaffold-238198	2140	46430243	em	CR391598.1	Gallus gallus finished cDNA, clone ChEST552i23	87.69	65	5	3	449	512	68	6	1.00E-10	73.1
scaffold-238198	2140	46429039	em	CR390394.1	Gallus gallus finished cDNA, clone ChEST423j16	85	80	6	5	118	194	7	83	6.00E-12	76.8
scaffold-23820	1859	32879674	db	AB096039.1	Gallus gallus FANCG mRNA for Fanconi anemia group G protein, complete cds	84.68	124	8	11	197	316	1187	1303	2.00E-22	113
scaffold-23820	1859	53136745	em	AJ721043.1	Gallus gallus mRNA for hypothetical protein, clone 33e6	84.68	124	8	11	168	287	1187	1303	2.00E-22	113
scaffold-23821	2572	60099110	em	AJ851752.1	Gallus gallus mRNA for hypothetical protein, clone 26n5	94.69	207	11	0	287	493	1235	1441	2.00E-85	322
scaffold-238212	6022	45422542	em	CR352703.1	Gallus gallus finished cDNA, clone ChEST39m24	90.2	51	3	2	468	517	77	28	2.00E-08	65.8
scaffold-238220	2738	53135506	em	AJ720772.1	Gallus gallus mRNA for hypothetical protein, clone 25e21	86.11	108	13	2	480	586	1115	1009	4.00E-23	115
scaffold-238220	2738	45423298	em	CR352820.1	Gallus gallus finished cDNA, clone ChEST121b6	86.11	108	13	2	695	801	1115	1009	2.00E-23	115
scaffold-238220	2738	41636133	em	BX935605.1	Gallus gallus finished cDNA, clone ChEST167n19	85.39	219	19	9	463	672	1116	902	2.00E-53	215
scaffold-238257	3169	48842429	em	CR523767.1	Gallus gallus finished cDNA, clone ChEST735m14	89.94	159	10	6	829	982	2146	1989	5.00E-49	200
scaffold-238257	3169	46239601	em	CR386842.1	Gallus gallus finished cDNA, clone ChEST39d16	90.57	159	9	6	878	1031	2146	1989	1.00E-50	206
scaffold-238329	2135	51231424	em	CR733107.1	Gallus gallus finished cDNA, clone ChEST687m3	100	28	0	0	236	263	1	28	0.0002	52.8
scaffold-238329	2135	47022955	em	CR407421.1	Gallus gallus finished cDNA, clone ChEST712g2	87.27	55	5	2	513	566	1	54	2.00E-07	62.1
scaffold-238330	2634	53136525	em	AJ720933.1	Gallus gallus mRNA for hypothetical protein, clone 30e5	89.83	59	4	2	1844	1900	1189	1247	9.00E-11	75
scaffold-238330	2634	46427982	em	CR389337.1	Gallus gallus finished cDNA, clone ChEST724l4	83.22	149	14	11	922	1064	1186	1329	1.00E-26	126
scaffold-238330	2634	45426547	em	CR354286.1	Gallus gallus finished cDNA, clone ChEST302b16	83.22	149	14	11	1820	1962	1186	1329	2.00E-26	126
scaffold-238330	2634	41636665	em	BX936137.1	Gallus gallus finished cDNA, clone ChEST142e5	85.19	81	7	5	132	209	1272	1194	2.00E-12	78.7
scaffold-238330	2634	27531704	db	AB086823.1	Gallus gallus mRNA for equarin-S, complete cds	81.9	221	25	14	3722	3937	1189	1399	4.00E-40	172
scaffold-238340	2260	53135506	em	AJ720772.1	Gallus gallus mRNA for hypothetical protein, clone 25e21	86.11	108	13	2	480	586	1624	1730	4.00E-23	115
scaffold-238340	2260	45423298	em	CR352820.1	Gallus gallus finished cDNA, clone ChEST121b6	86.11	108	13	2	695	801	1624	1730	2.00E-23	115
scaffold-238340	2260	41636133	em	BX935605.1	Gallus gallus finished cDNA, clone ChEST167n19	85.39	219	19	9	463	672	1623	1837	2.00E-53	215
scaffold-238346	2427	53127737	em	AJ719539.1	Gallus gallus mRNA for hypothetical protein, clone 3d5	82.46	171	15	6	3179	3334	427	597	5.00E-29	135
scaffold-238356	2604	41631834	em	BX931306.1	Gallus gallus finished cDNA, clone ChEST334j18	93.75	64	4	0	458	521	1921	1984	9.00E-18	97.1
scaffold-238356	2604	41631834	em	BX931306.1	Gallus gallus finished cDNA, clone ChEST334j18	93.22	59	4	0	518	576	2299	2357	6.00E-15	87.9
scaffold-238392	3308	46239032	em	CR386273.1	Gallus gallus finished cDNA, clone ChEST54c1	86.36	110	13	2	1145	1253	1442	1334	2.00E-24	119
scaffold-238468	2173	46429853	em	CR391208.1	Gallus gallus finished cDNA, clone ChEST209o24	79.87	308	43	14	555	848	592	894	2.00E-51	207
scaffold-238564	3419	53133511	em	AJ720426.1	Gallus gallus mRNA for hypothetical protein, clone 17g3	89.24	158	15	2	684	840	1260	1416	1.00E-47	196
scaffold-23857	10132	46427829	em	CR389184.1	Gallus gallus finished cDNA, clone ChEST288k22	75.27	182	35	10	141	316	1341	1518	2.00E-12	78.7
scaffold-238595	3029	53132064	em	AJ720210.1	Gallus gallus mRNA for hypothetical protein, clone 12m8	84.62	104	9	7	3221	3320	1895	1795	3.00E-17	97.1
scaffold-238595	3029	46430243	em	CR391598.1	Gallus gallus finished cDNA, clone ChEST552i23	89.47	57	5	1	457	512	1835	1891	4.00E-10	71.3
scaffold-23861	2920	7328939	db	AB040438.1	Gallus gallus mRNA for transcription factor Tcf4, partial cds	96.88	32	1	0	480	511	2881	2912	0.00009	54.7
scaffold-238617	2039	46017301	em	BX932112.2	Gallus gallus finished cDNA, clone ChEST1032i9	87.83	115	14	0	783	897	1237	1351	1.00E-29	135
scaffold-238617	2039	46017301	em	BX932112.2	Gallus gallus finished cDNA, clone ChEST1032i9	87.23	94	12	0	898	991	1910	2003	3.00E-21	108
scaffold-238620	9955	46017683	em	BX933051.2	Gallus gallus finished cDNA, clone ChEST1005m1	86.07	201	24	4	448	646	9813	9615	5.00E-53	213
scaffold-238620	9955	41633449	em	BX932921.1	Gallus gallus finished cDNA, clone ChEST996j13	85.26	190	24	4	266	453	9810	9623	6.00E-47	193
scaffold-238620	9955	41633449	em	BX932921.1	Gallus gallus finished cDNA, clone ChEST996j13	95.45	66	3	0	716	781	7269	7204	8.00E-21	106
scaffold-238649	2291	46016626	em	BX930432.2	Gallus gallus finished cDNA, clone ChEST631c4	80.21	96	19	0	461	556	100	5	1.00E-10	73.1
scaffold-238672	2581	53135050	em	AJ720731.1	Gallus gallus mRNA for hypothetical protein, clone 24e23	94.19	86	5	0	185	270	2493	2578	3.00E-28	132
scaffold-238672	2581	46240126	em	CR387367.1	Gallus gallus finished cDNA, clone ChEST281i12	92.78	97	6	1	796	892	2471	2566	1.00E-30	139
scaffold-238698	2160	46239092	em	CR386333.1	Gallus gallus finished cDNA, clone ChEST725p5	78.81	118	20	5	820	934	1304	1419	3.00E-11	75
scaffold-238698	2160	45424701	em	CR353463.1	Gallus gallus finished cDNA, clone ChEST251h16	78.81	118	20	5	796	910	1304	1419	3.00E-11	75
scaffold-238738	2469	46429620	em	CR390975.1	Gallus gallus finished cDNA, clone ChEST543j5	81.54	130	12	8	744	869	210	89	8.00E-18	97.1
scaffold-238772	4808	45422542	em	CR352703.1	Gallus gallus finished cDNA, clone ChEST39m24	90.2	51	3	2	468	517	3919	3870	2.00E-08	65.8
scaffold-238798	2640	41635362	em	BX934834.1	Gallus gallus finished cDNA, clone ChEST723c15	95	80	4	0	900	979	335	256	1.00E-26	126
scaffold-238806	4395	53136749	em	AJ721045.1	Gallus gallus mRNA for hypothetical protein, clone 33f3	91.5	153	11	2	392	543	3651	3802	2.00E-51	209
scaffold-238806	4395	53136749	em	AJ721045.1	Gallus gallus mRNA for hypothetical protein, clone 33f3	89.23	130	12	2	265	393	3439	3567	7.00E-37	161
scaffold-238822	2654	45422542	em	CR352703.1	Gallus gallus finished cDNA, clone ChEST39m24	90.2	51	3	2	468	517	91	42	2.00E-08	65.8
scaffold-23883	1909	46429620	em	CR390975.1	Gallus gallus finished cDNA, clone ChEST543j5	82.03	128	17	5	744	870	224	102	5.00E-20	104
scaffold-238849	4046	60098776	em	AJ851585.1	Gallus gallus mRNA for hypothetical protein, clone 8p1	88.75	80	7	2	2991	3069	81	159	4.00E-17	97.1
scaffold-238849	4046	46239032	em	CR386273.1	Gallus gallus finished cDNA, clone ChEST54c1	85.84	113	12	4	1144	1255	230	121	8.00E-24	117
scaffold-238849	4046	41633819	em	BX933291.1	Gallus gallus finished cDNA, clone ChEST695j13	81.4	172	24	8	467	635	65	231	4.00E-29	134
scaffold-238849	4046	41632494	em	BX931966.1	Gallus gallus finished cDNA, clone ChEST791m15	81.4	129	13	7	1173	1291	104	231	4.00E-17	95.3
scaffold-238943	2492	211498	gb	K01702.1	CHKCGSCND Chicken chondrocyte specific short collagen, encoding HMW/LMW precursor	96.61	59	2	0	680	738	1672	1614	6.00E-18	99
scaffold-238993	3838	14495170	db	AB052839.1	Gallus gallus chHDAC4 mRNA for histone deacetylase-4, complete cds	96.8	125	4	0	2413	2537	318	442	4.00E-51	209
scaffold-238996	4077	53131302	em	AJ720148.1	Gallus gallus mRNA for hypothetical protein, clone 11i20	97.66	214	5	0	316	529	3076	3289	5.00E-99	368
scaffold-238996	4077	53131302	em	AJ720148.1	Gallus gallus mRNA for hypothetical protein, clone 11i20	90.12	81	7	1	234	313	1062	1142	2.00E-19	104
scaffold-239028	2522	46019197	em	CR382438.1	Gallus gallus finished cDNA, clone ChEST428i8	80.67	150	22	7	51	197	2513	2368	9.00E-22	110
scaffold-23905	7737	46019415	em	CR338940.2	Gallus gallus finished cDNA, clone ChEST186k22	86.42	81	8	3	449	528	1377	1299	1.00E-14	86.1
scaffold-239090	9832	48843149	em	CR524424.1	Gallus gallus finished cDNA, clone ChEST781a9	93.55	124	7	1	578	701	9201	9079	4.00E-44	183
scaffold-239090	9832	46018878	em	BX936050.2	Gallus gallus finished cDNA, clone ChEST19i24	93.23	133	8	1	211	343	9210	9079	3.00E-47	195
scaffold-239090	9832	46018878	em	BX936050.2	Gallus gallus finished cDNA, clone ChEST19i24	90.7	129	7	3	1209	1337	8254	8131	7.00E-39	167
scaffold-239090	9832	41633574	em	BX933046.1	Gallus gallus finished cDNA, clone ChEST992d21	88.89	126	6	5	834	956	8254	8134	2.00E-33	148
scaffold-239090	9832	41633574	em	BX933046.1	Gallus gallus finished cDNA, clone ChEST992d21	93.75	64	4	0	1	64	9142	9079	6.00E-18	97.1
scaffold-239121	2260	27657679	gb	AY165867.1	Gallus gallus fibrillin-3 precursor, mRNA, partial cds	86.05	129	14	4	211	337	1616	1742	1.00E-29	135
scaffold-239150	7135	46019183	em	CR382424.1	Gallus gallus finished cDNA, clone ChEST665n17	76.86	121	17	11	34	148	402	517	3.00E-06	58.4
scaffold-239157	2542	63002	em	X61197.1	G.gallus mRNA (clone 325gen)	83.58	67	9	2	533	598	27	92	1.00E-06	62.1
scaffold-239178	2106	53136525	em	AJ720933.1	Gallus gallus mRNA for hypothetical protein, clone 30e5	90.77	65	5	1	1837	1900	1905	1841	4.00E-14	86.1
scaffold-239203	2221	46018475	em	BX935130.2	Gallus gallus finished cDNA, clone ChEST863m15	84.8	125	17	2	263	386	1178	1055	3.00E-26	124
scaffold-239227	2042	46428940	em	CR390295.1	Gallus gallus finished cDNA, clone ChEST923j18	86.44	59	6	2	26	83	1619	1562	5.00E-08	63.9
scaffold-239241	2197	82569971	gb	DQ275191.1	Gallus gallus pumilio 1 (pum1) mRNA, complete cds	91.82	269	22	0	2425	2693	459	727	3.00E-101	375
scaffold-239241	2197	60098392	em	AJ851393.1	Gallus gallus mRNA for hypothetical protein, clone 1f11	91.82	269	22	0	2146	2414	459	727	3.00E-101	375
scaffold-239241	2197	46429194	em	CR390549.1	Gallus gallus finished cDNA, clone ChEST666l20	91.01	189	17	0	1002	1190	459	647	1.00E-65	255
scaffold-239248	2123	53126174	em	AJ719276.1	Gallus gallus mRNA for hypothetical protein, clone 1a20	80	135	22	5	988	1120	1991	1860	1.00E-16	95.3
scaffold-239256	2519	237858912	gb	FJ406462.1	Gallus gallus endogenous virus Ovex1 hypothetical protein mRNA, complete cds, alternativ	86.67	60	5	3	3056	3113	1083	1025	2.00E-07	63.9
scaffold-239256	2519	237858911	gb	FJ406461.1	Gallus gallus endogenous virus Ovex1 complete sequence	86.67	60	5	3	8726	8783	1083	1025	6.00E-07	63.9
scaffold-239256	2519	46018981	em	BX950350.2	Gallus gallus finished cDNA, clone ChEST173l1	86.67	60	5	3	1365	1422	1083	1025	1.00E-07	63.9
scaffold-239448	15572	76468579	gb	DQ150103.1	Gallus gallus aldehyde oxidase 2 mRNA, complete cds	93.02	172	12	0	1764	1935	6657	6828	6.00E-64	252
scaffold-239448	15572	76468579	gb	DQ150103.1	Gallus gallus aldehyde oxidase 2 mRNA, complete cds	93.45	168	5	6	1509	1673	4826	4990	1.00E-61	244
scaffold-239448	15572	76468579	gb	DQ150103.1	Gallus gallus aldehyde oxidase 2 mRNA, complete cds	87.58	153	17	2	969	1120	197	348	4.00E-41	176
scaffold-239448	15572	76468579	gb	DQ150103.1	Gallus gallus aldehyde oxidase 2 mRNA, complete cds	93.14	102	5	2	2170	2270	9160	9260	8.00E-33	148
scaffold-239448	15572	76468579	gb	DQ150103.1	Gallus gallus aldehyde oxidase 2 mRNA, complete cds	90.53	95	9	0	1673	1767	5177	5271	4.00E-26	126
scaffold-239448	15572	76468579	gb	DQ150103.1	Gallus gallus aldehyde oxidase 2 mRNA, complete cds	91.86	86	7	0	2619	2704	15365	15450	2.00E-24	121
scaffold-239448	15572	76468383	gb	DQ150102.1	Gallus gallus aldehyde oxidase 1 mRNA, complete cds	84.52	155	20	4	1728	1880	6675	6827	2.00E-33	150
scaffold-239451	2265	19908704	gb	AF421881.1	Gallus gallus cysteine knot secreted protein DAN (DAN) mRNA, complete cds	90.96	188	16	1	33	219	1218	1031	9.00E-65	252
scaffold-239451	2265	15823272	db	AB044337.1	Gallus gallus mRNA for DAN, complete cds	90.48	189	15	3	201	387	1218	1031	1.00E-62	246
scaffold-239462	3546	47022995	em	CR407461.1	Gallus gallus finished cDNA, clone ChEST140m3	95.31	64	2	1	468	530	1952	1889	4.00E-19	100
scaffold-239462	3546	46426131	em	BX934364.2	Gallus gallus finished cDNA, clone ChEST666e11	80.51	390	57	17	201	581	402	23	1.00E-73	281
scaffold-239462	3546	46017005	em	BX931254.2	Gallus gallus finished cDNA, clone ChEST259g19	95.31	64	2	1	395	457	1952	1889	4.00E-19	100
scaffold-239462	3546	44885017	em	CR338873.1	Gallus gallus finished cDNA, clone ChEST582p21	95.31	64	2	1	395	457	1952	1889	4.00E-19	100
scaffold-239462	3546	41632559	em	BX932031.1	Gallus gallus finished cDNA, clone ChEST414i13	86.92	107	6	6	539	639	1993	1889	5.00E-23	113
scaffold-239462	3546	41631851	em	BX931323.1	Gallus gallus finished cDNA, clone ChEST333d11	80.34	407	61	17	546	943	402	6	3.00E-76	291
scaffold-239462	3546	41631851	em	BX931323.1	Gallus gallus finished cDNA, clone ChEST333d11	98.28	58	1	0	310	367	1952	1895	1.00E-19	102
scaffold-239462	3546	41633481	em	BX932953.1	Gallus gallus finished cDNA, clone ChEST1001g3	80.34	407	61	17	360	757	402	6	2.00E-76	291
scaffold-239462	3546	41633481	em	BX932953.1	Gallus gallus finished cDNA, clone ChEST1001g3	98.28	58	1	0	124	181	1952	1895	1.00E-19	102
scaffold-239462	3546	41632563	em	BX932035.1	Gallus gallus finished cDNA, clone ChEST408e24	95.31	64	2	1	468	530	1952	1889	4.00E-19	100
scaffold-23947	4118	41632477	em	BX931949.1	Gallus gallus finished cDNA, clone ChEST801f8	94.12	68	4	0	490	557	3739	3672	3.00E-20	104
scaffold-23947	4118	41634546	em	BX934018.1	Gallus gallus finished cDNA, clone ChEST58k4	92.65	68	5	0	486	553	3739	3672	2.00E-18	99
scaffold-239519	3048	48842962	em	CR524237.1	Gallus gallus finished cDNA, clone ChEST1005l2	100	31	0	0	1153	1183	2350	2380	4.00E-06	58.4
scaffold-239519	3048	41634666	em	BX934138.1	Gallus gallus finished cDNA, clone ChEST268d13	86.83	691	79	12	5	689	1149	465	0	761
scaffold-239519	3048	1694778	em	Y09597.1	G.gallus mRNA for NeuroM protein	86.76	1050	117	21	72	1109	1183	144	0	1149
scaffold-239564	2335	46428940	em	CR390295.1	Gallus gallus finished cDNA, clone ChEST923j18	95.56	45	2	0	13	57	1547	1503	8.00E-11	73.1
scaffold-239592	2364	46429460	em	CR390815.1	Gallus gallus finished cDNA, clone ChEST968l5	92.63	95	7	0	258	352	1539	1633	3.00E-30	137
scaffold-239592	2364	46425731	em	BX933730.2	Gallus gallus finished cDNA, clone ChEST1006d9	92.63	95	7	0	248	342	1539	1633	3.00E-30	137
scaffold-239592	2364	46238264	em	CR385505.1	Gallus gallus finished cDNA, clone ChEST378o15	92.63	95	7	0	96	190	1539	1633	3.00E-30	137
scaffold-239592	2364	46019025	em	BX950480.2	Gallus gallus finished cDNA, clone ChEST405l12	81.47	286	33	19	180	457	1360	1633	5.00E-54	217
scaffold-239592	2364	46016842	em	BX930879.2	Gallus gallus finished cDNA, clone ChEST374b24	92.39	92	7	0	96	187	1542	1633	1.00E-28	132
scaffold-23960	902	46018899	em	BX936092.2	Gallus gallus finished cDNA, clone ChEST490c16	93.67	221	12	2	797	1016	248	29	8.00E-88	329
scaffold-23960	902	41634939	em	BX934411.1	Gallus gallus finished cDNA, clone ChEST51d20	93.67	221	12	2	957	1176	248	29	8.00E-88	329
scaffold-239611	2352	46430243	em	CR391598.1	Gallus gallus finished cDNA, clone ChEST552i23	89.47	57	4	2	457	512	2348	2293	4.00E-10	71.3
scaffold-239637	3172	48841609	em	CR523042.1	Gallus gallus finished cDNA, clone ChEST565o12	79.6	201	26	8	293	479	700	899	5.00E-28	130
scaffold-239637	3172	47022675	em	CR407141.1	Gallus gallus finished cDNA, clone ChEST741p4	73.86	241	42	20	9	239	1227	998	1.00E-11	76.8
scaffold-239637	3172	46425647	em	BX931201.2	Gallus gallus finished cDNA, clone ChEST1021n4	87.5	56	6	1	604	659	1227	1173	6.00E-08	63.9
scaffold-239637	3172	46240197	em	CR387438.1	Gallus gallus finished cDNA, clone ChEST490p15	87.5	56	6	1	721	776	1173	1227	6.00E-08	63.9
scaffold-23964	4605	46239499	em	CR386740.1	Gallus gallus finished cDNA, clone ChEST949i22	91.59	107	7	2	467	571	2889	2995	9.00E-33	147
scaffold-23964	4605	46239499	em	CR386740.1	Gallus gallus finished cDNA, clone ChEST949i22	88.3	94	11	0	381	474	2656	2749	9.00E-23	113
scaffold-23964	4605	46017988	em	BX933656.2	Gallus gallus finished cDNA, clone ChEST944i12	91.59	107	7	2	470	574	2889	2995	5.00E-33	147
scaffold-23964	4605	46017988	em	BX933656.2	Gallus gallus finished cDNA, clone ChEST944i12	88.3	94	11	0	384	477	2656	2749	5.00E-23	113
scaffold-23964	4605	46018577	em	BX935350.2	Gallus gallus finished cDNA, clone ChEST950m15	91.59	107	7	2	481	585	2889	2995	9.00E-33	147
scaffold-23964	4605	46018577	em	BX935350.2	Gallus gallus finished cDNA, clone ChEST950m15	88.3	94	11	0	395	488	2656	2749	9.00E-23	113
scaffold-23964	4605	41636784	em	BX936256.1	Gallus gallus finished cDNA, clone ChEST951j22	91.59	107	7	2	481	585	2889	2995	9.00E-33	147
scaffold-23964	4605	41636784	em	BX936256.1	Gallus gallus finished cDNA, clone ChEST951j22	88.3	94	11	0	395	488	2656	2749	9.00E-23	113
scaffold-23964	4605	41632114	em	BX931586.1	Gallus gallus finished cDNA, clone ChEST616l11	88.3	94	11	0	384	477	2656	2749	4.00E-23	113
scaffold-239663	2185	53133745	em	AJ720543.1	Gallus gallus mRNA for hypothetical protein, clone 19o18	87.18	78	3	7	2657	2730	128	202	8.00E-13	82.4
scaffold-239698	2536	53133521	em	AJ720431.1	Gallus gallus mRNA for hypothetical protein, clone 17i9	82.29	96	10	7	3073	3164	275	183	3.00E-11	76.8
scaffold-23970	5834	146150397	gb	EF209053.1	Gallus gallus growth hormone-releasing hormone-like peptide receptor mRNA, complete cds	90.62	64	2	4	1784	1845	5604	5665	6.00E-13	82.4
scaffold-239717	2097	41634089	em	BX933561.1	Gallus gallus finished cDNA, clone ChEST47o16	80.61	165	26	6	1709	1870	2049	1888	2.00E-25	122
scaffold-239720	2666	46428338	em	CR389693.1	Gallus gallus finished cDNA, clone ChEST492o8	90.83	109	10	0	5	113	161	269	4.00E-33	147
scaffold-239731	2131	4456147	em	Y14769.1	Gallus gallus mRNA for paralemmin	93.33	135	9	0	673	807	877	1011	1.00E-48	200
scaffold-239855	2684	46017412	em	BX932389.2	Gallus gallus finished cDNA, clone ChEST94h8	89.25	93	10	0	893	985	317	225	6.00E-24	117
scaffold-239855	2684	46017412	em	BX932389.2	Gallus gallus finished cDNA, clone ChEST94h8	90.48	84	8	0	810	893	1051	968	3.00E-22	111
scaffold-239855	2684	41635609	em	BX935081.1	Gallus gallus finished cDNA, clone ChEST72i21	89.25	93	10	0	728	820	317	225	6.00E-24	117
scaffold-239855	2684	41635609	em	BX935081.1	Gallus gallus finished cDNA, clone ChEST72i21	90.48	84	8	0	645	728	1051	968	3.00E-22	111
scaffold-239876	3658	47021773	em	CR406239.1	Gallus gallus finished cDNA, clone ChEST878f18	89.78	137	14	0	633	769	3277	3413	8.00E-42	176
scaffold-239876	3658	46194575	em	BX950441.2	Gallus gallus finished cDNA, clone ChEST907m1	88.97	136	15	0	494	629	3277	3412	2.00E-39	169
scaffold-239876	3658	42599970	em	BX950316.1	Gallus gallus finished cDNA, clone ChEST902m5	88.97	136	15	0	1210	1345	3277	3412	3.00E-39	169
scaffold-23988	735	404855	em	Z22932.1	G.domesticus GLUT 2 gene	83.16	95	11	3	2354	2447	735	645	5.00E-13	82.4
scaffold-239975	2382	60098412	em	AJ851403.1	Gallus gallus mRNA for hypothetical protein, clone 1o11	84	75	8	4	1	73	588	516	6.00E-09	69.4
scaffold-240055	2836	46427562	em	CR388917.1	Gallus gallus finished cDNA, clone ChEST172a3	78.01	482	54	44	888	1344	1353	899	1.00E-65	255
scaffold-24008	4274	45426725	em	CR354369.1	Gallus gallus finished cDNA, clone ChEST534p2	91.3	69	4	2	645	712	1921	1988	1.00E-16	93.5
scaffold-240101	2657	48843124	em	CR524399.1	Gallus gallus finished cDNA, clone ChEST712a13	93.18	132	9	0	528	659	2069	2200	2.00E-47	195
scaffold-240106	5285	237858912	gb	FJ406462.1	Gallus gallus endogenous virus Ovex1 hypothetical protein mRNA, complete cds, alternativ	88.46	52	4	2	3060	3110	3638	3588	9.00E-07	62.1
scaffold-240106	5285	237858911	gb	FJ406461.1	Gallus gallus endogenous virus Ovex1 complete sequence	88.46	52	4	2	8730	8780	3638	3588	2.00E-06	62.1
scaffold-240106	5285	46018981	em	BX950350.2	Gallus gallus finished cDNA, clone ChEST173l1	88.46	52	4	2	1369	1419	3638	3588	4.00E-07	62.1
scaffold-240106	5285	41632494	em	BX931966.1	Gallus gallus finished cDNA, clone ChEST791m15	81.2	133	11	6	1172	1291	3658	3789	4.00E-17	95.3
[truncated: 93,562 more rows]
