# Supplementary material for: A locally funded Puerto Rican parrot (Amazona vittata) genome sequencing project increases avian data and advances young researcher education
Source: Gigascience. 2012 Sep 28;1:14. doi: 10.1186/2047-217X-1-14 (PMC3626513; doi:10.1186/2047-217X-1-14)
Supplement: Additional file 14 — Table S8. Distribution of different cases of repetitive elements among different classes of A. guttata scaffolds. [file 2047-217X-1-14-S14.xlsx]

## Sheet: Table
Code	-1	-1	0	0	1	1	3	3	6	6
	Chicken_only		Unmatched		Finch_only		Mismatched		Matched		Total
repeat_class	Frequency	RowPercent	Frequency	RowPercent	Frequency	RowPercent	Frequency	RowPercent	Frequency	RowPercent
DNA	69	0.1028	35	0.0582	264	0.3239	979	0.3756	113	0.3505	1460
DNA/Merlin	0	0	0	0	0	0	1	0.0004	0	0	1
DNA/PiggyBac?	34	0.0507	24	0.0399	152	0.1865	611	0.2344	59	0.183	880
DNA/TcMar-Mariner	0	0	1	0.0017	1	0.0012	1	0.0004	0	0	3
DNA/TcMar-Pogo	3	0.0045	3	0.005	14	0.0172	71	0.0272	6	0.0186	97
DNA/TcMar-Tc2	2	0.003	2	0.0033	0	0	7	0.0027	0	0	11
DNA/TcMar-Tigger	22	0.0328	12	0.0199	67	0.0822	212	0.0813	17	0.0527	330
DNA/TcMar?	20	0.0298	3	0.005	33	0.0405	151	0.0579	15	0.0465	222
DNA/hAT-Blackjack	3	0.0045	1	0.0017	0	0	5	0.0019	1	0.0031	10
DNA/hAT-Charlie	36	0.0536	48	0.0798	57	0.0699	211	0.081	20	0.062	372
DNA/hAT-Tip100	3	0.0045	5	0.0083	7	0.0086	27	0.0104	3	0.0093	45
DNA/hAT?	1	0.0015	1	0.0017	3	0.0037	26	0.01	3	0.0093	34
DNA?	90	0.1341	42	0.0698	287	0.3521	1160	0.4451	124	0.3847	1703
LINE/CR1	25812	38.4588	22898	38.0555	27274	33.4572	87911	33.7294	10894	33.7945	174789
LINE/Dong-R4	0	0	0	0	0	0	3	0.0012	0	0	3
LINE/L1	74	0.1103	248	0.4122	44	0.054	148	0.0568	16	0.0496	530
LINE/L1?	3	0.0045	2	0.0033	8	0.0098	31	0.0119	5	0.0155	49
LINE/L2	26	0.0387	41	0.0681	49	0.0601	284	0.109	18	0.0558	418
LINE/RTE-BovB	0	0	0	0	4	0.0049	28	0.0107	1	0.0031	33
LINE/RTE-X	2	0.003	1	0.0017	5	0.0061	11	0.0042	0	0	19
LINE?/Penelope?	5	0.0074	4	0.0066	20	0.0245	67	0.0257	8	0.0248	104
LTR	0	0	0	0	1	0.0012	0	0	0	0	1
LTR/ERV1	217	0.3233	355	0.59	69	0.0846	198	0.076	19	0.0589	858
LTR/ERVK	101	0.1505	130	0.2161	7	0.0086	28	0.0107	1	0.0031	267
LTR/ERVL	25	0.0372	46	0.0765	18	0.0221	66	0.0253	7	0.0217	162
LTR/ERVL-MaLR	9	0.0134	25	0.0415	5	0.0061	15	0.0058	1	0.0031	55
LTR/ERVL?	0	0	0	0	1	0.0012	0	0	0	0	1
LTR/Gypsy	1	0.0015	0	0	3	0.0037	8	0.0031	2	0.0062	14
LTR/Gypsy?	2	0.003	0	0	0	0	3	0.0012	0	0	5
LTR?	6	0.0089	4	0.0066	22	0.027	73	0.028	8	0.0248	113
Low_complexity	12990	19.3546	10422	17.3209	20005	24.5403	65842	25.2621	8405	26.0733	117664
RC/Helitron	0	0	0	0	0	0	0	0	1	0.0031	1
RC?/Helitron?	0	0	0	0	0	0	1	0.0004	0	0	1
RNA	4	0.006	1	0.0017	6	0.0074	10	0.0038	1	0.0031	22
SINE/Alu	2	0.003	2	0.0033	0	0	1	0.0004	0	0	5
SINE/Deu	258	0.3844	134	0.2227	829	1.0169	3322	1.2746	337	1.0454	4880
SINE/MIR	13071	19.4752	10431	17.3359	13102	16.0723	42170	16.1797	4943	15.3338	83717
SINE/tRNA	201	0.2995	102	0.1695	753	0.9237	3051	1.1706	330	1.0237	4437
SINE?	24	0.0358	15	0.0249	118	0.1448	496	0.1903	54	0.1675	707
Satellite	15	0.0223	6	0.01	2	0.0025	7	0.0027	0	0	30
Satellite/centr	0	0	4	0.0066	2	0.0025	3	0.0012	0	0	9
Satellite/telo	0	0	0	0	0	0	1	0.0004	0	0	1
Simple_repeat	13688	20.3945	14806	24.6069	17475	21.4367	50744	19.4693	6536	20.2755	103249
Unknown	165	0.2458	65	0.108	580	0.7115	2209	0.8475	236	0.7321	3255
rRNA	85	0.1266	182	0.3025	54	0.0662	127	0.0487	10	0.031	458
scRNA	1	0.0015	2	0.0033	2	0.0025	4	0.0015	0	0	9
snRNA	7	0.0104	11	0.0183	52	0.0638	102	0.0391	14	0.0434	186
srpRNA	7	0.0104	1	0.0017	1	0.0012	10	0.0038	1	0.0031	20
tRNA	32	0.0477	55	0.0914	123	0.1509	200	0.0767	27	0.0838	437
	67116	100	60170	100	81519	100	260636	100	32236	99.9996	501677
