# Supplementary material for: A locally funded Puerto Rican parrot (Amazona vittata) genome sequencing project increases avian data and advances young researcher education
Source: Gigascience. 2012 Sep 28;1:14. doi: 10.1186/2047-217X-1-14 (PMC3626513; doi:10.1186/2047-217X-1-14)
Supplement: Additional file 16 — Table S10. An example of annotation output produced by a student in the Genome annotation class using A. vittata genome. [file 2047-217X-1-14-S16.xlsx]

## Sheet: Sheet1
list	Row Labels	GENE	Copies	5' boundary	3' boundary	Scaffold length	Alignment length	Gene Proportion
0	Total		95561	1	24221	2434196160	20538392	0.101939
1	scaffold-10000		2	1	319	3296	192	0.1165
2		Gallus gallus cited2/melanocyte specific gene-related gene 1 MRG1 mRNA, complete cds	2	1	319	3296	192	0.1165
3	scaffold-100016		1	3	320	1864	341	0.18294
4		Gallus gallus finished cDNA, clone ChEST536d16	1	3	320	1864	341	0.18294
5	scaffold-100057		1	1849	1984	544	139	0.25551
6		Gallus gallus finished cDNA, clone ChEST906c11	1	1849	1984	544	139	0.25551
7	scaffold-100071		1	25	274	1222	262	0.2144
8		Gallus gallus Y-Lb III pseudogene mRNA, isolated from a chick developing Marek's disease	1	25	274	1222	262	0.2144
9	scaffold-100074		1	385	658	908	285	0.31388
10		Gallus gallus finished cDNA, clone ChEST800i10	1	385	658	908	285	0.31388
11	scaffold-100093		1	63	197	1810	138	0.07624
12		Gallus gallus finished cDNA, clone ChEST428i8	1	63	197	1810	138	0.07624
13	scaffold-10010		2	264	3971	10006	506	0.10114
14		Gallus gallus finished cDNA, clone ChEST352o21	1	264	475	5003	217	0.04337
15		Gallus gallus mRNA for hypothetical protein, clone 4g6	1	3698	3971	5003	289	0.05777
16	scaffold-100146		6	116	3944	5490	782	0.85464
17		Gallus gallus finished cDNA, clone ChEST142e5	1	132	227	915	98	0.1071
18		Gallus gallus finished cDNA, clone ChEST423j16	1	116	254	915	145	0.15847
19		Gallus gallus finished cDNA, clone ChEST54c1	1	1156	1255	915	103	0.11257
20		Gallus gallus finished cDNA, clone ChEST791m15	1	1173	1228	915	56	0.0612
21		Gallus gallus mRNA for equarin-S, complete cds	1	3709	3944	915	239	0.2612
22		Gallus gallus mRNA for hypothetical protein, clone 8p1	1	3002	3138	915	141	0.1541
23	scaffold-100149		2	980	1231	1142	258	0.45184
24		Gallus gallus xenobiotic receptor (CXR) mRNA, complete cds	2	980	1231	1142	258	0.45184
25	scaffold-10015		2	735	1119	23328	271	0.02323
26		Gallus gallus Optx2 (Optx2) mRNA, complete cds	2	735	1119	23328	271	0.02323
27	scaffold-100158		3	38	165	4224	297	0.21093
28		Gallus gallus finished cDNA, clone ChEST496m14	1	38	136	1408	99	0.07031
29		Gallus gallus mRNA for hypothetical protein, clone 3i4	1	67	165	1408	99	0.07031
30		Gallus gallus mRNA for hypothetical protein, clone 5e24	1	49	147	1408	99	0.07031
31	scaffold-10017		2	189	646	16100	184	0.02286
32		Gallus gallus finished cDNA, clone ChEST216o12	1	555	646	8050	92	0.01143
33		Gallus gallus finished cDNA, clone ChEST748h2	1	189	280	8050	92	0.01143
34	scaffold-100181		1	2643	3133	1739	493	0.2835
35		Gallus gallus TonEBP mRNA for tonicity-responsive enhancer binding protein TonEBP, compl	1	2643	3133	1739	493	0.2835
36	scaffold-100196		1	1240	1570	1316	334	0.2538
37		Gallus gallus mRNA for hypothetical protein, clone 10n8	1	1240	1570	1316	334	0.2538
38	scaffold-10021		1	588	725	1515	139	0.09175
39		Gallus gallus mRNA for hypothetical protein, clone 2o15	1	588	725	1515	139	0.09175
40	scaffold-100210		1	209	264	1006	56	0.05567
41		Gallus gallus finished cDNA, clone ChEST1036o20	1	209	264	1006	56	0.05567
42	scaffold-100219		1	36	197	1644	166	0.10097
43		Gallus gallus finished cDNA, clone ChEST428i8	1	36	197	1644	166	0.10097
44	scaffold-100220		1	456	496	686	42	0.06122
45		Gallus gallus finished cDNA, clone ChEST984m3	1	456	496	686	42	0.06122
46	scaffold-10026		2	1166	1356	4284	180	0.08404
47		Gallus gallus mRNA for hypothetical protein, clone 14m23	1	1166	1255	2142	90	0.04202
48		Gallus gallus mRNA for hypothetical protein, clone 3o11	1	1267	1356	2142	90	0.04202
49	scaffold-100263		1	668	852	380	187	0.49211
50		Gallus gallus finished cDNA, clone ChEST1002j24	1	668	852	380	187	0.49211
51	scaffold-100267		1	596	705	718	113	0.15738
52		Gallus gallus finished cDNA, clone ChEST800i10	1	596	705	718	113	0.15738
53	scaffold-100289		1	2802	3001	1342	202	0.15052
54		Gallus gallus gammaA-like protocadherin precursor, mRNA, complete cds	1	2802	3001	1342	202	0.15052
55	scaffold-100298		2	793	1122	2730	331	0.24249
56		Gallus gallus mRNA for hypothetical protein, clone 4e18	2	793	1122	2730	331	0.24249
57	scaffold-1003		2	185	696	28728	269	0.01873
58		Gallus gallus finished cDNA, clone ChEST191j18	2	185	696	28728	269	0.01873
59	scaffold-10030		2	1076	1655	20828	253	0.02429
60		Gallus gallus mRNA for hypothetical protein, clone 13l16	1	1522	1655	10414	136	0.01306
61		Gallus gallus mRNA for hypothetical protein, clone 8k5	1	1076	1183	10414	117	0.01123
62	scaffold-100301		2	400	847	1964	470	0.47862
63		G.domesticus mRNA for ChPax9 protein	1	400	629	982	235	0.23931
64		Gallus gallus paired box protein (Pax-9) mRNA, complete cds	1	618	847	982	235	0.23931
65	scaffold-100304		2	354	544	3826	190	0.09932
66		Gallus gallus finished cDNA, clone ChEST192b5	2	354	544	3826	190	0.09932
67	scaffold-100335		1	573	773	1240	201	0.1621
68		Gallus gallus mRNA for hypothetical protein, clone 2m13	1	573	773	1240	201	0.1621
69	scaffold-100342		1	139	237	810	99	0.12222
70		Gallus gallus finished cDNA, clone ChEST1021c10	1	139	237	810	99	0.12222
71	scaffold-100351		1	2657	2727	1113	73	0.06559
72		Gallus gallus mRNA for hypothetical protein, clone 19o18	1	2657	2727	1113	73	0.06559
73	scaffold-10036		1	442	511	684	72	0.10526
74		Gallus gallus finished cDNA, clone ChEST552i23	1	442	511	684	72	0.10526
75	scaffold-100362		1	1	110	1574	113	0.07179
76		Gallus gallus finished cDNA, clone ChEST293d10	1	1	110	1574	113	0.07179
77	scaffold-100366		1	736	835	1226	100	0.08157
78		Gallus gallus finished cDNA, clone ChEST543j5	1	736	835	1226	100	0.08157
79	scaffold-10037		4	561	3145	204880	765	0.01494
80		Gallus gallus finished cDNA, clone ChEST800i10	1	561	743	51220	191	0.00373
81		Gallus gallus mRNA for hypothetical protein, clone 28k7	1	2936	3145	51220	218	0.00426
82		Gallus gallus mRNA for hypothetical protein, clone 4j19	1	2926	3081	51220	166	0.00324
83		Gallus gallus mRNA for hypothetical protein, clone 6c16	1	2111	2293	51220	190	0.00371
84	scaffold-100373		4	449	1024	8044	942	0.46844
85		Gallus gallus finished cDNA, clone ChEST138h22	2	449	1015	4022	471	0.23422
86		Gallus gallus finished cDNA, clone ChEST741l20	2	458	1024	4022	471	0.23422
87	scaffold-100385		1	458	642	1384	186	0.13439
88		Gallus gallus vitamin D receptor mRNA, complete cds	1	458	642	1384	186	0.13439
89	scaffold-10039		2	80	386	6864	206	0.06002
90		Gallus gallus GTF2A1 mRNA for general transcription facter IIA subunit 1 variant 1, comp	1	80	182	3432	103	0.03001
91		Gallus gallus mRNA for hypothetical protein, clone 19p6	1	284	386	3432	103	0.03001
92	scaffold-100393		3	1	349	4083	247	0.18149
93		Gallus gallus finished cDNA, clone ChEST41b13	1	41	124	1361	84	0.06172
94		Gallus gallus finished cDNA, clone ChEST526g24	1	264	349	1361	86	0.06319
95		Gallus gallus finished cDNA, clone ChEST741l20	1	1	77	1361	77	0.05658
96	scaffold-10040		1	4	91	8216	88	0.01071
97		Gallus gallus finished cDNA, clone ChEST176p17	1	4	91	8216	88	0.01071
98	scaffold-100400		4	650	1182	3380	546	0.64614
99		Gallus gallus finished cDNA, clone ChEST368g23	2	650	916	1690	273	0.32307
100		Gallus gallus mRNA for hypothetical protein, clone 7g14	2	916	1182	1690	273	0.32307
101	scaffold-100417		1	1	62	444	66	0.14865
102		Gallus gallus finished cDNA, clone ChEST604n10	1	1	62	444	66	0.14865
103	scaffold-10042		2	313	3966	7138	407	0.11403
104		Gallus gallus finished cDNA, clone ChEST352o21	1	313	475	3569	171	0.04791
105		Gallus gallus mRNA for hypothetical protein, clone 4g6	1	3744	3966	3569	236	0.06612
106	scaffold-100431		1	418	498	1432	81	0.05656
107		Gallus gallus finished cDNA, clone ChEST97e5	1	418	498	1432	81	0.05656
108	scaffold-100432		2	7	307	2752	306	0.22238
109		Gallus gallus mRNA for hypothetical protein, clone 3f9	1	129	307	1376	180	0.13081
110		Gallus gallus mRNA for hypothetical protein, clone 4c23	1	7	132	1376	126	0.09157
111	scaffold-100445		4	555	702	6332	494	0.31208
112		Gallus gallus finished cDNA, clone ChEST47b8	1	555	684	1583	132	0.08339
113		Gallus gallus finished cDNA, clone ChEST657i5	1	576	689	1583	115	0.07265
114		Gallus gallus finished cDNA, clone ChEST749o19	1	569	682	1583	115	0.07265
115		Gallus gallus finished cDNA, clone ChEST91a22	1	573	702	1583	132	0.08339
116	scaffold-10045		6	2171	4394	532200	1868	0.02106
117		Gallus gallus mRNA for hypothetical protein, clone 3g3	6	2171	4394	532200	1868	0.02106
118	scaffold-10048		2	1	584	9232	589	0.1276
119		Gallus gallus finished cDNA, clone ChEST40c6	2	1	584	9232	589	0.1276
120	scaffold-10049		2	629	2363	6564	71	0.02163
121		Gallus gallus finished cDNA, clone ChEST342l15	1	629	663	3282	35	0.01066
122		Gallus gallus mRNA for hypothetical protein, clone 1c1	1	2328	2363	3282	36	0.01097
123	scaffold-100491		1	1921	2030	993	110	0.11078
124		Gallus gallus glycosyltransferase-like 1B (Gyltl1b) mRNA, complete cds	1	1921	2030	993	110	0.11078
125	scaffold-100494		4	293	573	1628	908	2.23096
126		Gallus gallus finished cDNA, clone ChEST353j14	1	295	520	407	227	0.55774
127		Gallus gallus finished cDNA, clone ChEST359o10	1	293	518	407	227	0.55774
128		Gallus gallus finished cDNA, clone ChEST391c6	1	295	520	407	227	0.55774
129		Gallus gallus finished cDNA, clone ChEST589f17	1	348	573	407	227	0.55774
130	scaffold-100503		1	1	88	451	89	0.19734
131		Gallus gallus mRNA for hypothetical protein, clone 2m8	1	1	88	451	89	0.19734
132	scaffold-100521		1	478	549	998	72	0.07214
133		Gallus gallus finished cDNA, clone ChEST85e17	1	478	549	998	72	0.07214
134	scaffold-100534		2	668	907	1368	290	0.42398
135		Gallus gallus finished cDNA, clone ChEST598d23	1	763	907	684	145	0.21199
136		Gallus gallus finished cDNA, clone ChEST752n5	1	668	812	684	145	0.21199
137	scaffold-100540		1	3955	4023	1847	70	0.0379
138		Gallus gallus glucagon-like peptide 2 receptor (GLP2R) mRNA, complete cds	1	3955	4023	1847	70	0.0379
139	scaffold-100553		3	135	700	2202	699	0.95232
140		Gallus gallus finished cDNA, clone ChEST750m7	1	135	366	734	233	0.31744
141		Gallus gallus finished cDNA, clone ChEST953a19	1	469	700	734	233	0.31744
142		Gallus gallus finished cDNA, clone ChEST957c1	1	469	700	734	233	0.31744
143	scaffold-10057		2	345	489	6686	119	0.03559
144		Gallus gallus finished cDNA, clone ChEST800i10	1	404	489	3343	87	0.02602
145		Gallus gallus finished cDNA, clone ChEST848l8	1	345	376	3343	32	0.00957
146	scaffold-100620		1	870	1032	433	163	0.37644
147		Gallus gallus finished cDNA, clone ChEST845f21	1	870	1032	433	163	0.37644
148	scaffold-100622		1	1	311	1292	315	0.24381
149		Gallus gallus finished cDNA, clone ChEST578i1	1	1	311	1292	315	0.24381
150	scaffold-100652		3	24	3737	4326	411	0.28503
151		Gallus gallus IGF receptor type 1 cDNA	1	3604	3737	1442	137	0.09501
152		Gallus gallus insulin-like growth factor receptor tyrosine kinase (IGFR) mRNA, partial c	1	63	196	1442	137	0.09501
153		insulin-like growth factor-I receptor {C-terminal, tyrosine kinase domain} [chickens, br	1	24	157	1442	137	0.09501
154	scaffold-100711		1	372	424	1313	55	0.04189
155		Gallus gallus finished cDNA, clone ChEST996p11	1	372	424	1313	55	0.04189
156	scaffold-100738		6	551	8449	9984	876	0.52644
157		Gallus gallus endogenous virus Ovex1 complete sequence	2	7912	8449	3328	292	0.17548
158		Gallus gallus endogenous virus Ovex1 hypothetical protein mRNA, complete cds, alternativ	2	2242	2779	3328	292	0.17548
159		Gallus gallus finished cDNA, clone ChEST173l1	2	551	1088	3328	292	0.17548
160	scaffold-100777		1	1700	1914	1535	220	0.14332
161		Gallus gallus finished cDNA, clone ChEST906c11	1	1700	1914	1535	220	0.14332
162	scaffold-100784		1	269	379	1903	111	0.05833
163		Gallus gallus finished cDNA, clone ChEST195e19	1	269	379	1903	111	0.05833
164	scaffold-100805		1	177	287	862	111	0.12877
165		CHKCKIIASA Chicken casein kinase II alpha' subunit mRNA, complete cds	1	177	287	862	111	0.12877
166	scaffold-10081		1	6	221	5028	216	0.04296
167		Gallus gallus ZIC2 gene, partial 3'UTR	1	6	221	5028	216	0.04296
168	scaffold-10082		4	325	1734	9504	2034	0.85607
169		Gallus gallus finished cDNA, clone ChEST882n3	1	373	641	2376	272	0.11448
170		Gallus gallus finished cDNA, clone ChEST962j17	1	362	630	2376	272	0.11448
171		Gallus gallus mRNA for hypothetical protein, clone 12p22	2	325	1734	4752	1490	0.62711
172	scaffold-100826		3	145	2727	6018	287	0.14307
173		Gallus gallus finished cDNA, clone ChEST618n3	1	189	326	2006	144	0.07178
174		Gallus gallus finished cDNA, clone ChEST895b13	1	145	212	2006	70	0.0349
175		Gallus gallus mRNA for hypothetical protein, clone 19o18	1	2657	2727	2006	73	0.03639
176	scaffold-100827		2	246	452	766	210	0.54831
177		Gallus gallus finished cDNA, clone ChEST247e22	2	246	452	766	210	0.54831
178	scaffold-10088		1	1849	2020	2095	176	0.08401
179		Gallus gallus finished cDNA, clone ChEST906c11	1	1849	2020	2095	176	0.08401
180	scaffold-100880		1	744	880	1627	137	0.0842
181		Gallus gallus finished cDNA, clone ChEST543j5	1	744	880	1627	137	0.0842
182	scaffold-100881		2	626	998	1646	342	0.41556
183		Gallus gallus finished cDNA, clone ChEST69d17	1	626	796	823	171	0.20778
184		Gallus gallus mRNA for hypothetical protein, clone 11b11	1	828	998	823	171	0.20778
185	scaffold-100883		1	12	393	1896	390	0.2057
186		Gallus gallus finished cDNA, clone ChEST352o21	1	12	393	1896	390	0.2057
187	scaffold-100896		6	346	781	4944	1699	2.06188
188		Gallus gallus finished cDNA, clone ChEST361m17	1	348	677	824	341	0.41383
189		Gallus gallus finished cDNA, clone ChEST407k4	1	373	702	824	341	0.41383
190		Gallus gallus finished cDNA, clone ChEST48a13	1	558	781	824	225	0.27306
191		Gallus gallus finished cDNA, clone ChEST664m13	1	558	781	824	225	0.27306
192		Gallus gallus finished cDNA, clone ChEST965f7	1	346	675	824	341	0.41383
193		Gallus gallus Hsp25 mRNA for heat shock protein 25, complete cds	1	468	690	824	226	0.27427
194	scaffold-100910		1	1186	1335	438	151	0.34475
195		CHKAAA Gallus gallus mRNA for alpha-actinin, complete cds	1	1186	1335	438	151	0.34475
196	scaffold-100915		1	337	413	905	78	0.08619
197		Gallus gallus finished cDNA, clone ChEST266p10	1	337	413	905	78	0.08619
198	scaffold-100916		2	583	1089	3206	249	0.15533
199		Gallus gallus mRNA for hypothetical protein, clone 6i5	2	583	1089	3206	249	0.15533
200	scaffold-10093		2	188	2020	13584	462	0.06802
201		Gallus gallus finished cDNA, clone ChEST352o21	1	188	475	6792	293	0.04314
202		Gallus gallus finished cDNA, clone ChEST906c11	1	1855	2020	6792	169	0.02488
203	scaffold-100932		1	393	425	980	33	0.03367
204		Gallus gallus finished cDNA, clone ChEST878j1	1	393	425	980	33	0.03367
205	scaffold-10094		2	156	268	3552	226	0.12726
206		Gallus gallus finished cDNA, clone ChEST568i11	1	156	268	1776	113	0.06363
207		Gallus gallus finished cDNA, clone ChEST866i11	1	156	268	1776	113	0.06363
208	scaffold-100941		1	108	173	1876	67	0.03571
209		Gallus gallus finished cDNA, clone ChEST330a20	1	108	173	1876	67	0.03571
210	scaffold-100959		1	239	376	1690	138	0.08166
211		Chicken mRNA for lamin B2	1	239	376	1690	138	0.08166
212	scaffold-100966		1	651	751	723	101	0.1397
213		Gallus gallus finished cDNA, clone ChEST468g22	1	651	751	723	101	0.1397
214	scaffold-100981		3	2420	3635	4689	480	0.30709
215		CHKATE Chicken erythroid anion transporter mRNA, complete cds	1	2815	2989	1563	175	0.11196
216		CHKEATP Chicken erythrocyte anion transport protein (band3) mRNA, complete cds	1	2420	2594	1563	175	0.11196
217		GGU48889 Gallus gallus AE2-1 anion exchanger (AE2) mRNA, complete cds	1	3506	3635	1563	130	0.08317
218	scaffold-10101		3	30	755	133047	143	0.00323
219		Gallus gallus finished cDNA, clone ChEST1021n4	1	587	659	44349	73	0.00165
220		Gallus gallus finished cDNA, clone ChEST490p15	1	721	755	44349	35	0.00079
221		Gallus gallus finished cDNA, clone ChEST741p4	1	30	64	44349	35	0.00079
222	scaffold-101034		1	496	551	813	56	0.06888
223		Gallus gallus finished cDNA, clone ChEST631c4	1	496	551	813	56	0.06888
224	scaffold-101039		7	1803	4495	11158	1235	0.77477
225		Gallus gallus SLIT1 (SLIT1) mRNA, partial cds	4	3701	4495	6376	816	0.51191
226		Gallus gallus Slit1 protein mRNA, partial cds	3	1803	2216	4782	419	0.26286
227	scaffold-101040		1	507	656	858	150	0.17483
228		Gallus gallus finished cDNA, clone ChEST488d24	1	507	656	858	150	0.17483
229	scaffold-10105		10	1	852	199910	556	0.0278
230		Gallus gallus disabled-1 (DAB1) mRNA, complete cds	2	661	786	39982	127	0.00635
231		Gallus gallus disabled-1 early isoform (Dab1) mRNA, complete cds; alternatively spliced	3	556	738	59973	187	0.00935
232		Gallus gallus disabled-1 late isoform (Dab1) mRNA, complete cds; alternatively spliced	2	661	786	39982	127	0.00635
233		Gallus gallus disabled-1 mRNA, partial cds; alternatively spliced	1	1	57	19991	57	0.00285
234		Gallus gallus finished cDNA, clone ChEST251h16	1	800	828	19991	29	0.00145
235		Gallus gallus finished cDNA, clone ChEST725p5	1	824	852	19991	29	0.00145
236	scaffold-101053		2	132	1899	1942	157	0.16169
237		Gallus gallus finished cDNA, clone ChEST142e5	1	132	221	971	93	0.09578
238		Gallus gallus mRNA for hypothetical protein, clone 30e5	1	1837	1899	971	64	0.06591
239	scaffold-101058		3	178	368	4869	228	0.14049
240		Gallus gallus mRNA for helix-loop-helix protein E12	1	178	253	1623	76	0.04683
241		Gallus gallus mRNA for helix-loop-helix protein E47	1	178	253	1623	76	0.04683
242		Gallus gallus mRNA for hypothetical protein, clone 8e2	1	293	368	1623	76	0.04683
243	scaffold-101080		1	733	882	341	151	0.44282
244		Gallus gallus finished cDNA, clone ChEST254b8	1	733	882	341	151	0.44282
245	scaffold-101089		1	2315	2379	1240	72	0.05806
246		G.domesticus GLUT 2 gene	1	2315	2379	1240	72	0.05806
247	scaffold-101100		3	143	307	1143	369	0.96849
248		Gallus gallus mRNA for hypothetical protein, clone 15p12	1	185	307	381	123	0.32283
249		Gallus gallus mRNA for hypothetical protein, clone 4e3	1	143	265	381	123	0.32283
250		Gallus gallus mRNA for putative protein-O-fucosyltransferase (POFUT1 gene)	1	185	307	381	123	0.32283
251	scaffold-10111		1	119	342	16515	236	0.01429
252		Gallus gallus finished cDNA, clone ChEST104o2	1	119	342	16515	236	0.01429
253	scaffold-101113		1	501	1015	1373	539	0.39257
254		Gallus gallus finished cDNA, clone ChEST200e20	1	501	1015	1373	539	0.39257
255	scaffold-10112		1	1849	2020	11776	176	0.01495
256		Gallus gallus finished cDNA, clone ChEST906c11	1	1849	2020	11776	176	0.01495
257	scaffold-10114		1	516	613	17179	101	0.00588
258		Gallus gallus finished cDNA, clone ChEST597h23	1	516	613	17179	101	0.00588
259	scaffold-10115		1	1500	1587	4245	91	0.02144
260		Gallus gallus finished cDNA, clone ChEST47o16	1	1500	1587	4245	91	0.02144
261	scaffold-101162		1	486	542	1352	57	0.04216
262		Gallus gallus mRNA for transcription factor Tcf4, partial cds	1	486	542	1352	57	0.04216
263	scaffold-101178		1	57	171	446	115	0.25785
264		Gallus gallus mRNA for hypothetical protein, clone 19i7	1	57	171	446	115	0.25785
265	scaffold-101186		1	910	1111	949	208	0.21918
266		Gallus gallus finished cDNA, clone ChEST930k21	1	910	1111	949	208	0.21918
267	scaffold-10121		1	282	341	12870	60	0.00466
268		Gallus gallus finished cDNA, clone ChEST93i13	1	282	341	12870	60	0.00466
269	scaffold-101229		1	120	266	467	147	0.31478
270		Gallus gallus finished cDNA, clone ChEST916a11	1	120	266	467	147	0.31478
271	scaffold-10123		2	340	575	19742	239	0.02421
272		Gallus gallus finished cDNA, clone ChEST767j11	2	340	575	19742	239	0.02421
273	scaffold-101259		1	780	959	1236	180	0.14563
274		Gallus gallus TonEBP mRNA for tonicity-responsive enhancer binding protein TonEBP, compl	1	780	959	1236	180	0.14563
275	scaffold-101288		1	1	542	1089	544	0.49954
276		Gallus gallus finished cDNA, clone ChEST49l2	1	1	542	1089	544	0.49954
277	scaffold-101295		2	138	3949	1988	311	0.31288
278		Gallus gallus finished cDNA, clone ChEST142e5	1	138	209	994	74	0.07445
279		Gallus gallus mRNA for equarin-S, complete cds	1	3720	3949	994	237	0.23843
280	scaffold-1013		1	262	313	19801	52	0.00263
281		Gallus gallus finished cDNA, clone ChEST328j13	1	262	313	19801	52	0.00263
282	scaffold-101310		1	357	553	1237	198	0.16006
283		Gallus gallus mRNA for hypothetical protein, clone 9j5	1	357	553	1237	198	0.16006
284	scaffold-101316		1	814	1090	1831	288	0.15729
285		Gallus gallus homeodomain protein (Nkx-6.1) mRNA, partial cds	1	814	1090	1831	288	0.15729
286	scaffold-101324		3	132	1253	3957	287	0.21759
287		Gallus gallus finished cDNA, clone ChEST142e5	1	132	209	1319	80	0.06065
288		Gallus gallus finished cDNA, clone ChEST54c1	1	1155	1253	1319	100	0.07582
289		Gallus gallus finished cDNA, clone ChEST695j13	1	531	635	1319	107	0.08112
290	scaffold-101335		2	645	918	1320	124	0.18788
291		Gallus gallus finished cDNA, clone ChEST215j20	1	844	918	660	76	0.11515
292		Gallus gallus finished cDNA, clone ChEST48o5	1	645	692	660	48	0.07273
293	scaffold-101340		1	870	1273	1775	421	0.23718
294		Gallus gallus finished cDNA, clone ChEST930k21	1	870	1273	1775	421	0.23718
295	scaffold-101346		2	562	2360	902	59	0.13082
296		Gallus gallus finished cDNA, clone ChEST745j4	1	562	589	451	28	0.06208
297		Gallus gallus mRNA for hypothetical protein, clone 1c1	1	2330	2360	451	31	0.06874
298	scaffold-101355		1	3	249	1517	250	0.1648
299		Gallus gallus finished cDNA, clone ChEST160o15	1	3	249	1517	250	0.1648
300	scaffold-101359		1	922	1036	921	115	0.12486
301		Gallus gallus mRNA for basement membrane-specific heparan sulfate proteoglycan core prot	1	922	1036	921	115	0.12486
302	scaffold-101371		1	467	517	1937	52	0.02685
303		Gallus gallus finished cDNA, clone ChEST39m24	1	467	517	1937	52	0.02685
304	scaffold-101439		1	18	100	730	84	0.11507
305		G.gallus mRNA for snail like protein	1	18	100	730	84	0.11507
306	scaffold-10145		1	279	1335	4798	1065	0.22197
307		Gallus gallus Terra (DMRT2) mRNA, partial cds	1	279	1335	4798	1065	0.22197
308	scaffold-10146		1	246	785	1932	565	0.29244
309		Gallus gallus finished cDNA, clone ChEST775l21	1	246	785	1932	565	0.29244
310	scaffold-101468		3	283	2224	1710	117	0.20526
311		G.gallus mRNA for AMPA receptor subunit GluR1	1	2186	2224	570	39	0.06842
312		GGU59703 Gallus gallus alternatively spliced AMPA glutamate receptor, isoform GluR1 flip	1	283	321	570	39	0.06842
313		GGU59704 Gallus gallus alternatively spliced AMPA glutamate receptor, isoform GluR1 flop	1	283	321	570	39	0.06842
314	scaffold-10148		10	5	2089	213680	3293	0.1541
315		Gallus gallus finished cDNA, clone ChEST633b9	3	5	651	64104	666	0.03116
316		Gallus gallus mRNA for hypothetical protein, clone 25f24	6	207	2089	128208	1518	0.07104
317		Gallus gallus mRNA for hypothetical protein, clone 30b5	1	50	1131	21368	1109	0.0519
318	scaffold-101486		1	1	159	401	160	0.399
319		Gallus gallus mRNA for hypothetical protein, clone 16m9	1	1	159	401	160	0.399
320	scaffold-101500		2	7	274	744	489	1.31452
321		G.gallus mRNA for cartilage associated protein	1	7	274	372	276	0.74194
322		Gallus gallus cartilage associated protein (CRTAP) mRNA, complete cds	1	20	232	372	213	0.57258
323	scaffold-101534		1	2657	2727	411	73	0.17762
324		Gallus gallus mRNA for hypothetical protein, clone 19o18	1	2657	2727	411	73	0.17762
325	scaffold-101548		1	501	651	1666	151	0.09064
326		GGU07775 Gallus gallus prepro-72kDa matrix metalloproteinase (MMP-2) mRNA, complete cds	1	501	651	1666	151	0.09064
327	scaffold-101578		1	531	758	934	230	0.24625
328		Gallus gallus finished cDNA, clone ChEST70d7	1	531	758	934	230	0.24625
329	scaffold-101579		1	154	506	496	384	0.77419
330		Gallus gallus mRNA for hypothetical protein, clone 20o15	1	154	506	496	384	0.77419
331	scaffold-10159		1	360	418	9738	59	0.00606
332		Gallus gallus finished cDNA, clone ChEST998a2	1	360	418	9738	59	0.00606
333	scaffold-10161		1	1744	1913	90431	173	0.00191
334		Gallus gallus finished cDNA, clone ChEST906c11	1	1744	1913	90431	173	0.00191
335	scaffold-101630		1	411	602	576	192	0.33333
336		GGU40074 Gallus gallus patched (PTC) mRNA, complete cds	1	411	602	576	192	0.33333
337	scaffold-101643		1	1865	2026	2012	164	0.08151
338		GGU47276 Gallus gallus chicken brain factor-2 (CBF-2) mRNA, complete cds	1	1865	2026	2012	164	0.08151
339	scaffold-101653		1	90	202	525	113	0.21524
340		CHKGPAS Gallus gallus Gi1 protein alpha subunit mRNA, complete cds	1	90	202	525	113	0.21524
341	scaffold-101661		2	84	481	3764	322	0.1711
342		Gallus gallus finished cDNA, clone ChEST26j23	1	383	481	1882	102	0.0542
343		Gallus gallus finished cDNA, clone ChEST932d15	1	84	296	1882	220	0.1169
344	scaffold-101676		1	845	872	500	28	0.056
345		Gallus gallus finished cDNA, clone ChEST980d8	1	845	872	500	28	0.056
346	scaffold-101690		1	1418	1525	1045	108	0.10335
347		Gallus gallus mRNA for hypothetical protein, clone 16g22	1	1418	1525	1045	108	0.10335
348	scaffold-101713		1	177	275	364	99	0.27198
349		Gallus gallus finished cDNA, clone ChEST624f24	1	177	275	364	99	0.27198
350	scaffold-101718		1	1629	1910	1100	289	0.26273
351		Gallus gallus finished cDNA, clone ChEST906c11	1	1629	1910	1100	289	0.26273
352	scaffold-101744		1	508	713	522	210	0.4023
353		Gallus gallus finished cDNA, clone ChEST857b20	1	508	713	522	210	0.4023
354	scaffold-101749		2	102	398	2598	178	0.13702
355		Gallus gallus finished cDNA, clone ChEST1019b14	1	102	132	1299	31	0.02386
356		Gallus gallus finished cDNA, clone ChEST998a2	1	258	398	1299	147	0.11316
357	scaffold-101769		1	2562	2755	412	206	0.5
358		Gallus gallus mRNA for hypothetical protein, clone 23o9	1	2562	2755	412	206	0.5
359	scaffold-10177		1	1843	1899	2920	58	0.01986
360		Gallus gallus mRNA for hypothetical protein, clone 30e5	1	1843	1899	2920	58	0.01986
361	scaffold-101788		1	699	778	1524	81	0.05315
362		Gallus gallus finished cDNA, clone ChEST515b24	1	699	778	1524	81	0.05315
363	scaffold-10179		1	454	1051	1890	618	0.32698
364		Gallus gallus finished cDNA, clone ChEST567f19	1	454	1051	1890	618	0.32698
365	scaffold-101809		4	420	614	5360	652	0.48656
366		Gallus gallus finished cDNA, clone ChEST151f18	1	422	583	1340	163	0.12164
367		Gallus gallus finished cDNA, clone ChEST163i10	1	420	581	1340	163	0.12164
368		Gallus gallus finished cDNA, clone ChEST79n1	1	443	604	1340	163	0.12164
369		Gallus gallus mRNA for hypothetical protein, clone 7d11	1	453	614	1340	163	0.12164
370	scaffold-101816		1	20	215	1116	205	0.18369
371		Gallus gallus finished cDNA, clone ChEST533i12	1	20	215	1116	205	0.18369
372	scaffold-101817		1	554	597	1930	44	0.0228
373		G.gallus mRNA (clone 325gen)	1	554	597	1930	44	0.0228
374	scaffold-10182		1	1	1028	13444	1051	0.07818
375		Gallus gallus finished cDNA, clone ChEST398o14	1	1	1028	13444	1051	0.07818
376	scaffold-101821		3	139	687	2310	465	0.60389
377		Gallus gallus sIgM lambda light chain mRNA, cell line DT40	1	139	286	770	151	0.1961
378		Synthetic construct clone CRAb23 immunoglobulin G single chain variable fragment mRNA, p	1	529	687	770	163	0.21169
379		Synthetic construct clone CRAb52 immunoglobulin G single chain variable fragment mRNA, p	1	523	670	770	151	0.1961
380	scaffold-101833		1	504	595	966	92	0.09524
381		Gallus gallus mRNA for hypothetical protein, clone 24e8	1	504	595	966	92	0.09524
382	scaffold-101834		1	234	332	1958	99	0.05056
383		Gallus gallus finished cDNA, clone ChEST382m1	1	234	332	1958	99	0.05056
384	scaffold-10184		1	1708	1823	34309	116	0.00338
385		Gallus gallus finished cDNA, clone ChEST47o16	1	1708	1823	34309	116	0.00338
386	scaffold-101846		1	1	132	395	132	0.33418
387		Gallus gallus homeo box A13 (HOXA13) mRNA, complete cds	1	1	132	395	132	0.33418
388	scaffold-101853		2	59	238	956	110	0.23012
389		Gallus gallus finished cDNA, clone ChEST530l14	1	185	238	478	55	0.11506
390		Gallus gallus finished cDNA, clone ChEST650c20	1	59	112	478	55	0.11506
391	scaffold-101873		1	315	352	1787	38	0.02126
392		Gallus gallus finished cDNA, clone ChEST323n4	1	315	352	1787	38	0.02126
393	scaffold-101881		1	17	192	373	179	0.47989
394		CHKKALA Chicken KAL mRNA, complete cds	1	17	192	373	179	0.47989
395	scaffold-101884		1	1059	1226	881	168	0.19069
396		Gallus gallus mRNA for hypothetical protein, clone 4o16	1	1059	1226	881	168	0.19069
397	scaffold-10189		1	799	844	18364	46	0.0025
398		Gallus gallus finished cDNA, clone ChEST929m16	1	799	844	18364	46	0.0025
399	scaffold-101896		1	4	190	1406	188	0.13371
400		Gallus gallus finished cDNA, clone ChEST110n18	1	4	190	1406	188	0.13371
401	scaffold-1019		1	889	1070	27445	182	0.00663
402		Gallus gallus finished cDNA, clone ChEST856j14	1	889	1070	27445	182	0.00663
403	scaffold-10191		3	1368	8761	10965	99	0.02709
404		Gallus gallus endogenous virus Ovex1 complete sequence	1	8729	8761	3655	33	0.00903
405		Gallus gallus endogenous virus Ovex1 hypothetical protein mRNA, complete cds, alternativ	1	3059	3091	3655	33	0.00903
406		Gallus gallus finished cDNA, clone ChEST173l1	1	1368	1400	3655	33	0.00903
407	scaffold-10192		4	386	3064	95080	2708	0.11393
408		Gallus gallus mRNA for hypothetical protein, clone 5j2	4	386	3064	95080	2708	0.11393
409	scaffold-101941		1	1	247	596	249	0.41779
410		Gallus gallus finished cDNA, clone ChEST81c1	1	1	247	596	249	0.41779
411	scaffold-101956		1	485	518	666	34	0.05105
412		Gallus gallus finished cDNA, clone ChEST279f2	1	485	518	666	34	0.05105
413	scaffold-101972		4	1	56	2072	183	0.35328
414		Gallus gallus finished cDNA, clone ChEST10e18	1	1	43	518	43	0.08301
415		Gallus gallus finished cDNA, clone ChEST57i12	1	13	55	518	43	0.08301
416		Gallus gallus finished cDNA, clone ChEST9g22	1	1	41	518	41	0.07915
417		Gallus gallus mRNA for hypothetical protein, clone 19g1	1	1	56	518	56	0.10811
418	scaffold-101984		3	1	223	2994	503	0.50401
419		Gallus gallus finished cDNA, clone ChEST13a3	1	1	179	998	179	0.17936
420		Gallus gallus finished cDNA, clone ChEST798d11	1	1	113	998	113	0.11323
421		Gallus gallus finished cDNA, clone ChEST884o5	1	13	223	998	211	0.21142
422	scaffold-101985		4	259	409	3372	284	0.33688
423		Gallus gallus calmodulin kinase IV mRNA, complete cds	1	259	329	843	71	0.08422
424		Gallus gallus finished cDNA, clone ChEST362p4	1	321	391	843	71	0.08422
425		Gallus gallus finished cDNA, clone ChEST49p9	1	317	387	843	71	0.08422
426		Gallus gallus finished cDNA, clone ChEST578e18	1	339	409	843	71	0.08422
427	scaffold-101998		1	1525	1606	876	84	0.09589
428		Gallus gallus finished cDNA, clone ChEST47o16	1	1525	1606	876	84	0.09589
429	scaffold-102005		1	2657	2725	1200	71	0.05917
430		Gallus gallus mRNA for hypothetical protein, clone 19o18	1	2657	2725	1200	71	0.05917
431	scaffold-102006		2	2	2974	2362	951	0.80525
432		Gallus gallus mRNA for hypothetical protein, clone 25n7	1	2	475	1181	482	0.40813
433		Gallus gallus mRNA for putative zinc finger transcription factor (ZFP gene), splice vari	1	2513	2974	1181	469	0.39712
434	scaffold-102023		1	523	597	1764	77	0.04365
435		Gallus gallus finished cDNA, clone ChEST1003m23	1	523	597	1764	77	0.04365
436	scaffold-102026		1	551	623	600	76	0.12667
437		Gallus gallus finished cDNA, clone ChEST316e13	1	551	623	600	76	0.12667
438	scaffold-102035		2	23	255	2414	233	0.19304
439		Gallus gallus erythroid-specific folate receptor mRNA, complete cds	1	23	108	1207	88	0.07291
440		Gallus gallus finished cDNA, clone ChEST423j16	1	123	255	1207	145	0.12013
441	scaffold-102047		5	135	1817	7070	1455	1.029
442		Gallus gallus finished cDNA, clone ChEST141a8	1	938	1817	1414	902	0.63791
443		Gallus gallus finished cDNA, clone ChEST254f3	1	135	177	1414	44	0.03112
444		Gallus gallus finished cDNA, clone ChEST323n4	1	268	468	1414	206	0.14569
445		Gallus gallus finished cDNA, clone ChEST708e22	1	571	779	1414	214	0.15134
446		Gallus gallus mRNA for hypothetical protein, clone 7o8	1	1642	1730	1414	89	0.06294
447	scaffold-10205		2	366	505	8262	156	0.03776
448		Gallus gallus finished cDNA, clone ChEST483i3	1	366	436	4131	73	0.01767
449		GGU25026 Gallus gallus clone pNG17 cell division cycle control protein 37 (cdc37) mRNA,	1	425	505	4131	83	0.02009
450	scaffold-102070		1	758	824	1775	67	0.03775
451		Gallus gallus finished cDNA, clone ChEST386b5	1	758	824	1775	67	0.03775
452	scaffold-102083		1	507	623	693	120	0.17316
453		Gallus gallus finished cDNA, clone ChEST695j13	1	507	623	693	120	0.17316
454	scaffold-102095		1	1	79	963	79	0.08204
455		Gallus gallus finished cDNA, clone ChEST618a8	1	1	79	963	79	0.08204
456	scaffold-102096		3	528	869	1374	288	0.62883
457		Gallus gallus finished cDNA, clone ChEST791i1	1	528	622	458	96	0.20961
458		Gallus gallus finished cDNA, clone ChEST89b9	1	775	869	458	96	0.20961
459		Gallus gallus finished cDNA, clone ChEST998p6	1	564	658	458	96	0.20961
460	scaffold-102100		1	105	211	1490	109	0.07315
461		Gallus gallus finished cDNA, clone ChEST35k24	1	105	211	1490	109	0.07315
462	scaffold-102108		1	2	794	1944	816	0.41975
463		Gallus gallus finished cDNA, clone ChEST709a12	1	2	794	1944	816	0.41975
464	scaffold-102114		2	544	3209	1736	126	0.14516
465		CHKS6KIIA Gallus gallus (clone AV36) ribosomal protein S6 kinase (rsk) mRNA, complete cd	1	3147	3209	868	63	0.07258
466		Gallus gallus finished cDNA, clone ChEST980d23	1	544	606	868	63	0.07258
467	scaffold-102116		2	1173	3069	928	136	0.2931
468		Gallus gallus finished cDNA, clone ChEST791m15	1	1173	1228	464	56	0.12069
469		Gallus gallus mRNA for hypothetical protein, clone 8p1	1	2991	3069	464	80	0.17241
470	scaffold-102147		1	227	271	1849	45	0.02434
471		Gallus gallus finished cDNA, clone ChEST665n17	1	227	271	1849	45	0.02434
472	scaffold-102184		1	576	625	1305	50	0.03831
473		Gallus gallus finished cDNA, clone ChEST695j13	1	576	625	1305	50	0.03831
474	scaffold-10220		3	136	1026	15297	473	0.09276
475		Gallus gallus finished cDNA, clone ChEST651o16	2	648	1026	10198	383	0.07511
476		Gallus gallus transmembrane protein TM9SF3 (TM9SF3) mRNA, partial cds	1	136	225	5099	90	0.01765
477	scaffold-102244		1	287	396	384	111	0.28906
478		Gallus gallus finished cDNA, clone ChEST180g11	1	287	396	384	111	0.28906
479	scaffold-102268		1	1726	1877	1130	153	0.1354
480		Gallus gallus MPDZ protein (mpdz) mRNA, complete cds	1	1726	1877	1130	153	0.1354
481	scaffold-10229		2	31	289	36062	251	0.01392
482		Gallus gallus finished cDNA, clone ChEST619p23	1	31	190	18031	162	0.00898
483		Gallus gallus finished cDNA, clone ChEST633c24	1	203	289	18031	89	0.00494
484	scaffold-102314		3	110	599	2763	579	0.62865
485		Gallus gallus finished cDNA, clone ChEST394b13	1	408	599	921	193	0.20955
486		Gallus gallus finished cDNA, clone ChEST575h21	1	404	595	921	193	0.20955
487		Gallus gallus finished cDNA, clone ChEST980p3	1	110	301	921	193	0.20955
488	scaffold-10235		2	2	1686	15476	2083	0.26919
489		Gallus gallus finished cDNA, clone ChEST544h7	1	489	1686	7738	1227	0.15857
490		Gallus gallus finished cDNA, clone ChEST884c10	1	2	830	7738	856	0.11062
491	scaffold-102355		1	323	647	407	338	0.83047
492		Gallus gallus finished cDNA, clone ChEST789f2	1	323	647	407	338	0.83047
493	scaffold-102376		2	468	5493	2862	1561	1.09084
494		Gallus gallus finished cDNA, clone ChEST780e18	1	468	681	1431	215	0.15024
495		Gallus gallus spalt 1 (SAL1) mRNA, complete cds	1	4160	5493	1431	1346	0.9406
496	scaffold-10238		4	29	1041	43212	1025	0.09488
497		Gallus gallus finished cDNA, clone ChEST577d2	1	511	609	10803	103	0.00953
498		Gallus gallus finished cDNA, clone ChEST758h23	2	29	895	21606	880	0.08146
499		Gallus gallus hole mRNA, complete cds	1	1000	1041	10803	42	0.00389
500	scaffold-102383		9	79	1052	4878	1255	2.3155
501		Gallus gallus clone 12 iroquois-related homeobox transcription factor mRNA, partial cds	1	97	217	542	121	0.22325
502		Gallus gallus clone 18 iroquois-related homeobox transcription factor mRNA, partial cds	1	94	218	542	126	0.23247
503		Gallus gallus clone 30 iroquois-related homeobox transcription factor mRNA, partial cds	1	103	216	542	114	0.21033
504		Gallus gallus clone 5 iroquois-related homeobox transcription factor mRNA, partial cds	1	100	224	542	125	0.23063
505		Gallus gallus iroquois-related homeobox transcription factor (IRX4) mRNA, complete cds	1	933	1052	542	120	0.2214
506		Gallus gallus iroquois-related homeobox transcription factor IRX3 mRNA, partial cds	1	139	299	542	161	0.29705
507		Gallus gallus mRNA for iroquois homologue-1	1	448	676	542	234	0.43173
508		Gallus gallus mRNA for iroquois homologue-2	1	415	539	542	125	0.23063
509		Gallus gallus partial mRNA for iroquois homologue-3	1	79	207	542	129	0.23801
510	scaffold-102408		1	1127	1261	1445	136	0.09412
511		Gallus gallus partial mRNA for HERG protein (erg gene)	1	1127	1261	1445	136	0.09412
512	scaffold-102416		1	279	370	440	93	0.21136
513		Gallus gallus finished cDNA, clone ChEST761j5	1	279	370	440	93	0.21136
514	scaffold-102467		1	52	197	529	149	0.28166
515		Gallus gallus finished cDNA, clone ChEST428i8	1	52	197	529	149	0.28166
516	scaffold-10250		2	22	208	70942	177	0.00499
517		Gallus gallus erythroid-specific folate receptor mRNA, complete cds	1	22	116	35471	98	0.00276
518		Gallus gallus finished cDNA, clone ChEST142e5	1	132	208	35471	79	0.00223
519	scaffold-102503		1	760	938	490	179	0.36531
520		Gallus gallus mRNA for hypothetical protein, clone 22d6	1	760	938	490	179	0.36531
521	scaffold-102511		1	598	625	1868	28	0.01499
522		Gallus gallus finished cDNA, clone ChEST695j13	1	598	625	1868	28	0.01499
523	scaffold-102526		1	341	657	393	323	0.82188
524		Gallus gallus finished cDNA, clone ChEST123l13	1	341	657	393	323	0.82188
525	scaffold-102548		1	579	712	1270	137	0.10787
526		Gallus gallus finished cDNA, clone ChEST534p2	1	579	712	1270	137	0.10787
527	scaffold-102581		1	1516	1913	1038	412	0.39692
528		Gallus gallus finished cDNA, clone ChEST906c11	1	1516	1913	1038	412	0.39692
529	scaffold-102605		1	456	555	2024	100	0.04941
530		Gallus gallus finished cDNA, clone ChEST664f22	1	456	555	2024	100	0.04941
531	scaffold-102607		2	153	3825	3124	412	0.26377
532		Gallus gallus finished cDNA, clone ChEST352o21	1	153	425	1562	281	0.1799
533		Gallus gallus mRNA for hypothetical protein, clone 4g6	1	3698	3825	1562	131	0.08387
534	scaffold-102609		6	771	1069	5724	540	0.56602
535		GGU46127 Gallus gallus cardiac-enriched TEA domain transcription factor (DTEF-1A) mRNA,	3	771	1016	2862	270	0.28301
536		GGU46128 Gallus gallus cardiac-enriched TEA domain transcription factor (DTEF-1B) mRNA,	3	824	1069	2862	270	0.28301
537	scaffold-102614		1	2186	2249	1206	67	0.05556
538		G.domesticus GLUT 2 gene	1	2186	2249	1206	67	0.05556
539	scaffold-10262		1	803	854	4035	52	0.01289
540		Gallus gallus finished cDNA, clone ChEST929m16	1	803	854	4035	52	0.01289
541	scaffold-10263		2	193	1297	69334	855	0.02466
542		Gallus gallus finished cDNA, clone ChEST250f2	1	577	1297	34667	734	0.02117
543		Gallus gallus sox17 mRNA for HMG transcription factor SOX17, complete cds	1	193	310	34667	121	0.00349
544	scaffold-102631		3	379	939	1605	591	1.10466
545		Gallus gallus finished cDNA, clone ChEST70b23	1	379	574	535	197	0.36822
546		Gallus gallus mRNA for hypothetical protein, clone 20n8	1	744	939	535	197	0.36822
547		Gallus gallus mRNA for transcription factor GA binding protein, alpha subunit, complete	1	559	754	535	197	0.36822
548	scaffold-102664		1	754	891	1297	138	0.1064
549		Gallus gallus finished cDNA, clone ChEST70d7	1	754	891	1297	138	0.1064
550	scaffold-10267		5	27	1713	186785	1573	0.04211
551		Gallus gallus finished cDNA, clone ChEST508b19	1	439	613	37357	175	0.00468
552		Gallus gallus finished cDNA, clone ChEST575b7	2	415	816	74714	408	0.01092
553		Gallus gallus finished cDNA, clone ChEST670j20	1	27	461	37357	444	0.01189
554		Gallus gallus mRNA for hypothetical protein, clone 11m23	1	1177	1713	37357	546	0.01462
555	scaffold-10268		10	274	1670	152030	2037	0.13396
556		Gallus gallus finished cDNA, clone ChEST546h12	4	274	973	60812	707	0.04649
557		Gallus gallus finished cDNA, clone ChEST70g5	6	343	1670	91218	1330	0.08747
558	scaffold-102682		2	590	1153	1450	358	0.4938
559		Gallus gallus mRNA for MADH2 protein	1	975	1153	725	179	0.2469
560		Gallus gallus TGF effector Smad2 mRNA, partial cds	1	590	768	725	179	0.2469
561	scaffold-102695		2	157	1701	2166	254	0.23453
562		Gallus gallus finished cDNA, clone ChEST977p6	1	157	297	1083	143	0.13204
563		Gallus gallus growth hormone-releasing hormone-like peptide receptor mRNA, complete cds	1	1593	1701	1083	111	0.10249
564	scaffold-1027		2	192	1162	8416	967	0.2298
565		Gallus gallus finished cDNA, clone ChEST250i14	2	192	1162	8416	967	0.2298
566	scaffold-10270		1	215	326	3542	113	0.0319
567		Gallus gallus fatty acid desaturase 1 (FADS1) mRNA, complete cds	1	215	326	3542	113	0.0319
568	scaffold-102708		1	2737	2813	699	78	0.11159
569		Gallus gallus mRNA for hypothetical protein, clone 2g1	1	2737	2813	699	78	0.11159
570	scaffold-102717		1	2657	2733	1064	80	0.07519
571		Gallus gallus mRNA for hypothetical protein, clone 19o18	1	2657	2733	1064	80	0.07519
572	scaffold-102719		1	1	109	634	109	0.17192
573		Gallus gallus finished cDNA, clone ChEST652h10	1	1	109	634	109	0.17192
574	scaffold-102738		1	230	399	1704	170	0.09977
575		Gallus gallus finished cDNA, clone ChEST686m17	1	230	399	1704	170	0.09977
576	scaffold-102747		1	359	418	357	60	0.16807
577		Gallus gallus Mtch2 mRNA for mitochondrial carrier homolog 2, complete cds	1	359	418	357	60	0.16807
578	scaffold-102794		1	484	511	376	28	0.07447
579		Gallus gallus mRNA for transcription factor Tcf4, partial cds	1	484	511	376	28	0.07447
580	scaffold-102797		1	596	699	584	107	0.18322
581		Gallus gallus finished cDNA, clone ChEST800i10	1	596	699	584	107	0.18322
582	scaffold-102806		1	177	262	1253	86	0.06864
583		Gallus gallus finished cDNA, clone ChEST320c4	1	177	262	1253	86	0.06864
584	scaffold-102820		1	521	603	919	84	0.0914
585		Gallus gallus finished cDNA, clone ChEST186m17	1	521	603	919	84	0.0914
586	scaffold-102837		1	557	672	719	116	0.16134
587		Gallus gallus finished cDNA, clone ChEST994j22	1	557	672	719	116	0.16134
588	scaffold-102859		1	2533	2673	613	145	0.23654
589		CHKNAKAT3 Chicken Na,K-ATPase alpha-3-subunit mRNA, complete cds	1	2533	2673	613	145	0.23654
590	scaffold-10287		1	480	511	2677	32	0.01195
591		Gallus gallus mRNA for transcription factor Tcf4, partial cds	1	480	511	2677	32	0.01195
592	scaffold-10289		1	748	814	1555	68	0.04373
593		Gallus gallus finished cDNA, clone ChEST538c23	1	748	814	1555	68	0.04373
594	scaffold-102890		3	28	238	5280	238	0.13522
595		Gallus gallus finished cDNA, clone ChEST128e22	1	28	171	1760	152	0.08636
596		Gallus gallus finished cDNA, clone ChEST530l14	1	196	238	1760	43	0.02443
597		Gallus gallus finished cDNA, clone ChEST650c20	1	70	112	1760	43	0.02443
598	scaffold-102892		1	830	908	578	82	0.14187
599		Gallus gallus finished cDNA, clone ChEST966e11	1	830	908	578	82	0.14187
600	scaffold-102909		13	231	546	5850	872	1.93776
601		CHKATRO Chicken fast-twitch alpha-tropomyosin mRNA, complete cds	1	443	507	450	65	0.14444
602		CHKTROA Chicken smooth-muscle alpha-tropomyosin gene, complete cds	1	327	397	450	71	0.15778
603		CHKTROBRT1 Chicken beta-tropomyosin 1 (BRT-1) mRNA, complete cds	1	381	451	450	71	0.15778
604		CHKTROBRT2 Chicken beta-tropomyosin 1 (BRT-2) mRNA, complete cds	1	231	301	450	71	0.15778
605		CHKTROMYEF Chicken embryo fibroblast tropomyosin mRNA, complete cds	1	405	475	450	71	0.15778
606		CHKTROPA Chicken tropomyosin (clone CTm4) mRNA, complete cds	1	482	546	450	65	0.14444
607		CHKTROPA1 chicken major alpha-tropomyosin mrna	1	238	302	450	65	0.14444
608		CHKTROPB Chicken tropomyosin (clone CTm7) mRNA, complete cds	1	424	488	450	65	0.14444
609		CHKTRPMYB Chicken skeletal muscle beta-tropomyosin mRNA, complete cds	1	376	446	450	71	0.15778
610		Gallus gallus alpha-tropomyosin 1 mRNA, complete cds; alternatively spliced	1	307	371	450	65	0.14444
611		Gallus gallus alpha-tropomyosin 2 mRNA, complete cds; alternatively spliced	1	307	371	450	65	0.14444
612		Gallus gallus finished cDNA, clone ChEST151b15	1	359	423	450	65	0.14444
613		Gallus gallus mRNA for hypothetical protein, clone 5n23	1	263	324	450	62	0.13778
614	scaffold-10292		2	313	3947	4650	406	0.17463
615		Gallus gallus finished cDNA, clone ChEST352o21	1	313	475	2325	167	0.07183
616		Gallus gallus mRNA for hypothetical protein, clone 4g6	1	3723	3947	2325	239	0.1028
617	scaffold-102920		2	15	159	972	236	0.4856
618		Gallus gallus finished cDNA, clone ChEST599a4	1	15	132	486	118	0.2428
619		Gallus gallus finished cDNA, clone ChEST674a11	1	42	159	486	118	0.2428
620	scaffold-102932		5	1	784	9585	466	0.24308
621		Gallus gallus erythroid-specific folate receptor mRNA, complete cds	1	22	89	1917	70	0.03652
622		Gallus gallus finished cDNA, clone ChEST1021n4	1	578	686	1917	112	0.05842
623		Gallus gallus finished cDNA, clone ChEST423j16	1	123	214	1917	96	0.05008
624		Gallus gallus finished cDNA, clone ChEST490p15	1	694	784	1917	94	0.04903
625		Gallus gallus finished cDNA, clone ChEST741p4	1	1	91	1917	94	0.04903
626	scaffold-102953		1	367	409	1711	43	0.02513
627		Gallus gallus finished cDNA, clone ChEST44g17	1	367	409	1711	43	0.02513
628	scaffold-10296		5	637	1610	119135	673	0.02823
629		Gallus gallus mRNA for hypothetical protein, clone 8f5	5	637	1610	119135	673	0.02823
630	scaffold-102969		4	59	280	1460	368	1.0082
631		Gallus gallus finished cDNA, clone ChEST114n12	1	83	173	365	92	0.25205
632		Gallus gallus finished cDNA, clone ChEST139n13	1	59	149	365	92	0.25205
633		Gallus gallus finished cDNA, clone ChEST279b21	1	78	168	365	92	0.25205
634		Gallus gallus mRNA for hypothetical protein, clone 21k5	1	190	280	365	92	0.25205
635	scaffold-10297		2	454	712	59760	196	0.00656
636		Gallus gallus finished cDNA, clone ChEST534p2	1	582	712	29880	137	0.00459
637		Gallus gallus finished cDNA, clone ChEST552i23	1	454	511	29880	59	0.00197
638	scaffold-102978		1	4105	4152	1049	49	0.04671
639		Gallus gallus mRNA for hypothetical protein, clone 27l14	1	4105	4152	1049	49	0.04671
640	scaffold-10298		3	397	1260	2889	138	0.14331
641		Gallus gallus finished cDNA, clone ChEST177c1	1	1215	1260	963	46	0.04777
642		Gallus gallus finished cDNA, clone ChEST73b23	1	397	442	963	46	0.04777
643		Gallus gallus finished cDNA, clone ChEST862g1	1	973	1018	963	46	0.04777
644	scaffold-102985		3	1004	8583	5550	666	0.36
645		Gallus gallus endogenous virus Ovex1 complete sequence	1	8365	8583	1850	222	0.12
646		Gallus gallus endogenous virus Ovex1 hypothetical protein mRNA, complete cds, alternativ	1	2695	2913	1850	222	0.12
647		Gallus gallus finished cDNA, clone ChEST173l1	1	1004	1222	1850	222	0.12
648	scaffold-10300		2	172	410	14296	242	0.03385
649		Gallus gallus mRNA for hypothetical protein, clone 29f23	2	172	410	14296	242	0.03385
650	scaffold-103007		2	822	1084	1182	274	0.46362
651		Gallus gallus chromosome 5 membrane-associated DHHC5a zinc finger protein mRNA, complete	1	822	958	591	137	0.23181
652		Gallus gallus membrane-associated DHHC5 zinc finger protein mRNA, complete cds	1	948	1084	591	137	0.23181
653	scaffold-10303		2	1156	3937	54666	489	0.01789
654		Gallus gallus finished cDNA, clone ChEST607n8	1	1156	1399	27333	262	0.00959
655		Gallus gallus mRNA for equarin-S, complete cds	1	3718	3937	27333	227	0.0083
656	scaffold-10305		1	2997	3377	33115	387	0.01169
657		Gallus gallus mRNA for hypothetical protein, clone 12o19	1	2997	3377	33115	387	0.01169
658	scaffold-103055		1	699	819	415	121	0.29157
659		Gallus gallus finished cDNA, clone ChEST83o1	1	699	819	415	121	0.29157
660	scaffold-103067		2	164	542	2846	435	0.30569
661		Gallus gallus finished cDNA, clone ChEST42h4	1	164	394	1423	235	0.16514
662		Gallus gallus finished cDNA, clone ChEST932d15	1	343	542	1423	200	0.14055
663	scaffold-103071		1	132	282	650	151	0.23231
664		Gallus gallus finished cDNA, clone ChEST1023l4	1	132	282	650	151	0.23231
665	scaffold-103094		1	744	835	1923	92	0.04784
666		Gallus gallus finished cDNA, clone ChEST543j5	1	744	835	1923	92	0.04784
667	scaffold-1031		1	276	316	16007	42	0.00262
668		Gallus gallus finished cDNA, clone ChEST288k22	1	276	316	16007	42	0.00262
669	scaffold-10314		1	918	1655	1779	750	0.42159
670		Gallus gallus mRNA for hypothetical protein, clone 39g7	1	918	1655	1779	750	0.42159
671	scaffold-10315		3	147	1213	19848	2698	0.4078
672		Gallus gallus finished cDNA, clone ChEST208a18	1	460	957	6616	524	0.0792
673		Gallus gallus finished cDNA, clone ChEST609o22	1	147	1191	6616	1088	0.16445
674		Gallus gallus finished cDNA, clone ChEST750f15	1	171	1213	6616	1086	0.16415
675	scaffold-103157		1	701	837	1268	137	0.10804
676		Gallus gallus mRNA for hypothetical protein, clone 19b13	1	701	837	1268	137	0.10804
677	scaffold-10316		2	1	1028	19876	1053	0.10596
678		Gallus gallus finished cDNA, clone ChEST653j6	1	1	894	9938	906	0.09117
679		Gallus gallus finished cDNA, clone ChEST79f19	1	882	1028	9938	147	0.01479
680	scaffold-103168		1	222	914	1454	706	0.48556
681		Gallus gallus prostaglandin E receptor 3 precursor (EP3) mRNA, complete cds	1	222	914	1454	706	0.48556
682	scaffold-103172		2	618	2481	3636	258	0.14192
683		Gallus gallus finished cDNA, clone ChEST899m20	1	618	745	1818	129	0.07096
684		Gallus gallus mRNA for hypothetical protein, clone 19a21	1	2354	2481	1818	129	0.07096
685	scaffold-103209		1	551	943	428	397	0.92757
686		Gallus gallus finished cDNA, clone ChEST83a9	1	551	943	428	397	0.92757
687	scaffold-103240		1	423	456	1437	34	0.02366
688		Gallus gallus finished cDNA, clone ChEST816e20	1	423	456	1437	34	0.02366
689	scaffold-10325		3	915	8465	9819	576	0.17598
690		Gallus gallus endogenous virus Ovex1 complete sequence	1	8276	8465	3273	192	0.05866
691		Gallus gallus endogenous virus Ovex1 hypothetical protein mRNA, complete cds, alternativ	1	2606	2795	3273	192	0.05866
692		Gallus gallus finished cDNA, clone ChEST173l1	1	915	1104	3273	192	0.05866
693	scaffold-10326		1	2657	2727	16879	74	0.00438
694		Gallus gallus mRNA for hypothetical protein, clone 19o18	1	2657	2727	16879	74	0.00438
695	scaffold-103261		2	1	103	1846	184	0.19935
696		Gallus gallus chSpin-W mRNA for spindlin, complete cds	1	3	103	923	103	0.11159
697		Gallus gallus chSpin-Z mRNA for spindlin, complete cds	1	1	81	923	81	0.08776
698	scaffold-103264		1	423	619	1890	198	0.10476
699		Gallus gallus finished cDNA, clone ChEST570d21	1	423	619	1890	198	0.10476
700	scaffold-103265		2	275	538	1464	265	0.36202
701		Gallus gallus finished cDNA, clone ChEST547a24	2	275	538	1464	265	0.36202
702	scaffold-10327		2	484	599	8956	131	0.02925
703		G.gallus mRNA (clone 325gen)	1	522	599	4478	79	0.01764
704		Gallus gallus mRNA for transcription factor Tcf4, partial cds	1	484	534	4478	52	0.01161
705	scaffold-103297		1	7	112	841	109	0.12961
706		Gallus gallus finished cDNA, clone ChEST761b10	1	7	112	841	109	0.12961
707	scaffold-103299		1	1422	1462	385	41	0.10649
708		Gallus gallus mRNA for hypothetical protein, clone 14f6	1	1422	1462	385	41	0.10649
709	scaffold-103301		1	744	880	1371	145	0.10576
710		Gallus gallus finished cDNA, clone ChEST543j5	1	744	880	1371	145	0.10576
711	scaffold-103316		1	8	220	601	215	0.35774
712		Gallus gallus mRNA for hypothetical protein, clone 32a22	1	8	220	601	215	0.35774
713	scaffold-103318		1	73	144	1669	72	0.04314
714		Gallus gallus finished cDNA, clone ChEST550k7	1	73	144	1669	72	0.04314
715	scaffold-103326		1	278	412	821	136	0.16565
716		CHKHCP Chicken hydrogen carrier protein (H-protein) mRNA, complete cds	1	278	412	821	136	0.16565
717	scaffold-103386		1	282	379	1737	98	0.05642
718		Gallus gallus finished cDNA, clone ChEST555l6	1	282	379	1737	98	0.05642
719	scaffold-103395		1	233	346	497	116	0.2334
720		Gallus gallus finished cDNA, clone ChEST1026d11	1	233	346	497	116	0.2334
721	scaffold-103438		1	158	268	661	113	0.17095
722		Gallus gallus finished cDNA, clone ChEST977p6	1	158	268	661	113	0.17095
723	scaffold-103440		2	158	896	1916	254	0.26514
724		Gallus gallus finished cDNA, clone ChEST966e11	1	829	896	958	69	0.07203
725		Gallus gallus finished cDNA, clone ChEST977p6	1	158	338	958	185	0.19311
726	scaffold-103451		19	34	4854	7714	2038	5.01966
727		CHKMYOSINA Chicken fast myosin heavy chain mRNA	1	1286	1411	406	127	0.31281
728		CHKMYOSINB Gallus gallus fast myosin heavy chain mRNA, 3' UTR	2	1578	1783	812	209	0.51477
729		CHKMYOSINC Gallus gallus fast myosin heavy chain mRNA, 3' UTR	2	937	1142	812	209	0.51477
730		CHKMYOSIND Gallus gallus fast myosin heavy chain mRNA, 3' UTR	2	1525	1730	812	203	0.5
731		Gallus gallus fast myosin heavy chain HCII (N101) mRNA, complete cds	2	4650	4854	812	208	0.51231
732		Gallus gallus fast myosin heavy chain HCIII (N127) mRNA, complete cds	2	4637	4841	812	208	0.51231
733		Gallus gallus fast myosin heavy chain isoform 2 mRNA, complete cds	2	4649	4854	812	209	0.51477
734		Gallus gallus fast myosin heavy chain isoform 3 mRNA, complete cds	2	4592	4797	812	209	0.51477
735		Gallus gallus mRNA for skeletal myosin heavy chain, complete cds	2	4532	4737	812	203	0.5
736		Gallus gallus mRNA fragment encoding part of myosin heavy chain. (COOH-terminal, 439 ami	1	34	159	406	126	0.31034
737		GGU87231 Gallus gallus myosin heavy chain mRNA, complete cds	1	4548	4673	406	127	0.31281
738	scaffold-103492		1	51	197	1680	150	0.08929
739		Gallus gallus finished cDNA, clone ChEST428i8	1	51	197	1680	150	0.08929
740	scaffold-103497		1	1840	2753	934	915	0.97966
741		Gallus gallus mRNA for hypothetical protein, clone 3a6	1	1840	2753	934	915	0.97966
742	scaffold-103515		1	20	153	1001	138	0.13786
743		Gallus gallus finished cDNA, clone ChEST38l18	1	20	153	1001	138	0.13786
744	scaffold-103517		2	542	2282	3194	66	0.04132
745		G.gallus mRNA (clone 325gen)	1	2250	2282	1597	33	0.02066
746		Gallus gallus finished cDNA, clone ChEST921k24	1	542	574	1597	33	0.02066
747	scaffold-10352		6	215	1390	30174	2079	0.41341
748		Gallus gallus finished cDNA, clone ChEST882n3	2	263	674	10058	422	0.08392
749		Gallus gallus finished cDNA, clone ChEST962j17	2	252	675	10058	434	0.0863
750		Gallus gallus mRNA for hypothetical protein, clone 12p22	2	215	1390	10058	1223	0.24319
751	scaffold-103528		2	45	4017	2388	713	0.59715
752		Gallus gallus finished cDNA, clone ChEST352o21	1	45	475	1194	442	0.37018
753		Gallus gallus mRNA for hypothetical protein, clone 4g6	1	3761	4017	1194	271	0.22697
754	scaffold-103552		11	1895	2600	21725	964	0.48811
755		Gallus gallus fast myosin heavy chain HCII (N101) mRNA, complete cds	3	2019	2600	5925	209	0.10583
756		Gallus gallus fast myosin heavy chain isoform 2 mRNA, complete cds	2	2019	2175	3950	160	0.08101
757		Gallus gallus fast myosin heavy chain isoform 3 mRNA, complete cds	3	1950	2361	5925	301	0.15241
758		Gallus gallus mRNA for skeletal myosin heavy chain, complete cds	2	1895	2058	3950	166	0.08405
759		GGU87231 Gallus gallus myosin heavy chain mRNA, complete cds	1	2189	2316	1975	128	0.06481
760	scaffold-103561		1	842	930	898	92	0.10245
761		Gallus gallus hole mRNA, complete cds	1	842	930	898	92	0.10245
762	scaffold-103565		2	70	175	1046	170	0.32504
763		Gallus gallus finished cDNA, clone ChEST866o24	1	70	154	523	85	0.16252
764		Gallus gallus mRNA for hypothetical protein, clone 33n14	1	91	175	523	85	0.16252
765	scaffold-103593		3	622	1178	4380	368	0.25205
766		Gallus gallus finished cDNA, clone ChEST20a15	3	622	1178	4380	368	0.25205
767	scaffold-103597		2	34	318	2550	289	0.22666
768		Gallus gallus finished cDNA, clone ChEST1002a13	2	34	318	2550	289	0.22666
769	scaffold-1036		1	10	1194	36343	1223	0.03365
770		Gallus gallus mRNA for bHLH transcription factor (MESPO gene)	1	10	1194	36343	1223	0.03365
771	scaffold-103612		3	114	814	2373	906	1.1454
772		Gallus gallus mRNA for transcription factor cFKH-1	1	114	408	791	302	0.3818
773		GGU37273 Gallus gallus winged helix protein CWH-2 mRNA, complete cds	1	256	550	791	302	0.3818
774		GGU95823 Gallus gallus winged helix transcriptional factor MFH-1 mRNA, complete cds	1	520	814	791	302	0.3818
775	scaffold-10362		4	686	1977	37236	1101	0.11827
776		Gallus gallus ring finger protein (arkadia) mRNA, partial cds	4	686	1977	37236	1101	0.11827
777	scaffold-103627		1	793	923	1862	131	0.07035
778		Gallus gallus mRNA for hypothetical protein, clone 32b9	1	793	923	1862	131	0.07035
779	scaffold-103628		2	4668	5034	3754	179	0.09536
780		Gallus gallus sidekick-2 mRNA, complete cds	2	4668	5034	3754	179	0.09536
781	scaffold-103669		2	638	971	1770	342	0.38644
782		Gallus gallus finished cDNA, clone ChEST756b21	2	638	971	1770	342	0.38644
783	scaffold-103694		3	20	1974	4371	1770	1.21482
784		Gallus gallus finished cDNA, clone ChEST51e9	1	20	779	1457	767	0.52642
785		Gallus gallus mRNA for SOX11, complete cds	1	1168	1475	1457	317	0.21757
786		GGU12534 Gallus gallus Sox11 transcription factor (Sox11) mRNA, complete cds	1	1322	1974	1457	686	0.47083
787	scaffold-103701		1	14	55	1302	42	0.03226
788		Gallus gallus finished cDNA, clone ChEST178k15	1	14	55	1302	42	0.03226
789	scaffold-10373		2	29	978	16710	970	0.11609
790		G.gallus mRNA for CNkx-2.5 protein	2	29	978	16710	970	0.11609
791	scaffold-103757		1	224	337	524	114	0.21756
792		Gallus gallus mRNA for notch-1, partial cds	1	224	337	524	114	0.21756
793	scaffold-103758		1	1291	1413	1102	123	0.11162
794		Gallus gallus finished cDNA, clone ChEST59j20	1	1291	1413	1102	123	0.11162
795	scaffold-103762		2	253	704	3774	225	0.11924
796		Gallus gallus finished cDNA, clone ChEST197c15	1	652	704	1887	53	0.02809
797		Gallus gallus finished cDNA, clone ChEST39l15	1	253	423	1887	172	0.09115
798	scaffold-103779		1	3227	3346	777	124	0.15959
799		Gallus gallus mRNA for hypothetical protein, clone 12m8	1	3227	3346	777	124	0.15959
800	scaffold-10378		4	72	397	10696	303	0.11331
801		CHKPROGREC Gallus gallus progesterone receptor mRNA, 3' end	3	72	397	8022	237	0.08863
802		Gallus gallus finished cDNA, clone ChEST147d13	1	136	201	2674	66	0.02468
803	scaffold-103784		1	1180	1257	1354	79	0.05835
804		Gallus gallus mRNA for hypothetical protein, clone 21k9	1	1180	1257	1354	79	0.05835
805	scaffold-103795		1	699	834	616	136	0.22078
806		Gallus gallus mRNA for hypothetical protein, clone 24e23	1	699	834	616	136	0.22078
807	scaffold-103797		5	920	3080	2510	549	1.09363
808		Gallus gallus finished cDNA, clone ChEST302b16	1	1818	1958	502	146	0.29084
809		Gallus gallus finished cDNA, clone ChEST54c1	1	1140	1255	502	121	0.24104
810		Gallus gallus finished cDNA, clone ChEST724l4	1	920	1060	502	146	0.29084
811		Gallus gallus finished cDNA, clone ChEST791m15	1	1173	1228	502	56	0.11155
812		Gallus gallus mRNA for hypothetical protein, clone 8p1	1	3002	3080	502	80	0.15936
813	scaffold-103799		4	344	3305	1648	424	1.02912
814		CHKGH6A Gallus gallus homeobox protein (GH6) mRNA, complete cds	1	3250	3305	412	56	0.13592
815		Gallus gallus homeodomain protein GH6 mRNA, complete cds	1	631	686	412	56	0.13592
816		GGU35815 Gallus gallus sensory organ homeobox protein SOHo (SOHo-1) mRNA, complete cds	1	344	497	412	156	0.37864
817		SOHo-1=sensory organ homeobox-1 [chickens, embryonic retina, mRNA, 1819 nt]	1	344	497	412	156	0.37864
818	scaffold-1038		1	1171	1265	4469	95	0.02126
819		Gallus gallus finished cDNA, clone ChEST609p20	1	1171	1265	4469	95	0.02126
820	scaffold-103829		4	3	139	3424	506	0.59113
821		Gallus gallus finished cDNA, clone ChEST27g24	1	3	133	856	131	0.15304
822		Gallus gallus finished cDNA, clone ChEST357i19	1	7	131	856	125	0.14603
823		Gallus gallus finished cDNA, clone ChEST926a15	1	8	132	856	125	0.14603
824		Gallus gallus finished cDNA, clone ChEST965m13	1	15	139	856	125	0.14603
825	scaffold-103838		1	31	428	1029	403	0.39164
826		Gallus gallus 14-3-3 sigma mRNA, partial cds	1	31	428	1029	403	0.39164
827	scaffold-103839		1	579	741	655	163	0.24885
828		Gallus gallus mRNA for hypothetical protein, clone 26c5	1	579	741	655	163	0.24885
829	scaffold-103856		2	1	119	1062	238	0.44822
830		Gallus gallus calcium/calmodulin-dependent kinase II alpha protein mRNA, complete cds	1	1	119	531	119	0.22411
831		Gallus gallus calcium/calmodulin-dependent protein kinase II isoform alpha-B mRNA, compl	1	1	119	531	119	0.22411
832	scaffold-103858		1	112	242	678	138	0.20354
833		Gallus gallus finished cDNA, clone ChEST1020o7	1	112	242	678	138	0.20354
834	scaffold-103862		1	856	1313	786	478	0.60814
835		Gallus gallus finished cDNA, clone ChEST930k21	1	856	1313	786	478	0.60814
836	scaffold-10389		5	751	3949	68800	602	0.04375
837		Gallus gallus finished cDNA, clone ChEST1017k6	1	751	854	13760	114	0.00828
838		Gallus gallus mRNA for equarin-S, complete cds	1	3716	3949	13760	242	0.01759
839		Gallus gallus protocadherin-15-CD1 isoform 1 mRNA, complete cds	1	1916	1997	13760	82	0.00596
840		Gallus gallus protocadherin-15-CD2/CD3 isoform 1 mRNA, complete cds	1	1916	1997	13760	82	0.00596
841		Gallus gallus protocadherin-15-CD3 isoform 1 mRNA, complete cds	1	1916	1997	13760	82	0.00596
842	scaffold-103899		1	2998	3081	939	87	0.09265
843		Gallus gallus mRNA for hypothetical protein, clone 8p1	1	2998	3081	939	87	0.09265
844	scaffold-1039		2	630	1021	48244	396	0.01642
845		Gallus gallus finished cDNA, clone ChEST121h4	2	630	1021	48244	396	0.01642
846	scaffold-103909		2	67	232	2648	306	0.23112
847		Gallus gallus mRNA for hypothetical protein, clone 2p22	1	67	219	1324	153	0.11556
848		Gallus gallus partial mRNA for hypothetical protein, clone 38e15	1	80	232	1324	153	0.11556
849	scaffold-103925		1	52	361	332	315	0.9488
850		Gallus gallus finished cDNA, clone ChEST382l11	1	52	361	332	315	0.9488
851	scaffold-10393		1	994	1125	1282	132	0.10296
852		Gallus gallus mRNA for hypothetical protein, clone 19o8	1	994	1125	1282	132	0.10296
853	scaffold-103932		1	7	139	1470	134	0.09116
854		Gallus gallus nucleoside diphosphate kinase (mNDPK) mRNA, nuclear gene encoding mitochon	1	7	139	1470	134	0.09116
855	scaffold-103935		1	259	423	1174	172	0.14651
856		Gallus gallus finished cDNA, clone ChEST998a2	1	259	423	1174	172	0.14651
857	scaffold-103936		1	597	699	1050	106	0.10095
858		Gallus gallus finished cDNA, clone ChEST800i10	1	597	699	1050	106	0.10095
859	scaffold-103976		1	471	556	506	86	0.16996
860		Gallus gallus finished cDNA, clone ChEST631c4	1	471	556	506	86	0.16996
861	scaffold-103988		1	283	397	1349	115	0.08525
862		Gallus gallus finished cDNA, clone ChEST416j15	1	283	397	1349	115	0.08525
863	scaffold-104017		2	50	226	2348	108	0.092
864		Gallus gallus finished cDNA, clone ChEST530l14	1	176	226	1174	54	0.046
865		Gallus gallus finished cDNA, clone ChEST650c20	1	50	100	1174	54	0.046
866	scaffold-104034		1	437	658	1838	231	0.12568
867		Gallus gallus finished cDNA, clone ChEST786f22	1	437	658	1838	231	0.12568
868	scaffold-104040		21	30	4928	13713	2974	4.55435
869		CHKMYOSINA Chicken fast myosin heavy chain mRNA	2	1282	1565	1306	288	0.44104
870		CHKMYOSINB Gallus gallus fast myosin heavy chain mRNA, 3' UTR	2	1574	1857	1306	287	0.43951
871		CHKMYOSINC Gallus gallus fast myosin heavy chain mRNA, 3' UTR	2	933	1215	1306	286	0.43798
872		CHKMYOSIND Gallus gallus fast myosin heavy chain mRNA, 3' UTR	2	1521	1804	1306	277	0.42419
873		Gallus gallus fast myosin heavy chain HCII (N101) mRNA, complete cds	2	4650	4927	1306	281	0.43032
874		Gallus gallus fast myosin heavy chain HCIII (N127) mRNA, complete cds	2	4633	4916	1306	287	0.43951
875		Gallus gallus fast myosin heavy chain isoform 2 mRNA, complete cds	2	4645	4928	1306	287	0.43951
876		Gallus gallus fast myosin heavy chain isoform 3 mRNA, complete cds	2	4588	4870	1306	286	0.43798
877		Gallus gallus mRNA for skeletal myosin heavy chain, complete cds	2	4528	4811	1306	277	0.42419
878		Gallus gallus mRNA fragment encoding part of myosin heavy chain. (COOH-terminal, 439 ami	1	30	159	653	130	0.19908
879		GGU87231 Gallus gallus myosin heavy chain mRNA, complete cds	2	4544	4827	1306	288	0.44104
880	scaffold-104060		1	18	46	343	29	0.08455
881		Gallus gallus finished cDNA, clone ChEST178k15	1	18	46	343	29	0.08455
882	scaffold-104070		3	22	3353	3693	284	0.23071
883		Gallus gallus erythroid-specific folate receptor mRNA, complete cds	1	22	96	1231	76	0.06174
884		Gallus gallus finished cDNA, clone ChEST552i23	1	442	512	1231	72	0.05849
885		Gallus gallus mRNA for hypothetical protein, clone 12m8	1	3221	3353	1231	136	0.11048
886	scaffold-104091		2	957	1202	1396	240	0.34384
887		Gallus gallus chromosome 5 membrane-associated DHHC5a zinc finger protein mRNA, complete	1	957	1076	698	120	0.17192
888		Gallus gallus membrane-associated DHHC5 zinc finger protein mRNA, complete cds	1	1083	1202	698	120	0.17192
889	scaffold-104104		3	1	1568	2112	774	1.09944
890		Gallus gallus finished cDNA, clone ChEST141a8	1	1144	1568	704	436	0.61932
891		Gallus gallus finished cDNA, clone ChEST203p10	1	30	92	704	63	0.08949
892		Gallus gallus finished cDNA, clone ChEST552f12	1	1	267	704	275	0.39063
893	scaffold-104113		6	331	1368	10632	990	0.5587
894		Gallus gallus finished cDNA, clone ChEST772j18	3	331	911	5316	495	0.27935
895		Gallus gallus sidekick-2 mRNA, complete cds	3	788	1368	5316	495	0.27935
896	scaffold-10412		1	594	646	12604	54	0.00428
897		Gallus gallus finished cDNA, clone ChEST133k2	1	594	646	12604	54	0.00428
898	scaffold-104137		1	585	681	1282	98	0.07644
899		Gallus gallus mRNA for hypothetical protein, clone 10b17	1	585	681	1282	98	0.07644
900	scaffold-104162		1	744	835	1198	93	0.07763
901		Gallus gallus finished cDNA, clone ChEST543j5	1	744	835	1198	93	0.07763
902	scaffold-104163		1	432	775	1034	345	0.33366
903		Gallus gallus finished cDNA, clone ChEST973j19	1	432	775	1034	345	0.33366
904	scaffold-104168		1	226	438	1297	218	0.16808
905		Gallus gallus finished cDNA, clone ChEST352o21	1	226	438	1297	218	0.16808
906	scaffold-104177		1	284	467	1074	184	0.17132
907		Gallus gallus finished cDNA, clone ChEST992a18	1	284	467	1074	184	0.17132
908	scaffold-104204		1	1748	1912	1803	166	0.09207
909		GGU07775 Gallus gallus prepro-72kDa matrix metalloproteinase (MMP-2) mRNA, complete cds	1	1748	1912	1803	166	0.09207
910	scaffold-104216		1	488	642	356	155	0.43539
911		CHKLOX Gallus gallus domesticus aortic lysyl oxidase mRNA, complete cds	1	488	642	356	155	0.43539
912	scaffold-10424		1	393	476	3268	86	0.02632
913		Gallus gallus finished cDNA, clone ChEST936b1	1	393	476	3268	86	0.02632
914	scaffold-104248		1	676	875	1608	202	0.12562
915		Gallus gallus mRNA for hypothetical protein, clone 8j18	1	676	875	1608	202	0.12562
916	scaffold-104254		1	21	96	367	76	0.20708
917		Gallus gallus finished cDNA, clone ChEST164d23	1	21	96	367	76	0.20708
918	scaffold-104264		1	245	405	1543	161	0.10434
919		Gallus gallus finished cDNA, clone ChEST832k9	1	245	405	1543	161	0.10434
920	scaffold-104266		1	2094	2226	616	133	0.21591
921		Gallus gallus mRNA for hypothetical protein, clone 2m11	1	2094	2226	616	133	0.21591
922	scaffold-104270		1	1	70	620	71	0.11452
923		Gallus gallus finished cDNA, clone ChEST293d10	1	1	70	620	71	0.11452
924	scaffold-104276		1	1781	1851	1791	72	0.0402
925		Gallus gallus growth hormone-releasing hormone-like peptide receptor mRNA, complete cds	1	1781	1851	1791	72	0.0402
926	scaffold-104291		2	92	2175	1956	214	0.21882
927		Gallus gallus finished cDNA, clone ChEST47n11	1	92	198	978	107	0.10941
928		Gallus gallus mRNA for hypothetical protein, clone 23c3	1	2069	2175	978	107	0.10941
929	scaffold-104309		2	807	1178	832	394	0.94712
930		Gallus gallus mRNA for cSIX3 protein	1	982	1178	416	197	0.47356
931		Gallus gallus sine oculis related homeobox 3 mRNA, complete cds	1	807	1003	416	197	0.47356
932	scaffold-10432		2	502	3226	12582	248	0.03942
933		CHKS6KIIA Gallus gallus (clone AV36) ribosomal protein S6 kinase (rsk) mRNA, complete cd	1	3105	3226	6291	124	0.01971
934		Gallus gallus finished cDNA, clone ChEST980d23	1	502	623	6291	124	0.01971
935	scaffold-10437		1	149	816	2388	678	0.28392
936		Gallus gallus finished cDNA, clone ChEST130k18	1	149	816	2388	678	0.28392
937	scaffold-104382		1	3182	3217	1539	37	0.02404
938		Gallus gallus mRNA for hypothetical protein, clone 29j22	1	3182	3217	1539	37	0.02404
939	scaffold-1044		1	3231	3321	1772	92	0.05192
940		Gallus gallus L-type voltage-gated calcium channel alpha1D subunit ChCaChA1D mRNA, compl	1	3231	3321	1772	92	0.05192
941	scaffold-104414		2	70	333	1470	378	0.51428
942		CHKLMX Gallus gallus homeodomain protein (lmx) mRNA, complete cds	1	145	333	735	189	0.25714
943		GGU41823 Gallus gallus LIM homeodomain protein (Lmx1) mRNA, complete cds	1	70	258	735	189	0.25714
944	scaffold-104427		1	162	211	1269	50	0.0394
945		Gallus gallus finished cDNA, clone ChEST1024p24	1	162	211	1269	50	0.0394
946	scaffold-104483		1	82	114	901	33	0.03663
947		Gallus gallus finished cDNA, clone ChEST536d16	1	82	114	901	33	0.03663
948	scaffold-104489		2	711	933	3842	223	0.11608
949		Gallus gallus finished cDNA, clone ChEST857b20	2	711	933	3842	223	0.11608
950	scaffold-10451		1	63	147	51483	90	0.00175
951		Gallus gallus finished cDNA, clone ChEST164a22	1	63	147	51483	90	0.00175
952	scaffold-104520		1	2945	3203	1271	260	0.20456
953		Gallus gallus mRNA for SCO-spondin (sco-spondin gene)	1	2945	3203	1271	260	0.20456
954	scaffold-104537		1	315	384	1598	71	0.04443
955		Gallus gallus finished cDNA, clone ChEST323n4	1	315	384	1598	71	0.04443
956	scaffold-10459		4	1	2417	38980	713	0.07317
957		Gallus gallus finished cDNA, clone ChEST1036g9	1	1	374	9745	375	0.03848
958		Gallus gallus finished cDNA, clone ChEST981a8	2	3	166	19490	239	0.02453
959		Gallus gallus mRNA for hypothetical protein, clone 33a18	1	2319	2417	9745	99	0.01016
960	scaffold-104597		2	5	170	2248	226	0.20107
961		Gallus gallus finished cDNA, clone ChEST1022b23	1	63	170	1124	109	0.09698
962		Gallus gallus finished cDNA, clone ChEST619n5	1	5	121	1124	117	0.10409
963	scaffold-104600		1	1	158	305	158	0.51803
964		Gallus gallus mRNA for forkhead transcription factor, partial cds	1	1	158	305	158	0.51803
965	scaffold-104607		1	466	517	1853	53	0.0286
966		Gallus gallus finished cDNA, clone ChEST39m24	1	466	517	1853	53	0.0286
967	scaffold-10462		1	1245	1445	1189	202	0.16989
968		Gallus gallus mRNA for hypothetical protein, clone 5o15	1	1245	1445	1189	202	0.16989
969	scaffold-104631		1	2333	2877	553	549	0.99277
970		Gallus gallus OL-protocadherin isoform mRNA, complete cds; alternatively spliced	1	2333	2877	553	549	0.99277
971	scaffold-104632		1	106	262	318	157	0.49371
972		Gallus gallus T-Box protein 4 (TBX4) mRNA, complete cds	1	106	262	318	157	0.49371
973	scaffold-104670		1	2030	2193	440	166	0.37727
974		Gallus gallus mRNA for dynactin	1	2030	2193	440	166	0.37727
975	scaffold-104675		1	454	691	290	240	0.82759
976		Gallus gallus finished cDNA, clone ChEST1009m7	1	454	691	290	240	0.82759
977	scaffold-104729		1	459	512	397	55	0.13854
978		Gallus gallus finished cDNA, clone ChEST552i23	1	459	512	397	55	0.13854
979	scaffold-104758		3	788	878	1161	198	0.51162
980		Gallus gallus cell division cycle 14-like protein B (Cdc14B) mRNA, complete cds	1	788	853	387	66	0.17054
981		Gallus gallus finished cDNA, clone ChEST53b15	1	813	878	387	66	0.17054
982		Gallus gallus finished cDNA, clone ChEST635k15	1	805	870	387	66	0.17054
983	scaffold-104767		1	554	581	791	28	0.0354
984		G.gallus mRNA (clone 325gen)	1	554	581	791	28	0.0354
985	scaffold-104780		1	720	804	988	85	0.08603
986		Gallus gallus mRNA for hypothetical protein, clone 10b19	1	720	804	988	85	0.08603
987	scaffold-104786		2	242	1255	2242	153	0.13648
988		Gallus gallus finished cDNA, clone ChEST118j5	1	242	293	1121	55	0.04906
989		Gallus gallus finished cDNA, clone ChEST54c1	1	1160	1255	1121	98	0.08742
990	scaffold-104789		1	362	393	616	32	0.05195
991		Gallus gallus finished cDNA, clone ChEST998a2	1	362	393	616	32	0.05195
992	scaffold-104795		1	3	53	355	51	0.14366
993		Gallus gallus mRNA for hypothetical protein, clone 17j14	1	3	53	355	51	0.14366
994	scaffold-104801		2	43	203	1666	268	0.32172
995		Gallus gallus finished cDNA, clone ChEST152h19	1	43	175	833	134	0.16086
996		Gallus gallus finished cDNA, clone ChEST174f5	1	71	203	833	134	0.16086
997	scaffold-104810		1	144	457	396	314	0.79293
998		GGU00697 Gallus gallus orphan receptor (COUP-TFII) mRNA, complete cds	1	144	457	396	314	0.79293
999	scaffold-104830		1	617	713	1284	97	0.07555
1000		Gallus gallus finished cDNA, clone ChEST37m16	1	617	713	1284	97	0.07555
1001	scaffold-10486		2	1	595	19976	384	0.03844
1002		Gallus gallus finished cDNA, clone ChEST2o15	2	1	595	19976	384	0.03844
1003	scaffold-104897		2	255	3817	1522	258	0.33902
1004		Gallus gallus finished cDNA, clone ChEST352o21	1	255	386	761	134	0.17608
1005		Gallus gallus mRNA for hypothetical protein, clone 4g6	1	3698	3817	761	124	0.16294
1006	scaffold-104900		1	72	261	1478	190	0.12855
1007		Gallus gallus finished cDNA, clone ChEST308g24	1	72	261	1478	190	0.12855
1008	scaffold-10491		2	35	1642	18874	427	0.04525
1009		Gallus gallus finished cDNA, clone ChEST141a8	1	1418	1642	9437	229	0.02427
1010		Gallus gallus finished cDNA, clone ChEST761b10	1	35	225	9437	198	0.02098
1011	scaffold-104924		1	4	144	624	141	0.22596
1012		Gallus gallus finished cDNA, clone ChEST59k10	1	4	144	624	141	0.22596
1013	scaffold-104925		1	519	600	662	82	0.12387
1014		Gallus gallus finished cDNA, clone ChEST446m23	1	519	600	662	82	0.12387
1015	scaffold-104953		1	4	142	1247	140	0.11227
1016		Gallus gallus mRNA for hypothetical protein, clone 8o21	1	4	142	1247	140	0.11227
1017	scaffold-104974		2	456	680	1026	182	0.35478
1018		Gallus gallus mRNA for hypothetical protein, clone 6h4	1	591	680	513	91	0.17739
1019		Gallus gallus zinc transporter 5 (ZnT5) mRNA, complete cds	1	456	545	513	91	0.17739
1020	scaffold-104978		1	202	315	551	114	0.2069
1021		G.domesticus mRNA arf/cps3 for ADP-ribosylation factor	1	202	315	551	114	0.2069
1022	scaffold-10500		1	90	165	9492	78	0.00822
1023		Gallus gallus finished cDNA, clone ChEST981a8	1	90	165	9492	78	0.00822
1024	scaffold-105012		1	423	738	398	320	0.80402
1025		Gallus gallus finished cDNA, clone ChEST864d18	1	423	738	398	320	0.80402
1026	scaffold-10502		1	99	140	36201	42	0.00116
1027		Gallus gallus finished cDNA, clone ChEST981a8	1	99	140	36201	42	0.00116
1028	scaffold-10503		1	115	152	4957	39	0.00787
1029		Gallus gallus finished cDNA, clone ChEST643d13	1	115	152	4957	39	0.00787
1030	scaffold-105044		5	4	431	7000	797	0.56929
1031		Gallus gallus finished cDNA, clone ChEST559b14	2	58	431	2800	380	0.27143
1032		Gallus gallus finished cDNA, clone ChEST72c22	1	33	187	1400	155	0.11071
1033		Messenger RNA for chicken alpha-tubulin	2	4	259	2800	262	0.18715
1034	scaffold-105051		1	842	871	1345	30	0.0223
1035		Gallus gallus hole mRNA, complete cds	1	842	871	1345	30	0.0223
1036	scaffold-105057		1	1840	1986	661	149	0.22542
1037		Gallus gallus mRNA for hypothetical protein, clone 24l18	1	1840	1986	661	149	0.22542
1038	scaffold-105106		1	530	849	488	327	0.67008
1039		GGU46502 Gallus gallus pineal arylalkylamine N-acetyltransferase mRNA, complete cds	1	530	849	488	327	0.67008
1040	scaffold-105111		1	634	798	756	167	0.2209
1041		Gallus gallus finished cDNA, clone ChEST208h3	1	634	798	756	167	0.2209
1042	scaffold-105138		2	4	124	1006	64	0.12724
1043		Gallus gallus finished cDNA, clone ChEST824l8	2	4	124	1006	64	0.12724
1044	scaffold-105140		1	120	147	1043	28	0.02685
1045		Gallus gallus finished cDNA, clone ChEST577g16	1	120	147	1043	28	0.02685
1046	scaffold-105152		2	34	655	3468	219	0.12629
1047		Gallus gallus finished cDNA, clone ChEST296d2	2	34	655	3468	219	0.12629
1048	scaffold-105187		1	439	582	831	151	0.18171
1049		Gallus gallus finished cDNA, clone ChEST929m16	1	439	582	831	151	0.18171
1050	scaffold-10519		1	2136	2453	4849	332	0.06847
1051		Gallus gallus mRNA for hypothetical protein, clone 6c16	1	2136	2453	4849	332	0.06847
1052	scaffold-105201		1	117	287	859	171	0.19907
1053		Gallus gallus mRNA for hypothetical protein, clone 23b22	1	117	287	859	171	0.19907
1054	scaffold-105204		1	1222	1532	337	320	0.94955
1055		Gallus gallus mRNA for hypothetical protein, clone 7p10	1	1222	1532	337	320	0.94955
1056	scaffold-105244		1	432	775	908	345	0.37996
1057		Gallus gallus finished cDNA, clone ChEST973j19	1	432	775	908	345	0.37996
1058	scaffold-105250		3	89	1048	2973	732	0.73866
1059		Gallus gallus finished cDNA, clone ChEST878f18	1	228	471	991	244	0.24622
1060		Gallus gallus finished cDNA, clone ChEST902m5	1	805	1048	991	244	0.24622
1061		Gallus gallus finished cDNA, clone ChEST907m1	1	89	332	991	244	0.24622
1062	scaffold-10527		1	470	523	10582	54	0.0051
1063		Gallus gallus finished cDNA, clone ChEST186k22	1	470	523	10582	54	0.0051
1064	scaffold-105278		1	15	66	563	52	0.09236
1065		Gallus gallus mRNA for hypothetical protein, clone 34i9	1	15	66	563	52	0.09236
1066	scaffold-105303		1	1631	1738	466	109	0.23391
1067		Gallus gallus mRNA for hypothetical protein, clone 7o8	1	1631	1738	466	109	0.23391
1068	scaffold-10532		1	510	592	7104	84	0.01182
1069		Gallus gallus finished cDNA, clone ChEST186e21	1	510	592	7104	84	0.01182
1070	scaffold-105326		1	55	237	505	188	0.37228
1071		Gallus gallus finished cDNA, clone ChEST733l11	1	55	237	505	188	0.37228
1072	scaffold-105337		1	566	599	1607	34	0.02116
1073		Gallus gallus ADO12W mRNA, partial cds	1	566	599	1607	34	0.02116
1074	scaffold-105357		1	13	648	1753	675	0.38505
1075		Gallus gallus finished cDNA, clone ChEST664o22	1	13	648	1753	675	0.38505
1076	scaffold-10539		4	346	1940	68976	670	0.03886
1077		Gallus gallus finished cDNA, clone ChEST460b2	1	346	520	17244	185	0.01073
1078		Gallus gallus finished cDNA, clone ChEST790e20	1	415	450	17244	36	0.00209
1079		Gallus gallus growth hormone-releasing hormone-like peptide receptor mRNA, complete cds	1	1593	1845	17244	264	0.01531
1080		Gallus gallus mRNA for hypothetical protein, clone 4k23	1	1766	1940	17244	185	0.01073
1081	scaffold-105390		4	185	338	7480	368	0.19678
1082		Gallus gallus finished cDNA, clone ChEST129g2	1	208	300	1870	93	0.04973
1083		Gallus gallus finished cDNA, clone ChEST146n3	1	185	277	1870	93	0.04973
1084		Gallus gallus finished cDNA, clone ChEST551o16	1	208	300	1870	93	0.04973
1085		Gallus gallus mRNA for hypothetical protein, clone 34a5	1	250	338	1870	89	0.04759
1086	scaffold-105397		11	2579	3053	15818	2110	1.46731
1087		Gallus gallus fast myosin heavy chain HCII (N101) mRNA, complete cds	2	2680	3053	2876	375	0.26078
1088		Gallus gallus fast myosin heavy chain HCIII (N127) mRNA, complete cds	2	2668	3041	2876	378	0.26286
1089		Gallus gallus fast myosin heavy chain isoform 2 mRNA, complete cds	2	2680	3053	2876	375	0.26078
1090		Gallus gallus fast myosin heavy chain isoform 3 mRNA, complete cds	2	2623	2996	2876	360	0.25034
1091		Gallus gallus mRNA for skeletal myosin heavy chain, complete cds	1	2692	2936	1438	245	0.17038
1092		GGU87231 Gallus gallus myosin heavy chain mRNA, complete cds	2	2579	2952	2876	377	0.26217
1093	scaffold-1054		1	1287	1405	27511	126	0.00458
1094		Gallus gallus mRNA for hypothetical protein, clone 10h2	1	1287	1405	27511	126	0.00458
1095	scaffold-105402		1	1173	1228	1077	57	0.05292
1096		Gallus gallus finished cDNA, clone ChEST791m15	1	1173	1228	1077	57	0.05292
1097	scaffold-105411		1	413	567	1543	155	0.10045
1098		Gallus gallus finished cDNA, clone ChEST72n14	1	413	567	1543	155	0.10045
1099	scaffold-10543		3	1	231	63240	453	0.0215
1100		Gallus gallus mRNA for GLI-Kruppel family member (GLI2 gene), delta 3 splice form	1	1	137	21080	137	0.0065
1101		Gallus gallus partial mRNA for GLI-Kruppel family member (GLI2 gene), plus 1a splice for	1	74	231	21080	158	0.0075
1102		Gallus gallus partial mRNA for GLI-Kruppel family member (GLI2 gene), plus 1b splice for	1	37	194	21080	158	0.0075
1103	scaffold-105459		2	502	3209	3160	214	0.13544
1104		CHKS6KIIA Gallus gallus (clone AV36) ribosomal protein S6 kinase (rsk) mRNA, complete cd	1	3105	3209	1580	107	0.06772
1105		Gallus gallus finished cDNA, clone ChEST980d23	1	502	606	1580	107	0.06772
1106	scaffold-10549		4	33	658	61496	507	0.03298
1107		Gallus gallus finished cDNA, clone ChEST142e5	1	132	209	15374	79	0.00514
1108		Gallus gallus finished cDNA, clone ChEST288k22	1	144	399	15374	267	0.01737
1109		Gallus gallus finished cDNA, clone ChEST293d10	1	33	115	15374	85	0.00553
1110		Gallus gallus finished cDNA, clone ChEST342l15	1	585	658	15374	76	0.00494
1111	scaffold-10551		2	352	800	62126	510	0.01641
1112		Gallus gallus finished cDNA, clone ChEST552i23	1	457	515	31063	61	0.00196
1113		Gallus gallus finished cDNA, clone ChEST595b19	1	352	800	31063	449	0.01445
1114	scaffold-105513		2	1324	1584	674	512	1.51928
1115		CHKTCADH G.gallus T-cadherin mRNA, complete cds	1	1329	1584	337	256	0.75964
1116		T-cadherin 2 [chickens, embryos, brain, mRNA, 2779 nt]	1	1324	1579	337	256	0.75964
1117	scaffold-105515		3	132	856	4497	365	0.2435
1118		G.gallus dilute mRNA for myosin I heavy chain isoform	1	715	856	1499	143	0.0954
1119		G.gallus mRNA for p190 myosin heavy chain	1	698	839	1499	143	0.0954
1120		Gallus gallus finished cDNA, clone ChEST142e5	1	132	209	1499	79	0.0527
1121	scaffold-105520		1	35	63	856	29	0.03388
1122		Gallus gallus finished cDNA, clone ChEST1009k24	1	35	63	856	29	0.03388
1123	scaffold-105527		1	142	344	636	207	0.32547
1124		Chicken c-erbA mRNA for thyroid hormone receptor	1	142	344	636	207	0.32547
1125	scaffold-10555		2	1	992	11578	1622	0.28019
1126		Gallus gallus finished cDNA, clone ChEST265o11	1	106	992	5789	892	0.15409
1127		Gallus gallus galanin receptor type 1 (GALR1) mRNA, complete cds	1	1	728	5789	730	0.1261
1128	scaffold-10556		1	248	393	2708	146	0.05391
1129		Gallus gallus mRNA for hypothetical protein, clone 7j8	1	248	393	2708	146	0.05391
1130	scaffold-105564		3	1619	2129	1002	978	2.92815
1131		G.gallus gammaFBP-A mRNA	1	1805	2129	334	326	0.97605
1132		G.gallus gammaFBP-B mRNA	1	1759	2083	334	326	0.97605
1133		G.gallus gammaFBP-C mRNA	1	1619	1943	334	326	0.97605
1134	scaffold-105580		1	1	58	791	61	0.07712
1135		Gallus gallus finished cDNA, clone ChEST48o2	1	1	58	791	61	0.07712
1136	scaffold-105589		1	212	306	726	96	0.13223
1137		Gallus gallus finished cDNA, clone ChEST476e1	1	212	306	726	96	0.13223
1138	scaffold-105598		1	505	605	890	102	0.11461
1139		Gallus gallus small-conductance calcium-activated potassium channel (SK2) mRNA, complete	1	505	605	890	102	0.11461
1140	scaffold-105610		1	4	310	1078	317	0.29406
1141		Gallus gallus finished cDNA, clone ChEST89l15	1	4	310	1078	317	0.29406
1142	scaffold-105613		1	1776	1968	1731	195	0.11265
1143		Gallus gallus mRNA for hypothetical protein, clone 5c3	1	1776	1968	1731	195	0.11265
1144	scaffold-105636		1	1150	1309	939	161	0.17146
1145		Gallus gallus mRNA for hypothetical protein, clone 28g18	1	1150	1309	939	161	0.17146
1146	scaffold-105640		2	38	170	1576	252	0.3198
1147		Gallus gallus finished cDNA, clone ChEST164h12	1	38	162	788	126	0.1599
1148		Gallus gallus finished cDNA, clone ChEST176o24	1	46	170	788	126	0.1599
1149	scaffold-10568		1	179	218	4622	40	0.00865
1150		Gallus gallus mRNA for hypothetical protein, clone 8l18	1	179	218	4622	40	0.00865
1151	scaffold-10569		2	159	494	2376	198	0.16667
1152		Gallus gallus finished cDNA, clone ChEST740a20	1	395	494	1188	100	0.08418
1153		Gallus gallus finished cDNA, clone ChEST869m8	1	159	256	1188	98	0.08249
1154	scaffold-105707		4	783	1293	4092	698	0.6823
1155		Gallus gallus type I alpha-keratin 14 mRNA, complete cds	3	783	1293	3069	518	0.50635
1156		Gallus gallus type I alpha-keratin 15 mRNA, complete cds	1	1045	1221	1023	180	0.17595
1157	scaffold-105738		4	117	211	1612	316	0.78412
1158		Gallus gallus finished cDNA, clone ChEST1000n21	1	128	206	403	79	0.19603
1159		Gallus gallus finished cDNA, clone ChEST11o2	1	117	195	403	79	0.19603
1160		Gallus gallus finished cDNA, clone ChEST127o12	1	133	211	403	79	0.19603
1161		Gallus gallus finished cDNA, clone ChEST998a1	1	124	202	403	79	0.19603
1162	scaffold-105751		2	542	2284	2638	70	0.05308
1163		G.gallus mRNA (clone 325gen)	1	2250	2284	1319	35	0.02654
1164		Gallus gallus finished cDNA, clone ChEST921k24	1	542	576	1319	35	0.02654
1165	scaffold-10579		2	74	715	78614	645	0.01641
1166		Gallus gallus finished cDNA, clone ChEST328m9	2	74	715	78614	645	0.01641
1167	scaffold-105790		1	537	1055	612	536	0.87582
1168		Gallus gallus finished cDNA, clone ChEST52h16	1	537	1055	612	536	0.87582
1169	scaffold-105803		1	246	656	442	412	0.93213
1170		Gallus gallus vesicular acetylcholine transporter mRNA, complete cds	1	246	656	442	412	0.93213
1171	scaffold-105807		3	2372	2841	5025	510	0.30447
1172		Gallus gallus interferon induced with helicase C domain 1 (IFIH1), mRNA	1	2675	2841	1675	170	0.10149
1173		Gallus gallus MDA5 mRNA for melanoma differentiation associated protein-5, complete cds	1	2514	2680	1675	170	0.10149
1174		Gallus gallus melanoma differentiation-associated protein 5 mRNA, complete cds	1	2372	2538	1675	170	0.10149
1175	scaffold-105827		1	132	197	1074	66	0.06145
1176		Gallus gallus finished cDNA, clone ChEST213n22	1	132	197	1074	66	0.06145
1177	scaffold-105829		1	163	193	799	31	0.0388
1178		Gallus gallus finished cDNA, clone ChEST35k24	1	163	193	799	31	0.0388
1179	scaffold-105852		2	392	524	1018	158	0.31042
1180		Chicken mRNA for Ng-CAM (neuron-glia cell adhesion molecule)	1	447	524	509	79	0.15521
1181		G.gallus mRNA for Ng-CAM neuron-glia cell adhesion molecule (variant)	1	392	469	509	79	0.15521
1182	scaffold-105853		1	1836	1887	862	52	0.06032
1183		Gallus gallus mRNA for hypothetical protein, clone 30e5	1	1836	1887	862	52	0.06032
1184	scaffold-105857		2	374	863	2772	496	0.35787
1185		Gallus gallus mRNA for hypothetical protein, clone 12n17	2	374	863	2772	496	0.35787
1186	scaffold-105863		1	1744	1984	1705	247	0.14487
1187		Gallus gallus finished cDNA, clone ChEST906c11	1	1744	1984	1705	247	0.14487
1188	scaffold-105866		2	273	3817	3180	329	0.20692
1189		Gallus gallus finished cDNA, clone ChEST352o21	1	273	475	1590	208	0.13082
1190		Gallus gallus mRNA for hypothetical protein, clone 4g6	1	3701	3817	1590	121	0.0761
1191	scaffold-105873		1	518	647	1630	131	0.08037
1192		G.domesticus mRNA for avian SCL protein	1	518	647	1630	131	0.08037
1193	scaffold-105876		2	205	882	1212	317	0.5231
1194		Gallus gallus G-alpha interacting protein mRNA, partial cds	1	205	325	606	121	0.19967
1195		Gallus gallus regulator of G-protein signaling protein GAIP (RGS-GAIP) mRNA, complete cd	1	687	882	606	196	0.32343
1196	scaffold-10593		1	392	442	8096	54	0.00667
1197		Gallus gallus transcription factor orthopedia mRNA, partial cds	1	392	442	8096	54	0.00667
1198	scaffold-105933		1	2657	2726	922	72	0.07809
1199		Gallus gallus mRNA for hypothetical protein, clone 19o18	1	2657	2726	922	72	0.07809
1200	scaffold-10596		2	1503	1874	13094	444	0.06782
1201		Gallus gallus finished cDNA, clone ChEST47o16	1	1503	1583	6547	83	0.01268
1202		Gallus gallus growth hormone-releasing hormone-like peptide receptor mRNA, complete cds	1	1539	1874	6547	361	0.05514
1203	scaffold-105978		1	189	845	1664	659	0.39603
1204		Gallus gallus finished cDNA, clone ChEST742b3	1	189	845	1664	659	0.39603
1205	scaffold-105988		2	433	635	2300	202	0.17565
1206		Gallus gallus mRNA for hypothetical protein, clone 27p10	2	433	635	2300	202	0.17565
1207	scaffold-105992		2	515	914	1270	492	0.7748
1208		CHKASH Gallus gallus achaete-scute homologue (ASH) mRNA, complete cds	1	515	760	635	246	0.3874
1209		Gallus domesticus achaete-scute homologue mRNA, complete cds	1	669	914	635	246	0.3874
1210	scaffold-106010		1	531	581	1842	52	0.02823
1211		G.gallus mRNA (clone 325gen)	1	531	581	1842	52	0.02823
1212	scaffold-106024		1	254	293	466	40	0.08584
1213		Gallus gallus finished cDNA, clone ChEST118j5	1	254	293	466	40	0.08584
1214	scaffold-10603		2	208	513	56840	313	0.01101
1215		Gallus gallus mRNA for hypothetical protein, clone 13i19	2	208	513	56840	313	0.01101
1216	scaffold-106036		1	531	581	604	53	0.08775
1217		G.gallus mRNA (clone 325gen)	1	531	581	604	53	0.08775
1218	scaffold-106039		1	1219	1261	387	43	0.11111
1219		Chicken mRNA for creatine kinase-M (CK-M)	1	1219	1261	387	43	0.11111
1220	scaffold-106053		1	3072	3130	373	60	0.16086
1221		Gallus gallus mRNA for hypothetical protein, clone 17i9	1	3072	3130	373	60	0.16086
1222	scaffold-106055		3	336	856	4530	528	0.34967
1223		Gallus gallus mRNA for hypothetical protein, clone 28o6	3	336	856	4530	528	0.34967
1224	scaffold-106056		1	744	835	972	92	0.09465
1225		Gallus gallus finished cDNA, clone ChEST543j5	1	744	835	972	92	0.09465
1226	scaffold-106074		1	1213	1376	1421	164	0.11541
1227		Messenger RNA for chicken beta-tubulin	1	1213	1376	1421	164	0.11541
1228	scaffold-106079		1	217	517	391	307	0.78517
1229		Gallus gallus finished cDNA, clone ChEST434e16	1	217	517	391	307	0.78517
1230	scaffold-106091		2	128	180	1586	106	0.13366
1231		Gallus gallus finished cDNA, clone ChEST598i21	1	128	180	793	53	0.06683
1232		Gallus gallus finished cDNA, clone ChEST632f11	1	128	180	793	53	0.06683
1233	scaffold-106095		1	358	450	1282	93	0.07254
1234		Gallus gallus finished cDNA, clone ChEST869c12	1	358	450	1282	93	0.07254
1235	scaffold-106098		1	798	883	655	89	0.13588
1236		Gallus gallus finished cDNA, clone ChEST929m16	1	798	883	655	89	0.13588
1237	scaffold-106143		4	199	1085	3328	203	0.244
1238		Gallus gallus finished cDNA, clone ChEST427d14	1	1035	1085	832	51	0.0613
1239		Gallus gallus finished cDNA, clone ChEST439o17	1	545	595	832	51	0.0613
1240		Gallus gallus finished cDNA, clone ChEST527i3	1	880	949	832	72	0.08654
1241		Gallus gallus finished cDNA, clone ChEST888n4	1	199	227	832	29	0.03486
1242	scaffold-106169		2	411	2457	1074	247	0.45996
1243		Gallus gallus finished cDNA, clone ChEST186k22	1	411	529	537	125	0.23277
1244		Gallus gallus mRNA for hypothetical protein, clone 6c16	1	2338	2457	537	122	0.22719
1245	scaffold-10618		2	1291	1792	3270	506	0.30948
1246		GGU82964 Gallus gallus beta-catenin (chBcat) mRNA, complete cds	2	1291	1792	3270	506	0.30948
1247	scaffold-106185		1	1338	1548	867	213	0.24567
1248		Gallus gallus mRNA for SMC1 protein	1	1338	1548	867	213	0.24567
1249	scaffold-106234		1	51	238	591	195	0.32995
1250		Gallus gallus finished cDNA, clone ChEST428i8	1	51	238	591	195	0.32995
1251	scaffold-106235		1	699	776	1203	79	0.06567
1252		Gallus gallus finished cDNA, clone ChEST515b24	1	699	776	1203	79	0.06567
1253	scaffold-10624		6	837	1811	54678	702	0.07704
1254		Gallus gallus aryl hydrocarbon receptor nuclear translocator mRNA, complete cds	6	837	1811	54678	702	0.07704
1255	scaffold-106241		3	420	2456	2733	267	0.29308
1256		Gallus gallus finished cDNA, clone ChEST186k22	1	420	512	911	94	0.10318
1257		Gallus gallus growth hormone-releasing hormone-like peptide receptor mRNA, complete cds	1	1765	1845	911	81	0.08891
1258		Gallus gallus mRNA for hypothetical protein, clone 6c16	1	2365	2456	911	92	0.10099
1259	scaffold-106249		1	1730	1870	857	141	0.16453
1260		Gallus gallus finished cDNA, clone ChEST47o16	1	1730	1870	857	141	0.16453
1261	scaffold-106255		1	867	1111	690	246	0.35652
1262		Gallus gallus ROR1 gene for tyrosine kinase orphan receptor 1, genomic RNA	1	867	1111	690	246	0.35652
1263	scaffold-10626		6	57	556	109176	894	0.04915
1264		Gallus gallus finished cDNA, clone ChEST38l9	4	103	556	72784	742	0.04079
1265		Gallus gallus finished cDNA, clone ChEST530l14	1	183	255	18196	76	0.00418
1266		Gallus gallus finished cDNA, clone ChEST650c20	1	57	129	18196	76	0.00418
1267	scaffold-10629		2	421	602	14582	189	0.02593
1268		Gallus gallus mRNA for hypothetical protein, clone 26i24	2	421	602	14582	189	0.02593
1269	scaffold-106297		4	871	1575	5356	688	0.51381
1270		Gallus gallus adenomatous polyposis coli 2 mRNA, complete cds	4	871	1575	5356	688	0.51381
1271	scaffold-106302		2	497	909	3826	204	0.10664
1272		Gallus gallus finished cDNA, clone ChEST902h5	2	497	909	3826	204	0.10664
1273	scaffold-106311		1	3761	3825	895	65	0.07263
1274		Gallus gallus mRNA for hypothetical protein, clone 4g6	1	3761	3825	895	65	0.07263
1275	scaffold-106313		2	261	691	756	714	1.88888
1276		CHKCMPOPLF Gallus gallus mRNA for c-Maf long form, complete cds	1	363	691	378	357	0.94444
1277		Gallus gallus finished cDNA, clone ChEST594n17	1	261	590	378	357	0.94444
1278	scaffold-106319		3	34	659	1857	1320	2.13247
1279		Gallus gallus mRNA for Six4 protein, partial	1	34	305	619	282	0.45557
1280		Gallus gallus Six1 mRNA for sine oculis-related homeobox 1 homolog, complete cds	1	141	659	619	521	0.84168
1281		Gallus gallus Six2 mRNA for sine oculis-related homeobox 2 homolog, complete cds	1	61	574	619	517	0.83522
1282	scaffold-106327		10	53	2347	19240	1207	0.62734
1283		Gallus gallus finished cDNA, clone ChEST393o5	2	277	511	3848	239	0.12422
1284		Gallus gallus finished cDNA, clone ChEST592n5	2	53	291	3848	243	0.1263
1285		Gallus gallus finished cDNA, clone ChEST897d17	2	64	302	3848	243	0.1263
1286		Gallus gallus finished cDNA, clone ChEST956h24	2	67	301	3848	239	0.12422
1287		Gallus gallus mRNA for hypothetical protein, clone 1g3	2	2109	2347	3848	243	0.1263
1288	scaffold-106329		1	2	71	365	71	0.19452
1289		Gallus gallus finished cDNA, clone ChEST332c14	1	2	71	365	71	0.19452
1290	scaffold-106332		1	650	743	1878	95	0.05059
1291		Gallus gallus finished cDNA, clone ChEST331c20	1	650	743	1878	95	0.05059
1292	scaffold-10635		14	1	4031	180040	4768	0.37073
1293		CHKCDNA45A Gallus gallus clone cDNA45AR	1	20	158	12860	141	0.01096
1294		Gallus gallus finished cDNA, clone ChEST117m23	2	712	1586	25720	718	0.05583
1295		Gallus gallus finished cDNA, clone ChEST11g8	1	701	930	12860	239	0.01858
1296		Gallus gallus finished cDNA, clone ChEST127o4	2	698	1573	25720	721	0.05606
1297		Gallus gallus finished cDNA, clone ChEST42a13	1	1	352	12860	362	0.02815
1298		Gallus gallus neurite outgrowth inhibitor NOGO-A (NOGO) mRNA, partial cds	2	1936	2811	25720	721	0.05606
1299		Gallus gallus NOGO isoform A2 (NOGO) mRNA, complete cds, alternatively spliced	2	3156	4031	25720	721	0.05606
1300		Gallus gallus RTN4-C (RTN4) mRNA, complete cds	2	683	1555	25720	718	0.05583
1301		L48883 Gallus gallus clone cDNA18A microsatellite MCW141 sequence	1	1	413	12860	427	0.0332
1302	scaffold-106354		1	50	144	563	98	0.17407
1303		Messenger RNA for chicken beta-tubulin	1	50	144	563	98	0.17407
1304	scaffold-106375		1	91	128	1740	38	0.02184
1305		Gallus gallus finished cDNA, clone ChEST981a8	1	91	128	1740	38	0.02184
1306	scaffold-10642		2	116	3353	1676	258	0.30787
1307		Gallus gallus finished cDNA, clone ChEST423j16	1	116	238	838	127	0.15155
1308		Gallus gallus mRNA for hypothetical protein, clone 12m8	1	3226	3353	838	131	0.15632
1309	scaffold-10644		2	126	479	7624	365	0.09575
1310		Gallus gallus mRNA for hypothetical protein, clone 6d20	2	126	479	7624	365	0.09575
1311	scaffold-106445		4	10	249	3752	775	0.82622
1312		Gallus gallus finished cDNA, clone ChEST129g2	1	12	214	938	204	0.21748
1313		Gallus gallus finished cDNA, clone ChEST146n3	1	10	191	938	183	0.1951
1314		Gallus gallus finished cDNA, clone ChEST551o16	1	12	214	938	204	0.21748
1315		Gallus gallus mRNA for hypothetical protein, clone 34a5	1	67	249	938	184	0.19616
1316	scaffold-106450		1	756	880	1376	126	0.09157
1317		Gallus gallus finished cDNA, clone ChEST543j5	1	756	880	1376	126	0.09157
1318	scaffold-106470		1	756	841	1384	88	0.06358
1319		Gallus gallus finished cDNA, clone ChEST389l11	1	756	841	1384	88	0.06358
1320	scaffold-106473		1	20	75	1897	57	0.03005
1321		Gallus gallus finished cDNA, clone ChEST38l18	1	20	75	1897	57	0.03005
1322	scaffold-106475		1	670	886	939	218	0.23216
1323		Gallus gallus colony-stimulating factor 1 (CSF1) mRNA, complete cds, alternatively splic	1	670	886	939	218	0.23216
1324	scaffold-106488		1	10	58	905	49	0.05414
1325		Gallus gallus mRNA for hypothetical protein, clone 6d21	1	10	58	905	49	0.05414
1326	scaffold-106489		1	339	398	253	62	0.24506
1327		Gallus gallus finished cDNA, clone ChEST566h7	1	339	398	253	62	0.24506
1328	scaffold-106498		1	582	761	431	180	0.41763
1329		Gallus gallus finished cDNA, clone ChEST40c6	1	582	761	431	180	0.41763
1330	scaffold-106525		2	132	1913	2266	152	0.13416
1331		Gallus gallus finished cDNA, clone ChEST142e5	1	132	209	1133	80	0.07061
1332		Gallus gallus mRNA for hypothetical protein, clone 30e5	1	1843	1913	1133	72	0.06355
1333	scaffold-10654		2	16	215	16064	96	0.01196
1334		Gallus gallus finished cDNA, clone ChEST288c24	1	16	63	8032	48	0.00598
1335		Gallus gallus finished cDNA, clone ChEST305m16	1	168	215	8032	48	0.00598
1336	scaffold-106553		1	442	536	1010	99	0.09802
1337		Gallus gallus finished cDNA, clone ChEST936b1	1	442	536	1010	99	0.09802
1338	scaffold-106579		1	3274	3431	759	162	0.21344
1339		Gallus gallus mRNA for hypothetical protein, clone 12o19	1	3274	3431	759	162	0.21344
1340	scaffold-106584		1	2021	2139	1203	120	0.09975
1341		Gallus gallus PAR3L mRNA, partial cds	1	2021	2139	1203	120	0.09975
1342	scaffold-106597		2	976	1096	1646	240	0.29162
1343		CHKVISUPIG Chicken red-sensitive pigment mRNA, complete cds	1	977	1096	823	120	0.14581
1344		G.gallus mRNA for iodopsin	1	976	1095	823	120	0.14581
1345	scaffold-10660		2	555	1188	101966	1274	0.02498
1346		Gallus gallus alpha-synuclein (SNCA) mRNA, complete cds	1	555	1182	50983	638	0.01251
1347		Gallus gallus finished cDNA, clone ChEST488j1	1	563	1188	50983	636	0.01247
1348	scaffold-106622		2	1329	1540	1932	212	0.21946
1349		Gallus gallus mRNA for hypothetical protein, clone 1g23	2	1329	1540	1932	212	0.21946
1350	scaffold-106660		2	1752	2035	742	496	1.33692
1351		G.gallus mRNA for trkA protein	1	1752	1998	371	248	0.66846
1352		GGU43396 Gallus gallus tropomyosin receptor kinase A (ctrkA) mRNA, complete cds	1	1789	2035	371	248	0.66846
1353	scaffold-106706		3	104	364	1374	297	0.64848
1354		Gallus gallus finished cDNA, clone ChEST317g8	1	104	201	458	99	0.21616
1355		Gallus gallus finished cDNA, clone ChEST546l6	1	267	364	458	99	0.21616
1356		Gallus gallus finished cDNA, clone ChEST939c16	1	235	332	458	99	0.21616
1357	scaffold-106709		1	4037	4192	1242	161	0.12963
1358		Gallus gallus mRNA for hypothetical protein, clone 27l14	1	4037	4192	1242	161	0.12963
1359	scaffold-106736		1	577	644	1315	69	0.05247
1360		Gallus gallus finished cDNA, clone ChEST1001l3	1	577	644	1315	69	0.05247
1361	scaffold-10677		1	326	467	1355	143	0.10554
1362		Gallus gallus finished cDNA, clone ChEST677j3	1	326	467	1355	143	0.10554
1363	scaffold-106770		1	1326	1521	787	198	0.25159
1364		Gallus gallus bone morphogenetic protein 1 (BMP1) mRNA, partial cds	1	1326	1521	787	198	0.25159
1365	scaffold-10678		4	132	1984	208708	454	0.0087
1366		Gallus gallus finished cDNA, clone ChEST142e5	2	132	217	104354	169	0.00324
1367		Gallus gallus finished cDNA, clone ChEST695j13	1	486	625	52177	146	0.0028
1368		Gallus gallus finished cDNA, clone ChEST906c11	1	1849	1984	52177	139	0.00266
1369	scaffold-106792		2	256	703	1160	150	0.25862
1370		Gallus gallus finished cDNA, clone ChEST983a9	1	256	329	580	75	0.12931
1371		Gallus gallus mRNA for hypothetical protein, clone 35d23	1	630	703	580	75	0.12931
1372	scaffold-10680		4	38	456	78812	685	0.03477
1373		Gallus gallus finished cDNA, clone ChEST1013a1	2	58	314	39406	260	0.0132
1374		Gallus gallus finished cDNA, clone ChEST931l1	2	38	456	39406	425	0.02157
1375	scaffold-106806		1	459	627	397	173	0.43577
1376		GGU58511 Gallus gallus indian hedgehog protein mRNA, complete cds	1	459	627	397	173	0.43577
1377	scaffold-106819		1	1	315	427	317	0.74239
1378		Gallus gallus transcription factor orthopedia mRNA, partial cds	1	1	315	427	317	0.74239
1379	scaffold-10682		3	525	738	17835	295	0.04962
1380		Gallus gallus finished cDNA, clone ChEST361h17	2	525	738	11890	213	0.03583
1381		Gallus gallus finished cDNA, clone ChEST608f1	1	552	633	5945	82	0.01379
1382	scaffold-106843		8	69	211	7416	574	0.6192
1383		Gallus gallus finished cDNA, clone ChEST1001p24	2	71	206	1854	143	0.15426
1384		Gallus gallus finished cDNA, clone ChEST136p5	2	72	208	1854	144	0.15534
1385		Gallus gallus finished cDNA, clone ChEST653j12	2	76	211	1854	143	0.15426
1386		Gallus gallus finished cDNA, clone ChEST939n11	2	69	205	1854	144	0.15534
1387	scaffold-106850		1	738	835	496	99	0.1996
1388		Gallus gallus finished cDNA, clone ChEST543j5	1	738	835	496	99	0.1996
1389	scaffold-10686		1	139	237	11127	100	0.00899
1390		Gallus gallus finished cDNA, clone ChEST733l11	1	139	237	11127	100	0.00899
1391	scaffold-106861		1	23	114	345	92	0.26667
1392		Gallus gallus MTG8 mRNA, complete cds	1	23	114	345	92	0.26667
1393	scaffold-106868		2	1100	1376	854	420	0.98361
1394		Gallus gallus finished cDNA, clone ChEST991a2	1	1102	1240	427	140	0.32787
1395		Gallus gallus finished cDNA, clone ChEST996m14	1	1100	1376	427	280	0.65574
1396	scaffold-106870		1	531	589	1365	61	0.04469
1397		G.gallus mRNA (clone 325gen)	1	531	589	1365	61	0.04469
1398	scaffold-106896		2	30	2159	1726	234	0.27114
1399		Gallus gallus finished cDNA, clone ChEST543b2	1	30	146	863	117	0.13557
1400		Gallus gallus mRNA for hypothetical protein, clone 21i2	1	2043	2159	863	117	0.13557
1401	scaffold-106897		1	63	123	418	61	0.14593
1402		Gallus gallus finished cDNA, clone ChEST996c5	1	63	123	418	61	0.14593
1403	scaffold-106899		1	744	870	617	127	0.20583
1404		Gallus gallus finished cDNA, clone ChEST543j5	1	744	870	617	127	0.20583
1405	scaffold-1069		2	2	187	3322	191	0.11499
1406		Gallus gallus finished cDNA, clone ChEST164k8	2	2	187	3322	191	0.11499
1407	scaffold-10690		2	1	452	32776	259	0.0158
1408		G.gallus runB mRNA for ch-runtB2	1	334	452	16388	119	0.00726
1409		Gallus gallus Runx3 mRNA, partial cds	1	1	140	16388	140	0.00854
1410	scaffold-10691		2	1152	3068	21956	140	0.01275
1411		Gallus gallus finished cDNA, clone ChEST1005l2	1	1152	1210	10978	59	0.00537
1412		Gallus gallus mRNA for hypothetical protein, clone 8p1	1	2991	3068	10978	81	0.00738
1413	scaffold-106912		1	808	880	390	74	0.18974
1414		Gallus gallus finished cDNA, clone ChEST929m16	1	808	880	390	74	0.18974
1415	scaffold-10692		9	281	2603	156555	1928	0.11082
1416		Gallus gallus mRNA for hypothetical protein, clone 29c5	9	281	2603	156555	1928	0.11082
1417	scaffold-106921		1	44	184	1502	141	0.09387
1418		Gallus gallus finished cDNA, clone ChEST253b7	1	44	184	1502	141	0.09387
1419	scaffold-106954		1	787	814	428	28	0.06542
1420		Gallus gallus finished cDNA, clone ChEST547i3	1	787	814	428	28	0.06542
1421	scaffold-10696		3	550	665	15309	312	0.06114
1422		Gallus gallus finished cDNA, clone ChEST179n20	1	562	665	5103	104	0.02038
1423		Gallus gallus finished cDNA, clone ChEST950j5	1	550	653	5103	104	0.02038
1424		Gallus gallus finished cDNA, clone ChEST954k15	1	550	653	5103	104	0.02038
1425	scaffold-106968		1	10	143	531	135	0.25424
1426		Gallus gallus finished cDNA, clone ChEST730e12	1	10	143	531	135	0.25424
1427	scaffold-10697		2	1	896	23860	398	0.03336
1428		Gallus gallus finished cDNA, clone ChEST5g15	1	1	322	11930	336	0.02816
1429		Gallus gallus finished cDNA, clone ChEST966e11	1	837	896	11930	62	0.0052
1430	scaffold-107001		3	777	970	978	336	1.03068
1431		CHKMHB123A Chicken MHC B complex protein (C12-3) mRNA, complete cds	1	859	970	326	112	0.34356
1432		Gallus gallus finished cDNA, clone ChEST9g24	1	859	970	326	112	0.34356
1433		Gallus gallus guanine nucleotide-binding protein mRNA, complete cds	1	777	888	326	112	0.34356
1434	scaffold-107007		1	1	269	716	270	0.37709
1435		Gallus gallus finished cDNA, clone ChEST568o19	1	1	269	716	270	0.37709
1436	scaffold-107034		1	1133	1210	1329	78	0.05869
1437		Gallus gallus mRNA for hypothetical protein, clone 4l11	1	1133	1210	1329	78	0.05869
1438	scaffold-107115		1	376	517	495	142	0.28687
1439		Gallus gallus mRNA for hypothetical protein, clone 20c5	1	376	517	495	142	0.28687
1440	scaffold-107116		3	25	444	3645	422	0.34733
1441		G.gallus mRNA for AMPA receptor subunit GluR2	2	171	444	2430	278	0.22881
1442		Gallus gallus finished cDNA, clone ChEST488e22	1	25	166	1215	144	0.11852
1443	scaffold-107126		1	2465	2871	635	409	0.64409
1444		Gallus gallus mRNA for hypothetical protein, clone 1c3	1	2465	2871	635	409	0.64409
1445	scaffold-107137		2	617	1694	2114	2146	2.03027
1446		Gallus gallus chSpin-W mRNA for spindlin, complete cds	1	639	1694	1057	1084	1.02554
1447		Gallus gallus chSpin-Z mRNA for spindlin, complete cds	1	617	1650	1057	1062	1.00473
1448	scaffold-107142		1	485	603	1918	119	0.06204
1449		Gallus gallus finished cDNA, clone ChEST756f3	1	485	603	1918	119	0.06204
1450	scaffold-107149		1	199	280	803	82	0.10212
1451		Gallus gallus finished cDNA, clone ChEST293d15	1	199	280	803	82	0.10212
1452	scaffold-107161		2	160	299	2196	222	0.20218
1453		Gallus gallus finished cDNA, clone ChEST210g3	1	160	270	1098	111	0.10109
1454		Gallus gallus finished cDNA, clone ChEST656c1	1	189	299	1098	111	0.10109
1455	scaffold-107166		1	13	81	756	70	0.09259
1456		Gallus gallus mRNA for for OBCAM protein gamma isoform	1	13	81	756	70	0.09259
1457	scaffold-107168		1	1076	1108	582	33	0.0567
1458		Gallus gallus mRNA for hypothetical protein, clone 8k5	1	1076	1108	582	33	0.0567
1459	scaffold-107169		1	402	482	1943	83	0.04272
1460		Gallus gallus mRNA for hypothetical protein, clone 23d3	1	402	482	1943	83	0.04272
1461	scaffold-107173		3	1	255	2031	562	0.83013
1462		Gallus gallus chromosome 5 membrane-associated DHHC5a zinc finger protein mRNA, complete	1	1	183	677	183	0.27031
1463		Gallus gallus finished cDNA, clone ChEST260h3	1	3	184	677	185	0.27326
1464		Gallus gallus membrane-associated DHHC5 zinc finger protein mRNA, complete cds	1	63	255	677	194	0.28656
1465	scaffold-10719		1	2737	2806	1983	71	0.0358
1466		Gallus gallus mRNA for hypothetical protein, clone 2g1	1	2737	2806	1983	71	0.0358
1467	scaffold-107190		2	502	3226	1756	250	0.28474
1468		CHKS6KIIA Gallus gallus (clone AV36) ribosomal protein S6 kinase (rsk) mRNA, complete cd	1	3105	3226	878	125	0.14237
1469		Gallus gallus finished cDNA, clone ChEST980d23	1	502	623	878	125	0.14237
1470	scaffold-10720		2	922	1946	21152	256	0.0242
1471		Gallus gallus finished cDNA, clone ChEST302b16	1	1820	1946	10576	128	0.0121
1472		Gallus gallus finished cDNA, clone ChEST724l4	1	922	1048	10576	128	0.0121
1473	scaffold-107232		1	737	863	1206	127	0.10531
1474		Gallus gallus mRNA for hypothetical protein, clone 3k14	1	737	863	1206	127	0.10531
1475	scaffold-107253		2	266	3143	862	110	0.25522
1476		Gallus gallus finished cDNA, clone ChEST825b22	1	266	319	431	55	0.12761
1477		Gallus gallus mRNA for hypothetical protein, clone 3g9	1	3090	3143	431	55	0.12761
1478	scaffold-107255		2	298	401	2406	204	0.16958
1479		Gallus gallus finished cDNA, clone ChEST54d17	1	300	401	1203	102	0.08479
1480		Gallus gallus finished cDNA, clone ChEST58m18	1	298	399	1203	102	0.08479
1481	scaffold-107264		1	299	470	1051	172	0.16365
1482		Gallus gallus finished cDNA, clone ChEST930i23	1	299	470	1051	172	0.16365
1483	scaffold-107282		1	1	280	638	292	0.45768
1484		Gallus gallus mRNA for hypothetical protein, clone 7i17	1	1	280	638	292	0.45768
1485	scaffold-107283		1	1	57	1635	57	0.03486
1486		Gallus gallus finished cDNA, clone ChEST9i3	1	1	57	1635	57	0.03486
1487	scaffold-107290		1	7300	7425	349	127	0.3639
1488		Gallus gallus mRNA for basement membrane-specific heparan sulfate proteoglycan core prot	1	7300	7425	349	127	0.3639
1489	scaffold-107297		2	71	238	2022	84	0.08308
1490		Gallus gallus finished cDNA, clone ChEST530l14	1	197	238	1011	42	0.04154
1491		Gallus gallus finished cDNA, clone ChEST650c20	1	71	112	1011	42	0.04154
1492	scaffold-107303		2	53	394	2764	289	0.20911
1493		Gallus gallus finished cDNA, clone ChEST42h4	1	164	394	1382	235	0.17004
1494		Gallus gallus finished cDNA, clone ChEST932d15	1	53	105	1382	54	0.03907
1495	scaffold-10731		10	564	1168	76480	1062	0.13886
1496		Gallus gallus finished cDNA, clone ChEST151c21	4	600	1133	30592	418	0.05465
1497		Gallus gallus finished cDNA, clone ChEST35a3	1	564	675	7648	113	0.01478
1498		Gallus gallus finished cDNA, clone ChEST45c18	1	564	675	7648	113	0.01478
1499		Gallus gallus mRNA for hypothetical protein, clone 1m12	4	635	1168	30592	418	0.05465
1500	scaffold-107323		8	1	3228	8640	1346	1.2463
1501		CHKMYOSINB Gallus gallus fast myosin heavy chain mRNA, 3' UTR	1	1	157	1080	158	0.1463
1502		CHKMYOSIND Gallus gallus fast myosin heavy chain mRNA, 3' UTR	1	2	104	1080	103	0.09537
1503		Gallus gallus fast myosin heavy chain HCII (N101) mRNA, complete cds	1	3049	3228	1080	181	0.16759
1504		Gallus gallus fast myosin heavy chain HCIII (N127) mRNA, complete cds	1	3037	3216	1080	180	0.16667
1505		Gallus gallus fast myosin heavy chain isoform 2 mRNA, complete cds	1	3049	3228	1080	181	0.16759
1506		Gallus gallus fast myosin heavy chain isoform 3 mRNA, complete cds	1	2992	3171	1080	181	0.16759
1507		Gallus gallus mRNA for skeletal myosin heavy chain, complete cds	1	2932	3111	1080	180	0.16667
1508		GGU87231 Gallus gallus myosin heavy chain mRNA, complete cds	1	2948	3127	1080	182	0.16852
1509	scaffold-107327		3	373	868	2442	474	0.5823
1510		Gallus gallus finished cDNA, clone ChEST377e1	1	373	527	814	158	0.1941
1511		Gallus gallus finished cDNA, clone ChEST764b4	1	499	653	814	158	0.1941
1512		Gallus gallus finished cDNA, clone ChEST988i17	1	714	868	814	158	0.1941
1513	scaffold-107328		1	2657	2727	619	74	0.11955
1514		Gallus gallus mRNA for hypothetical protein, clone 19o18	1	2657	2727	619	74	0.11955
1515	scaffold-10733		1	531	581	4544	53	0.01166
1516		G.gallus mRNA (clone 325gen)	1	531	581	4544	53	0.01166
1517	scaffold-10736		10	60	2136	287640	2033	0.07067
1518		Gallus gallus finished cDNA, clone ChEST371a5	3	60	827	86292	599	0.02082
1519		Gallus gallus mRNA for hypothetical protein, clone 18k17	7	322	2136	201348	1434	0.04985
1520	scaffold-107360		1	2657	2729	544	76	0.13971
1521		Gallus gallus mRNA for hypothetical protein, clone 19o18	1	2657	2729	544	76	0.13971
1522	scaffold-107415		2	1697	2054	1868	262	0.28052
1523		G.domesticus trkB mRNA	1	1697	1827	934	131	0.14026
1524		G.gallus trkB receptor mRNA (full length)	1	1924	2054	934	131	0.14026
1525	scaffold-107420		1	263	472	1165	211	0.18112
1526		Gallus gallus DLX4 pseudogene mRNA, complete sequence	1	263	472	1165	211	0.18112
1527	scaffold-107423		4	235	415	904	606	2.68143
1528		Gallus gallus finished cDNA, clone ChEST487a14	1	252	405	226	156	0.69027
1529		Gallus gallus finished cDNA, clone ChEST667o9	1	235	382	226	150	0.66372
1530		Gallus gallus mRNA for hypothetical protein, clone 19f17	1	268	415	226	150	0.66372
1531		Gallus gallus spindle checkpoint protein BubR1 (BubR1) mRNA, complete cds	1	250	397	226	150	0.66372
1532	scaffold-107424		3	545	1085	1167	159	0.40875
1533		Gallus gallus finished cDNA, clone ChEST427d14	1	1035	1085	389	53	0.13625
1534		Gallus gallus finished cDNA, clone ChEST439o17	1	545	595	389	53	0.13625
1535		Gallus gallus finished cDNA, clone ChEST527i3	1	880	930	389	53	0.13625
1536	scaffold-107433		2	4	1522	1650	465	0.56363
1537		Gallus gallus finished cDNA, clone ChEST834i7	1	4	194	825	200	0.24242
1538		Gallus gallus mRNA for hypothetical protein, clone 16m6	1	1268	1522	825	265	0.32121
1539	scaffold-107434		1	3	333	1640	332	0.20244
1540		G.gallus mRNA for Hoxa2 protein	1	3	333	1640	332	0.20244
1541	scaffold-107473		2	796	932	2032	236	0.23228
1542		Gallus gallus finished cDNA, clone ChEST251h16	1	796	908	1016	118	0.11614
1543		Gallus gallus finished cDNA, clone ChEST725p5	1	820	932	1016	118	0.11614
1544	scaffold-107482		1	1194	1396	578	217	0.37543
1545		Gallus gallus finished cDNA, clone ChEST607n8	1	1194	1396	578	217	0.37543
1546	scaffold-10749		1	13	119	20035	108	0.00539
1547		Gallus gallus finished cDNA, clone ChEST536d16	1	13	119	20035	108	0.00539
1548	scaffold-107511		3	5	203	1572	327	0.62405
1549		CHKSTCF Gallus gallus mRNA for stem cell factor, complete cds	1	58	203	524	147	0.28053
1550		Gallus gallus KIT ligand precursor form 1 mRNA, complete cds, alternatively spliced	1	5	94	524	90	0.17176
1551		Gallus gallus KIT ligand precursor form 3 mRNA, complete cds, alternatively spliced	1	5	94	524	90	0.17176
1552	scaffold-107519		1	291	456	1827	167	0.09141
1553		Gallus gallus mRNA for hypothetical protein, clone 12e18	1	291	456	1827	167	0.09141
1554	scaffold-107548		2	78	183	1516	178	0.23482
1555		Gallus gallus mRNA for hypothetical protein, clone 1j11	1	78	166	758	89	0.11741
1556		Gallus gallus mRNA for hypothetical protein, clone 6c2	1	95	183	758	89	0.11741
1557	scaffold-107576		2	156	332	2182	158	0.14482
1558		Gallus gallus finished cDNA, clone ChEST618n3	1	243	332	1091	93	0.08524
1559		Gallus gallus finished cDNA, clone ChEST895b13	1	156	218	1091	65	0.05958
1560	scaffold-10758		2	5	220	9368	222	0.0474
1561		Gallus gallus finished cDNA, clone ChEST163i1	2	5	220	9368	222	0.0474
1562	scaffold-107580		1	15	315	374	301	0.80481
1563		Gallus gallus finished cDNA, clone ChEST74p4	1	15	315	374	301	0.80481
1564	scaffold-10759		1	112	143	13525	32	0.00237
1565		Gallus gallus finished cDNA, clone ChEST822h4	1	112	143	13525	32	0.00237
1566	scaffold-107598		1	2879	3326	760	459	0.60395
1567		Gallus gallus mRNA for hypothetical protein, clone 6c16	1	2879	3326	760	459	0.60395
1568	scaffold-10760		1	1001	1071	16253	72	0.00443
1569		Gallus gallus finished cDNA, clone ChEST870d23	1	1001	1071	16253	72	0.00443
1570	scaffold-107605		2	68	2402	2624	476	0.3628
1571		G.domesticus GLUT 2 gene	1	2339	2402	1312	64	0.04878
1572		Gallus gallus finished cDNA, clone ChEST352o21	1	68	471	1312	412	0.31402
1573	scaffold-107607		4	60	844	4124	255	0.24734
1574		Gallus gallus finished cDNA, clone ChEST538c23	1	674	704	1031	31	0.03007
1575		Gallus gallus finished cDNA, clone ChEST702c8	1	112	262	1031	158	0.15325
1576		Gallus gallus finished cDNA, clone ChEST794l2	1	812	844	1031	33	0.03201
1577		Gallus gallus finished cDNA, clone ChEST949m4	1	60	92	1031	33	0.03201
1578	scaffold-107610		3	1039	1389	1743	348	0.59897
1579		Gallus gallus p95-APP1 mRNA, complete cds	3	1039	1389	1743	348	0.59897
1580	scaffold-107619		3	6	3005	3882	384	0.29676
1581		Gallus gallus finished cDNA, clone ChEST598p5	1	6	54	1294	49	0.03787
1582		Gallus gallus mRNA for hypothetical protein, clone 28k7	1	2751	3005	1294	261	0.2017
1583		Gallus gallus mRNA for hypothetical protein, clone 6c16	1	2221	2293	1294	74	0.05719
1584	scaffold-107641		2	137	291	638	294	0.92164
1585		Gallus gallus mRNA for hypothetical protein, clone 23b13	1	137	281	319	147	0.46082
1586		Gallus gallus pol eta mRNA for polymerase eta, complete cds	1	147	291	319	147	0.46082
1587	scaffold-107649		2	800	1671	866	117	0.2702
1588		Gallus gallus finished cDNA, clone ChEST436i24	1	800	864	433	67	0.15473
1589		Gallus gallus mRNA for hypothetical protein, clone 21n22	1	1623	1671	433	50	0.11547
1590	scaffold-107711		1	624	737	731	114	0.15595
1591		Gallus gallus mRNA for hypothetical protein, clone 10b1	1	624	737	731	114	0.15595
1592	scaffold-107739		6	452	722	6366	642	0.6051
1593		Gallus gallus finished cDNA, clone ChEST143g5	1	607	713	1061	107	0.10085
1594		Gallus gallus finished cDNA, clone ChEST156h8	1	616	722	1061	107	0.10085
1595		Gallus gallus finished cDNA, clone ChEST34h23	1	575	681	1061	107	0.10085
1596		Gallus gallus finished cDNA, clone ChEST361g10	1	452	558	1061	107	0.10085
1597		Gallus gallus finished cDNA, clone ChEST61i16	1	581	687	1061	107	0.10085
1598		Gallus gallus finished cDNA, clone ChEST72o2	1	609	715	1061	107	0.10085
1599	scaffold-10775		2	534	879	28878	265	0.01835
1600		Gallus gallus finished cDNA, clone ChEST818n9	2	534	879	28878	265	0.01835
1601	scaffold-107757		1	2080	2417	493	348	0.70588
1602		Gallus gallus mRNA for hypothetical protein, clone 29l8	1	2080	2417	493	348	0.70588
1603	scaffold-107776		3	919	1958	1920	369	0.57656
1604		Gallus gallus finished cDNA, clone ChEST1005l2	1	1140	1220	640	81	0.12656
1605		Gallus gallus finished cDNA, clone ChEST302b16	1	1817	1958	640	144	0.225
1606		Gallus gallus finished cDNA, clone ChEST724l4	1	919	1060	640	144	0.225
1607	scaffold-10779		1	830	930	1400	105	0.075
1608		Gallus gallus finished cDNA, clone ChEST966e11	1	830	930	1400	105	0.075
1609	scaffold-107826		2	50	310	2032	244	0.24016
1610		Gallus gallus finished cDNA, clone ChEST290l23	1	191	310	1016	122	0.12008
1611		Gallus gallus finished cDNA, clone ChEST973l11	1	50	169	1016	122	0.12008
1612	scaffold-107829		1	1709	1854	959	146	0.15224
1613		Gallus gallus finished cDNA, clone ChEST47o16	1	1709	1854	959	146	0.15224
1614	scaffold-10783		5	169	833	32315	550	0.0851
1615		Gallus gallus finished cDNA, clone ChEST585l22	5	169	833	32315	550	0.0851
1616	scaffold-107849		1	633	685	910	53	0.05824
1617		Gallus gallus finished cDNA, clone ChEST179l18	1	633	685	910	53	0.05824
1618	scaffold-10788		1	308	434	3074	127	0.04131
1619		Gallus gallus finished cDNA, clone ChEST833d11	1	308	434	3074	127	0.04131
1620	scaffold-10789		1	158	347	2536	196	0.07729
1621		Gallus gallus finished cDNA, clone ChEST977p6	1	158	347	2536	196	0.07729
1622	scaffold-10790		29	25	3122	38193	1098	0.83371
1623		Gallus gallus finished cDNA, clone ChEST1004j11	1	206	244	1317	39	0.02961
1624		Gallus gallus finished cDNA, clone ChEST1021n4	1	672	708	1317	37	0.02809
1625		Gallus gallus finished cDNA, clone ChEST1026o20	1	292	332	1317	42	0.03189
1626		Gallus gallus finished cDNA, clone ChEST1036o20	1	273	316	1317	45	0.03417
1627		Gallus gallus finished cDNA, clone ChEST178p13	1	643	683	1317	42	0.03189
1628		Gallus gallus finished cDNA, clone ChEST186b22	1	1210	1248	1317	39	0.02961
1629		Gallus gallus finished cDNA, clone ChEST197n22	1	309	341	1317	33	0.02506
1630		Gallus gallus finished cDNA, clone ChEST20d17	1	393	428	1317	36	0.02733
1631		Gallus gallus finished cDNA, clone ChEST216g24	1	884	916	1317	33	0.02506
1632		Gallus gallus finished cDNA, clone ChEST218c17	1	25	57	1317	33	0.02506
1633		Gallus gallus finished cDNA, clone ChEST252d14	1	664	696	1317	33	0.02506
1634		Gallus gallus finished cDNA, clone ChEST269h5	1	385	421	1317	37	0.02809
1635		Gallus gallus finished cDNA, clone ChEST299a16	1	147	187	1317	42	0.03189
1636		Gallus gallus finished cDNA, clone ChEST325l16	1	763	807	1317	46	0.03493
1637		Gallus gallus finished cDNA, clone ChEST398f5	1	589	621	1317	33	0.02506
1638		Gallus gallus finished cDNA, clone ChEST490p15	1	672	704	1317	33	0.02506
1639		Gallus gallus finished cDNA, clone ChEST616m24	1	72	112	1317	42	0.03189
1640		Gallus gallus finished cDNA, clone ChEST631e11	1	206	238	1317	33	0.02506
1641		Gallus gallus finished cDNA, clone ChEST692p15	1	414	446	1317	33	0.02506
1642		Gallus gallus finished cDNA, clone ChEST741p4	1	81	113	1317	33	0.02506
1643		Gallus gallus finished cDNA, clone ChEST822h4	1	121	161	1317	42	0.03189
1644		Gallus gallus finished cDNA, clone ChEST962f9	1	40	76	1317	37	0.02809
1645		Gallus gallus finished cDNA, clone ChEST966c23	1	140	176	1317	37	0.02809
1646		Gallus gallus finished cDNA, clone ChEST971j4	1	604	648	1317	46	0.03493
1647		Gallus gallus finished cDNA, clone ChEST982p8	1	583	619	1317	37	0.02809
1648		Gallus gallus mRNA for hypothetical protein, clone 27c22	1	2588	2628	1317	42	0.03189
1649		Gallus gallus mRNA for hypothetical protein, clone 28k7	1	3082	3122	1317	42	0.03189
1650		Gallus gallus mRNA for hypothetical protein, clone 5j24	1	2193	2225	1317	33	0.02506
1651		Gallus gallus tyrosinase-related protein-2 (TYRP2) mRNA, complete cds	1	2354	2391	1317	38	0.02885
1652	scaffold-10791		1	882	1936	7603	1107	0.1456
1653		Gallus gallus mRNA for hypothetical protein, clone 19o2	1	882	1936	7603	1107	0.1456
1654	scaffold-107946		1	91	156	681	68	0.09985
1655		Gallus gallus finished cDNA, clone ChEST981a8	1	91	156	681	68	0.09985
1656	scaffold-107952		1	575	749	1504	177	0.11769
1657		CHKUPAR Chicken urokinase-type plasminogen activator (uPA) mRNA, complete cds	1	575	749	1504	177	0.11769
1658	scaffold-107972		1	1	110	1027	112	0.10906
1659		Gallus gallus finished cDNA, clone ChEST293d10	1	1	110	1027	112	0.10906
1660	scaffold-10798		1	420	522	7266	107	0.01473
1661		Gallus gallus finished cDNA, clone ChEST186k22	1	420	522	7266	107	0.01473
1662	scaffold-107981		6	132	3129	2832	689	1.45975
1663		Gallus gallus finished cDNA, clone ChEST142e5	1	132	221	472	94	0.19915
1664		Gallus gallus finished cDNA, clone ChEST302b16	1	1815	1958	472	148	0.31356
1665		Gallus gallus finished cDNA, clone ChEST54c1	1	1144	1255	472	114	0.24153
1666		Gallus gallus finished cDNA, clone ChEST724l4	1	917	1060	472	148	0.31356
1667		Gallus gallus mRNA for hypothetical protein, clone 30e5	1	1837	1900	472	65	0.13771
1668		Gallus gallus mRNA for hypothetical protein, clone 8p1	1	3014	3129	472	120	0.25424
1669	scaffold-107995		1	508	665	363	159	0.43802
1670		Gallus gallus finished cDNA, clone ChEST986e23	1	508	665	363	159	0.43802
1671	scaffold-10800		3	73	987	41463	914	0.06612
1672		Gallus gallus finished cDNA, clone ChEST530l14	1	199	238	13821	40	0.00289
1673		Gallus gallus finished cDNA, clone ChEST650c20	1	73	112	13821	40	0.00289
1674		Gallus gallus finished cDNA, clone ChEST992k16	1	159	987	13821	834	0.06034
1675	scaffold-10802		2	439	565	17134	56	0.00654
1676		Gallus gallus finished cDNA, clone ChEST325n10	1	538	565	8567	28	0.00327
1677		Gallus gallus finished cDNA, clone ChEST328i1	1	439	466	8567	28	0.00327
1678	scaffold-108021		2	1	299	1590	456	0.57359
1679		Gallus gallus claudin-1 mRNA, complete cds	1	1	221	795	222	0.27925
1680		Gallus gallus mRNA for hypothetical protein, clone 2c8	1	67	299	795	234	0.29434
1681	scaffold-108047		7	485	684	5012	654	0.91342
1682		Gallus gallus finished cDNA, clone ChEST596n22	1	502	591	716	90	0.1257
1683		Gallus gallus finished cDNA, clone ChEST62h17	1	595	684	716	90	0.1257
1684		Gallus gallus finished cDNA, clone ChEST630a22	1	501	590	716	90	0.1257
1685		Gallus gallus finished cDNA, clone ChEST753d3	1	508	620	716	114	0.15922
1686		Gallus gallus finished cDNA, clone ChEST823a12	1	485	574	716	90	0.1257
1687		Gallus gallus finished cDNA, clone ChEST823l17	1	499	588	716	90	0.1257
1688		Gallus gallus mRNA for hypothetical protein, clone 8m22	1	519	608	716	90	0.1257
1689	scaffold-10807		4	459	1062	215548	991	0.0184
1690		Gallus gallus finished cDNA, clone ChEST20j22	1	482	689	53887	210	0.0039
1691		Gallus gallus finished cDNA, clone ChEST880p14	1	459	1062	53887	627	0.01164
1692		Gallus gallus finished cDNA, clone ChEST929m16	2	799	883	107774	154	0.00286
1693	scaffold-108078		1	560	705	531	148	0.27872
1694		Gallus gallus finished cDNA, clone ChEST800i10	1	560	705	531	148	0.27872
1695	scaffold-10808		1	555	617	7125	64	0.00898
1696		Gallus gallus finished cDNA, clone ChEST268i20	1	555	617	7125	64	0.00898
1697	scaffold-108083		1	140	256	468	121	0.25855
1698		Gallus gallus mRNA for hypothetical protein, clone 3o14	1	140	256	468	121	0.25855
1699	scaffold-108085		1	7	63	986	58	0.05882
1700		Gallus gallus finished cDNA, clone ChEST128e22	1	7	63	986	58	0.05882
1701	scaffold-108087		1	152	220	301	69	0.22924
1702		Gallus gallus finished cDNA, clone ChEST265a15	1	152	220	301	69	0.22924
1703	scaffold-10809		2	1246	2202	21510	677	0.06295
1704		Gallus gallus finished cDNA, clone ChEST902m5	1	1962	2202	10755	245	0.02278
1705		Gallus gallus finished cDNA, clone ChEST907m1	1	1246	1673	10755	432	0.04017
1706	scaffold-108094		1	709	850	293	147	0.50171
1707		Gallus gallus finished cDNA, clone ChEST713n9	1	709	850	293	147	0.50171
1708	scaffold-10810		2	82	413	3442	296	0.172
1709		Gallus gallus mRNA for hypothetical protein, clone 20n8	1	267	413	1721	148	0.086
1710		Gallus gallus mRNA for transcription factor GA binding protein, alpha subunit, complete	1	82	228	1721	148	0.086
1711	scaffold-10811		1	2997	3081	1067	86	0.0806
1712		Gallus gallus mRNA for hypothetical protein, clone 8p1	1	2997	3081	1067	86	0.0806
1713	scaffold-108140		1	1	32	358	32	0.08939
1714		Gallus gallus finished cDNA, clone ChEST114f4	1	1	32	358	32	0.08939
1715	scaffold-108167		1	1097	1239	1922	143	0.0744
1716		Gallus gallus mRNA for putative corticotropin-releasing hormone receptor type 2, CRH-R2	1	1097	1239	1922	143	0.0744
1717	scaffold-10817		1	1709	1870	8829	162	0.01835
1718		Gallus gallus finished cDNA, clone ChEST47o16	1	1709	1870	8829	162	0.01835
1719	scaffold-108173		2	222	374	650	312	0.96
1720		Gallus gallus finished cDNA, clone ChEST1024h14	1	222	374	325	156	0.48
1721		Gallus gallus finished cDNA, clone ChEST593g13	1	222	374	325	156	0.48
1722	scaffold-108180		3	10	473	4119	808	0.58848
1723		CHKPRX1 Gallus gallus Prx-1 mRNA for paired-related homeotic gene product, complete cds	1	201	473	1373	273	0.19883
1724		Gallus gallus paired-related homeobox mRNA, partial cds	1	20	292	1373	273	0.19883
1725		gMHox=homeobox [chickens, stage 17 embryo, heart, mRNA, 895 nt]	1	10	271	1373	262	0.19082
1726	scaffold-108190		3	1	181	4506	272	0.1811
1727		Gallus gallus finished cDNA, clone ChEST293d10	1	1	110	1502	114	0.0759
1728		Gallus gallus finished cDNA, clone ChEST91m3	1	103	181	1502	79	0.0526
1729		Gallus gallus finished cDNA, clone ChEST982p6	1	99	177	1502	79	0.0526
1730	scaffold-108205		3	1	454	1911	569	0.89325
1731		Gallus gallus finished cDNA, clone ChEST656i21	2	1	454	1274	406	0.63736
1732		Gallus gallus paired-like homeodomain transcription factor Ptx1 mRNA, partial cds	1	1	163	637	163	0.25589
1733	scaffold-108218		1	78	390	319	317	0.99373
1734		Gallus gallus lens major intrinsic protein (CMIP) mRNA, complete cds	1	78	390	319	317	0.99373
1735	scaffold-108221		2	293	2108	1190	188	0.31596
1736		Gallus gallus finished cDNA, clone ChEST774a22	1	293	386	595	94	0.15798
1737		Gallus gallus mRNA for hypothetical protein, clone 6l3	1	2015	2108	595	94	0.15798
1738	scaffold-108233		4	1082	1744	3780	1082	1.14496
1739		Gallus gallus chromosome 5 membrane-associated DHHC5a zinc finger protein mRNA, complete	2	1082	1618	1890	541	0.57248
1740		Gallus gallus membrane-associated DHHC5 zinc finger protein mRNA, complete cds	2	1208	1744	1890	541	0.57248
1741	scaffold-108235		1	415	565	2028	151	0.07446
1742		Gallus gallus finished cDNA, clone ChEST301b18	1	415	565	2028	151	0.07446
1743	scaffold-108246		1	120	147	1065	28	0.02629
1744		Gallus gallus finished cDNA, clone ChEST577g16	1	120	147	1065	28	0.02629
1745	scaffold-10827		2	37	407	14372	264	0.03674
1746		Gallus gallus tandem PH domain-containing protein-2 (TAPP2) mRNA, complete cds	2	37	407	14372	264	0.03674
1747	scaffold-108274		3	438	569	1128	94	0.25001
1748		Gallus gallus finished cDNA, clone ChEST325n10	1	537	569	376	33	0.08777
1749		Gallus gallus finished cDNA, clone ChEST328i1	1	438	470	376	33	0.08777
1750		Gallus gallus mRNA for transcription factor Tcf4, partial cds	1	484	511	376	28	0.07447
1751	scaffold-108318		1	1	58	342	60	0.17544
1752		Gallus gallus mRNA for hypothetical protein, clone 4m4	1	1	58	342	60	0.17544
1753	scaffold-108319		1	294	564	550	278	0.50545
1754		Gallus gallus finished cDNA, clone ChEST198l5	1	294	564	550	278	0.50545
1755	scaffold-108332		1	80	133	338	54	0.15976
1756		Gallus gallus mRNA for hypothetical protein, clone 30a20	1	80	133	338	54	0.15976
1757	scaffold-10834		25	1	1698	1279600	5458	0.10661
1758		Gallus gallus finished cDNA, clone ChEST129j4	9	162	1698	460656	1433	0.02799
1759		Gallus gallus finished cDNA, clone ChEST132j16	3	51	838	153552	837	0.01635
1760		Gallus gallus finished cDNA, clone ChEST371o23	5	191	746	255920	506	0.00988
1761		Gallus gallus finished cDNA, clone ChEST446g16	1	46	813	51184	795	0.01553
1762		Gallus gallus finished cDNA, clone ChEST553k23	6	1	1148	307104	1092	0.02133
1763		Gallus gallus finished cDNA, clone ChEST760n2	1	550	1317	51184	795	0.01553
1764	scaffold-108360		1	361	557	1742	198	0.11366
1765		Gallus gallus mRNA for hypothetical protein, clone 8m5	1	361	557	1742	198	0.11366
1766	scaffold-108364		2	225	515	1822	296	0.32491
1767		CHKSCYCLO Chicken S-cyclophilin mRNA, complete cds	2	225	515	1822	296	0.32491
1768	scaffold-108421		1	435	602	897	168	0.18729
1769		Gallus gallus finished cDNA, clone ChEST299m20	1	435	602	897	168	0.18729
1770	scaffold-108428		3	1370	8761	1095	93	0.25479
1771		Gallus gallus endogenous virus Ovex1 complete sequence	1	8731	8761	365	31	0.08493
1772		Gallus gallus endogenous virus Ovex1 hypothetical protein mRNA, complete cds, alternativ	1	3061	3091	365	31	0.08493
1773		Gallus gallus finished cDNA, clone ChEST173l1	1	1370	1400	365	31	0.08493
1774	scaffold-108468		1	965	1177	323	214	0.66254
1775		Gallus gallus mRNA for chromobox protein (CHCB1), complete cds	1	965	1177	323	214	0.66254
1776	scaffold-108482		3	286	512	1233	435	1.0584
1777		CHKMHB123A Chicken MHC B complex protein (C12-3) mRNA, complete cds	1	368	512	411	145	0.3528
1778		Gallus gallus finished cDNA, clone ChEST9g24	1	368	512	411	145	0.3528
1779		Gallus gallus guanine nucleotide-binding protein mRNA, complete cds	1	286	430	411	145	0.3528
1780	scaffold-10852		1	97	469	9517	380	0.03993
1781		Gallus gallus mRNA for cadherin-10, complete cds	1	97	469	9517	380	0.03993
1782	scaffold-108529		2	5	315	1330	436	0.65564
1783		Gallus gallus mRNA for cSIX3 protein	1	17	315	665	300	0.45113
1784		Gallus gallus sine oculis related homeobox 3 mRNA, complete cds	1	5	140	665	136	0.20451
1785	scaffold-108550		2	25	135	884	149	0.3371
1786		Gallus gallus finished cDNA, clone ChEST962j17	1	61	135	442	75	0.16968
1787		Gallus gallus mRNA for hypothetical protein, clone 12p22	1	25	98	442	74	0.16742
1788	scaffold-108572		1	1709	1820	687	112	0.16303
1789		Gallus gallus finished cDNA, clone ChEST47o16	1	1709	1820	687	112	0.16303
1790	scaffold-10858		3	88	2805	75381	1416	0.05635
1791		Gallus gallus finished cDNA, clone ChEST369c3	1	88	703	25127	623	0.02479
1792		Gallus gallus finished cDNA, clone ChEST997o6	1	410	933	25127	545	0.02169
1793		Gallus gallus receptor tyrosine kinase-like orphan receptor 2 (ROR2) mRNA, complete cds	1	2558	2805	25127	248	0.00987
1794	scaffold-108593		3	114	814	3198	903	0.84708
1795		Gallus gallus mRNA for transcription factor cFKH-1	1	114	408	1066	301	0.28236
1796		GGU37273 Gallus gallus winged helix protein CWH-2 mRNA, complete cds	1	256	550	1066	301	0.28236
1797		GGU95823 Gallus gallus winged helix transcriptional factor MFH-1 mRNA, complete cds	1	520	814	1066	301	0.28236
1798	scaffold-10861		2	263	2020	23912	405	0.03387
1799		Gallus gallus finished cDNA, clone ChEST495l11	1	263	404	11956	144	0.01204
1800		Gallus gallus finished cDNA, clone ChEST906c11	1	1765	2020	11956	261	0.02183
1801	scaffold-10862		1	756	870	37761	115	0.00305
1802		Gallus gallus finished cDNA, clone ChEST543j5	1	756	870	37761	115	0.00305
1803	scaffold-108649		1	670	873	846	205	0.24232
1804		Gallus gallus finished cDNA, clone ChEST131g23	1	670	873	846	205	0.24232
1805	scaffold-10868		1	596	705	1087	113	0.10396
1806		Gallus gallus finished cDNA, clone ChEST800i10	1	596	705	1087	113	0.10396
1807	scaffold-108681		1	673	750	723	78	0.10788
1808		Gallus gallus finished cDNA, clone ChEST590o15	1	673	750	723	78	0.10788
1809	scaffold-108700		3	977	1145	5796	450	0.23291
1810		Gallus gallus finished cDNA, clone ChEST106p21	3	977	1145	5796	450	0.23291
1811	scaffold-108701		2	1	295	872	457	1.04816
1812		Gallus gallus Frizzled-10 (cFz-10) mRNA, complete cds	1	1	295	436	328	0.75229
1813		Gallus gallus Fz-10 mRNA for Frizzled-10, complete cds	1	1	123	436	129	0.29587
1814	scaffold-108706		1	1461	1573	740	114	0.15405
1815		Gallus gallus mRNA for dynactin	1	1461	1573	740	114	0.15405
1816	scaffold-10872		1	2998	3125	12781	135	0.01056
1817		Gallus gallus mRNA for hypothetical protein, clone 8p1	1	2998	3125	12781	135	0.01056
1818	scaffold-108774		1	132	209	387	81	0.2093
1819		Gallus gallus finished cDNA, clone ChEST142e5	1	132	209	387	81	0.2093
1820	scaffold-108778		1	4	249	893	248	0.27772
1821		Gallus gallus finished cDNA, clone ChEST919h3	1	4	249	893	248	0.27772
1822	scaffold-10879		2	470	1077	6074	157	0.05169
1823		Gallus gallus T-Box protein 3 (TBX3) mRNA, complete cds	1	998	1077	3037	80	0.02634
1824		Gallus gallus T-box transcription factor Tbx3 mRNA, partial cds	1	470	546	3037	77	0.02535
1825	scaffold-10881		2	411	1549	12606	1122	0.17801
1826		Gallus gallus finished cDNA, clone ChEST65b5	2	411	1549	12606	1122	0.17801
1827	scaffold-108828		1	1331	1537	253	207	0.81818
1828		Gallus gallus mRNA for hypothetical protein, clone 6l18	1	1331	1537	253	207	0.81818
1829	scaffold-108857		2	21	192	1406	224	0.31864
1830		Gallus gallus finished cDNA, clone ChEST190b21	1	21	130	703	112	0.15932
1831		Gallus gallus finished cDNA, clone ChEST641j16	1	83	192	703	112	0.15932
1832	scaffold-108862		1	128	353	1069	235	0.21983
1833		Gallus gallus finished cDNA, clone ChEST559n13	1	128	353	1069	235	0.21983
1834	scaffold-108866		1	1	67	309	68	0.22006
1835		Gallus gallus finished cDNA, clone ChEST566d18	1	1	67	309	68	0.22006
1836	scaffold-108894		2	100	3825	1098	431	0.78507
1837		Gallus gallus finished cDNA, clone ChEST352o21	1	100	393	549	299	0.54463
1838		Gallus gallus mRNA for hypothetical protein, clone 4g6	1	3698	3825	549	132	0.24044
1839	scaffold-10893		2	8	388	9948	466	0.09369
1840		Gallus gallus finished cDNA, clone ChEST243a9	1	8	231	4974	229	0.04604
1841		Gallus gallus finished cDNA, clone ChEST977p6	1	158	388	4974	237	0.04765
1842	scaffold-10895		1	1173	1228	2685	56	0.02086
1843		Gallus gallus finished cDNA, clone ChEST791m15	1	1173	1228	2685	56	0.02086
1844	scaffold-108956		1	1276	1426	962	152	0.158
1845		Gallus gallus finished cDNA, clone ChEST296p18	1	1276	1426	962	152	0.158
1846	scaffold-108977		1	2771	3436	921	687	0.74593
1847		Gallus gallus mRNA for hypothetical protein, clone 6c16	1	2771	3436	921	687	0.74593
1848	scaffold-10899		1	971	1127	1081	158	0.14616
1849		Gallus gallus mRNA for hypothetical protein, clone 13j5	1	971	1127	1081	158	0.14616
1850	scaffold-10900		2	1011	1633	4848	623	0.25701
1851		Gallus gallus finished cDNA, clone ChEST72j20	2	1011	1633	4848	623	0.25701
1852	scaffold-109016		1	1	110	671	114	0.1699
1853		Gallus gallus finished cDNA, clone ChEST293d10	1	1	110	671	114	0.1699
1854	scaffold-10904		2	229	296	13016	136	0.0209
1855		Gallus gallus carbohydrate response element binding protein variant 1 (ChREBP) mRNA, com	1	229	296	6508	68	0.01045
1856		Gallus gallus carbohydrate response element binding protein variant 2 (ChREBP) mRNA, com	1	229	296	6508	68	0.01045
1857	scaffold-109046		1	2787	2821	304	35	0.11513
1858		Gallus gallus mRNA for hypothetical protein, clone 2g1	1	2787	2821	304	35	0.11513
1859	scaffold-109047		1	1770	1948	841	180	0.21403
1860		Gallus gallus mRNA for hypothetical protein, clone 23o18	1	1770	1948	841	180	0.21403
1861	scaffold-109075		2	156	307	1456	162	0.22253
1862		Gallus gallus finished cDNA, clone ChEST618n3	1	190	307	728	124	0.17033
1863		Gallus gallus finished cDNA, clone ChEST895b13	1	156	193	728	38	0.0522
1864	scaffold-109098		1	386	704	362	332	0.91713
1865		Gallus gallus finished cDNA, clone ChEST800i10	1	386	704	362	332	0.91713
1866	scaffold-10911		2	100	736	33904	660	0.03893
1867		Gallus gallus finished cDNA, clone ChEST305k2	2	100	736	33904	660	0.03893
1868	scaffold-109154		1	677	1261	1642	586	0.35688
1869		G.gallus mRNA for rab5C-like protein	1	677	1261	1642	586	0.35688
1870	scaffold-109159		1	12	59	427	48	0.11241
1871		Gallus gallus finished cDNA, clone ChEST680d8	1	12	59	427	48	0.11241
1872	scaffold-109164		1	132	209	1599	80	0.05003
1873		Gallus gallus finished cDNA, clone ChEST142e5	1	132	209	1599	80	0.05003
1874	scaffold-1092		1	2006	2134	3422	130	0.03799
1875		GGU77911 Gallus gallus 17-beta-hydroxysteroid dehydrogenase type IV mRNA, complete cds	1	2006	2134	3422	130	0.03799
1876	scaffold-109214		1	145	279	451	135	0.29933
1877		Gallus gallus mRNA for hypothetical protein, clone 18g1	1	145	279	451	135	0.29933
1878	scaffold-109216		2	296	536	392	346	1.7653
1879		GGU25176 Gallus gallus brachyury (T) mRNA, complete cds	1	364	536	196	173	0.88265
1880		GGU67086 Gallus gallus brachyury (T) (Ch-T) mRNA, complete cds	1	296	468	196	173	0.88265
1881	scaffold-109244		2	838	1228	3828	304	0.15883
1882		Gallus gallus mRNA for vacuolar H(+)-transporting ATPase 116 kDa subunit, a3 isoform (a3	2	838	1228	3828	304	0.15883
1883	scaffold-109265		1	831	885	239	55	0.23013
1884		Gallus gallus mRNA for hypothetical protein, clone 9a7	1	831	885	239	55	0.23013
1885	scaffold-109266		4	187	6466	7500	547	0.29173
1886		G.gallus mRNA for mannose 6-phosphate/IGF2 receptor (300 kDa)	2	187	453	3750	273	0.1456
1887		GGU35037 Gallus gallus cation-independent mannose-6-phosphate receptor mRNA, complete cd	2	6200	6466	3750	274	0.14613
1888	scaffold-10928		4	87	793	74100	724	0.03908
1889		Gallus gallus mRNA for hypothetical protein, clone 4e18	4	87	793	74100	724	0.03908
1890	scaffold-109311		3	137	773	2790	591	0.63549
1891		CHKSMCPA Chicken skeletal muscle C-protein mRNA, 3' end	1	137	330	930	197	0.21183
1892		Gallus gallus myosin binding protein C (MyBP-C) mRNA, complete cds	1	580	773	930	197	0.21183
1893		GGU00923 Gallus gallus myosin binding protein C (MyBP-C) mRNA, partial cds	1	580	773	930	197	0.21183
1894	scaffold-109324		1	50	109	417	60	0.14388
1895		Gallus gallus finished cDNA, clone ChEST200k10	1	50	109	417	60	0.14388
1896	scaffold-10933		2	123	1272	7922	247	0.06236
1897		Gallus gallus finished cDNA, clone ChEST423j16	1	123	238	3961	122	0.0308
1898		Gallus gallus mRNA for hypothetical protein, clone 25b13	1	1148	1272	3961	125	0.03156
1899	scaffold-109360		1	250	363	506	114	0.2253
1900		Gallus gallus mRNA for hypothetical protein, clone 12n17	1	250	363	506	114	0.2253
1901	scaffold-109384		1	141	316	623	186	0.29856
1902		Gallus gallus finished cDNA, clone ChEST37d4	1	141	316	623	186	0.29856
1903	scaffold-10939		2	103	1485	66538	1401	0.04211
1904		Gallus gallus mRNA for hypothetical protein, clone 35c20	2	103	1485	66538	1401	0.04211
1905	scaffold-109409		1	744	835	533	92	0.17261
1906		Gallus gallus finished cDNA, clone ChEST543j5	1	744	835	533	92	0.17261
1907	scaffold-109412		3	900	8560	2577	909	1.05822
1908		Gallus gallus endogenous virus Ovex1 complete sequence	1	8261	8560	859	303	0.35274
1909		Gallus gallus endogenous virus Ovex1 hypothetical protein mRNA, complete cds, alternativ	1	2591	2890	859	303	0.35274
1910		Gallus gallus finished cDNA, clone ChEST173l1	1	900	1199	859	303	0.35274
1911	scaffold-109416		1	442	521	1546	81	0.05239
1912		Gallus gallus finished cDNA, clone ChEST552i23	1	442	521	1546	81	0.05239
1913	scaffold-10946		1	82	136	21582	57	0.00264
1914		Gallus gallus finished cDNA, clone ChEST742a17	1	82	136	21582	57	0.00264
1915	scaffold-109478		1	214	319	615	107	0.17398
1916		G.gallus mRNA for claustrin	1	214	319	615	107	0.17398
1917	scaffold-109502		3	626	759	972	300	0.92592
1918		Gallus gallus finished cDNA, clone ChEST1014e9	1	647	745	324	100	0.30864
1919		Gallus gallus finished cDNA, clone ChEST191c18	1	626	724	324	100	0.30864
1920		Gallus gallus finished cDNA, clone ChEST665k24	1	661	759	324	100	0.30864
1921	scaffold-109515		1	828	967	1050	140	0.13333
1922		Gallus gallus mRNA for hypothetical protein, clone 6k16	1	828	967	1050	140	0.13333
1923	scaffold-109531		1	1	183	608	184	0.30263
1924		Gallus gallus HMG-box transcription factor Tcf-1 (TCF1) mRNA, complete cds	1	1	183	608	184	0.30263
1925	scaffold-109547		2	759	3177	1826	290	0.31763
1926		Gallus gallus finished cDNA, clone ChEST543j5	1	759	870	913	114	0.12486
1927		Gallus gallus mRNA for hypothetical protein, clone 12o19	1	3005	3177	913	176	0.19277
1928	scaffold-109570		1	1	445	1682	458	0.27229
1929		Gallus gallus finished cDNA, clone ChEST441l16	1	1	445	1682	458	0.27229
1930	scaffold-109575		1	74	197	982	128	0.13035
1931		Gallus gallus finished cDNA, clone ChEST428i8	1	74	197	982	128	0.13035
1932	scaffold-109581		4	60	1576	3664	738	0.80567
1933		Gallus gallus mRNA for helix-loop-helix protein E12	1	1256	1461	916	206	0.22489
1934		Gallus gallus mRNA for helix-loop-helix protein E47	1	1256	1461	916	206	0.22489
1935		Gallus gallus mRNA for hypothetical protein, clone 8e2	1	1371	1576	916	206	0.22489
1936		GGU10993 Gallus gallus domesticus class A basic helix-loop-helix transcription factor G1	1	60	174	916	120	0.131
1937	scaffold-10961		3	424	782	56160	362	0.01933
1938		Gallus gallus mRNA for hypothetical protein, clone 4j8	3	424	782	56160	362	0.01933
1939	scaffold-10963		1	507	991	35990	512	0.01423
1940		Gallus gallus finished cDNA, clone ChEST724b11	1	507	991	35990	512	0.01423
1941	scaffold-10965		1	355	443	4576	89	0.01945
1942		Gallus gallus mRNA for hypothetical protein, clone 13i12	1	355	443	4576	89	0.01945
1943	scaffold-10968		2	449	1695	35006	314	0.01794
1944		Gallus gallus finished cDNA, clone ChEST552i23	1	449	512	17503	65	0.00371
1945		Gallus gallus growth hormone-releasing hormone-like peptide receptor mRNA, complete cds	1	1462	1695	17503	249	0.01423
1946	scaffold-109691		2	542	3226	2824	166	0.11756
1947		CHKS6KIIA Gallus gallus (clone AV36) ribosomal protein S6 kinase (rsk) mRNA, complete cd	1	3145	3226	1412	83	0.05878
1948		Gallus gallus finished cDNA, clone ChEST980d23	1	542	623	1412	83	0.05878
1949	scaffold-109696		2	209	450	2646	282	0.21316
1950		Gallus gallus finished cDNA, clone ChEST207n19	1	310	450	1323	141	0.10658
1951		Gallus gallus finished cDNA, clone ChEST446b11	1	209	349	1323	141	0.10658
1952	scaffold-1097		2	796	853	3178	68	0.0428
1953		Gallus gallus finished cDNA, clone ChEST251h16	1	796	829	1589	34	0.0214
1954		Gallus gallus finished cDNA, clone ChEST725p5	1	820	853	1589	34	0.0214
1955	scaffold-109715		2	31	207	590	204	0.69152
1956		Gallus gallus finished cDNA, clone ChEST1005k19	1	31	132	295	102	0.34576
1957		Gallus gallus finished cDNA, clone ChEST681a20	1	107	207	295	102	0.34576
1958	scaffold-109728		1	224	369	292	148	0.50685
1959		Gallus gallus finished cDNA, clone ChEST653d11	1	224	369	292	148	0.50685
1960	scaffold-109734		1	1	192	582	195	0.33505
1961		Gallus gallus mRNA for hypothetical protein, clone 20k13	1	1	192	582	195	0.33505
1962	scaffold-10977		1	187	264	24207	78	0.00322
1963		Gallus gallus finished cDNA, clone ChEST1036o20	1	187	264	24207	78	0.00322
1964	scaffold-109774		6	35	454	11388	867	0.45681
1965		Gallus gallus finished cDNA, clone ChEST626f19	2	35	319	3796	289	0.15227
1966		Gallus gallus mRNA for hypothetical protein, clone 1c3	2	170	454	3796	289	0.15227
1967		Gallus gallus vcp mRNA for valosin containing protein, complete cds	2	120	404	3796	289	0.15227
1968	scaffold-109777		2	1	151	1482	268	0.36167
1969		Gallus gallus cell division cycle 14-like protein A (Cdc14A) mRNA, complete cds	1	1	100	741	106	0.14305
1970		Gallus gallus finished cDNA, clone ChEST212o18	1	3	151	741	162	0.21862
1971	scaffold-1098		1	2095	2146	33025	53	0.0016
1972		Gallus gallus perilipin 1 (PLIN1) mRNA, complete cds	1	2095	2146	33025	53	0.0016
1973	scaffold-109804		2	1836	3935	2030	297	0.29261
1974		Gallus gallus mRNA for equarin-S, complete cds	1	3706	3935	1015	233	0.22956
1975		Gallus gallus mRNA for hypothetical protein, clone 30e5	1	1836	1898	1015	64	0.06305
1976	scaffold-10982		7	286	1477	267834	845	0.02207
1977		G.domesticus GLUT 2 gene	4	595	1477	153048	626	0.01635
1978		Gallus gallus finished cDNA, clone ChEST258m20	1	553	604	38262	53	0.00139
1979		Gallus gallus finished cDNA, clone ChEST37d4	1	286	398	38262	123	0.00321
1980		Gallus gallus finished cDNA, clone ChEST966e11	1	822	864	38262	43	0.00112
1981	scaffold-10983		5	537	1086	271390	461	0.00849
1982		Gallus gallus dachshund 1 (Dach1) mRNA, partial cds	2	600	881	108556	286	0.00527
1983		Gallus gallus finished cDNA, clone ChEST427d14	1	1027	1086	54278	61	0.00112
1984		Gallus gallus finished cDNA, clone ChEST439o17	1	537	596	54278	61	0.00112
1985		Gallus gallus finished cDNA, clone ChEST966e11	1	829	880	54278	53	0.00098
1986	scaffold-109838		1	272	299	838	28	0.03341
1987		Gallus gallus finished cDNA, clone ChEST997e1	1	272	299	838	28	0.03341
1988	scaffold-109846		1	1709	1870	829	163	0.19662
1989		Gallus gallus finished cDNA, clone ChEST47o16	1	1709	1870	829	163	0.19662
1990	scaffold-109875		2	502	3182	2328	158	0.13574
1991		CHKS6KIIA Gallus gallus (clone AV36) ribosomal protein S6 kinase (rsk) mRNA, complete cd	1	3105	3182	1164	79	0.06787
1992		Gallus gallus finished cDNA, clone ChEST980d23	1	502	579	1164	79	0.06787
1993	scaffold-109876		1	192	300	409	109	0.2665
1994		Gallus gallus mRNA for hypothetical protein, clone 2g23	1	192	300	409	109	0.2665
1995	scaffold-109908		2	1523	3131	2944	197	0.13383
1996		Gallus gallus mRNA for hypothetical protein, clone 13l16	1	1523	1657	1472	137	0.09307
1997		Gallus gallus mRNA for hypothetical protein, clone 17i9	1	3073	3131	1472	60	0.04076
1998	scaffold-109910		1	396	523	846	130	0.15366
[truncated: 80,164 more rows]
